# Supplementary material for: Virtual Double-System Single-Box: A Nonequilibrium Alchemical Technique for Absolute Binding Free Energy Calculations: Application to Ligands of the SARS-CoV-2 Main Protease
Source: J Chem Theory Comput. 2020 Oct 22;16(11):7160–72. doi: 10.1021/acs.jctc.0c00634 (PMC8015232; doi:10.1021/acs.jctc.0c00634)
Supplement: Supplementary file 1 — ct0c00634_si_001.zip [file ct0c00634_si_001.zip › data/NPT_struct/coml.pdb]

REMARK   Time:         8999.10 CO matrix:   59.42087   0.00000   0.00000   0.00000  59.42087   0.00000   0.00000   0.00000  59.42087
ATOM      1 C01  LIG     1       0.334  -1.209   1.680
ATOM      2 H01  LIG     1       0.121  -0.945   2.723
ATOM      3 N02  LIG     1      -2.168  -1.262   1.746
ATOM      4 H02  LIG     1      -2.041  -0.374   2.217
ATOM      5 C03  LIG     1      -4.494  -0.355   1.842
ATOM      6 H03  LIG     1      -5.539  -0.681   1.764
ATOM      7 H04  LIG     1      -4.433   0.547   1.221
ATOM      8 H05  LIG     1      -4.306  -0.100   2.892
ATOM      9 C04  LIG     1      -3.494  -1.503  -0.274
ATOM     10 H06  LIG     1      -3.485  -0.542  -0.803
ATOM     11 H07  LIG     1      -4.441  -1.934  -0.620
ATOM     12 H08  LIG     1      -2.751  -2.234  -0.614
ATOM     13 C05  LIG     1      -4.008  -2.804   1.755
ATOM     14 H09  LIG     1      -4.218  -2.735   2.830
ATOM     15 H10  LIG     1      -3.238  -3.575   1.633
ATOM     16 H11  LIG     1      -4.939  -3.052   1.232
ATOM     17 C06  LIG     1       1.683  -3.136   0.510
ATOM     18 H12  LIG     1       0.982  -3.094  -0.321
ATOM     19 C07  LIG     1       2.824  -3.950   0.477
ATOM     20 H13  LIG     1       2.973  -4.534  -0.426
ATOM     21 C08  LIG     1       3.636  -4.013   1.614
ATOM     22 H14  LIG     1       4.446  -4.737   1.666
ATOM     23 C09  LIG     1       2.506  -2.273   2.650
ATOM     24 H15  LIG     1       2.480  -1.564   3.474
ATOM     25 C10  LIG     1      -0.966   0.879  -0.561
ATOM     26 H16  LIG     1      -1.569   1.213   0.278
ATOM     27 C11  LIG     1      -1.348   1.333  -1.793
ATOM     28 H17  LIG     1      -2.192   2.014  -1.852
ATOM     29 C12  LIG     1       0.690   0.453  -2.780
ATOM     30 H18  LIG     1       1.378   0.276  -3.601
ATOM     31 C13  LIG     1       1.056  -0.005  -1.459
ATOM     32 H19  LIG     1       2.032  -0.438  -1.259
ATOM     33 C14  LIG     1       0.198   1.827  -5.412
ATOM     34 H20  LIG     1       0.362   0.855  -5.893
ATOM     35 H21  LIG     1       1.183   2.106  -5.020
ATOM     36 H22  LIG     1       0.001   2.436  -6.303
ATOM     37 C15  LIG     1      -0.991   3.416  -4.018
ATOM     38 H23  LIG     1      -1.673   3.496  -3.162
ATOM     39 H24  LIG     1      -1.269   4.060  -4.861
ATOM     40 H25  LIG     1      -0.061   3.822  -3.602
ATOM     41 C16  LIG     1      -2.190   1.317  -4.703
ATOM     42 H26  LIG     1      -2.267   0.223  -4.706
ATOM     43 H27  LIG     1      -2.405   1.675  -5.718
ATOM     44 H28  LIG     1      -3.040   1.686  -4.116
ATOM     45 C17  LIG     1       0.994   4.258  -0.192
ATOM     46 H29  LIG     1       0.878   4.845  -1.101
ATOM     47 C18  LIG     1       1.464   4.738   1.087
ATOM     48 H30  LIG     1       1.785   5.746   1.329
ATOM     49 C19  LIG     1       1.726   3.570   1.835
ATOM     50 H31  LIG     1       2.198   3.476   2.808
ATOM     51 N20  LIG     1       0.648  -0.021   0.973
ATOM     52 C21  LIG     1       1.316   1.012   1.625
ATOM     53 C22  LIG     1       0.204   0.211  -0.375
ATOM     54 O23  LIG     1       1.906   0.825   2.679
ATOM     55 C24  LIG     1      -1.060  -1.945   1.308
ATOM     56 O25  LIG     1      -1.076  -3.126   0.868
ATOM     57 C26  LIG     1      -3.520  -1.382   1.269
ATOM     58 C27  LIG     1       1.496  -2.277   1.667
ATOM     59 N28  LIG     1       3.541  -3.132   2.622
ATOM     60 C29  LIG     1      -0.517   1.200  -2.989
ATOM     61 C30  LIG     1      -0.828   1.905  -4.294
ATOM     62 C31  LIG     1       1.332   2.452   1.094
ATOM     63 O32  LIG     1       0.953   2.874  -0.134
ATOM     64 N    PHE     2     -14.199 -22.048  -3.902
ATOM     65 H1   PHE     2     -14.372 -22.474  -3.003
ATOM     66 H2   PHE     2     -15.101 -21.946  -4.346
ATOM     67 H3   PHE     2     -13.739 -21.150  -3.860
ATOM     68 CA   PHE     2     -13.444 -22.997  -4.736
ATOM     69 HA   PHE     2     -14.019 -23.888  -4.988
ATOM     70 CB   PHE     2     -13.109 -22.383  -6.137
ATOM     71 HB1  PHE     2     -12.221 -22.946  -6.423
ATOM     72 HB2  PHE     2     -12.682 -21.381  -6.115
ATOM     73 CG   PHE     2     -14.155 -22.364  -7.231
ATOM     74 CD1  PHE     2     -14.274 -23.592  -7.910
ATOM     75 HD1  PHE     2     -13.647 -24.447  -7.705
ATOM     76 CE1  PHE     2     -15.324 -23.790  -8.835
ATOM     77 HE1  PHE     2     -15.462 -24.765  -9.280
ATOM     78 CZ   PHE     2     -16.210 -22.710  -9.101
ATOM     79 HZ   PHE     2     -17.088 -22.862  -9.711
ATOM     80 CE2  PHE     2     -15.975 -21.491  -8.458
ATOM     81 HE2  PHE     2     -16.750 -20.763  -8.649
ATOM     82 CD2  PHE     2     -15.044 -21.295  -7.457
ATOM     83 HD2  PHE     2     -14.851 -20.346  -6.978
ATOM     84 C    PHE     2     -12.254 -23.436  -3.946
ATOM     85 O    PHE     2     -11.518 -22.557  -3.462
ATOM     86 N    PRO     3     -12.025 -24.768  -3.805
ATOM     87 CD   PRO     3     -12.979 -25.816  -4.023
ATOM     88 HD1  PRO     3     -12.984 -26.141  -5.063
ATOM     89 HD2  PRO     3     -13.966 -25.638  -3.597
ATOM     90 CG   PRO     3     -12.375 -27.051  -3.356
ATOM     91 HG1  PRO     3     -12.656 -27.915  -3.958
ATOM     92 HG2  PRO     3     -12.804 -27.093  -2.355
ATOM     93 CB   PRO     3     -10.867 -26.811  -3.309
ATOM     94 HB1  PRO     3     -10.365 -27.072  -4.240
ATOM     95 HB2  PRO     3     -10.456 -27.228  -2.389
ATOM     96 CA   PRO     3     -10.823 -25.299  -3.192
ATOM     97 HA   PRO     3     -10.915 -25.120  -2.121
ATOM     98 C    PRO     3      -9.583 -24.600  -3.715
ATOM     99 O    PRO     3      -9.590 -24.229  -4.849
ATOM    100 N    SER     4      -8.564 -24.295  -2.839
ATOM    101 H    SER     4      -8.607 -24.643  -1.892
ATOM    102 CA   SER     4      -7.498 -23.349  -3.216
ATOM    103 HA   SER     4      -7.928 -22.853  -4.087
ATOM    104 CB   SER     4      -7.413 -22.363  -2.059
ATOM    105 HB1  SER     4      -8.270 -21.692  -2.112
ATOM    106 HB2  SER     4      -6.576 -21.672  -2.161
ATOM    107 OG   SER     4      -7.446 -22.966  -0.796
ATOM    108 HG   SER     4      -6.531 -22.960  -0.503
ATOM    109 C    SER     4      -6.168 -23.982  -3.592
ATOM    110 O    SER     4      -5.223 -23.306  -4.031
ATOM    111 N    GLY     5      -5.978 -25.270  -3.410
ATOM    112 H    GLY     5      -6.811 -25.716  -3.052
ATOM    113 CA   GLY     5      -4.657 -25.997  -3.504
ATOM    114 HA1  GLY     5      -4.886 -27.028  -3.235
ATOM    115 HA2  GLY     5      -4.030 -25.395  -2.846
ATOM    116 C    GLY     5      -3.905 -25.999  -4.791
ATOM    117 O    GLY     5      -2.641 -25.990  -4.756
ATOM    118 N    LYS     6      -4.634 -25.973  -5.916
ATOM    119 H    LYS     6      -5.642 -25.991  -5.859
ATOM    120 CA   LYS     6      -4.021 -25.752  -7.235
ATOM    121 HA   LYS     6      -3.182 -26.430  -7.388
ATOM    122 CB   LYS     6      -5.106 -26.122  -8.345
ATOM    123 HB1  LYS     6      -4.720 -25.619  -9.232
ATOM    124 HB2  LYS     6      -6.085 -25.682  -8.155
ATOM    125 CG   LYS     6      -5.219 -27.643  -8.685
ATOM    126 HG1  LYS     6      -5.568 -28.191  -7.810
ATOM    127 HG2  LYS     6      -4.232 -27.997  -8.985
ATOM    128 CD   LYS     6      -6.133 -28.071  -9.844
ATOM    129 HD1  LYS     6      -5.874 -27.405 -10.667
ATOM    130 HD2  LYS     6      -7.179 -28.012  -9.545
ATOM    131 CE   LYS     6      -5.706 -29.462 -10.181
ATOM    132 HE1  LYS     6      -5.425 -29.980  -9.264
ATOM    133 HE2  LYS     6      -4.770 -29.420 -10.738
ATOM    134 NZ   LYS     6      -6.667 -30.125 -11.094
ATOM    135 HZ1  LYS     6      -7.533 -30.395 -10.649
ATOM    136 HZ2  LYS     6      -6.896 -29.585 -11.917
ATOM    137 HZ3  LYS     6      -6.310 -30.998 -11.453
ATOM    138 C    LYS     6      -3.440 -24.340  -7.388
ATOM    139 O    LYS     6      -2.716 -24.137  -8.315
ATOM    140 N    VAL     7      -3.835 -23.404  -6.581
ATOM    141 H    VAL     7      -4.529 -23.686  -5.904
ATOM    142 CA   VAL     7      -3.264 -22.071  -6.458
ATOM    143 HA   VAL     7      -2.801 -21.835  -7.417
ATOM    144 CB   VAL     7      -4.339 -20.912  -6.315
ATOM    145 HB   VAL     7      -4.814 -20.952  -5.335
ATOM    146 CG1  VAL     7      -3.733 -19.545  -6.413
ATOM    147 HG11 VAL     7      -4.505 -18.854  -6.075
ATOM    148 HG12 VAL     7      -2.850 -19.516  -5.775
ATOM    149 HG13 VAL     7      -3.486 -19.365  -7.459
ATOM    150 CG2  VAL     7      -5.547 -20.958  -7.261
ATOM    151 HG21 VAL     7      -5.302 -20.926  -8.323
ATOM    152 HG22 VAL     7      -5.981 -21.950  -7.135
ATOM    153 HG23 VAL     7      -6.256 -20.213  -6.899
ATOM    154 C    VAL     7      -2.231 -21.929  -5.356
ATOM    155 O    VAL     7      -1.118 -21.387  -5.480
ATOM    156 N    GLU     8      -2.488 -22.487  -4.154
ATOM    157 H    GLU     8      -3.420 -22.856  -4.031
ATOM    158 CA   GLU     8      -1.571 -22.483  -3.002
ATOM    159 HA   GLU     8      -1.311 -21.480  -2.661
ATOM    160 CB   GLU     8      -2.162 -23.201  -1.815
ATOM    161 HB1  GLU     8      -1.368 -23.256  -1.070
ATOM    162 HB2  GLU     8      -2.479 -24.185  -2.161
ATOM    163 CG   GLU     8      -3.289 -22.274  -1.260
ATOM    164 HG1  GLU     8      -4.038 -22.293  -2.052
ATOM    165 HG2  GLU     8      -2.842 -21.280  -1.264
ATOM    166 CD   GLU     8      -3.723 -22.642   0.180
ATOM    167 OE1  GLU     8      -4.874 -23.024   0.341
ATOM    168 OE2  GLU     8      -2.922 -22.604   1.117
ATOM    169 C    GLU     8      -0.216 -23.183  -3.261
ATOM    170 O    GLU     8       0.724 -22.919  -2.496
ATOM    171 N    GLY     9       0.009 -23.933  -4.290
ATOM    172 H    GLY     9      -0.764 -24.101  -4.918
ATOM    173 CA   GLY     9       1.363 -24.469  -4.767
ATOM    174 HA1  GLY     9       1.193 -25.255  -5.504
ATOM    175 HA2  GLY     9       2.106 -24.677  -3.997
ATOM    176 C    GLY     9       2.190 -23.469  -5.647
ATOM    177 O    GLY     9       3.394 -23.714  -5.932
ATOM    178 N    CYS    10       1.573 -22.391  -6.015
ATOM    179 H    CYS    10       0.592 -22.364  -5.777
ATOM    180 CA   CYS    10       2.136 -21.412  -6.956
ATOM    181 HA   CYS    10       3.053 -21.765  -7.429
ATOM    182 CB   CYS    10       1.218 -21.241  -8.172
ATOM    183 HB1  CYS    10       1.579 -20.464  -8.845
ATOM    184 HB2  CYS    10       0.247 -20.957  -7.766
ATOM    185 SG   CYS    10       1.244 -22.917  -8.908
ATOM    186 HG   CYS    10       2.497 -22.897  -9.372
ATOM    187 C    CYS    10       2.357 -19.985  -6.276
ATOM    188 O    CYS    10       2.842 -19.062  -6.861
ATOM    189 N    MET    11       1.880 -19.665  -5.065
ATOM    190 H    MET    11       1.559 -20.421  -4.477
ATOM    191 CA   MET    11       1.955 -18.305  -4.379
ATOM    192 HA   MET    11       1.765 -17.422  -4.990
ATOM    193 CB   MET    11       0.962 -18.230  -3.153
ATOM    194 HB1  MET    11       1.067 -17.285  -2.621
ATOM    195 HB2  MET    11       1.069 -19.003  -2.392
ATOM    196 CG   MET    11      -0.462 -18.269  -3.602
ATOM    197 HG1  MET    11      -0.987 -18.144  -2.655
ATOM    198 HG2  MET    11      -0.660 -19.244  -4.049
ATOM    199 SD   MET    11      -1.020 -16.963  -4.781
ATOM    200 CE   MET    11      -0.660 -15.404  -3.872
ATOM    201 HE1  MET    11       0.406 -15.180  -3.927
ATOM    202 HE2  MET    11      -1.357 -14.717  -4.351
ATOM    203 HE3  MET    11      -1.012 -15.554  -2.851
ATOM    204 C    MET    11       3.405 -18.106  -3.954
ATOM    205 O    MET    11       3.937 -18.912  -3.177
ATOM    206 N    VAL    12       4.060 -17.073  -4.392
ATOM    207 H    VAL    12       3.648 -16.523  -5.132
ATOM    208 CA   VAL    12       5.432 -16.690  -4.033
ATOM    209 HA   VAL    12       5.687 -17.280  -3.153
ATOM    210 CB   VAL    12       6.429 -16.973  -5.173
ATOM    211 HB   VAL    12       7.403 -16.602  -4.854
ATOM    212 CG1  VAL    12       6.631 -18.474  -5.470
ATOM    213 HG11 VAL    12       7.274 -18.641  -6.334
ATOM    214 HG12 VAL    12       7.036 -18.946  -4.575
ATOM    215 HG13 VAL    12       5.651 -18.917  -5.648
ATOM    216 CG2  VAL    12       6.166 -16.229  -6.511
ATOM    217 HG21 VAL    12       6.991 -16.375  -7.208
ATOM    218 HG22 VAL    12       5.254 -16.622  -6.960
ATOM    219 HG23 VAL    12       5.893 -15.174  -6.491
ATOM    220 C    VAL    12       5.534 -15.153  -3.632
ATOM    221 O    VAL    12       4.728 -14.254  -4.032
ATOM    222 N    GLN    13       6.421 -14.880  -2.681
ATOM    223 H    GLN    13       7.011 -15.587  -2.265
ATOM    224 CA   GLN    13       6.613 -13.484  -2.277
ATOM    225 HA   GLN    13       5.676 -12.929  -2.228
ATOM    226 CB   GLN    13       7.323 -13.469  -0.866
ATOM    227 HB1  GLN    13       8.288 -13.967  -0.964
ATOM    228 HB2  GLN    13       6.739 -14.132  -0.228
ATOM    229 CG   GLN    13       7.501 -12.101  -0.209
ATOM    230 HG1  GLN    13       6.602 -11.840   0.349
ATOM    231 HG2  GLN    13       7.744 -11.337  -0.948
ATOM    232 CD   GLN    13       8.644 -11.890   0.765
ATOM    233 OE1  GLN    13       8.465 -12.126   1.956
ATOM    234 NE2  GLN    13       9.892 -11.632   0.356
ATOM    235 HE21 GLN    13      10.047 -11.302  -0.586
ATOM    236 HE22 GLN    13      10.674 -11.463   0.974
ATOM    237 C    GLN    13       7.595 -12.860  -3.292
ATOM    238 O    GLN    13       8.490 -13.580  -3.773
ATOM    239 N    VAL    14       7.396 -11.550  -3.656
ATOM    240 H    VAL    14       6.568 -11.036  -3.388
ATOM    241 CA   VAL    14       8.306 -10.753  -4.509
ATOM    242 HA   VAL    14       9.255 -11.288  -4.540
ATOM    243 CB   VAL    14       7.731 -10.465  -5.904
ATOM    244 HB   VAL    14       6.899  -9.805  -5.657
ATOM    245 CG1  VAL    14       8.751  -9.812  -6.844
ATOM    246 HG11 VAL    14       8.389  -9.738  -7.869
ATOM    247 HG12 VAL    14       8.745  -8.748  -6.610
ATOM    248 HG13 VAL    14       9.766 -10.195  -6.732
ATOM    249 CG2  VAL    14       7.210 -11.729  -6.568
ATOM    250 HG21 VAL    14       6.888 -11.426  -7.564
ATOM    251 HG22 VAL    14       8.022 -12.430  -6.762
ATOM    252 HG23 VAL    14       6.387 -12.267  -6.098
ATOM    253 C    VAL    14       8.598  -9.453  -3.781
ATOM    254 O    VAL    14       7.721  -8.662  -3.475
ATOM    255 N    THR    15       9.912  -9.190  -3.702
ATOM    256 H    THR    15      10.555  -9.910  -4.002
ATOM    257 CA   THR    15      10.497  -7.938  -3.096
ATOM    258 HA   THR    15       9.710  -7.249  -2.790
ATOM    259 CB   THR    15      11.400  -8.294  -1.938
ATOM    260 HB   THR    15      12.274  -8.799  -2.350
ATOM    261 CG2  THR    15      11.916  -7.140  -1.068
ATOM    262 HG21 THR    15      12.714  -7.557  -0.452
ATOM    263 HG22 THR    15      12.462  -6.378  -1.624
ATOM    264 HG23 THR    15      11.098  -6.608  -0.583
ATOM    265 OG1  THR    15      10.788  -9.215  -1.092
ATOM    266 HG1  THR    15      11.527  -9.397  -0.507
ATOM    267 C    THR    15      11.382  -7.196  -4.111
ATOM    268 O    THR    15      11.990  -7.877  -4.914
ATOM    269 N    CYS    16      11.522  -5.872  -4.102
ATOM    270 H    CYS    16      10.982  -5.340  -3.435
ATOM    271 CA   CYS    16      12.344  -5.073  -5.005
ATOM    272 HA   CYS    16      13.066  -5.822  -5.330
ATOM    273 CB   CYS    16      11.578  -4.531  -6.263
ATOM    274 HB1  CYS    16      11.002  -3.649  -5.982
ATOM    275 HB2  CYS    16      10.945  -5.317  -6.674
ATOM    276 SG   CYS    16      12.808  -3.951  -7.477
ATOM    277 HG   CYS    16      13.758  -4.846  -7.191
ATOM    278 C    CYS    16      13.050  -4.035  -4.176
ATOM    279 O    CYS    16      12.966  -2.775  -4.466
ATOM    280 N    GLY    17      13.784  -4.520  -3.199
ATOM    281 H    GLY    17      13.781  -5.522  -3.077
ATOM    282 CA   GLY    17      14.573  -3.745  -2.302
ATOM    283 HA1  GLY    17      15.102  -2.956  -2.837
ATOM    284 HA2  GLY    17      15.269  -4.430  -1.818
ATOM    285 C    GLY    17      13.702  -3.092  -1.170
ATOM    286 O    GLY    17      13.449  -3.636  -0.079
ATOM    287 N    THR    18      13.130  -1.924  -1.486
ATOM    288 H    THR    18      13.290  -1.456  -2.367
ATOM    289 CA   THR    18      12.307  -1.098  -0.527
ATOM    290 HA   THR    18      12.691  -1.158   0.491
ATOM    291 CB   THR    18      12.243   0.384  -0.987
ATOM    292 HB   THR    18      11.464   0.850  -0.384
ATOM    293 CG2  THR    18      13.663   0.980  -0.869
ATOM    294 HG21 THR    18      14.250   0.320  -0.231
ATOM    295 HG22 THR    18      14.144   1.236  -1.814
ATOM    296 HG23 THR    18      13.701   1.902  -0.289
ATOM    297 OG1  THR    18      11.892   0.432  -2.333
ATOM    298 HG1  THR    18      12.250   1.256  -2.674
ATOM    299 C    THR    18      10.819  -1.624  -0.348
ATOM    300 O    THR    18      10.307  -1.806   0.757
ATOM    301 N    THR    19      10.157  -2.058  -1.393
ATOM    302 H    THR    19      10.632  -1.956  -2.279
ATOM    303 CA   THR    19       8.785  -2.623  -1.412
ATOM    304 HA   THR    19       8.312  -2.348  -0.469
ATOM    305 CB   THR    19       7.912  -1.807  -2.425
ATOM    306 HB   THR    19       8.288  -1.772  -3.447
ATOM    307 CG2  THR    19       6.498  -2.326  -2.336
ATOM    308 HG21 THR    19       6.073  -2.192  -1.341
ATOM    309 HG22 THR    19       5.809  -1.773  -2.975
ATOM    310 HG23 THR    19       6.512  -3.381  -2.609
ATOM    311 OG1  THR    19       7.846  -0.455  -2.101
ATOM    312 HG1  THR    19       8.269  -0.044  -2.859
ATOM    313 C    THR    19       8.751  -4.202  -1.568
ATOM    314 O    THR    19       9.569  -4.804  -2.292
ATOM    315 N    THR    20       7.754  -4.855  -0.911
ATOM    316 H    THR    20       7.137  -4.251  -0.388
ATOM    317 CA   THR    20       7.397  -6.307  -0.983
ATOM    318 HA   THR    20       7.780  -6.677  -1.935
ATOM    319 CB   THR    20       8.133  -7.040   0.124
ATOM    320 HB   THR    20       9.181  -7.086  -0.172
ATOM    321 CG2  THR    20       8.045  -6.369   1.552
ATOM    322 HG21 THR    20       8.518  -5.393   1.664
ATOM    323 HG22 THR    20       7.015  -6.069   1.744
ATOM    324 HG23 THR    20       8.274  -7.043   2.378
ATOM    325 OG1  THR    20       7.749  -8.382   0.026
ATOM    326 HG1  THR    20       8.559  -8.864   0.209
ATOM    327 C    THR    20       5.856  -6.628  -0.996
ATOM    328 O    THR    20       5.034  -6.023  -0.249
ATOM    329 N    LEU    21       5.447  -7.574  -1.909
ATOM    330 H    LEU    21       6.152  -8.089  -2.417
ATOM    331 CA   LEU    21       4.055  -8.050  -2.092
ATOM    332 HA   LEU    21       3.649  -8.201  -1.092
ATOM    333 CB   LEU    21       3.223  -6.989  -2.913
ATOM    334 HB1  LEU    21       3.119  -6.131  -2.249
ATOM    335 HB2  LEU    21       2.212  -7.390  -2.999
ATOM    336 CG   LEU    21       3.875  -6.417  -4.224
ATOM    337 HG   LEU    21       4.916  -6.201  -3.984
ATOM    338 CD1  LEU    21       3.680  -7.433  -5.347
ATOM    339 HD11 LEU    21       4.214  -7.038  -6.211
ATOM    340 HD12 LEU    21       4.129  -8.387  -5.071
ATOM    341 HD13 LEU    21       2.636  -7.549  -5.638
ATOM    342 CD2  LEU    21       3.201  -5.178  -4.737
ATOM    343 HD21 LEU    21       3.694  -4.816  -5.639
ATOM    344 HD22 LEU    21       2.175  -5.429  -5.006
ATOM    345 HD23 LEU    21       3.297  -4.374  -4.007
ATOM    346 C    LEU    21       3.960  -9.509  -2.719
ATOM    347 O    LEU    21       4.915 -10.045  -3.115
ATOM    348 N    ASN    22       2.757 -10.016  -2.772
ATOM    349 H    ASN    22       1.976  -9.420  -2.538
ATOM    350 CA   ASN    22       2.468 -11.325  -3.453
ATOM    351 HA   ASN    22       2.975 -12.185  -3.017
ATOM    352 CB   ASN    22       0.915 -11.526  -3.297
ATOM    353 HB1  ASN    22       0.497 -12.444  -3.711
ATOM    354 HB2  ASN    22       0.424 -10.727  -3.851
ATOM    355 CG   ASN    22       0.316 -11.411  -1.986
ATOM    356 OD1  ASN    22       0.598 -12.240  -1.123
ATOM    357 ND2  ASN    22      -0.507 -10.492  -1.727
ATOM    358 HD21 ASN    22      -0.648  -9.769  -2.418
ATOM    359 HD22 ASN    22      -0.950 -10.567  -0.822
ATOM    360 C    ASN    22       2.852 -11.316  -4.988
ATOM    361 O    ASN    22       2.420 -10.363  -5.649
ATOM    362 N    GLY    23       3.248 -12.452  -5.495
ATOM    363 H    GLY    23       3.415 -13.109  -4.746
ATOM    364 CA   GLY    23       3.040 -12.893  -6.879
ATOM    365 HA1  GLY    23       3.980 -12.718  -7.402
ATOM    366 HA2  GLY    23       2.251 -12.274  -7.307
ATOM    367 C    GLY    23       2.714 -14.337  -7.069
ATOM    368 O    GLY    23       2.431 -15.040  -6.080
ATOM    369 N    LEU    24       2.688 -14.804  -8.291
ATOM    370 H    LEU    24       2.712 -14.148  -9.059
ATOM    371 CA   LEU    24       2.350 -16.182  -8.643
ATOM    372 HA   LEU    24       2.359 -16.795  -7.742
ATOM    373 CB   LEU    24       0.957 -16.091  -9.291
ATOM    374 HB1  LEU    24       1.191 -15.640 -10.255
ATOM    375 HB2  LEU    24       0.358 -15.452  -8.642
ATOM    376 CG   LEU    24       0.300 -17.406  -9.570
ATOM    377 HG   LEU    24       0.994 -18.145  -9.971
ATOM    378 CD1  LEU    24      -0.164 -17.981  -8.206
ATOM    379 HD11 LEU    24      -0.912 -18.761  -8.345
ATOM    380 HD12 LEU    24       0.668 -18.368  -7.617
ATOM    381 HD13 LEU    24      -0.588 -17.145  -7.650
ATOM    382 CD2  LEU    24      -0.820 -17.188 -10.536
ATOM    383 HD21 LEU    24      -1.393 -18.062 -10.845
ATOM    384 HD22 LEU    24      -1.525 -16.520 -10.042
ATOM    385 HD23 LEU    24      -0.351 -16.688 -11.384
ATOM    386 C    LEU    24       3.448 -16.754  -9.556
ATOM    387 O    LEU    24       3.914 -16.093 -10.422
ATOM    388 N    TRP    25       3.809 -18.030  -9.395
ATOM    389 H    TRP    25       3.277 -18.529  -8.696
ATOM    390 CA   TRP    25       4.925 -18.837 -10.045
ATOM    391 HA   TRP    25       5.540 -18.133 -10.605
ATOM    392 CB   TRP    25       5.785 -19.220  -8.793
ATOM    393 HB1  TRP    25       5.103 -19.717  -8.102
ATOM    394 HB2  TRP    25       6.048 -18.333  -8.216
ATOM    395 CG   TRP    25       7.018 -20.040  -9.085
ATOM    396 CD1  TRP    25       7.720 -19.968 -10.187
ATOM    397 HD1  TRP    25       7.519 -19.293 -11.006
ATOM    398 NE1  TRP    25       8.790 -20.815 -10.095
ATOM    399 HE1  TRP    25       9.422 -20.936 -10.874
ATOM    400 CE2  TRP    25       8.710 -21.677  -9.034
ATOM    401 CZ2  TRP    25       9.577 -22.632  -8.504
ATOM    402 HZ2  TRP    25      10.408 -22.949  -9.116
ATOM    403 CH2  TRP    25       9.221 -23.325  -7.344
ATOM    404 HH2  TRP    25       9.880 -24.146  -7.100
ATOM    405 CZ3  TRP    25       8.114 -22.848  -6.591
ATOM    406 HZ3  TRP    25       7.875 -23.330  -5.655
ATOM    407 CE3  TRP    25       7.330 -21.785  -7.070
ATOM    408 HE3  TRP    25       6.524 -21.431  -6.445
ATOM    409 CD2  TRP    25       7.595 -21.158  -8.287
ATOM    410 C    TRP    25       4.415 -20.055 -10.851
ATOM    411 O    TRP    25       3.875 -21.025 -10.250
ATOM    412 N    LEU    26       4.552 -19.950 -12.193
ATOM    413 H    LEU    26       5.116 -19.178 -12.521
ATOM    414 CA   LEU    26       4.040 -20.895 -13.133
ATOM    415 HA   LEU    26       3.715 -21.819 -12.654
ATOM    416 CB   LEU    26       2.839 -20.280 -13.873
ATOM    417 HB1  LEU    26       2.444 -21.038 -14.548
ATOM    418 HB2  LEU    26       3.251 -19.554 -14.575
ATOM    419 CG   LEU    26       1.653 -19.680 -13.048
ATOM    420 HG   LEU    26       2.128 -19.174 -12.207
ATOM    421 CD1  LEU    26       0.966 -18.645 -13.917
ATOM    422 HD11 LEU    26       0.264 -18.144 -13.250
ATOM    423 HD12 LEU    26       1.741 -17.914 -14.150
ATOM    424 HD13 LEU    26       0.468 -19.077 -14.786
ATOM    425 CD2  LEU    26       0.672 -20.796 -12.526
ATOM    426 HD21 LEU    26      -0.302 -20.388 -12.257
ATOM    427 HD22 LEU    26       0.534 -21.570 -13.281
ATOM    428 HD23 LEU    26       1.050 -21.301 -11.637
ATOM    429 C    LEU    26       5.168 -21.234 -14.101
ATOM    430 O    LEU    26       5.833 -20.378 -14.643
ATOM    431 N    ASP    27       5.468 -22.556 -14.220
ATOM    432 H    ASP    27       4.926 -23.251 -13.726
ATOM    433 CA   ASP    27       6.728 -23.000 -14.798
ATOM    434 HA   ASP    27       6.833 -24.033 -14.468
ATOM    435 CB   ASP    27       6.654 -22.881 -16.336
ATOM    436 HB1  ASP    27       7.394 -23.465 -16.885
ATOM    437 HB2  ASP    27       6.742 -21.845 -16.663
ATOM    438 CG   ASP    27       5.299 -23.236 -16.967
ATOM    439 OD1  ASP    27       4.962 -24.424 -17.050
ATOM    440 OD2  ASP    27       4.702 -22.342 -17.608
ATOM    441 C    ASP    27       7.967 -22.223 -14.201
ATOM    442 O    ASP    27       8.088 -22.140 -12.972
ATOM    443 N    ASP    28       8.839 -21.682 -15.032
ATOM    444 H    ASP    28       8.773 -21.833 -16.029
ATOM    445 CA   ASP    28       9.971 -20.888 -14.470
ATOM    446 HA   ASP    28      10.079 -21.064 -13.400
ATOM    447 CB   ASP    28      11.332 -21.358 -14.997
ATOM    448 HB1  ASP    28      11.560 -22.336 -14.572
ATOM    449 HB2  ASP    28      12.128 -20.648 -14.774
ATOM    450 CG   ASP    28      11.378 -21.496 -16.546
ATOM    451 OD1  ASP    28      10.336 -21.508 -17.247
ATOM    452 OD2  ASP    28      12.521 -21.596 -17.022
ATOM    453 C    ASP    28       9.674 -19.327 -14.571
ATOM    454 O    ASP    28      10.618 -18.494 -14.618
ATOM    455 N    VAL    29       8.356 -18.905 -14.572
ATOM    456 H    VAL    29       7.650 -19.594 -14.357
ATOM    457 CA   VAL    29       7.999 -17.506 -14.661
ATOM    458 HA   VAL    29       8.910 -16.920 -14.545
ATOM    459 CB   VAL    29       7.449 -17.305 -16.127
ATOM    460 HB   VAL    29       6.520 -17.860 -16.256
ATOM    461 CG1  VAL    29       6.989 -15.882 -16.362
ATOM    462 HG11 VAL    29       6.727 -15.709 -17.406
ATOM    463 HG12 VAL    29       6.245 -15.526 -15.649
ATOM    464 HG13 VAL    29       7.851 -15.223 -16.264
ATOM    465 CG2  VAL    29       8.421 -17.677 -17.219
ATOM    466 HG21 VAL    29       7.806 -17.805 -18.110
ATOM    467 HG22 VAL    29       9.049 -16.798 -17.358
ATOM    468 HG23 VAL    29       8.922 -18.643 -17.148
ATOM    469 C    VAL    29       7.098 -17.028 -13.511
ATOM    470 O    VAL    29       6.276 -17.734 -12.987
ATOM    471 N    VAL    30       7.386 -15.817 -13.077
ATOM    472 H    VAL    30       7.957 -15.217 -13.655
ATOM    473 CA   VAL    30       6.624 -15.244 -11.907
ATOM    474 HA   VAL    30       5.802 -15.893 -11.606
ATOM    475 CB   VAL    30       7.547 -15.080 -10.677
ATOM    476 HB   VAL    30       8.332 -14.364 -10.920
ATOM    477 CG1  VAL    30       6.822 -14.514  -9.490
ATOM    478 HG11 VAL    30       7.601 -14.412  -8.735
ATOM    479 HG12 VAL    30       6.322 -13.549  -9.577
ATOM    480 HG13 VAL    30       6.016 -15.166  -9.152
ATOM    481 CG2  VAL    30       8.192 -16.461 -10.189
ATOM    482 HG21 VAL    30       9.056 -16.250  -9.558
ATOM    483 HG22 VAL    30       7.514 -17.016  -9.540
ATOM    484 HG23 VAL    30       8.510 -17.118 -10.999
ATOM    485 C    VAL    30       5.964 -13.901 -12.285
ATOM    486 O    VAL    30       6.597 -13.011 -12.890
ATOM    487 N    TYR    31       4.709 -13.815 -11.868
ATOM    488 H    TYR    31       4.182 -14.575 -11.461
ATOM    489 CA   TYR    31       3.859 -12.590 -12.121
ATOM    490 HA   TYR    31       4.344 -11.964 -12.869
ATOM    491 CB   TYR    31       2.516 -12.891 -12.811
ATOM    492 HB1  TYR    31       2.098 -11.899 -12.987
ATOM    493 HB2  TYR    31       1.875 -13.476 -12.152
ATOM    494 CG   TYR    31       2.635 -13.642 -14.130
ATOM    495 CD1  TYR    31       3.041 -14.946 -14.189
ATOM    496 HD1  TYR    31       3.161 -15.472 -13.254
ATOM    497 CE1  TYR    31       3.127 -15.600 -15.390
ATOM    498 HE1  TYR    31       3.220 -16.676 -15.403
ATOM    499 CZ   TYR    31       2.749 -14.923 -16.544
ATOM    500 OH   TYR    31       2.827 -15.472 -17.740
ATOM    501 HH   TYR    31       2.499 -14.952 -18.477
ATOM    502 CE2  TYR    31       2.398 -13.593 -16.511
ATOM    503 HE2  TYR    31       2.080 -13.106 -17.422
ATOM    504 CD2  TYR    31       2.320 -12.921 -15.316
ATOM    505 HD2  TYR    31       2.097 -11.866 -15.268
ATOM    506 C    TYR    31       3.515 -11.841 -10.790
ATOM    507 O    TYR    31       2.984 -12.466  -9.880
ATOM    508 N    CYS    32       3.798 -10.503 -10.744
ATOM    509 H    CYS    32       4.168  -9.999 -11.537
ATOM    510 CA   CYS    32       3.366  -9.689  -9.613
ATOM    511 HA   CYS    32       2.525 -10.207  -9.154
ATOM    512 CB   CYS    32       4.483  -9.575  -8.592
ATOM    513 HB1  CYS    32       4.785 -10.529  -8.158
ATOM    514 HB2  CYS    32       4.080  -9.075  -7.712
ATOM    515 SG   CYS    32       5.963  -8.702  -9.262
ATOM    516 HG   CYS    32       6.108  -9.274 -10.460
ATOM    517 C    CYS    32       2.955  -8.259 -10.051
ATOM    518 O    CYS    32       3.529  -7.727 -10.992
ATOM    519 N    PRO    33       2.074  -7.572  -9.315
ATOM    520 CD   PRO    33       1.198  -8.045  -8.248
ATOM    521 HD1  PRO    33       1.691  -8.197  -7.288
ATOM    522 HD2  PRO    33       0.663  -8.968  -8.471
ATOM    523 CG   PRO    33       0.222  -6.947  -7.988
ATOM    524 HG1  PRO    33      -0.159  -6.965  -6.967
ATOM    525 HG2  PRO    33      -0.614  -7.136  -8.661
ATOM    526 CB   PRO    33       0.955  -5.656  -8.341
ATOM    527 HB1  PRO    33       1.522  -5.349  -7.462
ATOM    528 HB2  PRO    33       0.178  -4.936  -8.596
ATOM    529 CA   PRO    33       1.862  -6.147  -9.490
ATOM    530 HA   PRO    33       1.268  -6.084 -10.402
ATOM    531 C    PRO    33       3.124  -5.275  -9.607
ATOM    532 O    PRO    33       4.009  -5.367  -8.706
ATOM    533 N    ARG    34       3.209  -4.471 -10.623
ATOM    534 H    ARG    34       2.367  -4.395 -11.175
ATOM    535 CA   ARG    34       4.425  -3.628 -10.901
ATOM    536 HA   ARG    34       5.224  -4.364 -10.992
ATOM    537 CB   ARG    34       4.197  -2.748 -12.108
ATOM    538 HB1  ARG    34       4.042  -3.364 -12.994
ATOM    539 HB2  ARG    34       5.164  -2.300 -12.339
ATOM    540 CG   ARG    34       3.073  -1.689 -11.895
ATOM    541 HG1  ARG    34       3.486  -0.894 -11.273
ATOM    542 HG2  ARG    34       2.184  -2.089 -11.408
ATOM    543 CD   ARG    34       2.734  -1.172 -13.321
ATOM    544 HD1  ARG    34       2.625  -2.080 -13.913
ATOM    545 HD2  ARG    34       3.573  -0.595 -13.712
ATOM    546 NE   ARG    34       1.497  -0.341 -13.366
ATOM    547 HE   ARG    34       0.972  -0.401 -12.505
ATOM    548 CZ   ARG    34       0.857   0.207 -14.381
ATOM    549 NH1  ARG    34       1.265   0.198 -15.610
ATOM    550 HH11 ARG    34       2.220  -0.069 -15.805
ATOM    551 HH12 ARG    34       0.873   0.692 -16.399
ATOM    552 NH2  ARG    34      -0.327   0.663 -14.097
ATOM    553 HH21 ARG    34      -0.632   0.835 -13.150
ATOM    554 HH22 ARG    34      -0.781   1.230 -14.799
ATOM    555 C    ARG    34       4.937  -2.662  -9.753
ATOM    556 O    ARG    34       6.124  -2.366  -9.785
ATOM    557 N    HSP    35       4.105  -2.236  -8.854
ATOM    558 H    HSP    35       3.218  -2.696  -8.999
ATOM    559 CA   HSP    35       4.305  -1.261  -7.718
ATOM    560 HA   HSP    35       5.026  -0.536  -8.094
ATOM    561 CB   HSP    35       2.944  -0.554  -7.464
ATOM    562 HB1  HSP    35       2.638  -0.142  -8.425
ATOM    563 HB2  HSP    35       3.023   0.287  -6.775
ATOM    564 CG   HSP    35       1.841  -1.383  -6.919
ATOM    565 ND1  HSP    35       1.684  -1.681  -5.610
ATOM    566 HD1  HSP    35       2.402  -1.498  -4.924
ATOM    567 CE1  HSP    35       0.407  -2.080  -5.336
ATOM    568 HE1  HSP    35      -0.097  -2.129  -4.382
ATOM    569 NE2  HSP    35      -0.173  -1.999  -6.548
ATOM    570 HE2  HSP    35      -1.170  -2.127  -6.646
ATOM    571 CD2  HSP    35       0.649  -1.693  -7.574
ATOM    572 HD2  HSP    35       0.465  -1.545  -8.627
ATOM    573 C    HSP    35       5.009  -1.893  -6.527
ATOM    574 O    HSP    35       4.552  -1.866  -5.408
ATOM    575 N    VAL    36       6.088  -2.605  -6.864
ATOM    576 H    VAL    36       6.221  -2.754  -7.854
ATOM    577 CA   VAL    36       7.155  -3.197  -6.001
ATOM    578 HA   VAL    36       6.966  -3.034  -4.940
ATOM    579 CB   VAL    36       7.132  -4.772  -6.140
ATOM    580 HB   VAL    36       6.151  -5.161  -5.865
ATOM    581 CG1  VAL    36       7.346  -5.277  -7.551
ATOM    582 HG11 VAL    36       7.250  -6.361  -7.598
ATOM    583 HG12 VAL    36       6.563  -4.860  -8.184
ATOM    584 HG13 VAL    36       8.365  -4.978  -7.798
ATOM    585 CG2  VAL    36       8.034  -5.437  -5.145
ATOM    586 HG21 VAL    36       8.012  -6.526  -5.100
ATOM    587 HG22 VAL    36       9.074  -5.228  -5.392
ATOM    588 HG23 VAL    36       7.829  -5.134  -4.118
ATOM    589 C    VAL    36       8.474  -2.491  -6.370
ATOM    590 O    VAL    36       9.329  -2.472  -5.522
ATOM    591 N    ILE    37       8.647  -1.838  -7.484
ATOM    592 H    ILE    37       8.009  -1.823  -8.266
ATOM    593 CA   ILE    37       9.944  -1.307  -7.987
ATOM    594 HA   ILE    37      10.742  -1.933  -7.587
ATOM    595 CB   ILE    37       9.918  -1.327  -9.515
ATOM    596 HB   ILE    37      10.921  -0.994  -9.784
ATOM    597 CG2  ILE    37       9.725  -2.730 -10.038
ATOM    598 HG21 ILE    37      10.172  -2.847 -11.025
ATOM    599 HG22 ILE    37      10.175  -3.436  -9.339
ATOM    600 HG23 ILE    37       8.681  -3.040 -10.097
ATOM    601 CG1  ILE    37       8.915  -0.406 -10.235
ATOM    602 HG11 ILE    37       9.107   0.587  -9.828
ATOM    603 HG12 ILE    37       7.879  -0.595  -9.952
ATOM    604 CD1  ILE    37       8.935  -0.413 -11.734
ATOM    605 HD11 ILE    37       8.762  -1.426 -12.098
ATOM    606 HD12 ILE    37       8.081   0.185 -12.048
ATOM    607 HD13 ILE    37       9.909  -0.141 -12.141
ATOM    608 C    ILE    37      10.310   0.161  -7.591
ATOM    609 O    ILE    37      11.076   0.841  -8.242
ATOM    610 N    CYS    38       9.658   0.642  -6.516
ATOM    611 H    CYS    38       9.234  -0.060  -5.926
ATOM    612 CA   CYS    38       9.440   1.969  -6.108
ATOM    613 HA   CYS    38      10.282   2.625  -6.333
ATOM    614 CB   CYS    38       8.171   2.440  -6.825
ATOM    615 HB1  CYS    38       8.420   2.652  -7.864
ATOM    616 HB2  CYS    38       7.883   3.429  -6.468
ATOM    617 SG   CYS    38       6.649   1.374  -6.759
ATOM    618 HG   CYS    38       6.381   1.873  -5.549
ATOM    619 C    CYS    38       9.208   1.896  -4.594
ATOM    620 O    CYS    38       8.601   0.972  -4.072
ATOM    621 N    THR    39       9.695   2.925  -3.845
ATOM    622 H    THR    39      10.140   3.682  -4.345
ATOM    623 CA   THR    39       9.249   3.173  -2.436
ATOM    624 HA   THR    39       9.380   2.298  -1.799
ATOM    625 CB   THR    39      10.260   4.116  -1.710
ATOM    626 HB   THR    39      11.101   3.559  -1.298
ATOM    627 CG2  THR    39      10.864   5.387  -2.427
ATOM    628 HG21 THR    39      10.083   5.948  -2.939
ATOM    629 HG22 THR    39      11.397   6.032  -1.728
ATOM    630 HG23 THR    39      11.655   5.105  -3.122
ATOM    631 OG1  THR    39       9.619   4.594  -0.521
ATOM    632 HG1  THR    39      10.342   4.771   0.085
ATOM    633 C    THR    39       7.750   3.576  -2.367
ATOM    634 O    THR    39       7.245   4.236  -3.293
ATOM    635 N    SER    40       7.043   3.249  -1.333
ATOM    636 H    SER    40       7.536   2.774  -0.591
ATOM    637 CA   SER    40       5.744   3.870  -0.953
ATOM    638 HA   SER    40       4.974   3.413  -1.575
ATOM    639 CB   SER    40       5.565   3.597   0.540
ATOM    640 HB1  SER    40       5.424   2.518   0.603
ATOM    641 HB2  SER    40       4.707   4.086   1.001
ATOM    642 OG   SER    40       6.690   4.035   1.236
ATOM    643 HG   SER    40       6.625   3.718   2.140
ATOM    644 C    SER    40       5.844   5.392  -1.080
ATOM    645 O    SER    40       4.855   6.049  -1.474
ATOM    646 N    GLU    41       7.029   6.069  -0.943
ATOM    647 H    GLU    41       7.771   5.575  -0.466
ATOM    648 CA   GLU    41       7.255   7.483  -1.311
ATOM    649 HA   GLU    41       6.569   8.093  -0.723
ATOM    650 CB   GLU    41       8.753   7.884  -0.930
ATOM    651 HB1  GLU    41       9.443   7.471  -1.666
ATOM    652 HB2  GLU    41       8.973   7.428   0.035
ATOM    653 CG   GLU    41       8.933   9.374  -0.832
ATOM    654 HG1  GLU    41       8.055   9.735  -0.295
ATOM    655 HG2  GLU    41       8.990   9.764  -1.848
ATOM    656 CD   GLU    41      10.050   9.880   0.098
ATOM    657 OE1  GLU    41       9.771  10.674   1.037
ATOM    658 OE2  GLU    41      11.234   9.630  -0.178
ATOM    659 C    GLU    41       7.046   7.715  -2.834
ATOM    660 O    GLU    41       6.580   8.839  -3.163
ATOM    661 N    ASP    42       7.515   6.862  -3.792
ATOM    662 H    ASP    42       7.966   6.018  -3.468
ATOM    663 CA   ASP    42       7.415   7.157  -5.229
ATOM    664 HA   ASP    42       7.821   8.160  -5.365
ATOM    665 CB   ASP    42       8.478   6.366  -6.001
ATOM    666 HB1  ASP    42       8.367   6.603  -7.059
ATOM    667 HB2  ASP    42       8.089   5.356  -6.125
ATOM    668 CG   ASP    42       9.997   6.327  -5.719
ATOM    669 OD1  ASP    42      10.550   7.437  -5.518
ATOM    670 OD2  ASP    42      10.634   5.260  -5.715
ATOM    671 C    ASP    42       5.967   6.957  -5.755
ATOM    672 O    ASP    42       5.631   7.250  -6.899
ATOM    673 N    MET    43       5.088   6.345  -4.943
ATOM    674 H    MET    43       5.403   6.207  -3.994
ATOM    675 CA   MET    43       3.742   5.817  -5.373
ATOM    676 HA   MET    43       3.905   5.427  -6.377
ATOM    677 CB   MET    43       3.333   4.710  -4.387
ATOM    678 HB1  MET    43       2.289   4.446  -4.562
ATOM    679 HB2  MET    43       3.394   5.108  -3.374
ATOM    680 CG   MET    43       4.139   3.433  -4.522
ATOM    681 HG1  MET    43       5.164   3.636  -4.213
ATOM    682 HG2  MET    43       4.194   3.125  -5.566
ATOM    683 SD   MET    43       3.571   2.053  -3.397
ATOM    684 CE   MET    43       5.121   1.031  -3.449
ATOM    685 HE1  MET    43       6.037   1.606  -3.312
ATOM    686 HE2  MET    43       5.090   0.170  -2.780
ATOM    687 HE3  MET    43       5.027   0.616  -4.452
ATOM    688 C    MET    43       2.677   6.924  -5.520
ATOM    689 O    MET    43       1.551   6.619  -5.867
ATOM    690 N    LEU    44       2.977   8.235  -5.461
ATOM    691 H    LEU    44       3.899   8.350  -5.064
ATOM    692 CA   LEU    44       2.111   9.421  -5.681
ATOM    693 HA   LEU    44       1.233   9.265  -5.054
ATOM    694 CB   LEU    44       2.873  10.668  -5.339
ATOM    695 HB1  LEU    44       3.709  10.690  -6.039
ATOM    696 HB2  LEU    44       3.264  10.534  -4.331
ATOM    697 CG   LEU    44       1.971  11.883  -5.316
ATOM    698 HG   LEU    44       1.740  12.133  -6.351
ATOM    699 CD1  LEU    44       0.730  11.969  -4.498
ATOM    700 HD11 LEU    44       0.200  12.895  -4.719
ATOM    701 HD12 LEU    44       0.047  11.173  -4.792
ATOM    702 HD13 LEU    44       0.889  11.957  -3.419
ATOM    703 CD2  LEU    44       2.979  13.036  -4.906
ATOM    704 HD21 LEU    44       2.516  14.011  -4.752
ATOM    705 HD22 LEU    44       3.577  12.734  -4.047
ATOM    706 HD23 LEU    44       3.722  13.148  -5.695
ATOM    707 C    LEU    44       1.549   9.514  -7.093
ATOM    708 O    LEU    44       0.314   9.664  -7.333
ATOM    709 N    ASN    45       2.487   9.421  -8.047
ATOM    710 H    ASN    45       3.471   9.306  -7.853
ATOM    711 CA   ASN    45       2.239   9.534  -9.491
ATOM    712 HA   ASN    45       1.341   8.951  -9.693
ATOM    713 CB   ASN    45       1.943  11.014  -9.781
ATOM    714 HB1  ASN    45       2.805  11.617  -9.494
ATOM    715 HB2  ASN    45       1.164  11.353  -9.097
ATOM    716 CG   ASN    45       1.527  11.319 -11.241
ATOM    717 OD1  ASN    45       0.575  10.714 -11.721
ATOM    718 ND2  ASN    45       2.265  12.109 -12.008
ATOM    719 HD21 ASN    45       3.170  12.391 -11.662
ATOM    720 HD22 ASN    45       2.051  12.087 -12.995
ATOM    721 C    ASN    45       3.272   8.993 -10.486
ATOM    722 O    ASN    45       4.046   9.704 -11.198
ATOM    723 N    PRO    46       3.648   7.657 -10.249
ATOM    724 CD   PRO    46       3.016   6.673  -9.391
ATOM    725 HD1  PRO    46       1.961   6.482  -9.590
ATOM    726 HD2  PRO    46       3.268   6.974  -8.374
ATOM    727 CG   PRO    46       3.692   5.316  -9.490
ATOM    728 HG1  PRO    46       3.113   4.804 -10.258
ATOM    729 HG2  PRO    46       3.623   4.695  -8.597
ATOM    730 CB   PRO    46       5.057   5.777  -9.928
ATOM    731 HB1  PRO    46       5.683   5.039 -10.430
ATOM    732 HB2  PRO    46       5.635   5.997  -9.031
ATOM    733 CA   PRO    46       4.850   7.011 -10.809
ATOM    734 HA   PRO    46       5.755   7.577 -10.587
ATOM    735 C    PRO    46       4.794   6.677 -12.259
ATOM    736 O    PRO    46       3.799   6.143 -12.759
ATOM    737 N    ASN    47       5.873   6.900 -13.027
ATOM    738 H    ASN    47       6.606   7.389 -12.533
ATOM    739 CA   ASN    47       6.075   6.423 -14.344
ATOM    740 HA   ASN    47       5.109   6.186 -14.790
ATOM    741 CB   ASN    47       6.823   7.446 -15.169
ATOM    742 HB1  ASN    47       7.891   7.553 -14.980
ATOM    743 HB2  ASN    47       6.475   8.465 -14.998
ATOM    744 CG   ASN    47       6.607   7.005 -16.696
ATOM    745 OD1  ASN    47       7.189   6.092 -17.263
ATOM    746 ND2  ASN    47       5.717   7.692 -17.340
ATOM    747 HD21 ASN    47       5.284   8.539 -17.002
ATOM    748 HD22 ASN    47       5.731   7.473 -18.326
ATOM    749 C    ASN    47       6.827   5.086 -14.152
ATOM    750 O    ASN    47       8.056   5.026 -14.144
ATOM    751 N    TYR    48       6.023   4.041 -14.056
ATOM    752 H    TYR    48       5.019   4.126 -14.120
ATOM    753 CA   TYR    48       6.527   2.638 -13.706
ATOM    754 HA   TYR    48       7.051   2.733 -12.755
ATOM    755 CB   TYR    48       5.368   1.662 -13.591
ATOM    756 HB1  TYR    48       5.911   0.729 -13.444
ATOM    757 HB2  TYR    48       4.677   1.589 -14.431
ATOM    758 CG   TYR    48       4.549   1.814 -12.326
ATOM    759 CD1  TYR    48       5.106   1.407 -11.079
ATOM    760 HD1  TYR    48       6.114   1.022 -11.028
ATOM    761 CE1  TYR    48       4.376   1.555  -9.864
ATOM    762 HE1  TYR    48       4.793   1.276  -8.907
ATOM    763 CZ   TYR    48       3.055   2.055  -9.902
ATOM    764 OH   TYR    48       2.398   2.265  -8.761
ATOM    765 HH   TYR    48       1.482   2.459  -8.975
ATOM    766 CE2  TYR    48       2.451   2.439 -11.213
ATOM    767 HE2  TYR    48       1.490   2.931 -11.210
ATOM    768 CD2  TYR    48       3.228   2.302 -12.343
ATOM    769 HD2  TYR    48       2.807   2.710 -13.250
ATOM    770 C    TYR    48       7.598   2.198 -14.810
ATOM    771 O    TYR    48       8.413   1.296 -14.517
ATOM    772 N    GLU    49       7.595   2.646 -16.030
ATOM    773 H    GLU    49       6.918   3.328 -16.341
ATOM    774 CA   GLU    49       8.637   2.366 -17.033
ATOM    775 HA   GLU    49       8.787   1.293 -17.151
ATOM    776 CB   GLU    49       8.216   2.940 -18.379
ATOM    777 HB1  GLU    49       9.041   2.652 -19.030
ATOM    778 HB2  GLU    49       8.180   4.030 -18.382
ATOM    779 CG   GLU    49       6.975   2.239 -18.987
ATOM    780 HG1  GLU    49       6.559   2.830 -19.802
ATOM    781 HG2  GLU    49       6.158   2.065 -18.286
ATOM    782 CD   GLU    49       7.197   0.915 -19.650
ATOM    783 OE1  GLU    49       8.258   0.269 -19.472
ATOM    784 OE2  GLU    49       6.231   0.543 -20.372
ATOM    785 C    GLU    49       9.975   2.938 -16.500
ATOM    786 O    GLU    49      10.959   2.209 -16.366
ATOM    787 N    ASP    50      10.047   4.230 -16.154
ATOM    788 H    ASP    50       9.207   4.786 -16.227
ATOM    789 CA   ASP    50      11.205   5.018 -15.544
ATOM    790 HA   ASP    50      12.068   5.025 -16.210
ATOM    791 CB   ASP    50      10.834   6.500 -15.407
ATOM    792 HB1  ASP    50      10.000   6.733 -14.746
ATOM    793 HB2  ASP    50      10.561   6.827 -16.411
ATOM    794 CG   ASP    50      12.057   7.309 -14.970
ATOM    795 OD1  ASP    50      12.890   7.645 -15.795
ATOM    796 OD2  ASP    50      12.227   7.616 -13.786
ATOM    797 C    ASP    50      11.740   4.384 -14.257
ATOM    798 O    ASP    50      12.971   4.398 -14.043
ATOM    799 N    LEU    51      10.869   3.786 -13.459
ATOM    800 H    LEU    51       9.903   4.064 -13.557
ATOM    801 CA   LEU    51      11.313   3.108 -12.259
ATOM    802 HA   LEU    51      12.070   3.741 -11.796
ATOM    803 CB   LEU    51      10.130   3.146 -11.294
ATOM    804 HB1  LEU    51      10.293   2.473 -10.452
ATOM    805 HB2  LEU    51       9.252   2.894 -11.888
ATOM    806 CG   LEU    51       9.949   4.578 -10.691
ATOM    807 HG   LEU    51      10.272   5.367 -11.370
ATOM    808 CD1  LEU    51       8.422   4.710 -10.408
ATOM    809 HD11 LEU    51       8.181   5.724 -10.089
ATOM    810 HD12 LEU    51       7.888   4.542 -11.343
ATOM    811 HD13 LEU    51       8.124   3.890  -9.755
ATOM    812 CD2  LEU    51      10.721   4.658  -9.398
ATOM    813 HD21 LEU    51      10.771   5.694  -9.061
ATOM    814 HD22 LEU    51      10.277   4.067  -8.597
ATOM    815 HD23 LEU    51      11.716   4.214  -9.432
ATOM    816 C    LEU    51      11.931   1.696 -12.502
ATOM    817 O    LEU    51      12.762   1.222 -11.666
ATOM    818 N    LEU    52      11.712   1.024 -13.685
ATOM    819 H    LEU    52      11.044   1.459 -14.306
ATOM    820 CA   LEU    52      12.229  -0.344 -13.952
ATOM    821 HA   LEU    52      12.227  -0.811 -12.967
ATOM    822 CB   LEU    52      11.186  -1.119 -14.702
ATOM    823 HB1  LEU    52      11.157  -0.605 -15.663
ATOM    824 HB2  LEU    52      10.165  -0.947 -14.361
ATOM    825 CG   LEU    52      11.504  -2.596 -14.889
ATOM    826 HG   LEU    52      12.432  -2.663 -15.456
ATOM    827 CD1  LEU    52      11.536  -3.492 -13.570
ATOM    828 HD11 LEU    52      11.714  -4.535 -13.834
ATOM    829 HD12 LEU    52      12.284  -3.170 -12.847
ATOM    830 HD13 LEU    52      10.580  -3.451 -13.047
ATOM    831 CD2  LEU    52      10.234  -3.040 -15.614
ATOM    832 HD21 LEU    52      10.255  -4.111 -15.817
ATOM    833 HD22 LEU    52       9.334  -2.963 -15.003
ATOM    834 HD23 LEU    52      10.068  -2.574 -16.586
ATOM    835 C    LEU    52      13.607  -0.294 -14.690
ATOM    836 O    LEU    52      14.504  -1.108 -14.391
ATOM    837 N    ILE    53      13.813   0.702 -15.564
ATOM    838 H    ILE    53      13.013   1.208 -15.916
ATOM    839 CA   ILE    53      15.062   0.979 -16.244
ATOM    840 HA   ILE    53      15.344   0.062 -16.761
ATOM    841 CB   ILE    53      14.882   2.133 -17.199
ATOM    842 HB   ILE    53      14.025   2.020 -17.863
ATOM    843 CG2  ILE    53      14.808   3.562 -16.550
ATOM    844 HG21 ILE    53      14.707   4.321 -17.327
ATOM    845 HG22 ILE    53      13.970   3.673 -15.862
ATOM    846 HG23 ILE    53      15.750   3.680 -16.014
ATOM    847 CG1  ILE    53      16.014   2.220 -18.223
ATOM    848 HG11 ILE    53      16.955   2.349 -17.688
ATOM    849 HG12 ILE    53      15.846   3.148 -18.769
ATOM    850 CD1  ILE    53      16.104   0.991 -19.188
ATOM    851 HD11 ILE    53      16.948   1.226 -19.836
ATOM    852 HD12 ILE    53      16.345   0.084 -18.634
ATOM    853 HD13 ILE    53      15.189   0.941 -19.779
ATOM    854 C    ILE    53      16.212   1.197 -15.239
ATOM    855 O    ILE    53      17.340   1.034 -15.670
ATOM    856 N    ARG    54      16.000   1.522 -13.972
ATOM    857 H    ARG    54      15.060   1.856 -13.814
ATOM    858 CA   ARG    54      16.923   1.614 -12.869
ATOM    859 HA   ARG    54      17.792   2.217 -13.130
ATOM    860 CB   ARG    54      16.292   2.439 -11.734
ATOM    861 HB1  ARG    54      17.142   2.697 -11.102
ATOM    862 HB2  ARG    54      15.567   1.851 -11.172
ATOM    863 CG   ARG    54      15.507   3.694 -12.149
ATOM    864 HG1  ARG    54      14.648   3.360 -12.730
ATOM    865 HG2  ARG    54      16.067   4.420 -12.739
ATOM    866 CD   ARG    54      15.015   4.378 -10.901
ATOM    867 HD1  ARG    54      15.904   4.673 -10.345
ATOM    868 HD2  ARG    54      14.457   3.642 -10.322
ATOM    869 NE   ARG    54      14.187   5.529 -11.400
ATOM    870 HE   ARG    54      13.890   5.473 -12.363
ATOM    871 CZ   ARG    54      13.718   6.473 -10.625
ATOM    872 NH1  ARG    54      14.062   6.561  -9.360
ATOM    873 HH11 ARG    54      14.608   5.832  -8.924
ATOM    874 HH12 ARG    54      13.677   7.307  -8.797
ATOM    875 NH2  ARG    54      12.820   7.287 -11.006
ATOM    876 HH21 ARG    54      12.551   7.450 -11.965
ATOM    877 HH22 ARG    54      12.431   7.977 -10.379
ATOM    878 C    ARG    54      17.389   0.269 -12.314
ATOM    879 O    ARG    54      18.328   0.223 -11.450
ATOM    880 N    LYS    55      16.769  -0.844 -12.663
ATOM    881 H    LYS    55      16.028  -0.752 -13.343
ATOM    882 CA   LYS    55      16.890  -2.078 -11.916
ATOM    883 HA   LYS    55      17.206  -1.950 -10.881
ATOM    884 CB   LYS    55      15.543  -2.744 -11.581
ATOM    885 HB1  LYS    55      15.674  -3.545 -10.854
ATOM    886 HB2  LYS    55      15.107  -3.103 -12.513
ATOM    887 CG   LYS    55      14.488  -1.811 -11.030
ATOM    888 HG1  LYS    55      13.546  -2.339 -11.184
ATOM    889 HG2  LYS    55      14.410  -0.934 -11.673
ATOM    890 CD   LYS    55      14.676  -1.416  -9.579
ATOM    891 HD1  LYS    55      15.615  -0.892  -9.399
ATOM    892 HD2  LYS    55      14.729  -2.353  -9.025
ATOM    893 CE   LYS    55      13.539  -0.694  -8.887
ATOM    894 HE1  LYS    55      12.739  -1.413  -8.714
ATOM    895 HE2  LYS    55      13.104   0.041  -9.565
ATOM    896 NZ   LYS    55      14.038   0.013  -7.732
ATOM    897 HZ1  LYS    55      14.743   0.661  -8.054
ATOM    898 HZ2  LYS    55      13.321   0.589  -7.315
ATOM    899 HZ3  LYS    55      14.518  -0.593  -7.082
ATOM    900 C    LYS    55      17.876  -3.048 -12.569
ATOM    901 O    LYS    55      18.362  -2.797 -13.683
ATOM    902 N    SER    56      18.193  -4.215 -12.005
ATOM    903 H    SER    56      17.933  -4.289 -11.031
ATOM    904 CA   SER    56      18.622  -5.439 -12.651
ATOM    905 HA   SER    56      18.099  -5.692 -13.574
ATOM    906 CB   SER    56      20.193  -5.246 -12.932
ATOM    907 HB1  SER    56      20.792  -5.179 -12.024
ATOM    908 HB2  SER    56      20.304  -4.334 -13.519
ATOM    909 OG   SER    56      20.744  -6.309 -13.549
ATOM    910 HG   SER    56      21.188  -5.962 -14.327
ATOM    911 C    SER    56      18.241  -6.604 -11.632
ATOM    912 O    SER    56      17.650  -6.360 -10.583
ATOM    913 N    ASN    57      18.503  -7.859 -12.024
ATOM    914 H    ASN    57      19.188  -7.905 -12.764
ATOM    915 CA   ASN    57      17.990  -9.107 -11.402
ATOM    916 HA   ASN    57      16.905  -9.209 -11.418
ATOM    917 CB   ASN    57      18.641 -10.403 -12.027
ATOM    918 HB1  ASN    57      18.113 -11.270 -11.630
ATOM    919 HB2  ASN    57      19.679 -10.636 -11.794
ATOM    920 CG   ASN    57      18.399 -10.509 -13.531
ATOM    921 OD1  ASN    57      17.296 -10.308 -14.007
ATOM    922 ND2  ASN    57      19.397 -10.788 -14.338
ATOM    923 HD21 ASN    57      20.332 -10.936 -13.986
ATOM    924 HD22 ASN    57      19.373 -10.642 -15.337
ATOM    925 C    ASN    57      18.334  -9.202  -9.900
ATOM    926 O    ASN    57      17.607  -9.791  -9.099
ATOM    927 N    HSE    58      19.387  -8.544  -9.441
ATOM    928 H    HSE    58      19.941  -7.982 -10.072
ATOM    929 CA   HSE    58      19.923  -8.654  -8.104
ATOM    930 HA   HSE    58      19.741  -9.674  -7.763
ATOM    931 CB   HSE    58      21.410  -8.218  -8.142
ATOM    932 HB1  HSE    58      21.967  -8.704  -8.943
ATOM    933 HB2  HSE    58      21.872  -8.398  -7.171
ATOM    934 CG   HSE    58      21.642  -6.748  -8.325
ATOM    935 ND1  HSE    58      21.447  -5.974  -9.516
ATOM    936 CE1  HSE    58      21.679  -4.709  -9.125
ATOM    937 HE1  HSE    58      21.765  -3.871  -9.801
ATOM    938 NE2  HSE    58      22.154  -4.611  -7.854
ATOM    939 HE2  HSE    58      22.485  -3.772  -7.400
ATOM    940 CD2  HSE    58      22.015  -5.904  -7.271
ATOM    941 HD2  HSE    58      22.071  -6.179  -6.228
ATOM    942 C    HSE    58      19.132  -7.698  -7.179
ATOM    943 O    HSE    58      19.027  -7.978  -5.939
ATOM    944 N    ASN    59      18.549  -6.602  -7.699
ATOM    945 H    ASN    59      18.612  -6.649  -8.706
ATOM    946 CA   ASN    59      17.606  -5.810  -6.970
ATOM    947 HA   ASN    59      18.155  -5.568  -6.060
ATOM    948 CB   ASN    59      17.358  -4.475  -7.758
ATOM    949 HB1  ASN    59      16.541  -3.934  -7.280
ATOM    950 HB2  ASN    59      16.976  -4.714  -8.750
ATOM    951 CG   ASN    59      18.495  -3.509  -7.947
ATOM    952 OD1  ASN    59      18.583  -2.923  -9.001
ATOM    953 ND2  ASN    59      19.248  -3.079  -6.963
ATOM    954 HD21 ASN    59      19.036  -3.480  -6.061
ATOM    955 HD22 ASN    59      19.840  -2.267  -7.067
ATOM    956 C    ASN    59      16.260  -6.545  -6.660
ATOM    957 O    ASN    59      15.466  -5.904  -5.948
ATOM    958 N    PHE    60      16.106  -7.780  -7.141
ATOM    959 H    PHE    60      16.810  -8.255  -7.689
ATOM    960 CA   PHE    60      14.912  -8.572  -6.917
ATOM    961 HA   PHE    60      14.097  -7.978  -6.504
ATOM    962 CB   PHE    60      14.450  -9.003  -8.259
ATOM    963 HB1  PHE    60      13.727  -9.807  -8.123
ATOM    964 HB2  PHE    60      15.244  -9.409  -8.886
ATOM    965 CG   PHE    60      13.740  -7.908  -9.008
ATOM    966 CD1  PHE    60      12.432  -7.411  -8.693
ATOM    967 HD1  PHE    60      11.840  -7.862  -7.909
ATOM    968 CE1  PHE    60      11.872  -6.445  -9.543
ATOM    969 HE1  PHE    60      10.872  -6.115  -9.306
ATOM    970 CZ   PHE    60      12.627  -5.851 -10.634
ATOM    971 HZ   PHE    60      12.218  -5.079 -11.268
ATOM    972 CE2  PHE    60      13.940  -6.304 -10.830
ATOM    973 HE2  PHE    60      14.599  -5.872 -11.569
ATOM    974 CD2  PHE    60      14.483  -7.278 -10.022
ATOM    975 HD2  PHE    60      15.527  -7.538 -10.114
ATOM    976 C    PHE    60      15.200  -9.788  -6.032
ATOM    977 O    PHE    60      16.215 -10.442  -6.274
ATOM    978 N    LEU    61      14.268 -10.106  -5.178
ATOM    979 H    LEU    61      13.586  -9.372  -5.054
ATOM    980 CA   LEU    61      14.178 -11.265  -4.307
ATOM    981 HA   LEU    61      14.905 -12.011  -4.630
ATOM    982 CB   LEU    61      14.626 -10.917  -2.867
ATOM    983 HB1  LEU    61      14.106 -10.010  -2.561
ATOM    984 HB2  LEU    61      15.643 -10.524  -2.864
ATOM    985 CG   LEU    61      14.421 -11.901  -1.703
ATOM    986 HG   LEU    61      13.373 -12.191  -1.631
ATOM    987 CD1  LEU    61      15.298 -13.150  -1.840
ATOM    988 HD11 LEU    61      15.190 -13.854  -1.016
ATOM    989 HD12 LEU    61      15.134 -13.679  -2.779
ATOM    990 HD13 LEU    61      16.327 -12.791  -1.815
ATOM    991 CD2  LEU    61      14.850 -11.247  -0.373
ATOM    992 HD21 LEU    61      14.450 -11.847   0.444
ATOM    993 HD22 LEU    61      15.927 -11.094  -0.304
ATOM    994 HD23 LEU    61      14.423 -10.245  -0.330
ATOM    995 C    LEU    61      12.832 -11.947  -4.368
ATOM    996 O    LEU    61      11.826 -11.262  -4.206
ATOM    997 N    VAL    62      12.803 -13.329  -4.468
ATOM    998 H    VAL    62      13.670 -13.736  -4.789
ATOM    999 CA   VAL    62      11.602 -14.188  -4.592
ATOM   1000 HA   VAL    62      10.754 -13.547  -4.351
ATOM   1001 CB   VAL    62      11.331 -14.663  -6.035
ATOM   1002 HB   VAL    62      12.144 -15.346  -6.284
ATOM   1003 CG1  VAL    62      10.045 -15.472  -6.063
ATOM   1004 HG11 VAL    62       9.831 -16.027  -6.975
ATOM   1005 HG12 VAL    62      10.026 -16.261  -5.311
ATOM   1006 HG13 VAL    62       9.189 -14.824  -5.874
ATOM   1007 CG2  VAL    62      11.175 -13.573  -7.037
ATOM   1008 HG21 VAL    62      10.979 -13.969  -8.034
ATOM   1009 HG22 VAL    62      10.346 -12.933  -6.735
ATOM   1010 HG23 VAL    62      12.110 -13.038  -7.203
ATOM   1011 C    VAL    62      11.701 -15.375  -3.588
ATOM   1012 O    VAL    62      12.709 -16.092  -3.542
ATOM   1013 N    GLN    63      10.642 -15.638  -2.800
ATOM   1014 H    GLN    63       9.780 -15.116  -2.873
ATOM   1015 CA   GLN    63      10.612 -16.675  -1.799
ATOM   1016 HA   GLN    63      11.506 -17.289  -1.914
ATOM   1017 CB   GLN    63      10.633 -16.008  -0.436
ATOM   1018 HB1  GLN    63      10.259 -16.769   0.250
ATOM   1019 HB2  GLN    63       9.841 -15.260  -0.403
ATOM   1020 CG   GLN    63      12.046 -15.514  -0.014
ATOM   1021 HG1  GLN    63      12.407 -14.886  -0.829
ATOM   1022 HG2  GLN    63      12.772 -16.316   0.114
ATOM   1023 CD   GLN    63      12.102 -14.710   1.270
ATOM   1024 OE1  GLN    63      11.152 -14.668   2.031
ATOM   1025 NE2  GLN    63      13.254 -14.272   1.728
ATOM   1026 HE21 GLN    63      14.066 -14.461   1.160
ATOM   1027 HE22 GLN    63      13.359 -13.912   2.666
ATOM   1028 C    GLN    63       9.344 -17.530  -1.959
ATOM   1029 O    GLN    63       8.257 -17.003  -1.823
ATOM   1030 N    ALA    64       9.502 -18.860  -2.073
ATOM   1031 H    ALA    64      10.438 -19.164  -2.301
ATOM   1032 CA   ALA    64       8.552 -19.910  -1.808
ATOM   1033 HA   ALA    64       7.608 -19.449  -2.099
ATOM   1034 CB   ALA    64       8.773 -21.120  -2.795
ATOM   1035 HB1  ALA    64       8.987 -20.638  -3.749
ATOM   1036 HB2  ALA    64       9.707 -21.595  -2.495
ATOM   1037 HB3  ALA    64       7.956 -21.842  -2.805
ATOM   1038 C    ALA    64       8.608 -20.199  -0.292
ATOM   1039 O    ALA    64       9.637 -20.722   0.161
ATOM   1040 N    GLY    65       7.663 -19.709   0.501
ATOM   1041 H    GLY    65       6.875 -19.315   0.008
ATOM   1042 CA   GLY    65       7.798 -19.590   1.993
ATOM   1043 HA1  GLY    65       8.130 -20.542   2.406
ATOM   1044 HA2  GLY    65       6.899 -19.251   2.509
ATOM   1045 C    GLY    65       8.870 -18.574   2.335
ATOM   1046 O    GLY    65       8.723 -17.359   2.057
ATOM   1047 N    ASN    66       9.975 -19.125   2.838
ATOM   1048 H    ASN    66       9.986 -20.083   3.156
ATOM   1049 CA   ASN    66      11.280 -18.428   2.885
ATOM   1050 HA   ASN    66      11.117 -17.387   2.605
ATOM   1051 CB   ASN    66      11.725 -18.405   4.397
ATOM   1052 HB1  ASN    66      12.128 -19.400   4.590
ATOM   1053 HB2  ASN    66      10.924 -18.165   5.097
ATOM   1054 CG   ASN    66      12.879 -17.456   4.618
ATOM   1055 OD1  ASN    66      13.890 -17.982   5.083
ATOM   1056 ND2  ASN    66      12.672 -16.150   4.491
ATOM   1057 HD21 ASN    66      11.740 -15.759   4.479
ATOM   1058 HD22 ASN    66      13.454 -15.597   4.810
ATOM   1059 C    ASN    66      12.392 -19.044   1.990
ATOM   1060 O    ASN    66      13.537 -18.563   2.010
ATOM   1061 N    VAL    67      12.156 -20.143   1.282
ATOM   1062 H    VAL    67      11.200 -20.433   1.135
ATOM   1063 CA   VAL    67      13.108 -20.829   0.412
ATOM   1064 HA   VAL    67      14.052 -20.800   0.956
ATOM   1065 CB   VAL    67      12.669 -22.264   0.073
ATOM   1066 HB   VAL    67      11.662 -22.169  -0.333
ATOM   1067 CG1  VAL    67      13.623 -23.075  -0.880
ATOM   1068 HG11 VAL    67      13.242 -24.048  -1.189
ATOM   1069 HG12 VAL    67      13.819 -22.528  -1.802
ATOM   1070 HG13 VAL    67      14.517 -23.154  -0.261
ATOM   1071 CG2  VAL    67      12.544 -23.112   1.331
ATOM   1072 HG21 VAL    67      12.373 -24.147   1.037
ATOM   1073 HG22 VAL    67      13.467 -23.074   1.910
ATOM   1074 HG23 VAL    67      11.691 -22.747   1.902
ATOM   1075 C    VAL    67      13.230 -20.034  -0.918
ATOM   1076 O    VAL    67      12.205 -19.704  -1.572
ATOM   1077 N    GLN    68      14.433 -19.696  -1.271
ATOM   1078 H    GLN    68      15.211 -20.178  -0.842
ATOM   1079 CA   GLN    68      14.752 -18.636  -2.227
ATOM   1080 HA   GLN    68      13.947 -17.901  -2.251
ATOM   1081 CB   GLN    68      15.993 -17.878  -1.915
ATOM   1082 HB1  GLN    68      16.839 -18.562  -1.849
ATOM   1083 HB2  GLN    68      15.882 -17.485  -0.904
ATOM   1084 CG   GLN    68      16.268 -16.663  -2.874
ATOM   1085 HG1  GLN    68      15.480 -15.933  -2.688
ATOM   1086 HG2  GLN    68      16.316 -17.012  -3.905
ATOM   1087 CD   GLN    68      17.616 -16.033  -2.633
ATOM   1088 OE1  GLN    68      18.455 -16.496  -1.819
ATOM   1089 NE2  GLN    68      17.968 -15.172  -3.545
ATOM   1090 HE21 GLN    68      17.336 -14.887  -4.280
ATOM   1091 HE22 GLN    68      18.940 -14.902  -3.574
ATOM   1092 C    GLN    68      14.781 -19.036  -3.723
ATOM   1093 O    GLN    68      15.452 -20.000  -4.078
ATOM   1094 N    LEU    69      14.125 -18.371  -4.641
ATOM   1095 H    LEU    69      13.728 -17.481  -4.376
ATOM   1096 CA   LEU    69      14.331 -18.527  -6.082
ATOM   1097 HA   LEU    69      14.702 -19.532  -6.285
ATOM   1098 CB   LEU    69      12.949 -18.529  -6.797
ATOM   1099 HB1  LEU    69      13.170 -18.509  -7.864
ATOM   1100 HB2  LEU    69      12.367 -17.672  -6.456
ATOM   1101 CG   LEU    69      12.160 -19.777  -6.471
ATOM   1102 HG   LEU    69      12.213 -20.086  -5.427
ATOM   1103 CD1  LEU    69      10.696 -19.486  -6.739
ATOM   1104 HD11 LEU    69      10.140 -20.346  -6.366
ATOM   1105 HD12 LEU    69      10.293 -18.683  -6.123
ATOM   1106 HD13 LEU    69      10.370 -19.297  -7.762
ATOM   1107 CD2  LEU    69      12.592 -21.013  -7.312
ATOM   1108 HD21 LEU    69      11.956 -21.880  -7.136
ATOM   1109 HD22 LEU    69      12.956 -20.791  -8.316
ATOM   1110 HD23 LEU    69      13.484 -21.277  -6.744
ATOM   1111 C    LEU    69      15.199 -17.419  -6.687
ATOM   1112 O    LEU    69      14.841 -16.266  -6.497
ATOM   1113 N    ARG    70      16.260 -17.722  -7.443
ATOM   1114 H    ARG    70      16.463 -18.697  -7.611
ATOM   1115 CA   ARG    70      17.144 -16.705  -8.034
ATOM   1116 HA   ARG    70      17.380 -15.862  -7.385
ATOM   1117 CB   ARG    70      18.542 -17.348  -8.351
ATOM   1118 HB1  ARG    70      18.426 -18.368  -8.719
ATOM   1119 HB2  ARG    70      19.089 -17.483  -7.418
ATOM   1120 CG   ARG    70      19.418 -16.436  -9.241
ATOM   1121 HG1  ARG    70      19.321 -15.487  -8.714
ATOM   1122 HG2  ARG    70      19.102 -16.283 -10.273
ATOM   1123 CD   ARG    70      20.936 -16.718  -9.250
ATOM   1124 HD1  ARG    70      21.199 -16.527  -8.209
ATOM   1125 HD2  ARG    70      21.414 -16.011  -9.928
ATOM   1126 NE   ARG    70      21.298 -18.082  -9.615
ATOM   1127 HE   ARG    70      20.587 -18.658 -10.042
ATOM   1128 CZ   ARG    70      22.460 -18.608  -9.607
ATOM   1129 NH1  ARG    70      23.526 -17.855  -9.325
ATOM   1130 HH11 ARG    70      23.466 -16.851  -9.234
ATOM   1131 HH12 ARG    70      24.373 -18.313  -9.020
ATOM   1132 NH2  ARG    70      22.665 -19.897  -9.721
ATOM   1133 HH21 ARG    70      21.926 -20.521 -10.010
ATOM   1134 HH22 ARG    70      23.607 -20.253  -9.641
ATOM   1135 C    ARG    70      16.404 -16.173  -9.300
ATOM   1136 O    ARG    70      15.965 -16.960 -10.129
ATOM   1137 N    VAL    71      16.457 -14.864  -9.425
ATOM   1138 H    VAL    71      16.929 -14.320  -8.717
ATOM   1139 CA   VAL    71      15.968 -14.137 -10.602
ATOM   1140 HA   VAL    71      15.150 -14.710 -11.039
ATOM   1141 CB   VAL    71      15.333 -12.805 -10.202
ATOM   1142 HB   VAL    71      16.120 -12.203  -9.747
ATOM   1143 CG1  VAL    71      14.832 -11.948 -11.362
ATOM   1144 HG11 VAL    71      14.406 -11.029 -10.958
ATOM   1145 HG12 VAL    71      15.658 -11.791 -12.055
ATOM   1146 HG13 VAL    71      14.172 -12.538 -11.998
ATOM   1147 CG2  VAL    71      14.105 -13.047  -9.163
ATOM   1148 HG21 VAL    71      13.905 -12.048  -8.776
ATOM   1149 HG22 VAL    71      13.319 -13.508  -9.761
ATOM   1150 HG23 VAL    71      14.429 -13.711  -8.361
ATOM   1151 C    VAL    71      17.068 -14.082 -11.670
ATOM   1152 O    VAL    71      18.244 -13.836 -11.318
ATOM   1153 N    ILE    72      16.645 -14.275 -12.908
ATOM   1154 H    ILE    72      15.659 -14.467 -13.009
ATOM   1155 CA   ILE    72      17.514 -14.440 -14.100
ATOM   1156 HA   ILE    72      18.469 -13.928 -13.983
ATOM   1157 CB   ILE    72      17.972 -15.948 -14.236
ATOM   1158 HB   ILE    72      18.721 -16.002 -15.025
ATOM   1159 CG2  ILE    72      18.645 -16.506 -12.944
ATOM   1160 HG21 ILE    72      18.994 -17.517 -13.156
ATOM   1161 HG22 ILE    72      19.434 -15.816 -12.645
ATOM   1162 HG23 ILE    72      17.928 -16.545 -12.125
ATOM   1163 CG1  ILE    72      16.651 -16.811 -14.559
ATOM   1164 HG11 ILE    72      15.880 -16.307 -15.141
ATOM   1165 HG12 ILE    72      16.177 -16.861 -13.578
ATOM   1166 CD1  ILE    72      16.947 -18.176 -15.122
ATOM   1167 HD11 ILE    72      17.495 -18.803 -14.418
ATOM   1168 HD12 ILE    72      16.072 -18.708 -15.492
ATOM   1169 HD13 ILE    72      17.584 -17.931 -15.972
ATOM   1170 C    ILE    72      16.827 -13.776 -15.408
ATOM   1171 O    ILE    72      17.387 -13.818 -16.501
ATOM   1172 N    GLY    73      15.731 -13.090 -15.237
ATOM   1173 H    GLY    73      15.367 -13.083 -14.295
ATOM   1174 CA   GLY    73      15.194 -12.159 -16.174
ATOM   1175 HA1  GLY    73      14.828 -12.630 -17.087
ATOM   1176 HA2  GLY    73      15.986 -11.476 -16.480
ATOM   1177 C    GLY    73      14.118 -11.304 -15.555
ATOM   1178 O    GLY    73      13.418 -11.748 -14.644
ATOM   1179 N    HSD    74      13.918 -10.151 -16.190
ATOM   1180 H    HSD    74      14.513  -9.889 -16.963
ATOM   1181 CA   HSD    74      12.821  -9.224 -15.852
ATOM   1182 HA   HSD    74      12.047  -9.875 -15.445
ATOM   1183 CB   HSD    74      13.289  -8.265 -14.723
ATOM   1184 HB1  HSD    74      13.393  -8.779 -13.767
ATOM   1185 HB2  HSD    74      12.451  -7.589 -14.556
ATOM   1186 CG   HSD    74      14.551  -7.432 -14.914
ATOM   1187 ND1  HSD    74      15.865  -7.908 -14.748
ATOM   1188 HD1  HSD    74      16.124  -8.854 -14.509
ATOM   1189 CE1  HSD    74      16.764  -7.050 -15.207
ATOM   1190 HE1  HSD    74      17.834  -7.193 -15.213
ATOM   1191 NE2  HSD    74      16.079  -5.901 -15.505
ATOM   1192 CD2  HSD    74      14.727  -6.160 -15.354
ATOM   1193 HD2  HSD    74      13.930  -5.470 -15.589
ATOM   1194 C    HSD    74      12.146  -8.462 -17.003
ATOM   1195 O    HSD    74      12.897  -7.796 -17.694
ATOM   1196 N    SER    75      10.827  -8.549 -17.125
ATOM   1197 H    SER    75      10.250  -9.203 -16.616
ATOM   1198 CA   SER    75       9.990  -7.659 -18.059
ATOM   1199 HA   SER    75      10.513  -6.735 -18.306
ATOM   1200 CB   SER    75       9.707  -8.478 -19.296
ATOM   1201 HB1  SER    75       9.094  -9.329 -18.998
ATOM   1202 HB2  SER    75      10.646  -8.881 -19.676
ATOM   1203 OG   SER    75       9.225  -7.693 -20.378
ATOM   1204 HG   SER    75       9.068  -8.258 -21.137
ATOM   1205 C    SER    75       8.614  -7.243 -17.449
ATOM   1206 O    SER    75       8.356  -7.464 -16.266
ATOM   1207 N    MET    76       7.690  -6.755 -18.264
ATOM   1208 H    MET    76       7.973  -6.646 -19.227
ATOM   1209 CA   MET    76       6.482  -6.068 -17.823
ATOM   1210 HA   MET    76       6.099  -6.461 -16.881
ATOM   1211 CB   MET    76       6.861  -4.555 -17.520
ATOM   1212 HB1  MET    76       7.169  -4.106 -18.465
ATOM   1213 HB2  MET    76       7.681  -4.557 -16.802
ATOM   1214 CG   MET    76       5.702  -3.739 -16.899
ATOM   1215 HG1  MET    76       5.085  -4.459 -16.361
ATOM   1216 HG2  MET    76       5.090  -3.292 -17.683
ATOM   1217 SD   MET    76       6.250  -2.404 -15.816
ATOM   1218 CE   MET    76       7.117  -1.449 -17.008
ATOM   1219 HE1  MET    76       6.473  -1.102 -17.816
ATOM   1220 HE2  MET    76       7.592  -0.629 -16.470
ATOM   1221 HE3  MET    76       7.857  -2.100 -17.474
ATOM   1222 C    MET    76       5.382  -6.262 -18.907
ATOM   1223 O    MET    76       5.645  -5.968 -20.074
ATOM   1224 N    GLN    77       4.202  -6.613 -18.466
ATOM   1225 H    GLN    77       4.032  -6.836 -17.496
ATOM   1226 CA   GLN    77       2.992  -6.719 -19.284
ATOM   1227 HA   GLN    77       3.074  -6.213 -20.247
ATOM   1228 CB   GLN    77       2.657  -8.228 -19.567
ATOM   1229 HB1  GLN    77       2.196  -8.645 -18.672
ATOM   1230 HB2  GLN    77       3.594  -8.755 -19.749
ATOM   1231 CG   GLN    77       1.634  -8.480 -20.691
ATOM   1232 HG1  GLN    77       1.990  -7.960 -21.580
ATOM   1233 HG2  GLN    77       0.737  -8.066 -20.229
ATOM   1234 CD   GLN    77       1.364 -10.012 -20.986
ATOM   1235 OE1  GLN    77       2.032 -10.915 -20.446
ATOM   1236 NE2  GLN    77       0.421 -10.383 -21.787
ATOM   1237 HE21 GLN    77      -0.140  -9.670 -22.230
ATOM   1238 HE22 GLN    77       0.343 -11.386 -21.881
ATOM   1239 C    GLN    77       1.890  -5.964 -18.604
ATOM   1240 O    GLN    77       1.453  -6.238 -17.476
ATOM   1241 N    ASN    78       1.260  -5.064 -19.340
ATOM   1242 H    ASN    78       1.488  -5.036 -20.324
ATOM   1243 CA   ASN    78       0.109  -4.248 -18.945
ATOM   1244 HA   ASN    78      -0.046  -3.416 -19.632
ATOM   1245 CB   ASN    78      -1.122  -5.122 -19.007
ATOM   1246 HB1  ASN    78      -2.068  -4.705 -18.663
ATOM   1247 HB2  ASN    78      -0.956  -6.012 -18.400
ATOM   1248 CG   ASN    78      -1.442  -5.644 -20.396
ATOM   1249 OD1  ASN    78      -1.586  -4.831 -21.299
ATOM   1250 ND2  ASN    78      -1.516  -6.953 -20.559
ATOM   1251 HD21 ASN    78      -1.410  -7.574 -19.769
ATOM   1252 HD22 ASN    78      -1.644  -7.282 -21.505
ATOM   1253 C    ASN    78       0.410  -3.590 -17.526
ATOM   1254 O    ASN    78       1.226  -2.699 -17.524
ATOM   1255 N    CYS    79      -0.115  -4.004 -16.386
ATOM   1256 H    CYS    79      -0.821  -4.725 -16.428
ATOM   1257 CA   CYS    79       0.285  -3.528 -15.052
ATOM   1258 HA   CYS    79       0.862  -2.626 -15.254
ATOM   1259 CB   CYS    79      -0.938  -2.974 -14.338
ATOM   1260 HB1  CYS    79      -0.677  -2.466 -13.409
ATOM   1261 HB2  CYS    79      -1.624  -3.804 -14.171
ATOM   1262 SG   CYS    79      -1.986  -1.821 -15.312
ATOM   1263 HG   CYS    79      -2.860  -2.713 -15.787
ATOM   1264 C    CYS    79       1.165  -4.515 -14.084
ATOM   1265 O    CYS    79       1.357  -4.147 -12.882
ATOM   1266 N    VAL    80       1.630  -5.686 -14.631
ATOM   1267 H    VAL    80       1.692  -5.795 -15.634
ATOM   1268 CA   VAL    80       2.368  -6.700 -13.828
ATOM   1269 HA   VAL    80       2.385  -6.223 -12.848
ATOM   1270 CB   VAL    80       1.627  -8.069 -13.758
ATOM   1271 HB   VAL    80       2.248  -8.778 -13.209
ATOM   1272 CG1  VAL    80       0.303  -8.004 -13.015
ATOM   1273 HG11 VAL    80       0.380  -7.539 -12.033
ATOM   1274 HG12 VAL    80      -0.411  -7.342 -13.505
ATOM   1275 HG13 VAL    80      -0.183  -8.973 -12.902
ATOM   1276 CG2  VAL    80       1.441  -8.778 -15.157
ATOM   1277 HG21 VAL    80       0.761  -9.624 -15.054
ATOM   1278 HG22 VAL    80       0.911  -8.107 -15.833
ATOM   1279 HG23 VAL    80       2.293  -9.102 -15.753
ATOM   1280 C    VAL    80       3.768  -6.902 -14.451
ATOM   1281 O    VAL    80       4.003  -6.942 -15.660
ATOM   1282 N    LEU    81       4.751  -7.025 -13.573
ATOM   1283 H    LEU    81       4.578  -7.014 -12.578
ATOM   1284 CA   LEU    81       6.049  -7.552 -13.912
ATOM   1285 HA   LEU    81       6.343  -7.064 -14.840
ATOM   1286 CB   LEU    81       7.174  -7.402 -12.867
ATOM   1287 HB1  LEU    81       8.138  -7.681 -13.291
ATOM   1288 HB2  LEU    81       7.036  -8.193 -12.130
ATOM   1289 CG   LEU    81       7.363  -6.070 -12.119
ATOM   1290 HG   LEU    81       6.436  -5.784 -11.624
ATOM   1291 CD1  LEU    81       8.495  -6.190 -11.138
ATOM   1292 HD11 LEU    81       8.742  -5.271 -10.607
ATOM   1293 HD12 LEU    81       8.176  -6.962 -10.439
ATOM   1294 HD13 LEU    81       9.397  -6.406 -11.711
ATOM   1295 CD2  LEU    81       7.652  -4.879 -13.087
ATOM   1296 HD21 LEU    81       7.919  -3.996 -12.507
ATOM   1297 HD22 LEU    81       8.496  -5.254 -13.667
ATOM   1298 HD23 LEU    81       6.809  -4.638 -13.735
ATOM   1299 C    LEU    81       5.851  -9.051 -14.222
ATOM   1300 O    LEU    81       5.036  -9.812 -13.689
ATOM   1301 N    LYS    82       6.708  -9.530 -15.125
ATOM   1302 H    LYS    82       7.352  -8.864 -15.526
ATOM   1303 CA   LYS    82       6.944 -10.927 -15.484
ATOM   1304 HA   LYS    82       6.360 -11.576 -14.831
ATOM   1305 CB   LYS    82       6.470 -11.196 -16.916
ATOM   1306 HB1  LYS    82       7.111 -11.988 -17.303
ATOM   1307 HB2  LYS    82       6.663 -10.312 -17.524
ATOM   1308 CG   LYS    82       5.062 -11.714 -16.969
ATOM   1309 HG1  LYS    82       4.534 -11.065 -16.270
ATOM   1310 HG2  LYS    82       5.032 -12.760 -16.663
ATOM   1311 CD   LYS    82       4.494 -11.421 -18.339
ATOM   1312 HD1  LYS    82       4.718 -10.416 -18.696
ATOM   1313 HD2  LYS    82       3.411 -11.534 -18.285
ATOM   1314 CE   LYS    82       4.946 -12.553 -19.306
ATOM   1315 HE1  LYS    82       4.628 -13.496 -18.862
ATOM   1316 HE2  LYS    82       6.035 -12.576 -19.345
ATOM   1317 NZ   LYS    82       4.378 -12.255 -20.706
ATOM   1318 HZ1  LYS    82       4.695 -12.848 -21.459
ATOM   1319 HZ2  LYS    82       3.371 -12.193 -20.676
ATOM   1320 HZ3  LYS    82       4.692 -11.304 -20.841
ATOM   1321 C    LYS    82       8.448 -11.229 -15.287
ATOM   1322 O    LYS    82       9.315 -10.748 -15.998
ATOM   1323 N    LEU    83       8.870 -11.955 -14.262
ATOM   1324 H    LEU    83       8.170 -12.205 -13.577
ATOM   1325 CA   LEU    83      10.275 -12.341 -14.009
ATOM   1326 HA   LEU    83      10.934 -11.657 -14.545
ATOM   1327 CB   LEU    83      10.484 -12.238 -12.513
ATOM   1328 HB1  LEU    83      11.486 -12.627 -12.330
ATOM   1329 HB2  LEU    83       9.780 -12.850 -11.949
ATOM   1330 CG   LEU    83      10.284 -10.874 -11.808
ATOM   1331 HG   LEU    83       9.365 -10.370 -12.109
ATOM   1332 CD1  LEU    83      10.238 -11.125 -10.244
ATOM   1333 HD11 LEU    83      10.405 -10.205  -9.684
ATOM   1334 HD12 LEU    83       9.290 -11.504  -9.863
ATOM   1335 HD13 LEU    83      11.084 -11.793 -10.083
ATOM   1336 CD2  LEU    83      11.387  -9.903 -12.051
ATOM   1337 HD21 LEU    83      11.492  -9.143 -11.276
ATOM   1338 HD22 LEU    83      12.333 -10.432 -12.163
ATOM   1339 HD23 LEU    83      11.121  -9.357 -12.956
ATOM   1340 C    LEU    83      10.539 -13.819 -14.511
ATOM   1341 O    LEU    83       9.617 -14.590 -14.532
ATOM   1342 N    LYS    84      11.785 -14.147 -14.938
ATOM   1343 H    LYS    84      12.448 -13.393 -15.053
ATOM   1344 CA   LYS    84      12.239 -15.526 -15.069
ATOM   1345 HA   LYS    84      11.340 -16.143 -15.084
ATOM   1346 CB   LYS    84      12.964 -15.788 -16.350
ATOM   1347 HB1  LYS    84      13.876 -15.201 -16.456
ATOM   1348 HB2  LYS    84      12.315 -15.393 -17.132
ATOM   1349 CG   LYS    84      13.268 -17.328 -16.558
ATOM   1350 HG1  LYS    84      12.505 -18.000 -16.166
ATOM   1351 HG2  LYS    84      14.166 -17.413 -15.947
ATOM   1352 CD   LYS    84      13.639 -17.607 -18.009
ATOM   1353 HD1  LYS    84      14.303 -16.806 -18.333
ATOM   1354 HD2  LYS    84      12.797 -17.595 -18.700
ATOM   1355 CE   LYS    84      14.295 -18.984 -18.186
ATOM   1356 HE1  LYS    84      13.614 -19.767 -17.854
ATOM   1357 HE2  LYS    84      15.216 -18.967 -17.603
ATOM   1358 NZ   LYS    84      14.697 -19.257 -19.572
ATOM   1359 HZ1  LYS    84      13.898 -19.208 -20.188
ATOM   1360 HZ2  LYS    84      15.380 -18.594 -19.908
ATOM   1361 HZ3  LYS    84      15.043 -20.198 -19.693
ATOM   1362 C    LYS    84      13.094 -15.894 -13.802
ATOM   1363 O    LYS    84      13.969 -15.214 -13.273
ATOM   1364 N    VAL    85      12.970 -17.139 -13.430
ATOM   1365 H    VAL    85      12.246 -17.695 -13.862
ATOM   1366 CA   VAL    85      13.497 -17.713 -12.227
ATOM   1367 HA   VAL    85      14.226 -17.024 -11.800
ATOM   1368 CB   VAL    85      12.480 -17.656 -11.103
ATOM   1369 HB   VAL    85      13.040 -18.020 -10.242
ATOM   1370 CG1  VAL    85      11.989 -16.167 -10.832
ATOM   1371 HG11 VAL    85      11.500 -16.245  -9.861
ATOM   1372 HG12 VAL    85      12.833 -15.483 -10.737
ATOM   1373 HG13 VAL    85      11.192 -15.905 -11.527
ATOM   1374 CG2  VAL    85      11.240 -18.560 -11.333
ATOM   1375 HG21 VAL    85      10.557 -18.460 -10.490
ATOM   1376 HG22 VAL    85      10.759 -18.177 -12.234
ATOM   1377 HG23 VAL    85      11.459 -19.608 -11.536
ATOM   1378 C    VAL    85      14.206 -19.047 -12.412
ATOM   1379 O    VAL    85      13.887 -19.870 -13.311
ATOM   1380 N    ASP    86      15.116 -19.277 -11.532
ATOM   1381 H    ASP    86      15.406 -18.511 -10.941
ATOM   1382 CA   ASP    86      16.127 -20.343 -11.669
ATOM   1383 HA   ASP    86      16.373 -20.439 -12.726
ATOM   1384 CB   ASP    86      17.386 -19.895 -10.886
ATOM   1385 HB1  ASP    86      17.251 -19.936  -9.805
ATOM   1386 HB2  ASP    86      17.422 -18.835 -11.140
ATOM   1387 CG   ASP    86      18.722 -20.423 -11.353
ATOM   1388 OD1  ASP    86      18.893 -21.216 -12.330
ATOM   1389 OD2  ASP    86      19.752 -20.053 -10.732
ATOM   1390 C    ASP    86      15.683 -21.777 -11.328
ATOM   1391 O    ASP    86      16.467 -22.495 -10.706
ATOM   1392 N    THR    87      14.472 -22.147 -11.559
ATOM   1393 H    THR    87      13.989 -21.432 -12.085
ATOM   1394 CA   THR    87      13.830 -23.444 -11.387
ATOM   1395 HA   THR    87      14.287 -24.278 -11.919
ATOM   1396 CB   THR    87      13.581 -23.772  -9.913
ATOM   1397 HB   THR    87      13.122 -22.917  -9.416
ATOM   1398 CG2  THR    87      12.724 -24.979  -9.561
ATOM   1399 HG21 THR    87      13.092 -25.858 -10.090
ATOM   1400 HG22 THR    87      12.832 -25.123  -8.486
ATOM   1401 HG23 THR    87      11.650 -24.832  -9.674
ATOM   1402 OG1  THR    87      14.842 -23.802  -9.223
ATOM   1403 HG1  THR    87      15.443 -23.237  -9.714
ATOM   1404 C    THR    87      12.415 -23.282 -11.878
ATOM   1405 O    THR    87      11.665 -22.310 -11.577
ATOM   1406 N    ALA    88      11.968 -24.305 -12.635
ATOM   1407 H    ALA    88      12.566 -25.117 -12.706
ATOM   1408 CA   ALA    88      10.520 -24.504 -12.940
ATOM   1409 HA   ALA    88      10.172 -23.495 -13.162
ATOM   1410 CB   ALA    88      10.518 -25.325 -14.231
ATOM   1411 HB1  ALA    88       9.478 -25.593 -14.411
ATOM   1412 HB2  ALA    88      10.866 -24.683 -15.040
ATOM   1413 HB3  ALA    88      11.118 -26.230 -14.135
ATOM   1414 C    ALA    88       9.727 -25.099 -11.737
ATOM   1415 O    ALA    88      10.126 -26.131 -11.164
ATOM   1416 N    ASN    89       8.617 -24.450 -11.331
ATOM   1417 H    ASN    89       8.415 -23.530 -11.695
ATOM   1418 CA   ASN    89       7.699 -24.950 -10.258
ATOM   1419 HA   ASN    89       8.270 -24.809  -9.340
ATOM   1420 CB   ASN    89       6.393 -24.032 -10.287
ATOM   1421 HB1  ASN    89       5.793 -24.157 -11.188
ATOM   1422 HB2  ASN    89       6.806 -23.025 -10.350
ATOM   1423 CG   ASN    89       5.525 -24.135  -9.091
ATOM   1424 OD1  ASN    89       5.555 -25.032  -8.249
ATOM   1425 ND2  ASN    89       4.681 -23.210  -8.643
ATOM   1426 HD21 ASN    89       4.356 -22.446  -9.217
ATOM   1427 HD22 ASN    89       4.200 -23.433  -7.783
ATOM   1428 C    ASN    89       7.393 -26.448 -10.441
ATOM   1429 O    ASN    89       6.711 -26.766 -11.390
ATOM   1430 N    PRO    90       7.602 -27.263  -9.370
ATOM   1431 CD   PRO    90       8.308 -26.948  -8.130
ATOM   1432 HD1  PRO    90       7.830 -26.110  -7.622
ATOM   1433 HD2  PRO    90       9.352 -26.709  -8.331
ATOM   1434 CG   PRO    90       8.026 -28.230  -7.236
ATOM   1435 HG1  PRO    90       7.079 -28.156  -6.702
ATOM   1436 HG2  PRO    90       8.781 -28.404  -6.470
ATOM   1437 CB   PRO    90       7.846 -29.326  -8.284
ATOM   1438 HB1  PRO    90       7.320 -30.162  -7.824
ATOM   1439 HB2  PRO    90       8.810 -29.629  -8.693
ATOM   1440 CA   PRO    90       7.124 -28.660  -9.376
ATOM   1441 HA   PRO    90       7.411 -29.000 -10.371
ATOM   1442 C    PRO    90       5.595 -28.800  -9.279
ATOM   1443 O    PRO    90       5.111 -29.868  -9.410
ATOM   1444 N    LYS    91       4.867 -27.745  -8.930
ATOM   1445 H    LYS    91       5.371 -26.897  -8.714
ATOM   1446 CA   LYS    91       3.416 -27.636  -8.709
ATOM   1447 HA   LYS    91       3.022 -28.646  -8.827
ATOM   1448 CB   LYS    91       3.039 -27.259  -7.312
ATOM   1449 HB1  LYS    91       1.977 -27.017  -7.252
ATOM   1450 HB2  LYS    91       3.447 -26.287  -7.034
ATOM   1451 CG   LYS    91       3.429 -28.279  -6.246
ATOM   1452 HG1  LYS    91       4.509 -28.426  -6.243
ATOM   1453 HG2  LYS    91       2.955 -29.236  -6.465
ATOM   1454 CD   LYS    91       2.977 -27.823  -4.833
ATOM   1455 HD1  LYS    91       1.895 -27.957  -4.812
ATOM   1456 HD2  LYS    91       3.342 -26.839  -4.536
ATOM   1457 CE   LYS    91       3.688 -28.756  -3.790
ATOM   1458 HE1  LYS    91       4.752 -28.708  -4.022
ATOM   1459 HE2  LYS    91       3.350 -29.770  -4.001
ATOM   1460 NZ   LYS    91       3.436 -28.462  -2.360
ATOM   1461 HZ1  LYS    91       3.936 -29.070  -1.727
ATOM   1462 HZ2  LYS    91       3.727 -27.536  -2.082
ATOM   1463 HZ3  LYS    91       2.474 -28.632  -2.105
ATOM   1464 C    LYS    91       2.650 -26.919  -9.818
ATOM   1465 O    LYS    91       1.519 -26.537  -9.598
ATOM   1466 N    THR    92       3.239 -26.593 -10.945
ATOM   1467 H    THR    92       4.207 -26.827 -11.113
ATOM   1468 CA   THR    92       2.518 -26.024 -12.065
ATOM   1469 HA   THR    92       2.206 -25.036 -11.726
ATOM   1470 CB   THR    92       3.446 -25.920 -13.300
ATOM   1471 HB   THR    92       3.451 -26.889 -13.799
ATOM   1472 CG2  THR    92       2.769 -24.907 -14.169
ATOM   1473 HG21 THR    92       3.467 -24.541 -14.922
ATOM   1474 HG22 THR    92       2.109 -25.446 -14.848
ATOM   1475 HG23 THR    92       2.152 -24.150 -13.683
ATOM   1476 OG1  THR    92       4.738 -25.499 -12.992
ATOM   1477 HG1  THR    92       5.351 -26.018 -13.518
ATOM   1478 C    THR    92       1.297 -26.808 -12.460
ATOM   1479 O    THR    92       1.406 -27.985 -12.748
ATOM   1480 N    PRO    93       0.078 -26.220 -12.212
ATOM   1481 CD   PRO    93      -0.243 -24.881 -11.654
ATOM   1482 HD1  PRO    93       0.218 -24.100 -12.259
ATOM   1483 HD2  PRO    93       0.034 -24.826 -10.601
ATOM   1484 CG   PRO    93      -1.762 -24.830 -11.768
ATOM   1485 HG1  PRO    93      -1.951 -24.415 -12.758
ATOM   1486 HG2  PRO    93      -2.208 -24.180 -11.015
ATOM   1487 CB   PRO    93      -2.201 -26.279 -11.693
ATOM   1488 HB1  PRO    93      -3.179 -26.449 -12.145
ATOM   1489 HB2  PRO    93      -2.018 -26.653 -10.686
ATOM   1490 CA   PRO    93      -1.188 -26.847 -12.636
ATOM   1491 HA   PRO    93      -0.949 -27.898 -12.473
ATOM   1492 C    PRO    93      -1.481 -26.655 -14.169
ATOM   1493 O    PRO    93      -0.807 -25.978 -14.920
ATOM   1494 N    LYS    94      -2.637 -27.198 -14.495
ATOM   1495 H    LYS    94      -3.138 -27.702 -13.778
ATOM   1496 CA   LYS    94      -3.350 -26.756 -15.703
ATOM   1497 HA   LYS    94      -2.684 -26.293 -16.430
ATOM   1498 CB   LYS    94      -4.188 -27.888 -16.373
ATOM   1499 HB1  LYS    94      -4.949 -28.198 -15.658
ATOM   1500 HB2  LYS    94      -3.530 -28.757 -16.367
ATOM   1501 CG   LYS    94      -4.738 -27.575 -17.766
ATOM   1502 HG1  LYS    94      -3.901 -27.517 -18.462
ATOM   1503 HG2  LYS    94      -5.296 -26.638 -17.772
ATOM   1504 CD   LYS    94      -5.716 -28.685 -18.275
ATOM   1505 HD1  LYS    94      -6.494 -28.835 -17.527
ATOM   1506 HD2  LYS    94      -5.143 -29.613 -18.265
ATOM   1507 CE   LYS    94      -6.419 -28.380 -19.584
ATOM   1508 HE1  LYS    94      -5.679 -28.107 -20.336
ATOM   1509 HE2  LYS    94      -6.988 -27.454 -19.494
ATOM   1510 NZ   LYS    94      -7.240 -29.510 -20.032
ATOM   1511 HZ1  LYS    94      -6.827 -30.429 -19.963
ATOM   1512 HZ2  LYS    94      -8.021 -29.638 -19.403
ATOM   1513 HZ3  LYS    94      -7.611 -29.348 -20.957
ATOM   1514 C    LYS    94      -4.374 -25.676 -15.271
ATOM   1515 O    LYS    94      -5.167 -25.860 -14.362
ATOM   1516 N    TYR    95      -4.310 -24.496 -15.868
ATOM   1517 H    TYR    95      -3.789 -24.427 -16.730
ATOM   1518 CA   TYR    95      -5.110 -23.303 -15.637
ATOM   1519 HA   TYR    95      -6.077 -23.442 -15.153
ATOM   1520 CB   TYR    95      -4.356 -22.352 -14.668
ATOM   1521 HB1  TYR    95      -4.235 -22.875 -13.719
ATOM   1522 HB2  TYR    95      -4.921 -21.435 -14.503
ATOM   1523 CG   TYR    95      -3.015 -21.840 -15.225
ATOM   1524 CD1  TYR    95      -1.840 -22.618 -15.246
ATOM   1525 HD1  TYR    95      -1.890 -23.630 -14.873
ATOM   1526 CE1  TYR    95      -0.622 -22.102 -15.760
ATOM   1527 HE1  TYR    95       0.238 -22.754 -15.801
ATOM   1528 CZ   TYR    95      -0.543 -20.789 -16.369
ATOM   1529 OH   TYR    95       0.591 -20.372 -16.967
ATOM   1530 HH   TYR    95       0.579 -19.420 -17.089
ATOM   1531 CE2  TYR    95      -1.696 -20.004 -16.335
ATOM   1532 HE2  TYR    95      -1.689 -19.013 -16.764
ATOM   1533 CD2  TYR    95      -2.910 -20.498 -15.828
ATOM   1534 HD2  TYR    95      -3.793 -19.878 -15.875
ATOM   1535 C    TYR    95      -5.313 -22.563 -16.959
ATOM   1536 O    TYR    95      -4.568 -22.768 -17.949
ATOM   1537 N    LYS    96      -6.276 -21.672 -16.997
ATOM   1538 H    LYS    96      -6.662 -21.525 -16.075
ATOM   1539 CA   LYS    96      -6.538 -20.680 -18.047
ATOM   1540 HA   LYS    96      -5.640 -20.471 -18.628
ATOM   1541 CB   LYS    96      -7.495 -21.229 -19.111
ATOM   1542 HB1  LYS    96      -7.179 -22.219 -19.442
ATOM   1543 HB2  LYS    96      -7.311 -20.481 -19.882
ATOM   1544 CG   LYS    96      -8.962 -21.222 -18.637
ATOM   1545 HG1  LYS    96      -9.210 -20.295 -18.120
ATOM   1546 HG2  LYS    96      -9.124 -21.912 -17.809
ATOM   1547 CD   LYS    96     -10.092 -21.538 -19.612
ATOM   1548 HD1  LYS    96      -9.720 -22.421 -20.130
ATOM   1549 HD2  LYS    96     -10.210 -20.742 -20.348
ATOM   1550 CE   LYS    96     -11.408 -21.823 -18.855
ATOM   1551 HE1  LYS    96     -11.789 -20.930 -18.361
ATOM   1552 HE2  LYS    96     -11.240 -22.659 -18.176
ATOM   1553 NZ   LYS    96     -12.518 -22.158 -19.819
ATOM   1554 HZ1  LYS    96     -13.405 -22.159 -19.334
ATOM   1555 HZ2  LYS    96     -12.447 -21.527 -20.604
ATOM   1556 HZ3  LYS    96     -12.402 -23.118 -20.109
ATOM   1557 C    LYS    96      -6.888 -19.231 -17.595
ATOM   1558 O    LYS    96      -7.228 -19.085 -16.469
ATOM   1559 N    PHE    97      -6.568 -18.169 -18.356
ATOM   1560 H    PHE    97      -6.092 -18.355 -19.227
ATOM   1561 CA   PHE    97      -6.730 -16.669 -18.003
ATOM   1562 HA   PHE    97      -6.909 -16.545 -16.935
ATOM   1563 CB   PHE    97      -5.592 -15.798 -18.594
ATOM   1564 HB1  PHE    97      -5.773 -14.769 -18.282
ATOM   1565 HB2  PHE    97      -5.577 -15.925 -19.677
ATOM   1566 CG   PHE    97      -4.116 -15.949 -18.105
ATOM   1567 CD1  PHE    97      -3.889 -16.380 -16.757
ATOM   1568 HD1  PHE    97      -4.719 -16.628 -16.111
ATOM   1569 CE1  PHE    97      -2.569 -16.481 -16.241
ATOM   1570 HE1  PHE    97      -2.327 -16.871 -15.263
ATOM   1571 CZ   PHE    97      -1.471 -16.422 -17.073
ATOM   1572 HZ   PHE    97      -0.489 -16.624 -16.670
ATOM   1573 CE2  PHE    97      -1.690 -16.084 -18.408
ATOM   1574 HE2  PHE    97      -0.881 -16.064 -19.123
ATOM   1575 CD2  PHE    97      -2.948 -15.806 -18.932
ATOM   1576 HD2  PHE    97      -3.076 -15.267 -19.859
ATOM   1577 C    PHE    97      -8.028 -16.201 -18.671
ATOM   1578 O    PHE    97      -8.229 -16.449 -19.812
ATOM   1579 N    VAL    98      -8.827 -15.560 -17.890
ATOM   1580 H    VAL    98      -8.570 -15.305 -16.947
ATOM   1581 CA   VAL    98     -10.196 -15.087 -18.286
ATOM   1582 HA   VAL    98     -10.213 -14.858 -19.352
ATOM   1583 CB   VAL    98     -11.347 -16.109 -18.047
ATOM   1584 HB   VAL    98     -12.234 -15.641 -18.473
ATOM   1585 CG1  VAL    98     -11.115 -17.422 -18.846
ATOM   1586 HG11 VAL    98     -11.890 -18.188 -18.797
ATOM   1587 HG12 VAL    98     -10.827 -17.397 -19.897
ATOM   1588 HG13 VAL    98     -10.250 -17.713 -18.251
ATOM   1589 CG2  VAL    98     -11.669 -16.434 -16.613
ATOM   1590 HG21 VAL    98     -12.273 -17.339 -16.547
ATOM   1591 HG22 VAL    98     -10.818 -16.583 -15.949
ATOM   1592 HG23 VAL    98     -12.340 -15.651 -16.258
ATOM   1593 C    VAL    98     -10.453 -13.717 -17.741
ATOM   1594 O    VAL    98     -10.007 -13.342 -16.644
ATOM   1595 N    ARG    99     -11.189 -12.884 -18.518
ATOM   1596 H    ARG    99     -11.469 -13.289 -19.400
ATOM   1597 CA   ARG    99     -11.552 -11.536 -18.139
ATOM   1598 HA   ARG    99     -11.100 -11.265 -17.185
ATOM   1599 CB   ARG    99     -10.982 -10.665 -19.246
ATOM   1600 HB1  ARG    99     -11.503 -10.916 -20.171
ATOM   1601 HB2  ARG    99      -9.903 -10.802 -19.320
ATOM   1602 CG   ARG    99     -11.287  -9.199 -18.907
ATOM   1603 HG1  ARG    99     -10.774  -8.867 -18.004
ATOM   1604 HG2  ARG    99     -12.339  -8.964 -18.748
ATOM   1605 CD   ARG    99     -10.614  -8.296 -19.910
ATOM   1606 HD1  ARG    99     -11.092  -8.380 -20.886
ATOM   1607 HD2  ARG    99      -9.560  -8.563 -19.985
ATOM   1608 NE   ARG    99     -10.676  -6.900 -19.491
ATOM   1609 HE   ARG    99     -11.230  -6.286 -20.071
ATOM   1610 CZ   ARG    99     -10.043  -6.318 -18.458
ATOM   1611 NH1  ARG    99      -9.135  -6.875 -17.699
ATOM   1612 HH11 ARG    99      -8.740  -7.788 -17.878
ATOM   1613 HH12 ARG    99      -8.676  -6.389 -16.942
ATOM   1614 NH2  ARG    99     -10.151  -5.083 -18.134
ATOM   1615 HH21 ARG    99     -10.804  -4.470 -18.599
ATOM   1616 HH22 ARG    99      -9.399  -4.655 -17.612
ATOM   1617 C    ARG    99     -13.065 -11.458 -18.015
ATOM   1618 O    ARG    99     -13.765 -11.635 -19.024
ATOM   1619 N    ILE   100     -13.640 -11.222 -16.842
ATOM   1620 H    ILE   100     -12.978 -11.058 -16.097
ATOM   1621 CA   ILE   100     -15.084 -11.285 -16.564
ATOM   1622 HA   ILE   100     -15.560 -11.945 -17.289
ATOM   1623 CB   ILE   100     -15.414 -12.012 -15.195
ATOM   1624 HB   ILE   100     -16.498 -12.090 -15.106
ATOM   1625 CG2  ILE   100     -14.702 -13.348 -15.082
ATOM   1626 HG21 ILE   100     -15.164 -14.061 -14.400
ATOM   1627 HG22 ILE   100     -14.560 -13.822 -16.053
ATOM   1628 HG23 ILE   100     -13.706 -13.173 -14.675
ATOM   1629 CG1  ILE   100     -14.938 -11.061 -13.997
ATOM   1630 HG11 ILE   100     -15.226 -10.022 -14.156
ATOM   1631 HG12 ILE   100     -13.854 -11.023 -13.882
ATOM   1632 CD1  ILE   100     -15.600 -11.502 -12.776
ATOM   1633 HD11 ILE   100     -15.398 -12.563 -12.630
ATOM   1634 HD12 ILE   100     -15.145 -10.965 -11.944
ATOM   1635 HD13 ILE   100     -16.641 -11.231 -12.952
ATOM   1636 C    ILE   100     -15.951 -10.039 -16.832
ATOM   1637 O    ILE   100     -15.372  -8.980 -17.048
ATOM   1638 N    GLN   101     -17.262 -10.211 -16.931
ATOM   1639 H    GLN   101     -17.594 -11.158 -16.821
ATOM   1640 CA   GLN   101     -18.184  -9.084 -16.779
ATOM   1641 HA   GLN   101     -17.756  -8.155 -17.156
ATOM   1642 CB   GLN   101     -19.388  -9.328 -17.666
ATOM   1643 HB1  GLN   101     -20.074  -8.481 -17.673
ATOM   1644 HB2  GLN   101     -19.900 -10.226 -17.319
ATOM   1645 CG   GLN   101     -19.111  -9.703 -19.128
ATOM   1646 HG1  GLN   101     -20.008  -9.833 -19.735
ATOM   1647 HG2  GLN   101     -18.483 -10.591 -19.202
ATOM   1648 CD   GLN   101     -18.443  -8.578 -19.909
ATOM   1649 OE1  GLN   101     -18.292  -7.451 -19.407
ATOM   1650 NE2  GLN   101     -18.012  -8.731 -21.136
ATOM   1651 HE21 GLN   101     -18.177  -9.605 -21.615
ATOM   1652 HE22 GLN   101     -17.405  -8.018 -21.515
ATOM   1653 C    GLN   101     -18.671  -8.829 -15.326
ATOM   1654 O    GLN   101     -18.528  -9.760 -14.548
ATOM   1655 N    PRO   102     -19.268  -7.661 -14.955
ATOM   1656 CD   PRO   102     -19.359  -6.454 -15.771
ATOM   1657 HD1  PRO   102     -20.146  -6.575 -16.516
ATOM   1658 HD2  PRO   102     -18.407  -6.135 -16.196
ATOM   1659 CG   PRO   102     -19.789  -5.376 -14.771
ATOM   1660 HG1  PRO   102     -20.322  -4.536 -15.216
ATOM   1661 HG2  PRO   102     -18.877  -4.960 -14.343
ATOM   1662 CB   PRO   102     -20.677  -6.169 -13.812
ATOM   1663 HB1  PRO   102     -21.665  -6.295 -14.255
ATOM   1664 HB2  PRO   102     -20.780  -5.730 -12.820
ATOM   1665 CA   PRO   102     -20.084  -7.540 -13.733
ATOM   1666 HA   PRO   102     -19.346  -7.501 -12.932
ATOM   1667 C    PRO   102     -20.980  -8.694 -13.536
ATOM   1668 O    PRO   102     -21.513  -9.280 -14.493
ATOM   1669 N    GLY   103     -21.280  -8.933 -12.289
ATOM   1670 H    GLY   103     -20.914  -8.387 -11.522
ATOM   1671 CA   GLY   103     -22.324  -9.824 -11.887
ATOM   1672 HA1  GLY   103     -23.185  -9.726 -12.547
ATOM   1673 HA2  GLY   103     -22.593  -9.604 -10.854
ATOM   1674 C    GLY   103     -21.979 -11.321 -11.918
ATOM   1675 O    GLY   103     -22.730 -12.109 -11.452
ATOM   1676 N    GLN   104     -20.843 -11.614 -12.569
ATOM   1677 H    GLN   104     -20.269 -10.920 -13.026
ATOM   1678 CA   GLN   104     -20.253 -12.902 -12.330
ATOM   1679 HA   GLN   104     -21.054 -13.619 -12.151
ATOM   1680 CB   GLN   104     -19.410 -13.260 -13.563
ATOM   1681 HB1  GLN   104     -18.725 -14.040 -13.229
ATOM   1682 HB2  GLN   104     -18.796 -12.374 -13.722
ATOM   1683 CG   GLN   104     -19.981 -13.726 -14.914
ATOM   1684 HG1  GLN   104     -19.173 -13.726 -15.645
ATOM   1685 HG2  GLN   104     -20.711 -13.000 -15.272
ATOM   1686 CD   GLN   104     -20.609 -15.143 -14.999
ATOM   1687 OE1  GLN   104     -19.938 -16.138 -15.283
ATOM   1688 NE2  GLN   104     -21.904 -15.141 -14.698
ATOM   1689 HE21 GLN   104     -22.401 -14.280 -14.521
ATOM   1690 HE22 GLN   104     -22.501 -15.944 -14.833
ATOM   1691 C    GLN   104     -19.316 -12.918 -11.044
ATOM   1692 O    GLN   104     -18.857 -11.917 -10.497
ATOM   1693 N    THR   105     -19.102 -14.157 -10.519
ATOM   1694 H    THR   105     -19.551 -14.909 -11.021
ATOM   1695 CA   THR   105     -18.556 -14.508  -9.191
ATOM   1696 HA   THR   105     -18.339 -13.554  -8.709
ATOM   1697 CB   THR   105     -19.628 -15.150  -8.332
ATOM   1698 HB   THR   105     -19.331 -15.181  -7.283
ATOM   1699 CG2  THR   105     -21.087 -14.654  -8.323
ATOM   1700 HG21 THR   105     -21.144 -13.706  -7.790
ATOM   1701 HG22 THR   105     -21.438 -14.512  -9.345
ATOM   1702 HG23 THR   105     -21.692 -15.416  -7.832
ATOM   1703 OG1  THR   105     -19.783 -16.482  -8.768
ATOM   1704 HG1  THR   105     -20.515 -16.549  -9.385
ATOM   1705 C    THR   105     -17.295 -15.350  -9.322
ATOM   1706 O    THR   105     -17.110 -16.082 -10.266
ATOM   1707 N    PHE   106     -16.318 -15.192  -8.381
ATOM   1708 H    PHE   106     -16.660 -14.570  -7.662
ATOM   1709 CA   PHE   106     -15.011 -15.765  -8.375
ATOM   1710 HA   PHE   106     -14.964 -16.772  -8.788
ATOM   1711 CB   PHE   106     -14.067 -14.949  -9.278
ATOM   1712 HB1  PHE   106     -14.476 -14.879 -10.286
ATOM   1713 HB2  PHE   106     -13.116 -15.443  -9.477
ATOM   1714 CG   PHE   106     -13.798 -13.555  -8.859
ATOM   1715 CD1  PHE   106     -14.625 -12.476  -9.207
ATOM   1716 HD1  PHE   106     -15.579 -12.756  -9.627
ATOM   1717 CE1  PHE   106     -14.243 -11.149  -8.878
ATOM   1718 HE1  PHE   106     -14.878 -10.365  -9.263
ATOM   1719 CZ   PHE   106     -13.057 -10.883  -8.228
ATOM   1720 HZ   PHE   106     -12.760  -9.856  -8.078
ATOM   1721 CE2  PHE   106     -12.234 -11.953  -7.858
ATOM   1722 HE2  PHE   106     -11.232 -11.800  -7.487
ATOM   1723 CD2  PHE   106     -12.662 -13.288  -8.102
ATOM   1724 HD2  PHE   106     -11.971 -14.102  -7.938
ATOM   1725 C    PHE   106     -14.621 -15.836  -6.894
ATOM   1726 O    PHE   106     -14.993 -15.008  -6.027
ATOM   1727 N    SER   107     -13.968 -16.936  -6.472
ATOM   1728 H    SER   107     -13.611 -17.493  -7.235
ATOM   1729 CA   SER   107     -13.255 -17.034  -5.159
ATOM   1730 HA   SER   107     -13.909 -16.752  -4.334
ATOM   1731 CB   SER   107     -12.857 -18.548  -4.858
ATOM   1732 HB1  SER   107     -12.156 -18.600  -4.025
ATOM   1733 HB2  SER   107     -12.310 -18.967  -5.703
ATOM   1734 OG   SER   107     -14.067 -19.223  -4.637
ATOM   1735 HG   SER   107     -14.781 -18.616  -4.844
ATOM   1736 C    SER   107     -11.979 -16.229  -5.089
ATOM   1737 O    SER   107     -11.072 -16.251  -5.926
ATOM   1738 N    VAL   108     -11.880 -15.480  -3.985
ATOM   1739 H    VAL   108     -12.570 -15.553  -3.251
ATOM   1740 CA   VAL   108     -10.614 -14.714  -3.715
ATOM   1741 HA   VAL   108     -10.039 -14.655  -4.640
ATOM   1742 CB   VAL   108     -10.877 -13.236  -3.300
ATOM   1743 HB   VAL   108     -11.784 -13.146  -2.703
ATOM   1744 CG1  VAL   108      -9.751 -12.410  -2.578
ATOM   1745 HG11 VAL   108      -8.868 -12.372  -3.217
ATOM   1746 HG12 VAL   108     -10.101 -11.439  -2.228
ATOM   1747 HG13 VAL   108      -9.491 -12.990  -1.693
ATOM   1748 CG2  VAL   108     -11.233 -12.433  -4.537
ATOM   1749 HG21 VAL   108     -12.146 -12.856  -4.956
ATOM   1750 HG22 VAL   108     -11.426 -11.379  -4.336
ATOM   1751 HG23 VAL   108     -10.442 -12.485  -5.284
ATOM   1752 C    VAL   108      -9.814 -15.512  -2.721
ATOM   1753 O    VAL   108     -10.307 -15.961  -1.705
ATOM   1754 N    LEU   109      -8.506 -15.723  -3.048
ATOM   1755 H    LEU   109      -8.116 -15.458  -3.941
ATOM   1756 CA   LEU   109      -7.552 -16.162  -2.066
ATOM   1757 HA   LEU   109      -7.970 -16.768  -1.262
ATOM   1758 CB   LEU   109      -6.618 -17.173  -2.772
ATOM   1759 HB1  LEU   109      -6.279 -16.757  -3.721
ATOM   1760 HB2  LEU   109      -7.225 -18.057  -2.967
ATOM   1761 CG   LEU   109      -5.387 -17.676  -1.933
ATOM   1762 HG   LEU   109      -4.702 -16.834  -1.829
ATOM   1763 CD1  LEU   109      -5.778 -18.266  -0.587
ATOM   1764 HD11 LEU   109      -4.905 -18.665  -0.070
ATOM   1765 HD12 LEU   109      -6.253 -17.593   0.126
ATOM   1766 HD13 LEU   109      -6.296 -19.222  -0.663
ATOM   1767 CD2  LEU   109      -4.615 -18.647  -2.791
ATOM   1768 HD21 LEU   109      -3.659 -18.941  -2.359
ATOM   1769 HD22 LEU   109      -5.171 -19.558  -3.014
ATOM   1770 HD23 LEU   109      -4.334 -18.125  -3.706
ATOM   1771 C    LEU   109      -6.673 -15.062  -1.501
ATOM   1772 O    LEU   109      -5.867 -14.446  -2.189
ATOM   1773 N    ALA   110      -6.875 -14.777  -0.198
ATOM   1774 H    ALA   110      -7.536 -15.360   0.295
ATOM   1775 CA   ALA   110      -6.387 -13.688   0.532
ATOM   1776 HA   ALA   110      -6.437 -12.859  -0.174
ATOM   1777 CB   ALA   110      -7.401 -13.317   1.638
ATOM   1778 HB1  ALA   110      -6.977 -12.468   2.174
ATOM   1779 HB2  ALA   110      -8.349 -12.989   1.210
ATOM   1780 HB3  ALA   110      -7.610 -14.177   2.273
ATOM   1781 C    ALA   110      -4.925 -13.932   1.032
ATOM   1782 O    ALA   110      -4.785 -14.627   2.064
ATOM   1783 N    CYS   111      -3.944 -13.198   0.440
ATOM   1784 H    CYS   111      -4.161 -12.626  -0.364
ATOM   1785 CA   CYS   111      -2.456 -13.364   0.775
ATOM   1786 HA   CYS   111      -2.389 -14.133   1.545
ATOM   1787 CB   CYS   111      -1.633 -13.968  -0.356
ATOM   1788 HB1  CYS   111      -0.573 -13.886  -0.113
ATOM   1789 HB2  CYS   111      -1.873 -13.366  -1.231
ATOM   1790 SG   CYS   111      -2.198 -15.687  -0.543
ATOM   1791 HG   CYS   111      -3.085 -15.388  -1.496
ATOM   1792 C    CYS   111      -1.872 -12.000   1.211
ATOM   1793 O    CYS   111      -2.105 -10.942   0.610
ATOM   1794 N    TYR   112      -1.015 -12.096   2.197
ATOM   1795 H    TYR   112      -0.641 -13.000   2.446
ATOM   1796 CA   TYR   112      -0.110 -11.052   2.675
ATOM   1797 HA   TYR   112      -0.266 -10.142   2.096
ATOM   1798 CB   TYR   112      -0.421 -10.671   4.075
ATOM   1799 HB1  TYR   112       0.013  -9.698   4.304
ATOM   1800 HB2  TYR   112      -0.034 -11.423   4.763
ATOM   1801 CG   TYR   112      -1.931 -10.419   4.287
ATOM   1802 CD1  TYR   112      -2.666  -9.375   3.684
ATOM   1803 HD1  TYR   112      -2.166  -8.738   2.970
ATOM   1804 CE1  TYR   112      -4.039  -9.242   3.895
ATOM   1805 HE1  TYR   112      -4.644  -8.486   3.418
ATOM   1806 CZ   TYR   112      -4.752 -10.189   4.692
ATOM   1807 OH   TYR   112      -6.066 -10.016   4.912
ATOM   1808 HH   TYR   112      -6.330 -10.742   5.481
ATOM   1809 CE2  TYR   112      -4.007 -11.192   5.384
ATOM   1810 HE2  TYR   112      -4.551 -11.894   6.000
ATOM   1811 CD2  TYR   112      -2.659 -11.410   5.026
ATOM   1812 HD2  TYR   112      -2.118 -12.203   5.521
ATOM   1813 C    TYR   112       1.363 -11.474   2.464
ATOM   1814 O    TYR   112       1.804 -12.459   3.029
ATOM   1815 N    ASN   113       2.021 -10.851   1.487
ATOM   1816 H    ASN   113       1.573 -10.110   0.966
ATOM   1817 CA   ASN   113       3.453 -11.118   1.199
ATOM   1818 HA   ASN   113       3.614 -10.725   0.195
ATOM   1819 CB   ASN   113       4.262 -10.424   2.332
ATOM   1820 HB1  ASN   113       5.315 -10.701   2.276
ATOM   1821 HB2  ASN   113       3.945 -10.745   3.324
ATOM   1822 CG   ASN   113       4.345  -8.889   2.354
ATOM   1823 OD1  ASN   113       3.637  -8.242   3.131
ATOM   1824 ND2  ASN   113       5.068  -8.243   1.487
ATOM   1825 HD21 ASN   113       5.727  -8.747   0.911
ATOM   1826 HD22 ASN   113       4.906  -7.262   1.311
ATOM   1827 C    ASN   113       3.728 -12.599   0.996
ATOM   1828 O    ASN   113       4.694 -13.139   1.481
ATOM   1829 N    GLY   114       2.934 -13.189   0.124
ATOM   1830 H    GLY   114       2.129 -12.658  -0.178
ATOM   1831 CA   GLY   114       3.055 -14.583  -0.359
ATOM   1832 HA1  GLY   114       4.107 -14.824  -0.511
ATOM   1833 HA2  GLY   114       2.620 -14.691  -1.353
ATOM   1834 C    GLY   114       2.468 -15.679   0.580
ATOM   1835 O    GLY   114       2.123 -16.731   0.109
ATOM   1836 N    SER   115       2.177 -15.247   1.783
ATOM   1837 H    SER   115       2.518 -14.339   2.066
ATOM   1838 CA   SER   115       1.547 -16.132   2.771
ATOM   1839 HA   SER   115       1.769 -17.165   2.501
ATOM   1840 CB   SER   115       2.265 -16.004   4.155
ATOM   1841 HB1  SER   115       1.904 -15.151   4.729
ATOM   1842 HB2  SER   115       3.335 -16.043   3.951
ATOM   1843 OG   SER   115       1.905 -17.056   4.958
ATOM   1844 HG   SER   115       2.180 -16.766   5.831
ATOM   1845 C    SER   115       0.028 -15.916   2.901
ATOM   1846 O    SER   115      -0.463 -14.817   3.018
ATOM   1847 N    PRO   116      -0.790 -16.968   2.878
ATOM   1848 CD   PRO   116      -0.341 -18.321   2.634
ATOM   1849 HD1  PRO   116       0.338 -18.702   3.397
ATOM   1850 HD2  PRO   116       0.045 -18.313   1.615
ATOM   1851 CG   PRO   116      -1.609 -19.103   2.706
ATOM   1852 HG1  PRO   116      -1.870 -19.207   3.759
ATOM   1853 HG2  PRO   116      -1.502 -20.060   2.195
ATOM   1854 CB   PRO   116      -2.651 -18.121   2.109
ATOM   1855 HB1  PRO   116      -3.691 -18.316   2.370
ATOM   1856 HB2  PRO   116      -2.610 -18.092   1.020
ATOM   1857 CA   PRO   116      -2.249 -16.874   2.831
ATOM   1858 HA   PRO   116      -2.509 -16.012   2.216
ATOM   1859 C    PRO   116      -2.935 -16.649   4.213
ATOM   1860 O    PRO   116      -2.287 -16.882   5.260
ATOM   1861 N    SER   117      -4.206 -16.246   4.241
ATOM   1862 H    SER   117      -4.643 -16.152   3.335
ATOM   1863 CA   SER   117      -5.005 -15.986   5.454
ATOM   1864 HA   SER   117      -4.647 -16.722   6.174
ATOM   1865 CB   SER   117      -4.824 -14.531   5.816
ATOM   1866 HB1  SER   117      -3.756 -14.330   5.735
ATOM   1867 HB2  SER   117      -5.268 -14.309   6.787
ATOM   1868 OG   SER   117      -5.440 -13.751   4.748
ATOM   1869 HG   SER   117      -4.890 -13.777   3.962
ATOM   1870 C    SER   117      -6.533 -16.357   5.281
ATOM   1871 O    SER   117      -7.122 -16.449   6.377
ATOM   1872 N    GLY   118      -7.118 -16.662   4.083
ATOM   1873 H    GLY   118      -6.530 -16.750   3.266
ATOM   1874 CA   GLY   118      -8.534 -17.007   3.820
ATOM   1875 HA1  GLY   118      -9.141 -16.188   4.205
ATOM   1876 HA2  GLY   118      -8.717 -17.855   4.480
ATOM   1877 C    GLY   118      -8.920 -17.164   2.337
ATOM   1878 O    GLY   118      -8.389 -16.391   1.518
ATOM   1879 N    VAL   119      -9.808 -18.070   1.977
ATOM   1880 H    VAL   119     -10.287 -18.567   2.714
ATOM   1881 CA   VAL   119     -10.514 -18.106   0.666
ATOM   1882 HA   VAL   119      -9.941 -17.386   0.080
ATOM   1883 CB   VAL   119     -10.252 -19.431  -0.071
ATOM   1884 HB   VAL   119      -9.200 -19.670   0.091
ATOM   1885 CG1  VAL   119     -11.127 -20.584   0.419
ATOM   1886 HG11 VAL   119     -12.066 -20.583  -0.135
ATOM   1887 HG12 VAL   119     -10.641 -21.555   0.325
ATOM   1888 HG13 VAL   119     -11.311 -20.503   1.491
ATOM   1889 CG2  VAL   119     -10.394 -19.127  -1.575
ATOM   1890 HG21 VAL   119     -10.228 -20.036  -2.152
ATOM   1891 HG22 VAL   119     -11.434 -18.877  -1.789
ATOM   1892 HG23 VAL   119      -9.746 -18.355  -1.989
ATOM   1893 C    VAL   119     -11.957 -17.737   0.911
ATOM   1894 O    VAL   119     -12.639 -18.296   1.761
ATOM   1895 N    TYR   120     -12.437 -16.709   0.187
ATOM   1896 H    TYR   120     -11.843 -16.260  -0.495
ATOM   1897 CA   TYR   120     -13.794 -16.149   0.351
ATOM   1898 HA   TYR   120     -14.426 -16.904   0.819
ATOM   1899 CB   TYR   120     -13.746 -15.060   1.482
ATOM   1900 HB1  TYR   120     -13.452 -15.487   2.441
ATOM   1901 HB2  TYR   120     -14.770 -14.707   1.602
ATOM   1902 CG   TYR   120     -12.967 -13.727   1.294
ATOM   1903 CD1  TYR   120     -13.323 -12.864   0.241
ATOM   1904 HD1  TYR   120     -14.106 -13.137  -0.451
ATOM   1905 CE1  TYR   120     -12.596 -11.688   0.006
ATOM   1906 HE1  TYR   120     -12.985 -10.986  -0.717
ATOM   1907 CZ   TYR   120     -11.515 -11.349   0.900
ATOM   1908 OH   TYR   120     -10.865 -10.171   0.699
ATOM   1909 HH   TYR   120     -10.382 -10.012   1.514
ATOM   1910 CE2  TYR   120     -11.218 -12.158   2.020
ATOM   1911 HE2  TYR   120     -10.392 -11.852   2.644
ATOM   1912 CD2  TYR   120     -11.991 -13.331   2.259
ATOM   1913 HD2  TYR   120     -11.843 -14.004   3.091
ATOM   1914 C    TYR   120     -14.322 -15.738  -0.981
ATOM   1915 O    TYR   120     -13.534 -15.319  -1.884
ATOM   1916 N    GLN   121     -15.654 -15.785  -1.230
ATOM   1917 H    GLN   121     -16.226 -16.130  -0.472
ATOM   1918 CA   GLN   121     -16.262 -15.519  -2.552
ATOM   1919 HA   GLN   121     -15.518 -15.796  -3.299
ATOM   1920 CB   GLN   121     -17.509 -16.361  -2.765
ATOM   1921 HB1  GLN   121     -18.299 -15.869  -2.198
ATOM   1922 HB2  GLN   121     -17.239 -17.387  -2.518
ATOM   1923 CG   GLN   121     -18.056 -16.464  -4.244
ATOM   1924 HG1  GLN   121     -17.974 -15.519  -4.780
ATOM   1925 HG2  GLN   121     -19.128 -16.616  -4.111
ATOM   1926 CD   GLN   121     -17.424 -17.532  -5.183
ATOM   1927 OE1  GLN   121     -16.332 -18.018  -4.901
ATOM   1928 NE2  GLN   121     -18.139 -17.979  -6.184
ATOM   1929 HE21 GLN   121     -19.000 -17.551  -6.493
ATOM   1930 HE22 GLN   121     -17.759 -18.746  -6.720
ATOM   1931 C    GLN   121     -16.608 -14.005  -2.746
ATOM   1932 O    GLN   121     -17.305 -13.434  -1.929
ATOM   1933 N    CYS   122     -16.259 -13.518  -3.930
ATOM   1934 H    CYS   122     -15.770 -14.163  -4.534
ATOM   1935 CA   CYS   122     -16.517 -12.204  -4.444
ATOM   1936 HA   CYS   122     -17.125 -11.598  -3.773
ATOM   1937 CB   CYS   122     -15.201 -11.464  -4.717
ATOM   1938 HB1  CYS   122     -15.500 -10.496  -5.119
ATOM   1939 HB2  CYS   122     -14.532 -12.048  -5.349
ATOM   1940 SG   CYS   122     -14.450 -11.169  -3.066
ATOM   1941 HG   CYS   122     -15.604 -10.590  -2.722
ATOM   1942 C    CYS   122     -17.402 -12.228  -5.770
ATOM   1943 O    CYS   122     -17.459 -13.241  -6.452
ATOM   1944 N    ALA   123     -17.988 -11.062  -6.055
ATOM   1945 H    ALA   123     -18.046 -10.349  -5.342
ATOM   1946 CA   ALA   123     -18.766 -10.846  -7.259
ATOM   1947 HA   ALA   123     -18.452 -11.542  -8.037
ATOM   1948 CB   ALA   123     -20.258 -11.133  -6.923
ATOM   1949 HB1  ALA   123     -20.851 -11.308  -7.821
ATOM   1950 HB2  ALA   123     -20.306 -12.009  -6.276
ATOM   1951 HB3  ALA   123     -20.615 -10.192  -6.503
ATOM   1952 C    ALA   123     -18.474  -9.472  -7.840
ATOM   1953 O    ALA   123     -18.415  -8.443  -7.178
ATOM   1954 N    MET   124     -18.314  -9.356  -9.127
ATOM   1955 H    MET   124     -18.540 -10.178  -9.668
ATOM   1956 CA   MET   124     -17.770  -8.214  -9.858
ATOM   1957 HA   MET   124     -17.001  -7.870  -9.167
ATOM   1958 CB   MET   124     -17.241  -8.725 -11.205
ATOM   1959 HB1  MET   124     -18.055  -9.240 -11.715
ATOM   1960 HB2  MET   124     -16.502  -9.455 -10.873
ATOM   1961 CG   MET   124     -16.640  -7.593 -12.055
ATOM   1962 HG1  MET   124     -17.394  -6.830 -12.247
ATOM   1963 HG2  MET   124     -16.319  -8.041 -12.996
ATOM   1964 SD   MET   124     -15.248  -6.812 -11.153
ATOM   1965 CE   MET   124     -13.937  -8.063 -11.371
ATOM   1966 HE1  MET   124     -12.984  -7.650 -11.040
ATOM   1967 HE2  MET   124     -14.150  -8.962 -10.793
ATOM   1968 HE3  MET   124     -13.688  -8.230 -12.419
ATOM   1969 C    MET   124     -18.892  -7.127  -9.928
ATOM   1970 O    MET   124     -19.945  -7.439 -10.463
ATOM   1971 N    ARG   125     -18.651  -5.943  -9.478
ATOM   1972 H    ARG   125     -17.790  -5.812  -8.967
ATOM   1973 CA   ARG   125     -19.673  -4.863  -9.502
ATOM   1974 HA   ARG   125     -20.629  -5.366  -9.353
ATOM   1975 CB   ARG   125     -19.335  -4.062  -8.275
ATOM   1976 HB1  ARG   125     -20.162  -3.363  -8.145
ATOM   1977 HB2  ARG   125     -18.444  -3.472  -8.486
ATOM   1978 CG   ARG   125     -19.312  -4.955  -6.944
ATOM   1979 HG1  ARG   125     -18.997  -4.214  -6.210
ATOM   1980 HG2  ARG   125     -18.544  -5.709  -7.115
ATOM   1981 CD   ARG   125     -20.689  -5.561  -6.588
ATOM   1982 HD1  ARG   125     -20.590  -6.238  -5.739
ATOM   1983 HD2  ARG   125     -20.860  -6.254  -7.412
ATOM   1984 NE   ARG   125     -21.829  -4.725  -6.484
ATOM   1985 HE   ARG   125     -21.740  -3.803  -6.079
ATOM   1986 CZ   ARG   125     -23.072  -5.030  -6.774
ATOM   1987 NH1  ARG   125     -23.421  -6.169  -7.233
ATOM   1988 HH11 ARG   125     -22.806  -6.958  -7.095
ATOM   1989 HH12 ARG   125     -24.246  -6.340  -7.789
ATOM   1990 NH2  ARG   125     -24.017  -4.080  -6.746
ATOM   1991 HH21 ARG   125     -23.741  -3.193  -6.350
ATOM   1992 HH22 ARG   125     -24.907  -4.150  -7.220
ATOM   1993 C    ARG   125     -19.701  -4.108 -10.792
ATOM   1994 O    ARG   125     -18.711  -4.065 -11.560
ATOM   1995 N    PRO   126     -20.816  -3.385 -11.132
ATOM   1996 CD   PRO   126     -22.049  -3.280 -10.311
ATOM   1997 HD1  PRO   126     -21.976  -2.427  -9.637
ATOM   1998 HD2  PRO   126     -22.362  -4.194  -9.808
ATOM   1999 CG   PRO   126     -23.069  -3.012 -11.437
ATOM   2000 HG1  PRO   126     -23.978  -2.565 -11.037
ATOM   2001 HG2  PRO   126     -23.195  -3.987 -11.908
ATOM   2002 CB   PRO   126     -22.361  -2.041 -12.390
ATOM   2003 HB1  PRO   126     -22.448  -1.001 -12.073
ATOM   2004 HB2  PRO   126     -22.831  -2.090 -13.372
ATOM   2005 CA   PRO   126     -20.887  -2.518 -12.363
ATOM   2006 HA   PRO   126     -20.628  -3.021 -13.295
ATOM   2007 C    PRO   126     -19.941  -1.327 -12.311
ATOM   2008 O    PRO   126     -19.619  -0.840 -13.377
ATOM   2009 N    ASN   127     -19.480  -0.985 -11.144
ATOM   2010 H    ASN   127     -19.870  -1.412 -10.316
ATOM   2011 CA   ASN   127     -18.393  -0.065 -10.907
ATOM   2012 HA   ASN   127     -18.484   0.726 -11.651
ATOM   2013 CB   ASN   127     -18.608   0.883  -9.723
ATOM   2014 HB1  ASN   127     -19.412   1.567  -9.994
ATOM   2015 HB2  ASN   127     -17.689   1.444  -9.552
ATOM   2016 CG   ASN   127     -18.944   0.032  -8.522
ATOM   2017 OD1  ASN   127     -18.174  -0.893  -8.220
ATOM   2018 ND2  ASN   127     -20.013   0.322  -7.820
ATOM   2019 HD21 ASN   127     -20.714   1.024  -8.007
ATOM   2020 HD22 ASN   127     -20.216  -0.300  -7.051
ATOM   2021 C    ASN   127     -16.997  -0.719 -10.940
ATOM   2022 O    ASN   127     -16.000  -0.007 -10.780
ATOM   2023 N    PHE   128     -16.939  -1.974 -11.131
ATOM   2024 H    PHE   128     -17.797  -2.435 -11.398
ATOM   2025 CA   PHE   128     -15.691  -2.764 -11.347
ATOM   2026 HA   PHE   128     -15.990  -3.799 -11.515
ATOM   2027 CB   PHE   128     -14.991  -2.248 -12.627
ATOM   2028 HB1  PHE   128     -13.941  -2.535 -12.568
ATOM   2029 HB2  PHE   128     -14.953  -1.162 -12.715
ATOM   2030 CG   PHE   128     -15.668  -2.868 -13.857
ATOM   2031 CD1  PHE   128     -15.428  -4.200 -14.224
ATOM   2032 HD1  PHE   128     -14.825  -4.741 -13.509
ATOM   2033 CE1  PHE   128     -16.053  -4.645 -15.438
ATOM   2034 HE1  PHE   128     -15.923  -5.677 -15.732
ATOM   2035 CZ   PHE   128     -16.976  -3.819 -16.157
ATOM   2036 HZ   PHE   128     -17.475  -4.140 -17.060
ATOM   2037 CE2  PHE   128     -17.116  -2.484 -15.749
ATOM   2038 HE2  PHE   128     -17.802  -1.905 -16.350
ATOM   2039 CD2  PHE   128     -16.574  -2.044 -14.538
ATOM   2040 HD2  PHE   128     -16.843  -1.082 -14.127
ATOM   2041 C    PHE   128     -14.811  -2.859 -10.077
ATOM   2042 O    PHE   128     -13.684  -3.361 -10.135
ATOM   2043 N    THR   129     -15.374  -2.497  -8.899
ATOM   2044 H    THR   129     -16.262  -2.017  -8.911
ATOM   2045 CA   THR   129     -14.811  -2.784  -7.547
ATOM   2046 HA   THR   129     -13.730  -2.659  -7.474
ATOM   2047 CB   THR   129     -15.494  -1.886  -6.488
ATOM   2048 HB   THR   129     -15.114  -2.202  -5.517
ATOM   2049 CG2  THR   129     -15.249  -0.385  -6.773
ATOM   2050 HG21 THR   129     -14.852   0.056  -5.859
ATOM   2051 HG22 THR   129     -14.520  -0.316  -7.580
ATOM   2052 HG23 THR   129     -16.160   0.148  -7.047
ATOM   2053 OG1  THR   129     -16.879  -2.117  -6.365
ATOM   2054 HG1  THR   129     -17.278  -1.724  -7.145
ATOM   2055 C    THR   129     -15.204  -4.231  -7.250
ATOM   2056 O    THR   129     -16.082  -4.837  -7.854
ATOM   2057 N    ILE   130     -14.555  -4.733  -6.185
ATOM   2058 H    ILE   130     -13.683  -4.279  -5.952
ATOM   2059 CA   ILE   130     -14.994  -5.856  -5.303
ATOM   2060 HA   ILE   130     -16.036  -6.054  -5.558
ATOM   2061 CB   ILE   130     -14.307  -7.111  -5.694
ATOM   2062 HB   ILE   130     -14.629  -7.777  -4.893
ATOM   2063 CG2  ILE   130     -14.805  -7.740  -7.044
ATOM   2064 HG21 ILE   130     -14.536  -8.792  -7.130
ATOM   2065 HG22 ILE   130     -15.892  -7.695  -7.111
ATOM   2066 HG23 ILE   130     -14.419  -7.198  -7.907
ATOM   2067 CG1  ILE   130     -12.751  -7.021  -5.775
ATOM   2068 HG11 ILE   130     -12.404  -6.101  -5.305
ATOM   2069 HG12 ILE   130     -12.443  -6.856  -6.807
ATOM   2070 CD1  ILE   130     -12.031  -8.209  -5.242
ATOM   2071 HD11 ILE   130     -10.982  -7.944  -5.110
ATOM   2072 HD12 ILE   130     -12.455  -8.521  -4.288
ATOM   2073 HD13 ILE   130     -12.053  -9.079  -5.897
ATOM   2074 C    ILE   130     -14.937  -5.571  -3.832
ATOM   2075 O    ILE   130     -13.853  -5.351  -3.247
ATOM   2076 N    LYS   131     -16.042  -5.740  -3.080
ATOM   2077 H    LYS   131     -16.848  -5.976  -3.640
ATOM   2078 CA   LYS   131     -16.227  -5.536  -1.660
ATOM   2079 HA   LYS   131     -15.734  -4.616  -1.346
ATOM   2080 CB   LYS   131     -17.715  -5.609  -1.320
ATOM   2081 HB1  LYS   131     -17.838  -5.501  -0.242
ATOM   2082 HB2  LYS   131     -18.169  -6.566  -1.574
ATOM   2083 CG   LYS   131     -18.585  -4.632  -2.117
ATOM   2084 HG1  LYS   131     -18.617  -5.074  -3.113
ATOM   2085 HG2  LYS   131     -18.100  -3.657  -2.182
ATOM   2086 CD   LYS   131     -20.018  -4.444  -1.605
ATOM   2087 HD1  LYS   131     -19.973  -3.958  -0.630
ATOM   2088 HD2  LYS   131     -20.509  -5.417  -1.584
ATOM   2089 CE   LYS   131     -20.759  -3.664  -2.632
ATOM   2090 HE1  LYS   131     -20.803  -4.362  -3.469
ATOM   2091 HE2  LYS   131     -20.053  -2.877  -2.898
ATOM   2092 NZ   LYS   131     -22.093  -3.168  -2.255
ATOM   2093 HZ1  LYS   131     -22.146  -2.477  -1.520
ATOM   2094 HZ2  LYS   131     -22.531  -2.716  -3.045
ATOM   2095 HZ3  LYS   131     -22.737  -3.928  -2.092
ATOM   2096 C    LYS   131     -15.561  -6.618  -0.741
ATOM   2097 O    LYS   131     -16.262  -7.298   0.089
ATOM   2098 N    GLY   132     -14.278  -6.874  -0.905
ATOM   2099 H    GLY   132     -13.757  -6.212  -1.463
ATOM   2100 CA   GLY   132     -13.401  -7.829  -0.165
ATOM   2101 HA1  GLY   132     -12.514  -7.923  -0.791
ATOM   2102 HA2  GLY   132     -13.858  -8.810  -0.034
ATOM   2103 C    GLY   132     -13.043  -7.316   1.225
ATOM   2104 O    GLY   132     -13.702  -6.464   1.734
ATOM   2105 N    SER   133     -12.098  -7.895   1.896
ATOM   2106 H    SER   133     -11.694  -8.746   1.533
ATOM   2107 CA   SER   133     -11.445  -7.283   3.024
ATOM   2108 HA   SER   133     -11.544  -6.198   3.076
ATOM   2109 CB   SER   133     -12.131  -7.801   4.271
ATOM   2110 HB1  SER   133     -12.061  -8.888   4.321
ATOM   2111 HB2  SER   133     -13.179  -7.535   4.134
ATOM   2112 OG   SER   133     -11.731  -7.125   5.422
ATOM   2113 HG   SER   133     -12.391  -7.361   6.078
ATOM   2114 C    SER   133     -10.021  -7.702   3.016
ATOM   2115 O    SER   133      -9.727  -8.857   2.736
ATOM   2116 N    PHE   134      -9.096  -6.763   3.179
ATOM   2117 H    PHE   134      -9.407  -5.809   3.290
ATOM   2118 CA   PHE   134      -7.649  -7.000   3.283
ATOM   2119 HA   PHE   134      -7.471  -8.007   3.659
ATOM   2120 CB   PHE   134      -7.013  -6.941   1.884
ATOM   2121 HB1  PHE   134      -5.998  -7.317   2.008
ATOM   2122 HB2  PHE   134      -7.025  -5.893   1.584
ATOM   2123 CG   PHE   134      -7.588  -7.813   0.730
ATOM   2124 CD1  PHE   134      -7.013  -9.089   0.483
ATOM   2125 HD1  PHE   134      -6.254  -9.470   1.151
ATOM   2126 CE1  PHE   134      -7.365  -9.853  -0.609
ATOM   2127 HE1  PHE   134      -6.922 -10.816  -0.817
ATOM   2128 CZ   PHE   134      -8.200  -9.335  -1.586
ATOM   2129 HZ   PHE   134      -8.357  -9.909  -2.488
ATOM   2130 CE2  PHE   134      -8.897  -8.149  -1.334
ATOM   2131 HE2  PHE   134      -9.698  -7.884  -2.009
ATOM   2132 CD2  PHE   134      -8.563  -7.346  -0.199
ATOM   2133 HD2  PHE   134      -9.090  -6.414  -0.055
ATOM   2134 C    PHE   134      -6.918  -6.171   4.258
ATOM   2135 O    PHE   134      -7.083  -4.986   4.190
ATOM   2136 N    LEU   135      -6.033  -6.788   5.088
ATOM   2137 H    LEU   135      -6.170  -7.786   5.161
ATOM   2138 CA   LEU   135      -4.966  -6.079   5.778
ATOM   2139 HA   LEU   135      -5.393  -5.149   6.153
ATOM   2140 CB   LEU   135      -4.359  -6.905   6.876
ATOM   2141 HB1  LEU   135      -3.376  -6.551   7.188
ATOM   2142 HB2  LEU   135      -4.182  -7.817   6.306
ATOM   2143 CG   LEU   135      -5.252  -7.212   8.097
ATOM   2144 HG   LEU   135      -6.227  -7.594   7.794
ATOM   2145 CD1  LEU   135      -4.634  -8.315   9.077
ATOM   2146 HD11 LEU   135      -5.350  -8.618   9.840
ATOM   2147 HD12 LEU   135      -4.395  -9.179   8.457
ATOM   2148 HD13 LEU   135      -3.725  -7.909   9.521
ATOM   2149 CD2  LEU   135      -5.409  -5.913   8.942
ATOM   2150 HD21 LEU   135      -5.908  -6.113   9.890
ATOM   2151 HD22 LEU   135      -4.441  -5.515   9.246
ATOM   2152 HD23 LEU   135      -5.930  -5.192   8.312
ATOM   2153 C    LEU   135      -3.892  -5.745   4.724
ATOM   2154 O    LEU   135      -4.090  -6.077   3.516
ATOM   2155 N    ASN   136      -2.826  -5.025   5.153
ATOM   2156 H    ASN   136      -3.005  -4.537   6.019
ATOM   2157 CA   ASN   136      -1.651  -4.545   4.369
ATOM   2158 HA   ASN   136      -2.012  -3.839   3.621
ATOM   2159 CB   ASN   136      -0.804  -3.644   5.250
ATOM   2160 HB1  ASN   136      -0.024  -3.099   4.718
ATOM   2161 HB2  ASN   136      -0.336  -4.320   5.967
ATOM   2162 CG   ASN   136      -1.599  -2.587   6.022
ATOM   2163 OD1  ASN   136      -2.238  -1.772   5.366
ATOM   2164 ND2  ASN   136      -1.574  -2.680   7.345
ATOM   2165 HD21 ASN   136      -1.033  -3.455   7.702
ATOM   2166 HD22 ASN   136      -2.125  -2.002   7.850
ATOM   2167 C    ASN   136      -0.896  -5.742   3.780
ATOM   2168 O    ASN   136      -1.083  -6.888   4.216
ATOM   2169 N    GLY   137      -0.042  -5.444   2.771
ATOM   2170 H    GLY   137       0.025  -4.487   2.455
ATOM   2171 CA   GLY   137       0.820  -6.430   2.063
ATOM   2172 HA1  GLY   137       1.308  -7.110   2.762
ATOM   2173 HA2  GLY   137       1.633  -5.923   1.544
ATOM   2174 C    GLY   137       0.110  -7.199   0.992
ATOM   2175 O    GLY   137       0.654  -8.117   0.443
ATOM   2176 N    SER   138      -1.153  -6.797   0.638
ATOM   2177 H    SER   138      -1.417  -5.927   1.077
ATOM   2178 CA   SER   138      -2.203  -7.633   0.012
ATOM   2179 HA   SER   138      -2.012  -8.688   0.211
ATOM   2180 CB   SER   138      -3.601  -7.471   0.585
ATOM   2181 HB1  SER   138      -3.698  -7.993   1.537
ATOM   2182 HB2  SER   138      -4.302  -7.845  -0.161
ATOM   2183 OG   SER   138      -3.973  -6.144   0.896
ATOM   2184 HG   SER   138      -4.160  -6.031   1.831
ATOM   2185 C    SER   138      -2.408  -7.592  -1.494
ATOM   2186 O    SER   138      -2.840  -8.584  -2.096
ATOM   2187 N    CYS   139      -1.993  -6.535  -2.210
ATOM   2188 H    CYS   139      -1.539  -5.781  -1.716
ATOM   2189 CA   CYS   139      -1.917  -6.500  -3.650
ATOM   2190 HA   CYS   139      -2.907  -6.561  -4.102
ATOM   2191 CB   CYS   139      -1.282  -5.155  -4.071
ATOM   2192 HB1  CYS   139      -1.384  -5.017  -5.148
ATOM   2193 HB2  CYS   139      -0.233  -5.263  -3.793
ATOM   2194 SG   CYS   139      -1.922  -3.683  -3.254
ATOM   2195 HG   CYS   139      -3.207  -4.046  -3.207
ATOM   2196 C    CYS   139      -1.105  -7.702  -4.132
ATOM   2197 O    CYS   139      -0.274  -8.265  -3.413
ATOM   2198 N    GLY   140      -1.575  -8.220  -5.305
ATOM   2199 H    GLY   140      -2.222  -7.634  -5.813
ATOM   2200 CA   GLY   140      -1.167  -9.532  -5.884
ATOM   2201 HA1  GLY   140      -0.095  -9.733  -5.884
ATOM   2202 HA2  GLY   140      -1.474  -9.550  -6.929
ATOM   2203 C    GLY   140      -1.777 -10.711  -5.176
ATOM   2204 O    GLY   140      -1.368 -11.816  -5.427
ATOM   2205 N    SER   141      -2.834 -10.476  -4.325
ATOM   2206 H    SER   141      -3.098  -9.555  -4.006
ATOM   2207 CA   SER   141      -3.801 -11.607  -3.951
ATOM   2208 HA   SER   141      -3.268 -12.527  -3.709
ATOM   2209 CB   SER   141      -4.743 -11.277  -2.797
ATOM   2210 HB1  SER   141      -5.412 -12.137  -2.751
ATOM   2211 HB2  SER   141      -5.365 -10.442  -3.120
ATOM   2212 OG   SER   141      -4.069 -11.058  -1.583
ATOM   2213 HG   SER   141      -3.446 -10.337  -1.701
ATOM   2214 C    SER   141      -4.671 -11.840  -5.152
ATOM   2215 O    SER   141      -5.055 -10.927  -5.828
ATOM   2216 N    VAL   142      -5.053 -13.083  -5.393
ATOM   2217 H    VAL   142      -4.822 -13.782  -4.702
ATOM   2218 CA   VAL   142      -5.569 -13.657  -6.612
ATOM   2219 HA   VAL   142      -5.661 -12.892  -7.383
ATOM   2220 CB   VAL   142      -4.602 -14.761  -7.083
ATOM   2221 HB   VAL   142      -5.105 -15.245  -7.919
ATOM   2222 CG1  VAL   142      -3.327 -14.165  -7.697
ATOM   2223 HG11 VAL   142      -2.754 -14.928  -8.225
ATOM   2224 HG12 VAL   142      -3.556 -13.447  -8.485
ATOM   2225 HG13 VAL   142      -2.587 -13.730  -7.026
ATOM   2226 CG2  VAL   142      -4.236 -15.858  -6.109
ATOM   2227 HG21 VAL   142      -5.141 -16.263  -5.656
ATOM   2228 HG22 VAL   142      -3.633 -16.629  -6.589
ATOM   2229 HG23 VAL   142      -3.667 -15.414  -5.293
ATOM   2230 C    VAL   142      -7.038 -14.091  -6.491
ATOM   2231 O    VAL   142      -7.461 -14.603  -5.434
ATOM   2232 N    GLY   143      -7.816 -14.007  -7.606
ATOM   2233 H    GLY   143      -7.293 -13.762  -8.434
ATOM   2234 CA   GLY   143      -9.151 -14.645  -7.758
ATOM   2235 HA1  GLY   143      -9.934 -13.888  -7.800
ATOM   2236 HA2  GLY   143      -9.283 -15.193  -6.825
ATOM   2237 C    GLY   143      -9.337 -15.530  -8.991
ATOM   2238 O    GLY   143      -8.747 -15.328 -10.036
ATOM   2239 N    PHE   144     -10.146 -16.564  -8.750
ATOM   2240 H    PHE   144     -10.517 -16.664  -7.816
ATOM   2241 CA   PHE   144     -10.232 -17.700  -9.617
ATOM   2242 HA   PHE   144     -10.102 -17.406 -10.659
ATOM   2243 CB   PHE   144      -8.954 -18.615  -9.366
ATOM   2244 HB1  PHE   144      -8.064 -18.015  -9.558
ATOM   2245 HB2  PHE   144      -8.890 -19.389 -10.130
ATOM   2246 CG   PHE   144      -8.856 -19.290  -8.013
ATOM   2247 CD1  PHE   144      -8.580 -18.508  -6.871
ATOM   2248 HD1  PHE   144      -8.289 -17.480  -7.034
ATOM   2249 CE1  PHE   144      -8.520 -19.085  -5.629
ATOM   2250 HE1  PHE   144      -8.194 -18.436  -4.831
ATOM   2251 CZ   PHE   144      -8.845 -20.468  -5.435
ATOM   2252 HZ   PHE   144      -8.806 -20.942  -4.466
ATOM   2253 CE2  PHE   144      -9.263 -21.200  -6.531
ATOM   2254 HE2  PHE   144      -9.621 -22.210  -6.392
ATOM   2255 CD2  PHE   144      -9.289 -20.683  -7.822
ATOM   2256 HD2  PHE   144      -9.679 -21.312  -8.609
ATOM   2257 C    PHE   144     -11.644 -18.365  -9.499
ATOM   2258 O    PHE   144     -12.405 -18.315  -8.521
ATOM   2259 N    ASN   145     -11.963 -19.146 -10.532
ATOM   2260 H    ASN   145     -11.224 -19.217 -11.216
ATOM   2261 CA   ASN   145     -12.817 -20.316 -10.330
ATOM   2262 HA   ASN   145     -13.011 -20.597  -9.295
ATOM   2263 CB   ASN   145     -14.098 -20.026 -11.145
ATOM   2264 HB1  ASN   145     -14.703 -20.932 -11.173
ATOM   2265 HB2  ASN   145     -13.862 -19.987 -12.208
ATOM   2266 CG   ASN   145     -14.915 -18.906 -10.641
ATOM   2267 OD1  ASN   145     -15.398 -18.932  -9.539
ATOM   2268 ND2  ASN   145     -15.224 -17.877 -11.421
ATOM   2269 HD21 ASN   145     -15.035 -17.760 -12.406
ATOM   2270 HD22 ASN   145     -15.860 -17.253 -10.944
ATOM   2271 C    ASN   145     -12.085 -21.538 -10.872
ATOM   2272 O    ASN   145     -10.908 -21.519 -11.153
ATOM   2273 N    ILE   146     -12.765 -22.690 -10.916
ATOM   2274 H    ILE   146     -13.650 -22.731 -10.431
ATOM   2275 CA   ILE   146     -12.339 -23.919 -11.607
ATOM   2276 HA   ILE   146     -11.423 -23.654 -12.136
ATOM   2277 CB   ILE   146     -11.972 -25.016 -10.595
ATOM   2278 HB   ILE   146     -12.747 -25.038  -9.829
ATOM   2279 CG2  ILE   146     -11.677 -26.446 -11.229
ATOM   2280 HG21 ILE   146     -11.483 -27.235 -10.503
ATOM   2281 HG22 ILE   146     -12.451 -26.850 -11.882
ATOM   2282 HG23 ILE   146     -10.749 -26.376 -11.797
ATOM   2283 CG1  ILE   146     -10.642 -24.522  -9.864
ATOM   2284 HG11 ILE   146     -10.846 -23.506  -9.526
ATOM   2285 HG12 ILE   146      -9.868 -24.439 -10.627
ATOM   2286 CD1  ILE   146     -10.214 -25.461  -8.710
ATOM   2287 HD11 ILE   146     -10.004 -26.453  -9.111
ATOM   2288 HD12 ILE   146      -9.368 -25.007  -8.193
ATOM   2289 HD13 ILE   146     -11.019 -25.615  -7.991
ATOM   2290 C    ILE   146     -13.369 -24.311 -12.711
ATOM   2291 O    ILE   146     -14.508 -23.878 -12.569
ATOM   2292 N    ASP   147     -12.986 -24.956 -13.831
ATOM   2293 H    ASP   147     -12.029 -25.273 -13.897
ATOM   2294 CA   ASP   147     -13.840 -25.335 -14.963
ATOM   2295 HA   ASP   147     -14.658 -24.623 -15.073
ATOM   2296 CB   ASP   147     -12.932 -25.217 -16.187
ATOM   2297 HB1  ASP   147     -11.969 -25.705 -16.040
ATOM   2298 HB2  ASP   147     -12.671 -24.163 -16.284
ATOM   2299 CG   ASP   147     -13.620 -25.773 -17.432
ATOM   2300 OD1  ASP   147     -13.089 -26.689 -18.084
ATOM   2301 OD2  ASP   147     -14.719 -25.297 -17.825
ATOM   2302 C    ASP   147     -14.424 -26.716 -14.700
ATOM   2303 O    ASP   147     -15.601 -26.778 -14.259
ATOM   2304 N    TYR   148     -13.634 -27.795 -14.924
ATOM   2305 H    TYR   148     -12.856 -27.660 -15.554
ATOM   2306 CA   TYR   148     -13.839 -29.089 -14.280
ATOM   2307 HA   TYR   148     -14.732 -29.222 -13.669
ATOM   2308 CB   TYR   148     -13.896 -30.172 -15.392
ATOM   2309 HB1  TYR   148     -14.009 -31.177 -14.986
ATOM   2310 HB2  TYR   148     -12.959 -30.209 -15.947
ATOM   2311 CG   TYR   148     -14.943 -29.925 -16.437
ATOM   2312 CD1  TYR   148     -14.584 -29.700 -17.763
ATOM   2313 HD1  TYR   148     -13.563 -29.705 -18.114
ATOM   2314 CE1  TYR   148     -15.545 -29.332 -18.683
ATOM   2315 HE1  TYR   148     -15.275 -29.106 -19.704
ATOM   2316 CZ   TYR   148     -16.876 -29.281 -18.324
ATOM   2317 OH   TYR   148     -17.740 -28.745 -19.264
ATOM   2318 HH   TYR   148     -18.567 -28.586 -18.802
ATOM   2319 CE2  TYR   148     -17.263 -29.719 -16.992
ATOM   2320 HE2  TYR   148     -18.304 -29.740 -16.703
ATOM   2321 CD2  TYR   148     -16.294 -29.972 -16.005
ATOM   2322 HD2  TYR   148     -16.492 -30.256 -14.982
ATOM   2323 C    TYR   148     -12.702 -29.352 -13.231
ATOM   2324 O    TYR   148     -12.951 -29.527 -12.015
ATOM   2325 N    ASP   149     -11.454 -29.315 -13.740
ATOM   2326 H    ASP   149     -11.335 -29.243 -14.741
ATOM   2327 CA   ASP   149     -10.247 -29.466 -12.989
ATOM   2328 HA   ASP   149     -10.564 -29.303 -11.958
ATOM   2329 CB   ASP   149      -9.639 -30.853 -13.064
ATOM   2330 HB1  ASP   149     -10.294 -31.613 -12.638
ATOM   2331 HB2  ASP   149      -8.705 -30.818 -12.502
ATOM   2332 CG   ASP   149      -9.334 -31.289 -14.537
ATOM   2333 OD1  ASP   149     -10.250 -31.883 -15.175
ATOM   2334 OD2  ASP   149      -8.261 -30.968 -14.976
ATOM   2335 C    ASP   149      -9.248 -28.360 -13.395
ATOM   2336 O    ASP   149      -8.272 -28.132 -12.648
ATOM   2337 N    CYS   150      -9.410 -27.653 -14.544
ATOM   2338 H    CYS   150     -10.170 -27.841 -15.182
ATOM   2339 CA   CYS   150      -8.522 -26.581 -14.971
ATOM   2340 HA   CYS   150      -7.510 -26.914 -14.740
ATOM   2341 CB   CYS   150      -8.687 -26.449 -16.492
ATOM   2342 HB1  CYS   150      -9.710 -26.263 -16.819
ATOM   2343 HB2  CYS   150      -8.323 -27.396 -16.890
ATOM   2344 SG   CYS   150      -7.533 -25.183 -17.113
ATOM   2345 HG   CYS   150      -8.264 -25.059 -18.224
ATOM   2346 C    CYS   150      -8.970 -25.346 -14.142
ATOM   2347 O    CYS   150     -10.148 -25.112 -13.957
ATOM   2348 N    VAL   151      -8.021 -24.597 -13.565
ATOM   2349 H    VAL   151      -7.055 -24.889 -13.528
ATOM   2350 CA   VAL   151      -8.312 -23.286 -12.898
ATOM   2351 HA   VAL   151      -9.202 -23.286 -12.269
ATOM   2352 CB   VAL   151      -7.122 -22.866 -11.951
ATOM   2353 HB   VAL   151      -6.286 -22.520 -12.559
ATOM   2354 CG1  VAL   151      -7.509 -21.649 -11.121
ATOM   2355 HG11 VAL   151      -6.653 -21.446 -10.479
ATOM   2356 HG12 VAL   151      -7.611 -20.800 -11.798
ATOM   2357 HG13 VAL   151      -8.454 -21.799 -10.599
ATOM   2358 CG2  VAL   151      -6.682 -24.023 -10.978
ATOM   2359 HG21 VAL   151      -5.885 -23.658 -10.331
ATOM   2360 HG22 VAL   151      -7.521 -24.447 -10.425
ATOM   2361 HG23 VAL   151      -6.150 -24.749 -11.593
ATOM   2362 C    VAL   151      -8.594 -22.184 -13.914
ATOM   2363 O    VAL   151      -7.687 -21.806 -14.622
ATOM   2364 N    SER   152      -9.786 -21.590 -13.802
ATOM   2365 H    SER   152     -10.546 -22.021 -13.297
ATOM   2366 CA   SER   152     -10.119 -20.318 -14.521
ATOM   2367 HA   SER   152      -9.658 -20.355 -15.508
ATOM   2368 CB   SER   152     -11.663 -20.258 -14.652
ATOM   2369 HB1  SER   152     -11.876 -19.379 -15.261
ATOM   2370 HB2  SER   152     -12.133 -20.137 -13.676
ATOM   2371 OG   SER   152     -12.030 -21.431 -15.321
ATOM   2372 HG   SER   152     -12.952 -21.505 -15.063
ATOM   2373 C    SER   152      -9.550 -19.108 -13.634
ATOM   2374 O    SER   152     -10.292 -18.666 -12.779
ATOM   2375 N    PHE   153      -8.314 -18.594 -13.762
ATOM   2376 H    PHE   153      -7.859 -18.790 -14.642
ATOM   2377 CA   PHE   153      -7.732 -17.461 -13.064
ATOM   2378 HA   PHE   153      -8.040 -17.486 -12.019
ATOM   2379 CB   PHE   153      -6.210 -17.562 -13.174
ATOM   2380 HB1  PHE   153      -5.895 -16.520 -13.240
ATOM   2381 HB2  PHE   153      -5.890 -18.038 -14.101
ATOM   2382 CG   PHE   153      -5.438 -18.226 -12.018
ATOM   2383 CD1  PHE   153      -4.980 -17.417 -10.927
ATOM   2384 HD1  PHE   153      -5.292 -16.383 -10.950
ATOM   2385 CE1  PHE   153      -4.114 -18.017 -10.030
ATOM   2386 HE1  PHE   153      -3.651 -17.454  -9.232
ATOM   2387 CZ   PHE   153      -3.685 -19.347 -10.181
ATOM   2388 HZ   PHE   153      -2.978 -19.776  -9.485
ATOM   2389 CE2  PHE   153      -4.168 -20.130 -11.224
ATOM   2390 HE2  PHE   153      -3.813 -21.149 -11.275
ATOM   2391 CD2  PHE   153      -5.062 -19.628 -12.124
ATOM   2392 HD2  PHE   153      -5.516 -20.267 -12.866
ATOM   2393 C    PHE   153      -8.305 -16.163 -13.751
ATOM   2394 O    PHE   153      -8.317 -16.114 -14.990
ATOM   2395 N    CYS   154      -8.850 -15.232 -12.920
ATOM   2396 H    CYS   154      -9.176 -15.479 -11.997
ATOM   2397 CA   CYS   154      -9.576 -14.025 -13.467
ATOM   2398 HA   CYS   154      -9.341 -13.930 -14.527
ATOM   2399 CB   CYS   154     -11.194 -14.195 -13.332
ATOM   2400 HB1  CYS   154     -11.468 -15.091 -13.888
ATOM   2401 HB2  CYS   154     -11.554 -13.263 -13.768
ATOM   2402 SG   CYS   154     -11.689 -14.691 -11.658
ATOM   2403 HG   CYS   154     -11.789 -13.467 -11.131
ATOM   2404 C    CYS   154      -9.132 -12.700 -12.767
ATOM   2405 O    CYS   154      -9.349 -11.632 -13.407
ATOM   2406 N    TYR   155      -8.538 -12.794 -11.587
ATOM   2407 H    TYR   155      -8.472 -13.723 -11.195
ATOM   2408 CA   TYR   155      -8.263 -11.547 -10.788
ATOM   2409 HA   TYR   155      -8.389 -10.676 -11.432
ATOM   2410 CB   TYR   155      -9.341 -11.415  -9.682
ATOM   2411 HB1  TYR   155      -8.993 -12.149  -8.955
ATOM   2412 HB2  TYR   155     -10.337 -11.674 -10.040
ATOM   2413 CG   TYR   155      -9.364 -10.055  -8.937
ATOM   2414 CD1  TYR   155      -9.738  -8.808  -9.527
ATOM   2415 HD1  TYR   155     -10.174  -8.806 -10.515
ATOM   2416 CE1  TYR   155      -9.707  -7.627  -8.742
ATOM   2417 HE1  TYR   155     -10.052  -6.636  -8.994
ATOM   2418 CZ   TYR   155      -9.097  -7.620  -7.432
ATOM   2419 OH   TYR   155      -9.020  -6.495  -6.672
ATOM   2420 HH   TYR   155      -8.897  -6.743  -5.753
ATOM   2421 CE2  TYR   155      -8.618  -8.821  -6.953
ATOM   2422 HE2  TYR   155      -8.344  -8.847  -5.908
ATOM   2423 CD2  TYR   155      -8.834 -10.033  -7.613
ATOM   2424 HD2  TYR   155      -8.427 -10.927  -7.164
ATOM   2425 C    TYR   155      -6.843 -11.368 -10.147
ATOM   2426 O    TYR   155      -6.313 -12.363  -9.612
ATOM   2427 N    MET   156      -6.252 -10.192 -10.196
ATOM   2428 H    MET   156      -6.612  -9.502 -10.840
ATOM   2429 CA   MET   156      -5.192  -9.824  -9.277
ATOM   2430 HA   MET   156      -5.120 -10.619  -8.534
ATOM   2431 CB   MET   156      -3.822 -10.047 -10.066
ATOM   2432 HB1  MET   156      -3.722  -9.130 -10.646
ATOM   2433 HB2  MET   156      -3.778 -10.957 -10.665
ATOM   2434 CG   MET   156      -2.689 -10.182  -9.074
ATOM   2435 HG1  MET   156      -3.066 -10.782  -8.245
ATOM   2436 HG2  MET   156      -2.469  -9.164  -8.752
ATOM   2437 SD   MET   156      -1.101 -10.687  -9.815
ATOM   2438 CE   MET   156      -0.926 -12.438  -9.322
ATOM   2439 HE1  MET   156      -1.712 -13.053  -9.759
ATOM   2440 HE2  MET   156       0.045 -12.691  -9.747
ATOM   2441 HE3  MET   156      -1.108 -12.507  -8.249
ATOM   2442 C    MET   156      -5.252  -8.481  -8.627
ATOM   2443 O    MET   156      -5.170  -7.514  -9.357
ATOM   2444 N    HSE   157      -5.389  -8.414  -7.280
ATOM   2445 H    HSE   157      -5.453  -9.293  -6.787
ATOM   2446 CA   HSE   157      -5.524  -7.116  -6.485
ATOM   2447 HA   HSE   157      -6.481  -6.661  -6.740
ATOM   2448 CB   HSE   157      -5.590  -7.541  -5.012
ATOM   2449 HB1  HSE   157      -4.687  -8.104  -4.777
ATOM   2450 HB2  HSE   157      -6.409  -8.249  -4.885
ATOM   2451 CG   HSE   157      -5.774  -6.449  -3.889
ATOM   2452 ND1  HSE   157      -5.841  -5.041  -3.964
ATOM   2453 CE1  HSE   157      -5.795  -4.605  -2.718
ATOM   2454 HE1  HSE   157      -5.722  -3.592  -2.349
ATOM   2455 NE2  HSE   157      -5.601  -5.577  -1.853
ATOM   2456 HE2  HSE   157      -5.204  -5.471  -0.930
ATOM   2457 CD2  HSE   157      -5.631  -6.729  -2.561
ATOM   2458 HD2  HSE   157      -5.536  -7.724  -2.153
ATOM   2459 C    HSE   157      -4.417  -6.102  -6.738
ATOM   2460 O    HSE   157      -3.259  -6.470  -6.672
ATOM   2461 N    HSD   158      -4.687  -4.810  -6.869
ATOM   2462 H    HSD   158      -5.675  -4.605  -6.902
ATOM   2463 CA   HSD   158      -3.669  -3.756  -7.061
ATOM   2464 HA   HSD   158      -2.657  -4.126  -6.896
ATOM   2465 CB   HSD   158      -3.607  -3.179  -8.451
ATOM   2466 HB1  HSD   158      -3.027  -2.257  -8.406
ATOM   2467 HB2  HSD   158      -4.601  -2.895  -8.796
ATOM   2468 CG   HSD   158      -2.911  -4.033  -9.465
ATOM   2469 ND1  HSD   158      -3.174  -5.437  -9.677
ATOM   2470 HD1  HSD   158      -4.029  -5.919  -9.437
ATOM   2471 CE1  HSD   158      -2.145  -5.872 -10.468
ATOM   2472 HE1  HSD   158      -2.060  -6.871 -10.869
ATOM   2473 NE2  HSD   158      -1.320  -4.887 -10.779
ATOM   2474 CD2  HSD   158      -1.713  -3.746 -10.081
ATOM   2475 HD2  HSD   158      -1.234  -2.779 -10.126
ATOM   2476 C    HSD   158      -3.898  -2.589  -6.145
ATOM   2477 O    HSD   158      -2.892  -1.935  -5.898
ATOM   2478 N    MET   159      -5.075  -2.372  -5.582
ATOM   2479 H    MET   159      -5.760  -3.101  -5.723
ATOM   2480 CA   MET   159      -5.460  -1.216  -4.765
ATOM   2481 HA   MET   159      -4.652  -1.081  -4.047
ATOM   2482 CB   MET   159      -5.417   0.118  -5.586
ATOM   2483 HB1  MET   159      -4.504   0.305  -6.152
ATOM   2484 HB2  MET   159      -5.440   1.043  -5.011
ATOM   2485 CG   MET   159      -6.583   0.054  -6.669
ATOM   2486 HG1  MET   159      -7.559   0.119  -6.189
ATOM   2487 HG2  MET   159      -6.566  -0.809  -7.335
ATOM   2488 SD   MET   159      -6.570   1.512  -7.787
ATOM   2489 CE   MET   159      -6.948   2.714  -6.575
ATOM   2490 HE1  MET   159      -6.202   2.697  -5.781
ATOM   2491 HE2  MET   159      -7.073   3.708  -7.004
ATOM   2492 HE3  MET   159      -7.936   2.427  -6.216
ATOM   2493 C    MET   159      -6.770  -1.323  -3.935
ATOM   2494 O    MET   159      -7.582  -2.211  -4.265
ATOM   2495 N    GLU   160      -7.056  -0.331  -3.052
ATOM   2496 H    GLU   160      -6.359   0.398  -3.094
ATOM   2497 CA   GLU   160      -8.140  -0.191  -2.130
ATOM   2498 HA   GLU   160      -8.913  -0.858  -2.513
ATOM   2499 CB   GLU   160      -7.627  -0.565  -0.700
ATOM   2500 HB1  GLU   160      -6.830   0.152  -0.501
ATOM   2501 HB2  GLU   160      -7.276  -1.584  -0.862
ATOM   2502 CG   GLU   160      -8.734  -0.459   0.350
ATOM   2503 HG1  GLU   160      -9.610  -0.995  -0.017
ATOM   2504 HG2  GLU   160      -8.953   0.606   0.268
ATOM   2505 CD   GLU   160      -8.392  -0.883   1.714
ATOM   2506 OE1  GLU   160      -8.160   0.027   2.545
ATOM   2507 OE2  GLU   160      -8.460  -2.088   2.078
ATOM   2508 C    GLU   160      -8.664   1.333  -2.118
ATOM   2509 O    GLU   160      -7.835   2.233  -1.969
ATOM   2510 N    LEU   161     -10.004   1.576  -2.235
ATOM   2511 H    LEU   161     -10.678   0.825  -2.271
ATOM   2512 CA   LEU   161     -10.592   2.946  -2.296
ATOM   2513 HA   LEU   161      -9.832   3.675  -2.577
ATOM   2514 CB   LEU   161     -11.680   2.966  -3.396
ATOM   2515 HB1  LEU   161     -12.335   3.837  -3.382
ATOM   2516 HB2  LEU   161     -12.342   2.163  -3.072
ATOM   2517 CG   LEU   161     -11.081   2.635  -4.790
ATOM   2518 HG   LEU   161     -10.309   1.866  -4.745
ATOM   2519 CD1  LEU   161     -12.266   2.205  -5.684
ATOM   2520 HD11 LEU   161     -11.959   1.903  -6.685
ATOM   2521 HD12 LEU   161     -12.769   1.316  -5.304
ATOM   2522 HD13 LEU   161     -13.047   2.944  -5.862
ATOM   2523 CD2  LEU   161     -10.501   3.954  -5.420
ATOM   2524 HD21 LEU   161     -10.164   3.857  -6.452
ATOM   2525 HD22 LEU   161     -11.257   4.738  -5.455
ATOM   2526 HD23 LEU   161      -9.606   4.269  -4.883
ATOM   2527 C    LEU   161     -11.192   3.359  -0.925
ATOM   2528 O    LEU   161     -11.478   2.530  -0.107
ATOM   2529 N    PRO   162     -11.349   4.654  -0.668
ATOM   2530 CD   PRO   162     -10.843   5.689  -1.557
ATOM   2531 HD1  PRO   162     -11.493   5.806  -2.424
ATOM   2532 HD2  PRO   162      -9.811   5.511  -1.860
ATOM   2533 CG   PRO   162     -10.842   6.981  -0.715
ATOM   2534 HG1  PRO   162     -10.958   7.892  -1.302
ATOM   2535 HG2  PRO   162      -9.845   7.017  -0.277
ATOM   2536 CB   PRO   162     -11.975   6.622   0.233
ATOM   2537 HB1  PRO   162     -12.968   6.845  -0.157
ATOM   2538 HB2  PRO   162     -11.857   7.230   1.130
ATOM   2539 CA   PRO   162     -11.883   5.187   0.551
ATOM   2540 HA   PRO   162     -11.182   5.050   1.375
ATOM   2541 C    PRO   162     -13.232   4.632   1.076
ATOM   2542 O    PRO   162     -13.424   4.744   2.290
ATOM   2543 N    THR   163     -14.125   4.060   0.306
ATOM   2544 H    THR   163     -13.957   3.954  -0.684
ATOM   2545 CA   THR   163     -15.314   3.375   0.852
ATOM   2546 HA   THR   163     -15.659   3.997   1.678
ATOM   2547 CB   THR   163     -16.403   3.223  -0.239
ATOM   2548 HB   THR   163     -17.095   2.386  -0.142
ATOM   2549 CG2  THR   163     -17.394   4.373  -0.302
ATOM   2550 HG21 THR   163     -17.971   4.303  -1.224
ATOM   2551 HG22 THR   163     -18.096   4.215   0.516
ATOM   2552 HG23 THR   163     -16.818   5.298  -0.281
ATOM   2553 OG1  THR   163     -15.793   3.037  -1.480
ATOM   2554 HG1  THR   163     -16.536   2.723  -2.001
ATOM   2555 C    THR   163     -14.913   2.009   1.440
ATOM   2556 O    THR   163     -15.827   1.289   1.868
ATOM   2557 N    GLY   164     -13.618   1.650   1.467
ATOM   2558 H    GLY   164     -12.989   2.341   1.081
ATOM   2559 CA   GLY   164     -13.114   0.312   1.860
ATOM   2560 HA1  GLY   164     -13.229   0.108   2.925
ATOM   2561 HA2  GLY   164     -12.031   0.376   1.758
ATOM   2562 C    GLY   164     -13.520  -0.876   0.996
ATOM   2563 O    GLY   164     -13.894  -1.917   1.453
ATOM   2564 N    VAL   165     -13.456  -0.710  -0.355
ATOM   2565 H    VAL   165     -13.164   0.200  -0.682
ATOM   2566 CA   VAL   165     -13.606  -1.648  -1.455
ATOM   2567 HA   VAL   165     -13.605  -2.657  -1.042
ATOM   2568 CB   VAL   165     -14.893  -1.328  -2.273
ATOM   2569 HB   VAL   165     -14.906  -2.139  -3.001
ATOM   2570 CG1  VAL   165     -16.181  -1.444  -1.459
ATOM   2571 HG11 VAL   165     -17.085  -1.301  -2.051
ATOM   2572 HG12 VAL   165     -16.333  -2.415  -0.986
ATOM   2573 HG13 VAL   165     -16.128  -0.671  -0.693
ATOM   2574 CG2  VAL   165     -14.992  -0.007  -3.057
ATOM   2575 HG21 VAL   165     -16.005  -0.002  -3.460
ATOM   2576 HG22 VAL   165     -14.859   0.851  -2.398
ATOM   2577 HG23 VAL   165     -14.311   0.028  -3.907
ATOM   2578 C    VAL   165     -12.331  -1.667  -2.308
ATOM   2579 O    VAL   165     -11.523  -0.727  -2.260
ATOM   2580 N    HSE   166     -12.259  -2.770  -3.071
ATOM   2581 H    HSE   166     -13.025  -3.425  -2.999
ATOM   2582 CA   HSE   166     -10.980  -3.191  -3.710
ATOM   2583 HA   HSE   166     -10.202  -2.464  -3.479
ATOM   2584 CB   HSE   166     -10.564  -4.527  -3.065
ATOM   2585 HB1  HSE   166      -9.641  -4.910  -3.502
ATOM   2586 HB2  HSE   166     -11.309  -5.310  -3.207
ATOM   2587 CG   HSE   166     -10.430  -4.470  -1.535
ATOM   2588 ND1  HSE   166     -11.447  -4.634  -0.605
ATOM   2589 CE1  HSE   166     -10.937  -4.215   0.557
ATOM   2590 HE1  HSE   166     -11.493  -4.098   1.475
ATOM   2591 NE2  HSE   166      -9.698  -3.803   0.460
ATOM   2592 HE2  HSE   166      -9.179  -3.280   1.151
ATOM   2593 CD2  HSE   166      -9.374  -3.918  -0.838
ATOM   2594 HD2  HSE   166      -8.528  -3.404  -1.271
ATOM   2595 C    HSE   166     -10.989  -3.175  -5.228
ATOM   2596 O    HSE   166     -12.063  -3.311  -5.849
ATOM   2597 N    ALA   167      -9.869  -3.127  -5.875
ATOM   2598 H    ALA   167      -8.981  -2.986  -5.414
ATOM   2599 CA   ALA   167      -9.764  -3.132  -7.350
ATOM   2600 HA   ALA   167     -10.516  -3.800  -7.770
ATOM   2601 CB   ALA   167      -9.797  -1.691  -7.836
ATOM   2602 HB1  ALA   167      -9.609  -1.618  -8.907
ATOM   2603 HB2  ALA   167     -10.766  -1.244  -7.612
ATOM   2604 HB3  ALA   167      -9.161  -1.001  -7.281
ATOM   2605 C    ALA   167      -8.353  -3.667  -7.833
ATOM   2606 O    ALA   167      -7.385  -3.651  -7.052
ATOM   2607 N    GLY   168      -8.151  -4.078  -9.106
ATOM   2608 H    GLY   168      -8.954  -3.972  -9.710
ATOM   2609 CA   GLY   168      -7.017  -4.783  -9.576
ATOM   2610 HA1  GLY   168      -7.026  -5.746  -9.066
ATOM   2611 HA2  GLY   168      -6.057  -4.289  -9.431
ATOM   2612 C    GLY   168      -7.146  -5.099 -11.094
ATOM   2613 O    GLY   168      -7.882  -4.473 -11.845
ATOM   2614 N    THR   169      -6.399  -6.086 -11.542
ATOM   2615 H    THR   169      -5.784  -6.570 -10.904
ATOM   2616 CA   THR   169      -6.207  -6.423 -12.946
ATOM   2617 HA   THR   169      -6.775  -5.784 -13.621
ATOM   2618 CB   THR   169      -4.715  -6.361 -13.266
ATOM   2619 HB   THR   169      -4.587  -6.773 -14.267
ATOM   2620 CG2  THR   169      -4.126  -4.994 -13.082
ATOM   2621 HG21 THR   169      -4.353  -4.585 -12.098
ATOM   2622 HG22 THR   169      -3.042  -5.054 -13.185
ATOM   2623 HG23 THR   169      -4.644  -4.402 -13.836
ATOM   2624 OG1  THR   169      -3.995  -7.212 -12.358
ATOM   2625 HG1  THR   169      -3.869  -8.039 -12.828
ATOM   2626 C    THR   169      -6.724  -7.879 -13.225
ATOM   2627 O    THR   169      -7.195  -8.454 -12.248
ATOM   2628 N    ASP   170      -6.616  -8.357 -14.451
ATOM   2629 H    ASP   170      -6.403  -7.673 -15.163
ATOM   2630 CA   ASP   170      -6.519  -9.763 -14.749
ATOM   2631 HA   ASP   170      -7.082 -10.283 -13.974
ATOM   2632 CB   ASP   170      -7.179 -10.186 -16.075
ATOM   2633 HB1  ASP   170      -8.257 -10.070 -15.968
ATOM   2634 HB2  ASP   170      -7.095 -11.256 -16.264
ATOM   2635 CG   ASP   170      -6.662  -9.410 -17.313
ATOM   2636 OD1  ASP   170      -5.421  -9.122 -17.401
ATOM   2637 OD2  ASP   170      -7.488  -9.042 -18.159
ATOM   2638 C    ASP   170      -5.088 -10.299 -14.577
ATOM   2639 O    ASP   170      -4.213  -9.558 -14.088
ATOM   2640 N    LEU   171      -4.895 -11.592 -14.962
ATOM   2641 H    LEU   171      -5.629 -12.025 -15.505
ATOM   2642 CA   LEU   171      -3.561 -12.268 -14.813
ATOM   2643 HA   LEU   171      -2.996 -11.955 -13.935
ATOM   2644 CB   LEU   171      -3.895 -13.777 -14.639
ATOM   2645 HB1  LEU   171      -3.024 -14.408 -14.818
ATOM   2646 HB2  LEU   171      -4.724 -14.055 -15.292
ATOM   2647 CG   LEU   171      -4.235 -14.285 -13.215
ATOM   2648 HG   LEU   171      -4.326 -15.361 -13.367
ATOM   2649 CD1  LEU   171      -3.197 -14.084 -12.163
ATOM   2650 HD11 LEU   171      -2.806 -13.076 -12.307
ATOM   2651 HD12 LEU   171      -3.613 -14.173 -11.160
ATOM   2652 HD13 LEU   171      -2.286 -14.672 -12.270
ATOM   2653 CD2  LEU   171      -5.528 -13.709 -12.678
ATOM   2654 HD21 LEU   171      -5.824 -14.328 -11.831
ATOM   2655 HD22 LEU   171      -5.495 -12.655 -12.401
ATOM   2656 HD23 LEU   171      -6.350 -13.796 -13.388
ATOM   2657 C    LEU   171      -2.654 -12.142 -16.032
ATOM   2658 O    LEU   171      -1.596 -12.818 -16.005
ATOM   2659 N    GLU   172      -3.025 -11.371 -17.040
ATOM   2660 H    GLU   172      -3.878 -10.878 -16.819
ATOM   2661 CA   GLU   172      -2.114 -10.750 -17.996
ATOM   2662 HA   GLU   172      -1.163 -11.283 -17.977
ATOM   2663 CB   GLU   172      -2.596 -10.967 -19.434
ATOM   2664 HB1  GLU   172      -1.881 -10.378 -20.008
ATOM   2665 HB2  GLU   172      -3.619 -10.608 -19.542
ATOM   2666 CG   GLU   172      -2.473 -12.452 -19.779
ATOM   2667 HG1  GLU   172      -3.295 -12.939 -19.254
ATOM   2668 HG2  GLU   172      -1.493 -12.816 -19.471
ATOM   2669 CD   GLU   172      -2.663 -12.757 -21.246
ATOM   2670 OE1  GLU   172      -1.648 -12.734 -21.964
ATOM   2671 OE2  GLU   172      -3.776 -13.167 -21.695
ATOM   2672 C    GLU   172      -1.838  -9.231 -17.594
ATOM   2673 O    GLU   172      -0.973  -8.570 -18.214
ATOM   2674 N    GLY   173      -2.481  -8.750 -16.466
ATOM   2675 H    GLY   173      -3.058  -9.394 -15.944
ATOM   2676 CA   GLY   173      -2.180  -7.365 -15.990
ATOM   2677 HA1  GLY   173      -1.198  -7.030 -16.323
ATOM   2678 HA2  GLY   173      -2.306  -7.394 -14.907
ATOM   2679 C    GLY   173      -3.078  -6.244 -16.506
ATOM   2680 O    GLY   173      -2.882  -5.067 -16.305
ATOM   2681 N    ASN   174      -4.208  -6.506 -17.144
ATOM   2682 H    ASN   174      -4.432  -7.472 -17.336
ATOM   2683 CA   ASN   174      -5.184  -5.432 -17.608
ATOM   2684 HA   ASN   174      -4.698  -4.512 -17.933
ATOM   2685 CB   ASN   174      -5.989  -6.022 -18.773
ATOM   2686 HB1  ASN   174      -6.545  -5.158 -19.136
ATOM   2687 HB2  ASN   174      -6.746  -6.770 -18.537
ATOM   2688 CG   ASN   174      -4.964  -6.585 -19.783
ATOM   2689 OD1  ASN   174      -4.533  -5.895 -20.685
ATOM   2690 ND2  ASN   174      -4.722  -7.860 -19.726
ATOM   2691 HD21 ASN   174      -4.974  -8.341 -18.875
ATOM   2692 HD22 ASN   174      -4.206  -8.335 -20.452
ATOM   2693 C    ASN   174      -6.158  -5.015 -16.475
ATOM   2694 O    ASN   174      -6.946  -5.855 -16.002
ATOM   2695 N    PHE   175      -6.124  -3.780 -16.042
ATOM   2696 H    PHE   175      -5.550  -3.120 -16.547
ATOM   2697 CA   PHE   175      -7.019  -3.304 -14.960
ATOM   2698 HA   PHE   175      -6.706  -3.850 -14.070
ATOM   2699 CB   PHE   175      -6.800  -1.804 -14.679
ATOM   2700 HB1  PHE   175      -7.752  -1.306 -14.863
ATOM   2701 HB2  PHE   175      -6.181  -1.390 -15.474
ATOM   2702 CG   PHE   175      -6.298  -1.460 -13.320
ATOM   2703 CD1  PHE   175      -7.072  -1.403 -12.194
ATOM   2704 HD1  PHE   175      -8.104  -1.657 -12.385
ATOM   2705 CE1  PHE   175      -6.569  -0.986 -10.925
ATOM   2706 HE1  PHE   175      -7.184  -0.976 -10.037
ATOM   2707 CZ   PHE   175      -5.234  -0.678 -10.857
ATOM   2708 HZ   PHE   175      -4.814  -0.461  -9.886
ATOM   2709 CE2  PHE   175      -4.367  -1.016 -11.911
ATOM   2710 HE2  PHE   175      -3.298  -0.972 -11.763
ATOM   2711 CD2  PHE   175      -4.881  -1.268 -13.201
ATOM   2712 HD2  PHE   175      -4.243  -1.400 -14.063
ATOM   2713 C    PHE   175      -8.541  -3.542 -15.319
ATOM   2714 O    PHE   175      -8.895  -3.269 -16.503
ATOM   2715 N    TYR   176      -9.389  -3.955 -14.382
ATOM   2716 H    TYR   176      -9.137  -4.111 -13.417
ATOM   2717 CA   TYR   176     -10.830  -3.729 -14.519
ATOM   2718 HA   TYR   176     -11.116  -3.841 -15.564
ATOM   2719 CB   TYR   176     -11.556  -4.766 -13.614
ATOM   2720 HB1  TYR   176     -12.627  -4.567 -13.634
ATOM   2721 HB2  TYR   176     -11.147  -4.660 -12.609
ATOM   2722 CG   TYR   176     -11.490  -6.211 -14.081
ATOM   2723 CD1  TYR   176     -12.389  -6.745 -15.013
ATOM   2724 HD1  TYR   176     -13.012  -6.154 -15.668
ATOM   2725 CE1  TYR   176     -12.190  -8.066 -15.403
ATOM   2726 HE1  TYR   176     -12.802  -8.426 -16.217
ATOM   2727 CZ   TYR   176     -11.202  -8.902 -14.775
ATOM   2728 OH   TYR   176     -11.325 -10.249 -14.854
ATOM   2729 HH   TYR   176     -10.558 -10.741 -14.551
ATOM   2730 CE2  TYR   176     -10.282  -8.353 -13.884
ATOM   2731 HE2  TYR   176      -9.535  -8.910 -13.338
ATOM   2732 CD2  TYR   176     -10.404  -6.975 -13.645
ATOM   2733 HD2  TYR   176      -9.728  -6.519 -12.937
ATOM   2734 C    TYR   176     -11.306  -2.384 -13.967
ATOM   2735 O    TYR   176     -10.907  -2.007 -12.909
ATOM   2736 N    GLY   177     -12.110  -1.580 -14.733
ATOM   2737 H    GLY   177     -12.341  -1.882 -15.668
ATOM   2738 CA   GLY   177     -12.664  -0.229 -14.303
ATOM   2739 HA1  GLY   177     -13.102  -0.265 -13.305
ATOM   2740 HA2  GLY   177     -13.394   0.113 -15.037
ATOM   2741 C    GLY   177     -11.675   0.929 -14.255
ATOM   2742 O    GLY   177     -10.528   0.786 -14.712
ATOM   2743 N    PRO   178     -12.127   2.104 -13.913
ATOM   2744 CD   PRO   178     -13.465   2.387 -13.226
ATOM   2745 HD1  PRO   178     -13.401   2.509 -12.145
ATOM   2746 HD2  PRO   178     -14.154   1.590 -13.506
ATOM   2747 CG   PRO   178     -13.923   3.710 -13.867
ATOM   2748 HG1  PRO   178     -14.663   4.234 -13.261
ATOM   2749 HG2  PRO   178     -14.190   3.629 -14.920
ATOM   2750 CB   PRO   178     -12.570   4.461 -13.805
ATOM   2751 HB1  PRO   178     -12.360   4.831 -12.801
ATOM   2752 HB2  PRO   178     -12.564   5.254 -14.552
ATOM   2753 CA   PRO   178     -11.487   3.414 -14.262
ATOM   2754 HA   PRO   178     -11.458   3.420 -15.352
ATOM   2755 C    PRO   178     -10.114   3.696 -13.556
ATOM   2756 O    PRO   178      -9.679   4.873 -13.406
ATOM   2757 N    PHE   179      -9.534   2.662 -12.932
ATOM   2758 H    PHE   179      -9.831   1.726 -13.167
ATOM   2759 CA   PHE   179      -8.676   2.806 -11.775
ATOM   2760 HA   PHE   179      -8.792   3.738 -11.221
ATOM   2761 CB   PHE   179      -9.055   1.740 -10.768
ATOM   2762 HB1  PHE   179      -8.403   1.776  -9.895
ATOM   2763 HB2  PHE   179      -8.813   0.740 -11.128
ATOM   2764 CG   PHE   179     -10.526   1.789 -10.308
ATOM   2765 CD1  PHE   179     -11.093   2.773  -9.477
ATOM   2766 HD1  PHE   179     -10.533   3.630  -9.133
ATOM   2767 CE1  PHE   179     -12.412   2.586  -9.040
ATOM   2768 HE1  PHE   179     -12.829   3.328  -8.375
ATOM   2769 CZ   PHE   179     -13.212   1.442  -9.356
ATOM   2770 HZ   PHE   179     -14.220   1.378  -8.975
ATOM   2771 CE2  PHE   179     -12.707   0.492 -10.207
ATOM   2772 HE2  PHE   179     -13.226  -0.438 -10.385
ATOM   2773 CD2  PHE   179     -11.371   0.674 -10.654
ATOM   2774 HD2  PHE   179     -10.981  -0.069 -11.334
ATOM   2775 C    PHE   179      -7.157   2.777 -12.082
ATOM   2776 O    PHE   179      -6.748   2.062 -13.009
ATOM   2777 N    VAL   180      -6.389   3.564 -11.308
ATOM   2778 H    VAL   180      -6.778   4.097 -10.543
ATOM   2779 CA   VAL   180      -4.888   3.552 -11.416
ATOM   2780 HA   VAL   180      -4.564   2.747 -12.076
ATOM   2781 CB   VAL   180      -4.299   4.865 -11.927
ATOM   2782 HB   VAL   180      -3.218   4.895 -11.794
ATOM   2783 CG1  VAL   180      -4.673   5.086 -13.423
ATOM   2784 HG11 VAL   180      -4.198   5.982 -13.822
ATOM   2785 HG12 VAL   180      -4.263   4.203 -13.913
ATOM   2786 HG13 VAL   180      -5.754   5.096 -13.563
ATOM   2787 CG2  VAL   180      -4.839   5.994 -11.091
ATOM   2788 HG21 VAL   180      -4.321   6.915 -11.359
ATOM   2789 HG22 VAL   180      -5.913   6.158 -11.182
ATOM   2790 HG23 VAL   180      -4.749   5.819 -10.019
ATOM   2791 C    VAL   180      -4.257   3.244 -10.058
ATOM   2792 O    VAL   180      -4.631   3.799  -8.983
ATOM   2793 N    ASP   181      -3.181   2.436 -10.091
ATOM   2794 H    ASP   181      -2.911   2.063 -10.991
ATOM   2795 CA   ASP   181      -2.352   1.995  -8.944
ATOM   2796 HA   ASP   181      -2.915   1.721  -8.051
ATOM   2797 CB   ASP   181      -1.602   0.672  -9.225
ATOM   2798 HB1  ASP   181      -2.341  -0.118  -9.091
ATOM   2799 HB2  ASP   181      -0.958   0.497  -8.363
ATOM   2800 CG   ASP   181      -0.732   0.509 -10.516
ATOM   2801 OD1  ASP   181      -0.872   1.365 -11.438
ATOM   2802 OD2  ASP   181       0.176  -0.360 -10.523
ATOM   2803 C    ASP   181      -1.387   3.133  -8.565
ATOM   2804 O    ASP   181      -0.159   3.111  -8.841
ATOM   2805 N    ARG   182      -1.861   4.242  -8.113
ATOM   2806 H    ARG   182      -2.852   4.363  -7.957
ATOM   2807 CA   ARG   182      -1.085   5.372  -7.697
ATOM   2808 HA   ARG   182      -0.161   4.998  -7.257
ATOM   2809 CB   ARG   182      -0.670   6.274  -8.870
ATOM   2810 HB1  ARG   182      -0.098   5.601  -9.510
ATOM   2811 HB2  ARG   182       0.001   7.105  -8.652
ATOM   2812 CG   ARG   182      -1.804   6.850  -9.700
ATOM   2813 HG1  ARG   182      -2.311   7.626  -9.128
ATOM   2814 HG2  ARG   182      -2.442   6.018  -9.999
ATOM   2815 CD   ARG   182      -1.283   7.607 -10.905
ATOM   2816 HD1  ARG   182      -0.591   8.387 -10.586
ATOM   2817 HD2  ARG   182      -2.040   8.036 -11.561
ATOM   2818 NE   ARG   182      -0.566   6.641 -11.796
ATOM   2819 HE   ARG   182      -0.881   5.682 -11.777
ATOM   2820 CZ   ARG   182       0.406   6.917 -12.587
ATOM   2821 NH1  ARG   182       0.789   8.091 -12.892
ATOM   2822 HH11 ARG   182       0.373   8.889 -12.433
ATOM   2823 HH12 ARG   182       1.586   8.196 -13.503
ATOM   2824 NH2  ARG   182       1.062   5.944 -13.069
ATOM   2825 HH21 ARG   182       0.682   5.017 -12.938
ATOM   2826 HH22 ARG   182       2.031   6.038 -13.338
ATOM   2827 C    ARG   182      -1.833   6.214  -6.621
ATOM   2828 O    ARG   182      -3.051   6.144  -6.568
ATOM   2829 N    GLN   183      -1.109   6.938  -5.746
ATOM   2830 H    GLN   183      -0.104   6.979  -5.837
ATOM   2831 CA   GLN   183      -1.766   7.628  -4.613
ATOM   2832 HA   GLN   183      -2.603   7.016  -4.277
ATOM   2833 CB   GLN   183      -0.818   7.521  -3.360
ATOM   2834 HB1  GLN   183      -0.184   8.405  -3.292
ATOM   2835 HB2  GLN   183      -0.166   6.655  -3.465
ATOM   2836 CG   GLN   183      -1.373   7.214  -1.916
ATOM   2837 HG1  GLN   183      -0.535   7.374  -1.237
ATOM   2838 HG2  GLN   183      -1.686   6.170  -1.952
ATOM   2839 CD   GLN   183      -2.567   7.960  -1.449
ATOM   2840 OE1  GLN   183      -3.710   7.715  -1.830
ATOM   2841 NE2  GLN   183      -2.328   9.013  -0.697
ATOM   2842 HE21 GLN   183      -1.384   9.283  -0.460
ATOM   2843 HE22 GLN   183      -3.042   9.692  -0.477
ATOM   2844 C    GLN   183      -2.461   8.938  -4.795
ATOM   2845 O    GLN   183      -2.179   9.852  -3.972
ATOM   2846 N    THR   184      -3.359   9.094  -5.757
ATOM   2847 H    THR   184      -3.572   8.302  -6.345
ATOM   2848 CA   THR   184      -4.156  10.309  -6.037
ATOM   2849 HA   THR   184      -3.779  11.146  -5.451
ATOM   2850 CB   THR   184      -4.090  10.678  -7.555
ATOM   2851 HB   THR   184      -4.656  11.588  -7.753
ATOM   2852 CG2  THR   184      -2.722  10.949  -8.070
ATOM   2853 HG21 THR   184      -2.161  11.327  -7.216
ATOM   2854 HG22 THR   184      -2.128  10.101  -8.412
ATOM   2855 HG23 THR   184      -2.767  11.690  -8.868
ATOM   2856 OG1  THR   184      -4.490   9.489  -8.285
ATOM   2857 HG1  THR   184      -4.304   9.801  -9.174
ATOM   2858 C    THR   184      -5.610  10.085  -5.607
ATOM   2859 O    THR   184      -6.098   8.960  -5.448
ATOM   2860 N    ALA   185      -6.385  11.164  -5.587
ATOM   2861 H    ALA   185      -5.939  12.056  -5.745
ATOM   2862 CA   ALA   185      -7.870  11.145  -5.437
ATOM   2863 HA   ALA   185      -8.141  10.750  -4.457
ATOM   2864 CB   ALA   185      -8.392  12.571  -5.532
ATOM   2865 HB1  ALA   185      -9.468  12.541  -5.357
ATOM   2866 HB2  ALA   185      -7.888  13.207  -4.804
ATOM   2867 HB3  ALA   185      -8.143  13.010  -6.497
ATOM   2868 C    ALA   185      -8.638  10.330  -6.450
ATOM   2869 O    ALA   185      -8.556  10.555  -7.640
ATOM   2870 N    GLN   186      -9.453   9.370  -5.965
ATOM   2871 H    GLN   186      -9.580   9.342  -4.964
ATOM   2872 CA   GLN   186     -10.225   8.347  -6.775
ATOM   2873 HA   GLN   186     -10.583   8.752  -7.721
ATOM   2874 CB   GLN   186      -9.206   7.161  -7.129
ATOM   2875 HB1  GLN   186      -9.746   6.332  -7.588
ATOM   2876 HB2  GLN   186      -8.814   6.766  -6.192
ATOM   2877 CG   GLN   186      -8.129   7.494  -8.215
ATOM   2878 HG1  GLN   186      -7.428   8.319  -8.092
ATOM   2879 HG2  GLN   186      -8.672   7.680  -9.142
ATOM   2880 CD   GLN   186      -7.348   6.225  -8.550
ATOM   2881 OE1  GLN   186      -7.781   5.315  -9.228
ATOM   2882 NE2  GLN   186      -6.170   6.034  -7.971
ATOM   2883 HE21 GLN   186      -5.705   6.757  -7.441
ATOM   2884 HE22 GLN   186      -5.690   5.181  -8.218
ATOM   2885 C    GLN   186     -11.381   7.803  -5.972
ATOM   2886 O    GLN   186     -11.442   8.022  -4.744
ATOM   2887 N    ALA   187     -12.423   7.336  -6.689
ATOM   2888 H    ALA   187     -12.255   7.294  -7.684
ATOM   2889 CA   ALA   187     -13.787   6.994  -6.257
ATOM   2890 HA   ALA   187     -13.702   6.508  -5.285
ATOM   2891 CB   ALA   187     -14.544   8.248  -6.054
ATOM   2892 HB1  ALA   187     -15.330   8.015  -5.335
ATOM   2893 HB2  ALA   187     -13.920   9.061  -5.684
ATOM   2894 HB3  ALA   187     -14.950   8.602  -7.002
ATOM   2895 C    ALA   187     -14.472   6.085  -7.248
ATOM   2896 O    ALA   187     -14.510   6.340  -8.458
ATOM   2897 N    ALA   188     -15.053   4.956  -6.777
ATOM   2898 H    ALA   188     -15.014   4.777  -5.784
ATOM   2899 CA   ALA   188     -15.981   4.194  -7.548
ATOM   2900 HA   ALA   188     -15.536   3.962  -8.516
ATOM   2901 CB   ALA   188     -16.375   2.896  -6.830
ATOM   2902 HB1  ALA   188     -16.857   3.180  -5.894
ATOM   2903 HB2  ALA   188     -17.055   2.293  -7.433
ATOM   2904 HB3  ALA   188     -15.436   2.408  -6.571
ATOM   2905 C    ALA   188     -17.302   4.961  -7.841
ATOM   2906 O    ALA   188     -17.734   5.730  -6.988
ATOM   2907 N    GLY   189     -17.928   4.786  -8.963
ATOM   2908 H    GLY   189     -17.546   4.217  -9.704
ATOM   2909 CA   GLY   189     -19.326   5.156  -9.288
ATOM   2910 HA1  GLY   189     -19.369   5.190 -10.377
ATOM   2911 HA2  GLY   189     -19.518   6.175  -8.954
ATOM   2912 C    GLY   189     -20.517   4.337  -8.656
ATOM   2913 O    GLY   189     -20.278   3.408  -7.825
ATOM   2914 N    THR   190     -21.785   4.607  -9.018
ATOM   2915 H    THR   190     -21.979   5.321  -9.705
ATOM   2916 CA   THR   190     -22.918   3.863  -8.418
ATOM   2917 HA   THR   190     -22.983   4.236  -7.395
ATOM   2918 CB   THR   190     -24.164   4.266  -9.141
ATOM   2919 HB   THR   190     -25.037   3.909  -8.594
ATOM   2920 CG2  THR   190     -24.441   5.716  -9.276
ATOM   2921 HG21 THR   190     -25.333   5.921  -9.868
ATOM   2922 HG22 THR   190     -24.694   6.192  -8.329
ATOM   2923 HG23 THR   190     -23.624   6.240  -9.771
ATOM   2924 OG1  THR   190     -24.132   3.715 -10.467
ATOM   2925 HG1  THR   190     -23.705   4.247 -11.142
ATOM   2926 C    THR   190     -22.806   2.344  -8.393
ATOM   2927 O    THR   190     -22.323   1.724  -9.353
ATOM   2928 N    ASP   191     -23.325   1.777  -7.314
ATOM   2929 H    ASP   191     -23.656   2.461  -6.648
ATOM   2930 CA   ASP   191     -23.355   0.306  -7.072
ATOM   2931 HA   ASP   191     -22.768  -0.063  -7.913
ATOM   2932 CB   ASP   191     -22.639  -0.017  -5.760
ATOM   2933 HB1  ASP   191     -23.279   0.265  -4.925
ATOM   2934 HB2  ASP   191     -21.710   0.542  -5.647
ATOM   2935 CG   ASP   191     -22.142  -1.481  -5.598
ATOM   2936 OD1  ASP   191     -21.038  -1.902  -6.077
ATOM   2937 OD2  ASP   191     -22.963  -2.246  -5.005
ATOM   2938 C    ASP   191     -24.798  -0.294  -7.117
ATOM   2939 OT1  ASP   191     -25.001  -1.497  -7.342
ATOM   2940 OT2  ASP   191     -25.774   0.427  -6.898
ATOM   2941 O    TIP   192      11.868   6.267   2.847
ATOM   2942 H1   TIP   192      12.210   5.898   3.661
ATOM   2943 H2   TIP   192      12.455   6.996   2.647
ATOM   2944 O    TIP   193     -21.404 -22.786   2.349
ATOM   2945 H1   TIP   193     -21.971 -23.155   1.672
ATOM   2946 H2   TIP   193     -21.633 -23.268   3.143
ATOM   2947 O    TIP   194      15.885  -1.576  -6.471
ATOM   2948 H1   TIP   194      16.680  -1.150  -6.793
ATOM   2949 H2   TIP   194      16.197  -2.223  -5.839
ATOM   2950 O    TIP   195      -8.798  27.956  -9.547
ATOM   2951 H1   TIP   195      -9.651  27.565  -9.735
ATOM   2952 H2   TIP   195      -8.167  27.265  -9.747
ATOM   2953 O    TIP   196     -18.211  -7.283  -4.660
ATOM   2954 H1   TIP   196     -18.251  -7.721  -5.510
ATOM   2955 H2   TIP   196     -18.508  -7.944  -4.034
ATOM   2956 O    TIP   197       4.093 -13.350   4.874
ATOM   2957 H1   TIP   197       4.904 -13.155   4.405
ATOM   2958 H2   TIP   197       3.415 -12.884   4.386
ATOM   2959 O    TIP   198     -20.990 -19.042  -2.390
ATOM   2960 H1   TIP   198     -20.596 -18.993  -1.520
ATOM   2961 H2   TIP   198     -21.759 -19.598  -2.276
ATOM   2962 O    TIP   199       0.318 -19.889 -26.096
ATOM   2963 H1   TIP   199      -0.220 -20.594 -25.736
ATOM   2964 H2   TIP   199       1.136 -20.316 -26.348
ATOM   2965 O    TIP   200       9.129  -9.649 -22.322
ATOM   2966 H1   TIP   200       8.740 -10.233 -22.973
ATOM   2967 H2   TIP   200      10.068  -9.828 -22.370
ATOM   2968 O    TIP   201     -23.813 -17.206 -14.300
ATOM   2969 H1   TIP   201     -23.607 -17.407 -13.387
ATOM   2970 H2   TIP   201     -24.417 -16.466 -14.252
ATOM   2971 O    TIP   202     -21.433 -13.829  -4.955
ATOM   2972 H1   TIP   202     -21.599 -14.770  -5.009
ATOM   2973 H2   TIP   202     -22.085 -13.436  -5.534
ATOM   2974 O    TIP   203      10.352  28.591 -11.217
ATOM   2975 H1   TIP   203      10.784  28.297 -12.018
ATOM   2976 H2   TIP   203       9.658  27.948 -11.068
ATOM   2977 O    TIP   204       6.199  -6.637   6.031
ATOM   2978 H1   TIP   204       5.582  -6.118   6.547
ATOM   2979 H2   TIP   204       6.506  -6.039   5.350
ATOM   2980 O    TIP   205      12.114 -10.323   1.744
ATOM   2981 H1   TIP   205      11.488 -10.288   2.467
ATOM   2982 H2   TIP   205      12.971 -10.329   2.169
ATOM   2983 O    TIP   206      -3.600 -29.609 -12.839
ATOM   2984 H1   TIP   206      -3.115 -30.434 -12.870
ATOM   2985 H2   TIP   206      -4.427 -29.799 -13.282
ATOM   2986 O    TIP   207     -15.572  -0.739   4.751
ATOM   2987 H1   TIP   207     -14.871  -0.216   4.363
ATOM   2988 H2   TIP   207     -16.215  -0.838   4.049
ATOM   2989 O    TIP   208      -9.354  -6.384   6.881
ATOM   2990 H1   TIP   208     -10.097  -6.482   6.286
ATOM   2991 H2   TIP   208      -9.083  -7.280   7.079
ATOM   2992 O    TIP   209      -5.667   5.758  -1.296
ATOM   2993 H1   TIP   209      -5.748   5.141  -2.023
ATOM   2994 H2   TIP   209      -4.978   6.363  -1.570
ATOM   2995 O    TIP   210     -17.825  -3.673   2.060
ATOM   2996 H1   TIP   210     -17.656  -2.749   2.245
ATOM   2997 H2   TIP   210     -17.112  -3.935   1.478
ATOM   2998 O    TIP   211     -14.881 -23.871  -1.776
ATOM   2999 H1   TIP   211     -14.314 -24.025  -1.021
ATOM   3000 H2   TIP   211     -15.425 -24.657  -1.832
ATOM   3001 O    TIP   212       2.337  24.633  -5.656
ATOM   3002 H1   TIP   212       2.757  24.078  -6.313
ATOM   3003 H2   TIP   212       2.065  25.413  -6.138
ATOM   3004 O    TIP   213     -20.231  -9.388   2.111
ATOM   3005 H1   TIP   213     -19.667  -8.635   1.937
ATOM   3006 H2   TIP   213     -19.692  -9.975   2.640
ATOM   3007 O    TIP   214      22.914 -12.381  -6.682
ATOM   3008 H1   TIP   214      23.559 -11.699  -6.870
ATOM   3009 H2   TIP   214      23.197 -12.757  -5.849
ATOM   3010 O    TIP   215      13.550 -24.368  -5.034
ATOM   3011 H1   TIP   215      14.200 -24.846  -4.520
ATOM   3012 H2   TIP   215      13.223 -25.009  -5.665
ATOM   3013 O    TIP   216       2.658   7.997  -0.170
ATOM   3014 H1   TIP   216       2.868   7.169  -0.601
ATOM   3015 H2   TIP   216       3.253   8.633  -0.566
ATOM   3016 O    TIP   217       3.447 -28.992   5.003
ATOM   3017 H1   TIP   217       3.285 -29.923   5.154
ATOM   3018 H2   TIP   217       2.592 -28.635   4.762
ATOM   3019 O    TIP   218      12.620   2.759  -3.785
ATOM   3020 H1   TIP   218      13.166   3.290  -3.204
ATOM   3021 H2   TIP   218      12.817   3.084  -4.663
ATOM   3022 O    TIP   219       8.515   7.535 -12.096
ATOM   3023 H1   TIP   219       9.295   7.001 -12.246
ATOM   3024 H2   TIP   219       8.720   8.378 -12.499
ATOM   3025 O    TIP   220     -23.603   5.381   6.016
ATOM   3026 H1   TIP   220     -22.814   5.535   5.496
ATOM   3027 H2   TIP   220     -24.096   4.730   5.517
ATOM   3028 O    TIP   221     -16.350  -8.492   7.392
ATOM   3029 H1   TIP   221     -16.814  -7.740   7.024
ATOM   3030 H2   TIP   221     -16.050  -8.985   6.629
ATOM   3031 O    TIP   222       9.533  -4.927   3.980
ATOM   3032 H1   TIP   222       9.861  -4.539   3.170
ATOM   3033 H2   TIP   222      10.059  -5.717   4.099
ATOM   3034 O    TIP   223      12.284 -28.662  -8.488
ATOM   3035 H1   TIP   223      11.915 -29.520  -8.281
ATOM   3036 H2   TIP   223      12.237 -28.603  -9.442
ATOM   3037 O    TIP   224     -12.147 -17.652   4.232
ATOM   3038 H1   TIP   224     -12.580 -16.843   4.503
ATOM   3039 H2   TIP   224     -12.720 -18.018   3.558
ATOM   3040 O    TIP   225     -17.248   5.588  -4.308
ATOM   3041 H1   TIP   225     -17.674   5.279  -5.107
ATOM   3042 H2   TIP   225     -16.559   4.947  -4.138
ATOM   3043 O    TIP   226      -0.095 -14.217 -13.942
ATOM   3044 H1   TIP   226      -0.605 -13.625 -14.494
ATOM   3045 H2   TIP   226       0.815 -13.962 -14.092
ATOM   3046 O    TIP   227     -16.858 -25.021 -12.771
ATOM   3047 H1   TIP   227     -16.093 -24.703 -12.293
ATOM   3048 H2   TIP   227     -16.511 -25.682 -13.369
ATOM   3049 O    TIP   228      -2.134   8.574 -15.324
ATOM   3050 H1   TIP   228      -1.739   7.704 -15.375
ATOM   3051 H2   TIP   228      -2.754   8.600 -16.053
ATOM   3052 O    TIP   229     -18.724 -12.188 -21.863
ATOM   3053 H1   TIP   229     -18.287 -13.017 -22.055
ATOM   3054 H2   TIP   229     -19.246 -12.366 -21.081
ATOM   3055 O    TIP   230       6.062 -29.102  -0.756
ATOM   3056 H1   TIP   230       6.513 -28.477  -1.323
ATOM   3057 H2   TIP   230       6.560 -29.914  -0.849
ATOM   3058 O    TIP   231      15.106  26.864 -13.742
ATOM   3059 H1   TIP   231      14.439  26.564 -14.359
ATOM   3060 H2   TIP   231      15.937  26.705 -14.190
ATOM   3061 O    TIP   232      -5.072  13.745  -5.632
ATOM   3062 H1   TIP   232      -4.134  13.886  -5.507
ATOM   3063 H2   TIP   232      -5.414  14.604  -5.878
ATOM   3064 O    TIP   233      16.127 -13.929  -5.365
ATOM   3065 H1   TIP   233      16.584 -13.348  -5.972
ATOM   3066 H2   TIP   233      15.619 -14.513  -5.927
ATOM   3067 O    TIP   234      18.279  22.960  -2.927
ATOM   3068 H1   TIP   234      18.729  23.803  -2.976
ATOM   3069 H2   TIP   234      17.499  23.135  -2.401
ATOM   3070 O    TIP   235      -0.328  15.713   0.853
ATOM   3071 H1   TIP   235      -1.020  15.422   1.447
ATOM   3072 H2   TIP   235       0.456  15.757   1.401
ATOM   3073 O    TIP   236     -12.446 -11.470 -11.476
ATOM   3074 H1   TIP   236     -12.933 -11.617 -10.665
ATOM   3075 H2   TIP   236     -13.119 -11.278 -12.129
ATOM   3076 O    TIP   237     -11.686 -25.008 -19.833
ATOM   3077 H1   TIP   237     -10.983 -25.404 -20.349
ATOM   3078 H2   TIP   237     -12.021 -25.724 -19.294
ATOM   3079 O    TIP   238      -2.747 -10.155  10.472
ATOM   3080 H1   TIP   238      -3.493  -9.561  10.549
ATOM   3081 H2   TIP   238      -3.021 -10.947  10.935
ATOM   3082 O    TIP   239      -6.901 -12.100   6.801
ATOM   3083 H1   TIP   239      -6.543 -12.258   7.675
ATOM   3084 H2   TIP   239      -6.944 -12.967   6.398
ATOM   3085 O    TIP   240     -10.610  -2.491   3.466
ATOM   3086 H1   TIP   240      -9.798  -2.248   3.021
ATOM   3087 H2   TIP   240     -10.323  -2.954   4.253
ATOM   3088 O    TIP   241      -8.384 -27.881  -6.424
ATOM   3089 H1   TIP   241      -9.311 -27.698  -6.578
ATOM   3090 H2   TIP   241      -8.302 -28.826  -6.550
ATOM   3091 O    TIP   242      14.962  -5.478   1.336
ATOM   3092 H1   TIP   242      14.047  -5.257   1.165
ATOM   3093 H2   TIP   242      14.991  -5.676   2.272
ATOM   3094 O    TIP   243      -0.645  -8.154   6.807
ATOM   3095 H1   TIP   243       0.262  -8.436   6.688
ATOM   3096 H2   TIP   243      -0.943  -7.926   5.927
ATOM   3097 O    TIP   244       5.012 -18.731  -0.698
ATOM   3098 H1   TIP   244       4.149 -18.872  -0.309
ATOM   3099 H2   TIP   244       4.849 -18.697  -1.640
ATOM   3100 O    TIP   245      16.229 -14.043   1.501
ATOM   3101 H1   TIP   245      16.866 -14.270   0.824
ATOM   3102 H2   TIP   245      16.282 -13.090   1.571
ATOM   3103 O    TIP   246       9.661   2.209   4.463
ATOM   3104 H1   TIP   246       9.724   3.045   4.924
ATOM   3105 H2   TIP   246       9.296   1.605   5.109
ATOM   3106 O    TIP   247       3.440 -13.598   7.497
ATOM   3107 H1   TIP   247       2.614 -13.151   7.682
ATOM   3108 H2   TIP   247       3.526 -13.561   6.545
ATOM   3109 O    TIP   248     -17.456   9.305  -0.468
ATOM   3110 H1   TIP   248     -16.731   9.737  -0.017
ATOM   3111 H2   TIP   248     -17.091   9.042  -1.313
ATOM   3112 O    TIP   249     -14.093  -6.953 -20.572
ATOM   3113 H1   TIP   249     -14.299  -7.684 -21.154
ATOM   3114 H2   TIP   249     -14.719  -7.033 -19.853
ATOM   3115 O    TIP   250     -13.230   5.494   9.792
ATOM   3116 H1   TIP   250     -12.641   6.246   9.746
ATOM   3117 H2   TIP   250     -12.693   4.750   9.519
ATOM   3118 O    TIP   251     -10.829  -3.468 -10.474
ATOM   3119 H1   TIP   251     -10.899  -3.089 -11.350
ATOM   3120 H2   TIP   251     -11.726  -3.472 -10.141
ATOM   3121 O    TIP   252       6.963  -3.519   1.444
ATOM   3122 H1   TIP   252       6.823  -3.948   2.288
ATOM   3123 H2   TIP   252       6.574  -2.650   1.548
ATOM   3124 O    TIP   253      10.165   2.085   1.758
ATOM   3125 H1   TIP   253       9.473   1.584   1.328
ATOM   3126 H2   TIP   253       9.874   2.167   2.666
ATOM   3127 O    TIP   254      16.873 -20.732  -7.286
ATOM   3128 H1   TIP   254      17.737 -21.068  -7.526
ATOM   3129 H2   TIP   254      16.436 -21.471  -6.865
ATOM   3130 O    TIP   255     -18.271 -17.404 -12.404
ATOM   3131 H1   TIP   255     -17.747 -16.912 -11.772
ATOM   3132 H2   TIP   255     -18.166 -18.319 -12.142
ATOM   3133 O    TIP   256      -0.137  29.356  -6.405
ATOM   3134 H1   TIP   256      -0.050  30.279  -6.166
ATOM   3135 H2   TIP   256      -0.520  28.942  -5.631
ATOM   3136 O    TIP   257      12.318  -0.480  -5.403
ATOM   3137 H1   TIP   257      12.406  -1.283  -4.889
ATOM   3138 H2   TIP   257      12.200   0.211  -4.751
ATOM   3139 O    TIP   258       1.879  -9.247   7.053
ATOM   3140 H1   TIP   258       2.587  -9.022   7.657
ATOM   3141 H2   TIP   258       1.795 -10.197   7.124
ATOM   3142 O    TIP   259      17.154 -12.293   5.271
ATOM   3143 H1   TIP   259      17.369 -11.576   4.675
ATOM   3144 H2   TIP   259      17.901 -12.888   5.211
ATOM   3145 O    TIP   260     -21.537   6.463   4.775
ATOM   3146 H1   TIP   260     -21.524   6.561   3.823
ATOM   3147 H2   TIP   260     -20.629   6.275   5.009
ATOM   3148 O    TIP   261      -0.848  28.506 -22.911
ATOM   3149 H1   TIP   261      -1.229  29.114 -22.277
ATOM   3150 H2   TIP   261      -0.377  27.866 -22.378
ATOM   3151 O    TIP   262       2.223  -6.780   5.574
ATOM   3152 H1   TIP   262       1.838  -7.372   6.220
ATOM   3153 H2   TIP   262       2.859  -7.318   5.104
ATOM   3154 O    TIP   263     -19.993 -27.070 -13.862
ATOM   3155 H1   TIP   263     -20.359 -27.929 -13.654
ATOM   3156 H2   TIP   263     -20.612 -26.689 -14.485
ATOM   3157 O    TIP   264     -10.597  10.724  -2.655
ATOM   3158 H1   TIP   264     -10.830  11.651  -2.699
ATOM   3159 H2   TIP   264     -11.437  10.267  -2.625
ATOM   3160 O    TIP   265      -1.692  11.613   4.211
ATOM   3161 H1   TIP   265      -1.814  12.530   3.965
ATOM   3162 H2   TIP   265      -1.342  11.197   3.424
ATOM   3163 O    TIP   266       3.343  -4.463   5.496
ATOM   3164 H1   TIP   266       3.098  -4.105   4.643
ATOM   3165 H2   TIP   266       3.005  -5.358   5.487
ATOM   3166 O    TIP   267      18.179   5.688 -16.457
ATOM   3167 H1   TIP   267      17.422   6.206 -16.731
ATOM   3168 H2   TIP   267      18.592   5.413 -17.275
ATOM   3169 O    TIP   268      20.983   0.188  -2.501
ATOM   3170 H1   TIP   268      21.572  -0.560  -2.400
ATOM   3171 H2   TIP   268      21.200   0.766  -1.769
ATOM   3172 O    TIP   269      -9.331  27.390 -21.921
ATOM   3173 H1   TIP   269      -9.885  26.838 -22.472
ATOM   3174 H2   TIP   269      -9.873  27.587 -21.156
ATOM   3175 O    TIP   270       7.330 -24.052   7.259
ATOM   3176 H1   TIP   270       7.628 -23.278   7.737
ATOM   3177 H2   TIP   270       6.450 -24.218   7.596
ATOM   3178 O    TIP   271     -14.680  26.641 -13.185
ATOM   3179 H1   TIP   271     -15.472  26.847 -13.681
ATOM   3180 H2   TIP   271     -14.847  26.988 -12.309
ATOM   3181 O    TIP   272     -10.067   1.556   7.092
ATOM   3182 H1   TIP   272     -10.403   1.382   6.213
ATOM   3183 H2   TIP   272      -9.736   0.711   7.395
ATOM   3184 O    TIP   273       1.673  -5.312   8.519
ATOM   3185 H1   TIP   273       0.741  -5.262   8.306
ATOM   3186 H2   TIP   273       2.037  -4.486   8.200
ATOM   3187 O    TIP   274      15.811 -23.712 -15.189
ATOM   3188 H1   TIP   274      15.977 -24.023 -16.079
ATOM   3189 H2   TIP   274      15.184 -22.997 -15.298
ATOM   3190 O    TIP   275       8.584  17.558 -22.887
ATOM   3191 H1   TIP   275       8.816  16.630 -22.897
ATOM   3192 H2   TIP   275       8.646  17.831 -23.802
ATOM   3193 O    TIP   276      20.847 -15.020  -5.143
ATOM   3194 H1   TIP   276      21.313 -15.546  -5.792
ATOM   3195 H2   TIP   276      21.382 -15.084  -4.352
ATOM   3196 O    TIP   277      12.979 -18.096  16.326
ATOM   3197 H1   TIP   277      13.169 -17.245  15.931
ATOM   3198 H2   TIP   277      12.714 -18.649  15.592
ATOM   3199 O    TIP   278     -14.951   4.221  -3.940
ATOM   3200 H1   TIP   278     -14.832   4.933  -3.310
ATOM   3201 H2   TIP   278     -15.277   3.489  -3.416
ATOM   3202 O    TIP   279      -2.032   3.662 -18.905
ATOM   3203 H1   TIP   279      -1.372   3.198 -18.391
ATOM   3204 H2   TIP   279      -2.652   2.983 -19.171
ATOM   3205 O    TIP   280      16.383   0.470  -4.365
ATOM   3206 H1   TIP   280      16.745  -0.152  -4.997
ATOM   3207 H2   TIP   280      15.480   0.604  -4.650
ATOM   3208 O    TIP   281      13.913 -15.818 -26.929
ATOM   3209 H1   TIP   281      14.798 -16.065 -27.196
ATOM   3210 H2   TIP   281      13.965 -14.876 -26.766
ATOM   3211 O    TIP   282       2.453   2.926 -17.656
ATOM   3212 H1   TIP   282       2.674   2.236 -18.282
ATOM   3213 H2   TIP   282       3.034   3.651 -17.882
ATOM   3214 O    TIP   283       8.002   0.720   0.524
ATOM   3215 H1   TIP   283       7.358   0.197   1.002
ATOM   3216 H2   TIP   283       8.013   0.342  -0.355
ATOM   3217 O    TIP   284     -29.464  -2.814  -4.165
ATOM   3218 H1   TIP   284     -30.367  -2.921  -4.464
ATOM   3219 H2   TIP   284     -28.959  -2.685  -4.968
ATOM   3220 O    TIP   285     -18.799  -9.829  -3.547
ATOM   3221 H1   TIP   285     -18.384  -9.806  -2.685
ATOM   3222 H2   TIP   285     -19.545 -10.418  -3.441
ATOM   3223 O    TIP   286     -17.143 -26.812   5.018
ATOM   3224 H1   TIP   286     -17.921 -26.634   4.491
ATOM   3225 H2   TIP   286     -16.538 -26.103   4.802
ATOM   3226 O    TIP   287     -18.566 -18.851  -9.057
ATOM   3227 H1   TIP   287     -17.688 -18.794  -9.432
ATOM   3228 H2   TIP   287     -18.856 -17.942  -8.982
ATOM   3229 O    TIP   288     -11.431   1.803  15.327
ATOM   3230 H1   TIP   288     -10.537   2.143  15.364
ATOM   3231 H2   TIP   288     -11.723   1.990  14.435
ATOM   3232 O    TIP   289       6.548 -16.523   0.761
ATOM   3233 H1   TIP   289       7.427 -16.842   0.966
ATOM   3234 H2   TIP   289       6.116 -17.265   0.339
ATOM   3235 O    TIP   290      19.744 -21.344  -8.416
ATOM   3236 H1   TIP   290      19.888 -20.656  -9.066
ATOM   3237 H2   TIP   290      19.362 -22.068  -8.913
ATOM   3238 O    TIP   291       6.469 -27.329  -3.680
ATOM   3239 H1   TIP   291       6.232 -26.617  -4.274
ATOM   3240 H2   TIP   291       7.218 -26.993  -3.188
ATOM   3241 O    TIP   292      20.164 -12.614  -8.648
ATOM   3242 H1   TIP   292      20.606 -12.534  -9.493
ATOM   3243 H2   TIP   292      20.833 -12.381  -8.003
ATOM   3244 O    TIP   293     -15.871 -26.344  -5.729
ATOM   3245 H1   TIP   293     -15.631 -26.854  -4.955
ATOM   3246 H2   TIP   293     -16.825 -26.410  -5.774
ATOM   3247 O    TIP   294      22.689  -2.308  -4.829
ATOM   3248 H1   TIP   294      22.138  -2.423  -4.056
ATOM   3249 H2   TIP   294      23.153  -3.140  -4.920
ATOM   3250 O    TIP   295     -15.558  27.266  -7.606
ATOM   3251 H1   TIP   295     -16.015  26.510  -7.236
ATOM   3252 H2   TIP   295     -15.218  27.737  -6.845
ATOM   3253 O    TIP   296       2.354 -24.768  -1.552
ATOM   3254 H1   TIP   296       1.788 -25.516  -1.359
ATOM   3255 H2   TIP   296       1.749 -24.058  -1.764
ATOM   3256 O    TIP   297     -15.665  27.376 -10.361
ATOM   3257 H1   TIP   297     -16.455  27.887 -10.536
ATOM   3258 H2   TIP   297     -15.541  27.442  -9.414
ATOM   3259 O    TIP   298      16.338  -2.865   1.243
ATOM   3260 H1   TIP   298      15.638  -3.496   1.410
ATOM   3261 H2   TIP   298      15.968  -2.021   1.501
ATOM   3262 O    TIP   299     -26.442 -14.309 -13.830
ATOM   3263 H1   TIP   299     -27.105 -14.814 -14.302
ATOM   3264 H2   TIP   299     -26.166 -13.635 -14.451
ATOM   3265 O    TIP   300     -22.629  -8.503   3.195
ATOM   3266 H1   TIP   300     -21.787  -8.616   2.754
ATOM   3267 H2   TIP   300     -23.271  -8.471   2.486
ATOM   3268 O    TIP   301      -0.767  16.836  -8.391
ATOM   3269 H1   TIP   301      -0.725  17.782  -8.250
ATOM   3270 H2   TIP   301      -0.925  16.739  -9.330
ATOM   3271 O    TIP   302      13.221   7.802  -4.983
ATOM   3272 H1   TIP   302      12.287   7.654  -5.128
ATOM   3273 H2   TIP   302      13.269   8.210  -4.118
ATOM   3274 O    TIP   303      18.080  -0.073  -6.966
ATOM   3275 H1   TIP   303      18.110   0.522  -7.715
ATOM   3276 H2   TIP   303      18.997  -0.284  -6.789
ATOM   3277 O    TIP   304     -21.513  -7.776  -2.315
ATOM   3278 H1   TIP   304     -21.701  -8.217  -3.144
ATOM   3279 H2   TIP   304     -21.273  -8.483  -1.716
ATOM   3280 O    TIP   305      -6.476   4.039  -3.501
ATOM   3281 H1   TIP   305      -7.001   4.809  -3.720
ATOM   3282 H2   TIP   305      -7.109   3.404  -3.165
ATOM   3283 O    TIP   306      -7.997  23.374  -3.308
ATOM   3284 H1   TIP   306      -7.207  23.894  -3.157
ATOM   3285 H2   TIP   306      -8.369  23.730  -4.114
ATOM   3286 O    TIP   307     -23.303  -5.650  -1.949
ATOM   3287 H1   TIP   307     -24.100  -6.021  -1.570
ATOM   3288 H2   TIP   307     -22.813  -6.408  -2.267
ATOM   3289 O    TIP   308     -26.802  -0.091  -9.429
ATOM   3290 H1   TIP   308     -26.444   0.056  -8.553
ATOM   3291 H2   TIP   308     -26.035  -0.112 -10.001
ATOM   3292 O    TIP   309     -29.178 -10.302  -0.194
ATOM   3293 H1   TIP   309     -29.264 -10.540   0.729
ATOM   3294 H2   TIP   309     -29.407  -9.373  -0.225
ATOM   3295 O    TIP   310      10.730  -7.251   4.017
ATOM   3296 H1   TIP   310      11.670  -7.427   3.972
ATOM   3297 H2   TIP   310      10.320  -8.041   3.666
ATOM   3298 O    TIP   311      20.896  -3.759 -17.943
ATOM   3299 H1   TIP   311      20.184  -3.332 -17.467
ATOM   3300 H2   TIP   311      21.371  -3.040 -18.361
ATOM   3301 O    TIP   312      17.352  13.556  -7.004
ATOM   3302 H1   TIP   312      16.687  14.162  -6.676
ATOM   3303 H2   TIP   312      17.549  13.869  -7.886
ATOM   3304 O    TIP   313      -3.889   4.555  -4.428
ATOM   3305 H1   TIP   313      -3.851   5.107  -5.209
ATOM   3306 H2   TIP   313      -4.768   4.176  -4.443
ATOM   3307 O    TIP   314     -19.116 -21.912 -23.739
ATOM   3308 H1   TIP   314     -19.139 -21.907 -22.782
ATOM   3309 H2   TIP   314     -18.863 -22.806 -23.969
ATOM   3310 O    TIP   315       0.917 -26.058 -16.960
ATOM   3311 H1   TIP   315       0.302 -25.858 -16.255
ATOM   3312 H2   TIP   315       1.129 -25.207 -17.343
ATOM   3313 O    TIP   316      -9.113 -12.914   9.073
ATOM   3314 H1   TIP   316      -9.201 -13.849   8.891
ATOM   3315 H2   TIP   316      -8.172 -12.746   9.017
ATOM   3316 O    TIP   317      12.517 -13.413 -21.039
ATOM   3317 H1   TIP   317      13.382 -13.823 -21.055
ATOM   3318 H2   TIP   317      11.929 -14.103 -20.735
ATOM   3319 O    TIP   318     -15.264 -11.879 -21.789
ATOM   3320 H1   TIP   318     -15.451 -11.552 -20.910
ATOM   3321 H2   TIP   318     -15.195 -12.828 -21.683
ATOM   3322 O    TIP   319       8.433 -23.949   3.436
ATOM   3323 H1   TIP   319       8.101 -24.840   3.544
ATOM   3324 H2   TIP   319       8.388 -23.788   2.494
ATOM   3325 O    TIP   320       4.387   0.875   3.651
ATOM   3326 H1   TIP   320       4.322   0.805   4.603
ATOM   3327 H2   TIP   320       3.483   0.976   3.354
ATOM   3328 O    TIP   321      -3.050   0.780   5.775
ATOM   3329 H1   TIP   321      -2.275   0.981   6.299
ATOM   3330 H2   TIP   321      -2.952  -0.144   5.545
ATOM   3331 O    TIP   322      -6.429 -11.906  11.806
ATOM   3332 H1   TIP   322      -7.071 -12.385  12.330
ATOM   3333 H2   TIP   322      -6.496 -11.002  12.112
ATOM   3334 O    TIP   323      -1.291  -3.595  15.017
ATOM   3335 H1   TIP   323      -0.417  -3.980  15.079
ATOM   3336 H2   TIP   323      -1.884  -4.302  15.272
ATOM   3337 O    TIP   324      -8.207  -9.129   7.507
ATOM   3338 H1   TIP   324      -8.950  -9.396   8.048
ATOM   3339 H2   TIP   324      -8.114  -9.831   6.863
ATOM   3340 O    TIP   325     -22.156  -3.335   2.378
ATOM   3341 H1   TIP   325     -22.336  -2.909   3.216
ATOM   3342 H2   TIP   325     -21.751  -4.169   2.615
ATOM   3343 O    TIP   326     -23.680  -0.301  -2.424
ATOM   3344 H1   TIP   326     -24.277  -0.230  -3.169
ATOM   3345 H2   TIP   326     -24.068  -0.977  -1.869
ATOM   3346 O    TIP   327      -1.427 -28.031 -21.653
ATOM   3347 H1   TIP   327      -1.410 -27.199 -22.125
ATOM   3348 H2   TIP   327      -2.101 -27.914 -20.983
ATOM   3349 O    TIP   328      -6.703   0.652 -22.245
ATOM   3350 H1   TIP   328      -6.430   0.115 -21.501
ATOM   3351 H2   TIP   328      -5.907   1.110 -22.515
ATOM   3352 O    TIP   329      -4.775  -3.212  14.613
ATOM   3353 H1   TIP   329      -4.566  -4.108  14.875
ATOM   3354 H2   TIP   329      -4.506  -3.161  13.696
ATOM   3355 O    TIP   330       2.310 -14.221 -20.244
ATOM   3356 H1   TIP   330       1.432 -14.343 -20.606
ATOM   3357 H2   TIP   330       2.887 -14.677 -20.857
ATOM   3358 O    TIP   331      14.427   6.085   7.225
ATOM   3359 H1   TIP   331      13.514   5.815   7.132
ATOM   3360 H2   TIP   331      14.380   6.998   7.509
ATOM   3361 O    TIP   332     -11.385 -28.391 -16.737
ATOM   3362 H1   TIP   332     -11.790 -27.741 -17.311
ATOM   3363 H2   TIP   332     -11.450 -29.214 -17.221
ATOM   3364 O    TIP   333       5.748 -25.513  -5.449
ATOM   3365 H1   TIP   333       5.075 -24.863  -5.246
ATOM   3366 H2   TIP   333       5.776 -25.540  -6.405
ATOM   3367 O    TIP   334     -23.853  -0.611 -18.573
ATOM   3368 H1   TIP   334     -24.013   0.042 -19.254
ATOM   3369 H2   TIP   334     -24.726  -0.861 -18.270
ATOM   3370 O    TIP   335     -14.331  -4.024 -18.917
ATOM   3371 H1   TIP   335     -14.825  -3.670 -19.656
ATOM   3372 H2   TIP   335     -14.748  -4.865 -18.730
ATOM   3373 O    TIP   336      21.358 -11.645  -3.623
ATOM   3374 H1   TIP   336      22.149 -11.984  -4.042
ATOM   3375 H2   TIP   336      20.645 -12.151  -4.012
ATOM   3376 O    TIP   337      -1.244  25.670  -7.793
ATOM   3377 H1   TIP   337      -0.529  25.841  -7.179
ATOM   3378 H2   TIP   337      -1.408  26.515  -8.211
ATOM   3379 O    TIP   338      14.290  15.328   5.611
ATOM   3380 H1   TIP   338      13.347  15.430   5.744
ATOM   3381 H2   TIP   338      14.366  14.659   4.932
ATOM   3382 O    TIP   339       7.190   5.120 -21.502
ATOM   3383 H1   TIP   339       6.394   5.556 -21.200
ATOM   3384 H2   TIP   339       6.892   4.519 -22.184
ATOM   3385 O    TIP   340     -18.829  -1.767  -4.590
ATOM   3386 H1   TIP   340     -19.546  -1.840  -5.220
ATOM   3387 H2   TIP   340     -18.061  -2.090  -5.061
ATOM   3388 O    TIP   341      -2.141 -10.767 -24.780
ATOM   3389 H1   TIP   341      -3.084 -10.855 -24.917
ATOM   3390 H2   TIP   341      -1.838 -11.658 -24.606
ATOM   3391 O    TIP   342     -14.118 -10.823   3.320
ATOM   3392 H1   TIP   342     -13.343 -11.380   3.242
ATOM   3393 H2   TIP   342     -14.468 -10.772   2.431
ATOM   3394 O    TIP   343     -27.052 -13.874  -3.842
ATOM   3395 H1   TIP   343     -26.958 -14.691  -3.353
ATOM   3396 H2   TIP   343     -26.835 -14.108  -4.744
ATOM   3397 O    TIP   344       2.549  -1.183 -19.300
ATOM   3398 H1   TIP   344       2.046  -1.723 -18.691
ATOM   3399 H2   TIP   344       1.932  -0.514 -19.595
ATOM   3400 O    TIP   345       9.200  -9.260   6.496
ATOM   3401 H1   TIP   345       9.395 -10.051   6.999
ATOM   3402 H2   TIP   345       8.818  -8.658   7.134
ATOM   3403 O    TIP   346       2.447   8.564 -15.181
ATOM   3404 H1   TIP   346       2.294   7.632 -15.337
ATOM   3405 H2   TIP   346       3.025   8.836 -15.893
ATOM   3406 O    TIP   347      -4.858   4.315   1.280
ATOM   3407 H1   TIP   347      -5.531   3.679   1.520
ATOM   3408 H2   TIP   347      -5.154   4.675   0.444
ATOM   3409 O    TIP   348     -24.238  -0.311 -14.771
ATOM   3410 H1   TIP   348     -23.762  -1.077 -15.092
ATOM   3411 H2   TIP   348     -24.703  -0.625 -13.996
ATOM   3412 O    TIP   349      -4.243  11.191   0.505
ATOM   3413 H1   TIP   349      -5.118  11.561   0.618
ATOM   3414 H2   TIP   349      -3.675  11.951   0.382
ATOM   3415 O    TIP   350     -21.722  -8.479  -8.080
ATOM   3416 H1   TIP   350     -21.752  -8.149  -8.978
ATOM   3417 H2   TIP   350     -22.205  -9.304  -8.111
ATOM   3418 O    TIP   351      16.175 -11.886 -19.678
ATOM   3419 H1   TIP   351      15.804 -11.154 -19.186
ATOM   3420 H2   TIP   351      16.749 -11.475 -20.325
ATOM   3421 O    TIP   352      12.131  -1.849   9.362
ATOM   3422 H1   TIP   352      11.588  -2.167  10.083
ATOM   3423 H2   TIP   352      12.659  -2.606   9.107
ATOM   3424 O    TIP   353       5.079  12.937 -11.542
ATOM   3425 H1   TIP   353       5.393  13.380 -10.754
ATOM   3426 H2   TIP   353       4.577  13.604 -12.010
ATOM   3427 O    TIP   354     -17.778   2.036  -3.146
ATOM   3428 H1   TIP   354     -18.122   1.235  -2.751
ATOM   3429 H2   TIP   354     -18.189   2.074  -4.009
ATOM   3430 O    TIP   355      15.972  18.657 -14.077
ATOM   3431 H1   TIP   355      16.633  18.120 -14.512
ATOM   3432 H2   TIP   355      15.404  18.028 -13.634
ATOM   3433 O    TIP   356      15.737  15.681  -7.473
ATOM   3434 H1   TIP   356      15.448  16.325  -8.120
ATOM   3435 H2   TIP   356      14.929  15.268  -7.168
ATOM   3436 O    TIP   357       4.202 -18.631   2.493
ATOM   3437 H1   TIP   357       3.829 -19.196   3.169
ATOM   3438 H2   TIP   357       3.814 -18.944   1.676
ATOM   3439 O    TIP   358      10.023 -21.781   4.024
ATOM   3440 H1   TIP   358      10.931 -22.028   3.850
ATOM   3441 H2   TIP   358       9.532 -22.599   3.946
ATOM   3442 O    TIP   359       0.244 -23.674   6.164
ATOM   3443 H1   TIP   359       0.180 -24.622   6.281
ATOM   3444 H2   TIP   359      -0.612 -23.416   5.820
ATOM   3445 O    TIP   360      11.477 -11.914 -27.966
ATOM   3446 H1   TIP   360      10.958 -11.421 -27.331
ATOM   3447 H2   TIP   360      10.834 -12.426 -28.457
ATOM   3448 O    TIP   361       9.653  -3.578 -19.652
ATOM   3449 H1   TIP   361       8.841  -3.229 -20.020
ATOM   3450 H2   TIP   361      10.342  -3.030 -20.028
ATOM   3451 O    TIP   362      17.991 -18.662  -4.875
ATOM   3452 H1   TIP   362      18.435 -19.274  -5.461
ATOM   3453 H2   TIP   362      17.171 -19.100  -4.647
ATOM   3454 O    TIP   363      13.241   9.957 -13.233
ATOM   3455 H1   TIP   363      13.934   9.601 -12.678
ATOM   3456 H2   TIP   363      12.817   9.187 -13.612
ATOM   3457 O    TIP   364     -25.695   3.273  -3.730
ATOM   3458 H1   TIP   364     -25.453   3.275  -4.656
ATOM   3459 H2   TIP   364     -26.465   2.706  -3.685
ATOM   3460 O    TIP   365     -26.722  -3.991   1.314
ATOM   3461 H1   TIP   365     -26.920  -4.436   2.138
ATOM   3462 H2   TIP   365     -26.398  -3.130   1.578
ATOM   3463 O    TIP   366      -9.512  -0.138 -16.951
ATOM   3464 H1   TIP   366      -9.850   0.141 -16.100
ATOM   3465 H2   TIP   366      -9.064   0.634 -17.297
ATOM   3466 O    TIP   367      -5.546 -28.336   1.536
ATOM   3467 H1   TIP   367      -6.024 -28.043   2.312
ATOM   3468 H2   TIP   367      -4.662 -27.989   1.653
ATOM   3469 O    TIP   368     -19.519  -0.067  -2.278
ATOM   3470 H1   TIP   368     -20.363   0.339  -2.475
ATOM   3471 H2   TIP   368     -19.311  -0.580  -3.059
ATOM   3472 O    TIP   369      -0.646   3.727 -12.475
ATOM   3473 H1   TIP   369      -1.175   3.521 -13.246
ATOM   3474 H2   TIP   369      -0.749   2.967 -11.903
ATOM   3475 O    TIP   370     -16.297  13.767  -5.835
ATOM   3476 H1   TIP   370     -16.534  14.076  -6.710
ATOM   3477 H2   TIP   370     -15.523  13.222  -5.975
ATOM   3478 O    TIP   371     -14.978 -17.456   5.134
ATOM   3479 H1   TIP   371     -14.710 -16.549   5.276
ATOM   3480 H2   TIP   371     -15.606 -17.634   5.834
ATOM   3481 O    TIP   372       9.672  -0.655 -21.358
ATOM   3482 H1   TIP   372      10.271   0.089 -21.427
ATOM   3483 H2   TIP   372       9.001  -0.367 -20.740
ATOM   3484 O    TIP   373      -1.824  -0.436   9.070
ATOM   3485 H1   TIP   373      -1.839  -0.296  10.017
ATOM   3486 H2   TIP   373      -1.681   0.435   8.700
ATOM   3487 O    TIP   374     -11.647 -14.273 -28.499
ATOM   3488 H1   TIP   374     -11.003 -14.206 -29.203
ATOM   3489 H2   TIP   374     -11.180 -13.978 -27.717
ATOM   3490 O    TIP   375      -7.794  10.946 -17.530
ATOM   3491 H1   TIP   375      -8.320  11.717 -17.321
ATOM   3492 H2   TIP   375      -8.177  10.605 -18.338
ATOM   3493 O    TIP   376      18.050 -10.542  -4.181
ATOM   3494 H1   TIP   376      18.697 -11.145  -4.546
ATOM   3495 H2   TIP   376      17.370 -10.484  -4.851
ATOM   3496 O    TIP   377     -12.608  27.772 -22.543
ATOM   3497 H1   TIP   377     -12.447  27.908 -21.610
ATOM   3498 H2   TIP   377     -12.172  26.944 -22.745
ATOM   3499 O    TIP   378      19.817   2.755   8.966
ATOM   3500 H1   TIP   378      19.227   3.204   9.570
ATOM   3501 H2   TIP   378      19.650   3.163   8.117
ATOM   3502 O    TIP   379      -0.149 -25.595  -7.566
ATOM   3503 H1   TIP   379       0.316 -26.067  -8.256
ATOM   3504 H2   TIP   379      -0.565 -24.860  -8.016
ATOM   3505 O    TIP   380      13.299   2.650  -7.388
ATOM   3506 H1   TIP   380      12.369   2.631  -7.615
ATOM   3507 H2   TIP   380      13.402   3.442  -6.862
ATOM   3508 O    TIP   381      -3.526  18.946  -9.065
ATOM   3509 H1   TIP   381      -3.866  18.108  -9.378
ATOM   3510 H2   TIP   381      -4.292  19.399  -8.711
ATOM   3511 O    TIP   382      14.121   4.615  -2.387
ATOM   3512 H1   TIP   382      14.937   5.057  -2.620
ATOM   3513 H2   TIP   382      13.949   4.887  -1.486
ATOM   3514 O    TIP   383      19.147 -20.746   6.091
ATOM   3515 H1   TIP   383      19.015 -20.862   5.150
ATOM   3516 H2   TIP   383      19.983 -20.286   6.162
ATOM   3517 O    TIP   384      -4.169  10.042 -20.006
ATOM   3518 H1   TIP   384      -4.628  10.503 -19.304
ATOM   3519 H2   TIP   384      -3.244  10.096 -19.766
ATOM   3520 O    TIP   385       8.555 -24.477  -3.371
ATOM   3521 H1   TIP   385       8.971 -25.322  -3.544
ATOM   3522 H2   TIP   385       9.272 -23.844  -3.410
ATOM   3523 O    TIP   386      19.965   4.284  -8.876
ATOM   3524 H1   TIP   386      19.570   3.418  -8.976
ATOM   3525 H2   TIP   386      20.258   4.312  -7.966
ATOM   3526 O    TIP   387       5.377 -25.704 -19.278
ATOM   3527 H1   TIP   387       4.647 -25.675 -19.896
ATOM   3528 H2   TIP   387       5.092 -25.163 -18.543
ATOM   3529 O    TIP   388      -1.370  28.497  -4.134
ATOM   3530 H1   TIP   388      -1.325  27.756  -3.530
ATOM   3531 H2   TIP   388      -2.288  28.766  -4.116
ATOM   3532 O    TIP   389     -22.778   6.418  -1.747
ATOM   3533 H1   TIP   389     -23.152   6.103  -2.570
ATOM   3534 H2   TIP   389     -23.245   7.233  -1.567
ATOM   3535 O    TIP   390      11.307 -19.827 -19.140
ATOM   3536 H1   TIP   390      10.676 -19.356 -18.596
ATOM   3537 H2   TIP   390      11.527 -20.608 -18.633
ATOM   3538 O    TIP   391      11.353 -23.658  -3.134
ATOM   3539 H1   TIP   391      12.139 -23.873  -2.631
ATOM   3540 H2   TIP   391      11.671 -23.507  -4.024
ATOM   3541 O    TIP   392     -27.948   1.553  -2.873
ATOM   3542 H1   TIP   392     -28.302   0.993  -3.564
ATOM   3543 H2   TIP   392     -28.671   2.135  -2.641
ATOM   3544 O    TIP   393       4.790  16.413  -5.073
ATOM   3545 H1   TIP   393       5.645  16.844  -5.054
ATOM   3546 H2   TIP   393       4.158  17.131  -5.045
ATOM   3547 O    TIP   394     -16.372   1.579 -15.176
ATOM   3548 H1   TIP   394     -17.254   1.267 -14.975
ATOM   3549 H2   TIP   394     -16.044   0.968 -15.835
ATOM   3550 O    TIP   395     -14.256   5.252 -10.923
ATOM   3551 H1   TIP   395     -14.956   4.654 -11.185
ATOM   3552 H2   TIP   395     -14.530   5.583 -10.068
ATOM   3553 O    TIP   396     -13.294 -26.042   1.088
ATOM   3554 H1   TIP   396     -12.910 -26.882   0.839
ATOM   3555 H2   TIP   396     -14.215 -26.115   0.841
ATOM   3556 O    TIP   397      29.283 -18.069 -13.665
ATOM   3557 H1   TIP   397      30.214 -17.860 -13.742
ATOM   3558 H2   TIP   397      28.838 -17.230 -13.784
ATOM   3559 O    TIP   398     -15.671  -5.059   8.167
ATOM   3560 H1   TIP   398     -16.245  -5.611   7.636
ATOM   3561 H2   TIP   398     -14.994  -4.761   7.560
ATOM   3562 O    TIP   399      14.749  -7.520  -2.968
ATOM   3563 H1   TIP   399      15.576  -7.241  -3.361
ATOM   3564 H2   TIP   399      14.953  -7.642  -2.041
ATOM   3565 O    TIP   400      18.762  -8.826   5.849
ATOM   3566 H1   TIP   400      18.879  -9.403   5.094
ATOM   3567 H2   TIP   400      19.384  -8.113   5.706
ATOM   3568 O    TIP   401       7.455  17.527  -5.220
ATOM   3569 H1   TIP   401       8.124  17.432  -5.898
ATOM   3570 H2   TIP   401       7.942  17.769  -4.433
ATOM   3571 O    TIP   402      -2.260  -5.415  11.025
ATOM   3572 H1   TIP   402      -2.294  -4.722  11.684
ATOM   3573 H2   TIP   402      -2.021  -6.201  11.516
ATOM   3574 O    TIP   403      11.194   7.563 -19.523
ATOM   3575 H1   TIP   403      10.289   7.318 -19.331
ATOM   3576 H2   TIP   403      11.127   8.418 -19.947
ATOM   3577 O    TIP   404     -22.378 -22.295 -10.360
ATOM   3578 H1   TIP   404     -23.130 -22.069  -9.814
ATOM   3579 H2   TIP   404     -21.656 -21.778 -10.002
ATOM   3580 O    TIP   405     -23.784  -6.295 -15.847
ATOM   3581 H1   TIP   405     -23.878  -6.991 -16.497
ATOM   3582 H2   TIP   405     -23.196  -5.660 -16.256
ATOM   3583 O    TIP   406      -6.810  -9.078  12.218
ATOM   3584 H1   TIP   406      -6.944  -8.676  13.075
ATOM   3585 H2   TIP   406      -7.526  -8.741  11.679
ATOM   3586 O    TIP   407      -6.677   8.559   4.508
ATOM   3587 H1   TIP   407      -6.464   9.128   5.247
ATOM   3588 H2   TIP   407      -6.054   7.836   4.572
ATOM   3589 O    TIP   408      11.187  -4.256   1.496
ATOM   3590 H1   TIP   408      11.702  -3.943   2.240
ATOM   3591 H2   TIP   408      11.168  -3.516   0.889
ATOM   3592 O    TIP   409     -15.464  19.767  -8.486
ATOM   3593 H1   TIP   409     -15.787  20.610  -8.804
ATOM   3594 H2   TIP   409     -15.552  19.178  -9.236
ATOM   3595 O    TIP   410     -21.474  -3.597   5.717
ATOM   3596 H1   TIP   410     -22.065  -3.130   5.127
ATOM   3597 H2   TIP   410     -20.677  -3.069   5.727
ATOM   3598 O    TIP   411     -25.163  -5.868  -9.600
ATOM   3599 H1   TIP   411     -25.489  -4.983  -9.438
ATOM   3600 H2   TIP   411     -25.951  -6.391  -9.749
ATOM   3601 O    TIP   412      -2.198  13.431  -5.668
ATOM   3602 H1   TIP   412      -2.275  14.381  -5.760
ATOM   3603 H2   TIP   412      -1.771  13.145  -6.475
ATOM   3604 O    TIP   413      -3.644  23.042 -12.751
ATOM   3605 H1   TIP   413      -4.065  23.803 -13.152
ATOM   3606 H2   TIP   413      -4.078  22.289 -13.151
ATOM   3607 O    TIP   414       9.612  10.778 -15.075
ATOM   3608 H1   TIP   414       9.464  11.707 -14.898
ATOM   3609 H2   TIP   414       9.519  10.353 -14.223
ATOM   3610 O    TIP   415     -17.626 -21.722   0.138
ATOM   3611 H1   TIP   415     -17.687 -21.803  -0.814
ATOM   3612 H2   TIP   415     -16.803 -22.155   0.364
ATOM   3613 O    TIP   416      -4.011 -21.910 -20.573
ATOM   3614 H1   TIP   416      -4.345 -21.036 -20.777
ATOM   3615 H2   TIP   416      -4.268 -22.059 -19.663
ATOM   3616 O    TIP   417     -11.161 -28.117  -6.693
ATOM   3617 H1   TIP   417     -11.486 -28.261  -7.581
ATOM   3618 H2   TIP   417     -11.878 -27.670  -6.244
ATOM   3619 O    TIP   418      18.814 -19.941 -19.509
ATOM   3620 H1   TIP   418      19.299 -20.029 -20.329
ATOM   3621 H2   TIP   418      18.833 -20.817 -19.123
ATOM   3622 O    TIP   419      -5.250   2.390   4.296
ATOM   3623 H1   TIP   419      -5.930   1.916   4.774
ATOM   3624 H2   TIP   419      -4.429   2.088   4.684
ATOM   3625 O    TIP   420      -5.840  28.481  -1.912
ATOM   3626 H1   TIP   420      -6.281  28.965  -1.215
ATOM   3627 H2   TIP   420      -6.541  28.005  -2.356
ATOM   3628 O    TIP   421     -27.783  -2.555 -15.235
ATOM   3629 H1   TIP   421     -27.162  -3.282 -15.203
ATOM   3630 H2   TIP   421     -27.362  -1.857 -14.734
ATOM   3631 O    TIP   422      19.799   4.773  -6.044
ATOM   3632 H1   TIP   422      19.612   5.388  -5.336
ATOM   3633 H2   TIP   422      20.654   4.403  -5.822
ATOM   3634 O    TIP   423      23.714 -16.245   3.729
ATOM   3635 H1   TIP   423      23.441 -15.400   3.372
ATOM   3636 H2   TIP   423      23.446 -16.218   4.647
ATOM   3637 O    TIP   424     -11.929   6.454 -10.700
ATOM   3638 H1   TIP   424     -12.741   6.043 -10.997
ATOM   3639 H2   TIP   424     -11.423   6.592 -11.500
ATOM   3640 O    TIP   425     -12.666  22.177 -17.806
ATOM   3641 H1   TIP   425     -13.382  21.724 -18.252
ATOM   3642 H2   TIP   425     -12.884  22.116 -16.877
ATOM   3643 O    TIP   426      -7.701  21.411 -22.471
ATOM   3644 H1   TIP   426      -7.666  22.281 -22.868
ATOM   3645 H2   TIP   426      -8.629  21.177 -22.487
ATOM   3646 O    TIP   427      11.146  28.391  -8.497
ATOM   3647 H1   TIP   427      10.521  28.024  -7.872
ATOM   3648 H2   TIP   427      10.741  28.250  -9.353
ATOM   3649 O    TIP   428      -0.947  28.184  -8.823
ATOM   3650 H1   TIP   428      -0.631  28.494  -7.975
ATOM   3651 H2   TIP   428      -0.572  28.796  -9.457
ATOM   3652 O    TIP   429      16.186   4.814  -7.837
ATOM   3653 H1   TIP   429      16.548   5.697  -7.911
ATOM   3654 H2   TIP   429      16.890   4.297  -7.445
ATOM   3655 O    TIP   430     -14.618 -18.119 -14.259
ATOM   3656 H1   TIP   430     -14.434 -18.638 -15.043
ATOM   3657 H2   TIP   430     -15.438 -17.668 -14.457
ATOM   3658 O    TIP   431       1.587  29.543   1.661
ATOM   3659 H1   TIP   431       2.340  30.056   1.366
ATOM   3660 H2   TIP   431       1.944  28.674   1.841
ATOM   3661 O    TIP   432       6.209  14.030  -9.030
ATOM   3662 H1   TIP   432       6.415  14.891  -8.667
ATOM   3663 H2   TIP   432       6.462  13.413  -8.343
ATOM   3664 O    TIP   433       9.329 -15.306   4.117
ATOM   3665 H1   TIP   433       9.688 -15.126   3.248
ATOM   3666 H2   TIP   433       8.402 -15.487   3.961
ATOM   3667 O    TIP   434      27.881  -6.829  -6.602
ATOM   3668 H1   TIP   434      28.324  -7.641  -6.850
ATOM   3669 H2   TIP   434      28.381  -6.139  -7.038
ATOM   3670 O    TIP   435       6.956  14.290   5.951
ATOM   3671 H1   TIP   435       7.404  13.486   6.212
ATOM   3672 H2   TIP   435       7.534  14.688   5.301
ATOM   3673 O    TIP   436       5.150  -9.299   5.345
ATOM   3674 H1   TIP   436       5.616  -8.481   5.516
ATOM   3675 H2   TIP   436       4.593  -9.106   4.592
ATOM   3676 O    TIP   437     -18.861 -21.259 -17.834
ATOM   3677 H1   TIP   437     -19.749 -21.399 -17.506
ATOM   3678 H2   TIP   437     -18.517 -20.545 -17.298
ATOM   3679 O    TIP   438      20.657   0.132   5.552
ATOM   3680 H1   TIP   438      21.544   0.462   5.412
ATOM   3681 H2   TIP   438      20.621  -0.072   6.487
ATOM   3682 O    TIP   439       3.594   1.674 -19.851
ATOM   3683 H1   TIP   439       4.515   1.717 -20.109
ATOM   3684 H2   TIP   439       3.128   2.138 -20.546
ATOM   3685 O    TIP   440      29.382  -9.213   9.069
ATOM   3686 H1   TIP   440      29.382  -8.363   9.508
ATOM   3687 H2   TIP   440      29.819  -9.802   9.684
ATOM   3688 O    TIP   441     -17.171 -17.385 -14.992
ATOM   3689 H1   TIP   441     -17.479 -17.729 -14.154
ATOM   3690 H2   TIP   441     -17.897 -16.851 -15.315
ATOM   3691 O    TIP   442      20.668  -7.730 -16.301
ATOM   3692 H1   TIP   442      20.566  -8.667 -16.136
ATOM   3693 H2   TIP   442      20.639  -7.648 -17.254
ATOM   3694 O    TIP   443       8.761 -23.643   0.604
ATOM   3695 H1   TIP   443       9.196 -22.821   0.380
ATOM   3696 H2   TIP   443       8.134 -23.785  -0.106
ATOM   3697 O    TIP   444     -16.078 -16.931   2.923
ATOM   3698 H1   TIP   444     -15.641 -17.283   3.698
ATOM   3699 H2   TIP   444     -16.690 -17.619   2.659
ATOM   3700 O    TIP   445      -7.333   6.666  -4.124
ATOM   3701 H1   TIP   445      -7.844   7.415  -3.820
ATOM   3702 H2   TIP   445      -6.543   7.052  -4.504
ATOM   3703 O    TIP   446      14.595   7.069 -29.064
ATOM   3704 H1   TIP   446      13.839   6.701 -29.522
ATOM   3705 H2   TIP   446      14.575   8.002 -29.279
ATOM   3706 O    TIP   447     -21.003   4.262   0.218
ATOM   3707 H1   TIP   447     -21.931   4.494   0.185
ATOM   3708 H2   TIP   447     -20.571   4.925  -0.320
ATOM   3709 O    TIP   448      27.141  -2.715  -5.384
ATOM   3710 H1   TIP   448      26.352  -2.225  -5.614
ATOM   3711 H2   TIP   448      26.860  -3.630  -5.369
ATOM   3712 O    TIP   449     -13.300   8.814  -2.915
ATOM   3713 H1   TIP   449     -13.522   9.728  -3.092
ATOM   3714 H2   TIP   449     -12.805   8.533  -3.684
ATOM   3715 O    TIP   450      19.030  11.169 -18.249
ATOM   3716 H1   TIP   450      18.405  10.450 -18.335
ATOM   3717 H2   TIP   450      18.589  11.807 -17.688
ATOM   3718 O    TIP   451      -4.515 -23.926 -22.439
ATOM   3719 H1   TIP   451      -4.458 -24.746 -21.950
ATOM   3720 H2   TIP   451      -4.493 -23.243 -21.769
ATOM   3721 O    TIP   452      -6.390 -10.120 -20.314
ATOM   3722 H1   TIP   452      -6.731  -9.659 -21.080
ATOM   3723 H2   TIP   452      -6.682  -9.596 -19.568
ATOM   3724 O    TIP   453       0.987 -12.286   7.126
ATOM   3725 H1   TIP   453       0.413 -12.832   6.590
ATOM   3726 H2   TIP   453       0.390 -11.742   7.640
ATOM   3727 O    TIP   454       6.448 -22.194 -21.815
ATOM   3728 H1   TIP   454       7.309 -22.059 -21.420
ATOM   3729 H2   TIP   454       6.605 -22.807 -22.532
ATOM   3730 O    TIP   455     -12.685  -9.856  11.223
ATOM   3731 H1   TIP   455     -12.785 -10.047  12.156
ATOM   3732 H2   TIP   455     -13.341 -10.405  10.793
ATOM   3733 O    TIP   456      -5.071   1.821  -2.295
ATOM   3734 H1   TIP   456      -5.682   2.482  -1.969
ATOM   3735 H2   TIP   456      -4.254   2.298  -2.439
ATOM   3736 O    TIP   457      -3.617  27.448 -15.700
ATOM   3737 H1   TIP   457      -2.676  27.492 -15.532
ATOM   3738 H2   TIP   457      -3.699  27.556 -16.647
ATOM   3739 O    TIP   458      12.193 -10.615   4.902
ATOM   3740 H1   TIP   458      11.933 -11.468   4.557
ATOM   3741 H2   TIP   458      12.324 -10.764   5.839
ATOM   3742 O    TIP   459      13.477   2.770  28.343
ATOM   3743 H1   TIP   459      12.783   2.174  28.625
ATOM   3744 H2   TIP   459      13.870   2.340  27.584
ATOM   3745 O    TIP   460     -21.679 -17.377 -10.448
ATOM   3746 H1   TIP   460     -22.563 -17.096 -10.683
ATOM   3747 H2   TIP   460     -21.347 -17.810 -11.234
ATOM   3748 O    TIP   461      -2.472  10.237   9.449
ATOM   3749 H1   TIP   461      -2.919   9.664   8.826
ATOM   3750 H2   TIP   461      -2.958  11.060   9.410
ATOM   3751 O    TIP   462      18.371   9.477 -14.416
ATOM   3752 H1   TIP   462      17.976   9.105 -13.627
ATOM   3753 H2   TIP   462      17.705  10.071 -14.761
ATOM   3754 O    TIP   463      -4.947  21.079  -7.757
ATOM   3755 H1   TIP   463      -4.327  20.978  -7.035
ATOM   3756 H2   TIP   463      -5.785  21.255  -7.332
ATOM   3757 O    TIP   464     -22.883  -6.858 -10.400
ATOM   3758 H1   TIP   464     -23.330  -7.132 -11.201
ATOM   3759 H2   TIP   464     -23.577  -6.499  -9.848
ATOM   3760 O    TIP   465     -13.022 -25.772 -25.750
ATOM   3761 H1   TIP   465     -12.659 -24.891 -25.663
ATOM   3762 H2   TIP   465     -13.157 -26.066 -24.849
ATOM   3763 O    TIP   466      13.203   8.305   1.536
ATOM   3764 H1   TIP   466      12.620   8.911   1.080
ATOM   3765 H2   TIP   466      13.938   8.846   1.822
ATOM   3766 O    TIP   467      -8.064 -26.438  -0.953
ATOM   3767 H1   TIP   467      -7.899 -27.154  -1.566
ATOM   3768 H2   TIP   467      -7.307 -26.441  -0.369
ATOM   3769 O    TIP   468      -8.536 -20.572 -22.405
ATOM   3770 H1   TIP   468      -8.985 -21.336 -22.766
ATOM   3771 H2   TIP   468      -7.819 -20.403 -23.016
ATOM   3772 O    TIP   469      -8.166 -25.423   2.868
ATOM   3773 H1   TIP   469      -7.563 -25.519   2.132
ATOM   3774 H2   TIP   469      -9.008 -25.214   2.464
ATOM   3775 O    TIP   470      -7.487  -2.252 -18.713
ATOM   3776 H1   TIP   470      -7.855  -1.921 -17.894
ATOM   3777 H2   TIP   470      -8.245  -2.547 -19.217
ATOM   3778 O    TIP   471      17.318   1.570   5.760
ATOM   3779 H1   TIP   471      16.645   2.069   6.222
ATOM   3780 H2   TIP   471      18.143   1.976   6.026
ATOM   3781 O    TIP   472      19.876 -20.851 -14.996
ATOM   3782 H1   TIP   472      19.111 -21.034 -15.540
ATOM   3783 H2   TIP   472      19.562 -20.951 -14.098
ATOM   3784 O    TIP   473     -14.999   0.162 -17.389
ATOM   3785 H1   TIP   473     -14.745  -0.759 -17.437
ATOM   3786 H2   TIP   473     -14.339   0.621 -17.909
ATOM   3787 O    TIP   474      29.341  -5.265  -8.668
ATOM   3788 H1   TIP   474      28.736  -5.181  -9.405
ATOM   3789 H2   TIP   474      29.837  -4.447  -8.670
ATOM   3790 O    TIP   475      19.032   3.370 -21.985
ATOM   3791 H1   TIP   475      18.115   3.644 -21.975
ATOM   3792 H2   TIP   475      19.219   3.120 -21.081
ATOM   3793 O    TIP   476       6.725 -28.217 -19.810
ATOM   3794 H1   TIP   476       6.435 -27.346 -19.542
ATOM   3795 H2   TIP   476       7.460 -28.414 -19.230
ATOM   3796 O    TIP   477       9.783   9.117   3.171
ATOM   3797 H1   TIP   477       9.935   9.541   2.326
ATOM   3798 H2   TIP   477      10.658   8.918   3.502
ATOM   3799 O    TIP   478      14.593 -21.450 -15.279
ATOM   3800 H1   TIP   478      14.000 -21.453 -16.030
ATOM   3801 H2   TIP   478      14.241 -20.777 -14.697
ATOM   3802 O    TIP   479      17.539  13.036  -3.848
ATOM   3803 H1   TIP   479      16.594  13.178  -3.897
ATOM   3804 H2   TIP   479      17.674  12.180  -4.256
ATOM   3805 O    TIP   480       0.528 -12.488  11.312
ATOM   3806 H1   TIP   480       0.965 -11.788  10.827
ATOM   3807 H2   TIP   480       0.307 -13.140  10.647
ATOM   3808 O    TIP   481      20.954 -13.807 -12.540
ATOM   3809 H1   TIP   481      20.316 -13.988 -11.849
ATOM   3810 H2   TIP   481      21.434 -13.039 -12.228
ATOM   3811 O    TIP   482       0.254 -25.433   0.790
ATOM   3812 H1   TIP   482       0.858 -25.549   1.522
ATOM   3813 H2   TIP   482       0.245 -24.490   0.631
ATOM   3814 O    TIP   483     -26.892   8.502  -3.764
ATOM   3815 H1   TIP   483     -26.899   7.634  -3.361
ATOM   3816 H2   TIP   483     -26.308   8.414  -4.517
ATOM   3817 O    TIP   484      -5.747  29.083 -14.178
ATOM   3818 H1   TIP   484      -5.203  28.572 -14.777
ATOM   3819 H2   TIP   484      -6.646  28.865 -14.424
ATOM   3820 O    TIP   485     -29.294  -1.279  -9.370
ATOM   3821 H1   TIP   485     -29.477  -1.060  -8.456
ATOM   3822 H2   TIP   485     -28.354  -1.131  -9.469
ATOM   3823 O    TIP   486      -7.079 -15.342 -22.311
ATOM   3824 H1   TIP   486      -6.953 -14.543 -21.799
ATOM   3825 H2   TIP   486      -7.756 -15.826 -21.838
ATOM   3826 O    TIP   487       0.848 -20.840 -22.386
ATOM   3827 H1   TIP   487       1.216 -20.787 -21.503
ATOM   3828 H2   TIP   487      -0.035 -21.185 -22.258
ATOM   3829 O    TIP   488      -7.870  16.441  -3.102
ATOM   3830 H1   TIP   488      -8.287  16.313  -3.954
ATOM   3831 H2   TIP   488      -8.369  15.884  -2.504
ATOM   3832 O    TIP   489     -20.682  -0.896 -19.232
ATOM   3833 H1   TIP   489     -21.583  -1.179 -19.079
ATOM   3834 H2   TIP   489     -20.765  -0.021 -19.612
ATOM   3835 O    TIP   490       4.120   8.283   5.014
ATOM   3836 H1   TIP   490       4.153   8.836   4.234
ATOM   3837 H2   TIP   490       4.251   7.394   4.684
ATOM   3838 O    TIP   491      17.317   8.960 -18.557
ATOM   3839 H1   TIP   491      17.076   8.546 -17.728
ATOM   3840 H2   TIP   491      17.265   8.255 -19.202
ATOM   3841 O    TIP   492     -21.104 -13.312   1.026
ATOM   3842 H1   TIP   492     -20.935 -14.040   1.624
ATOM   3843 H2   TIP   492     -20.252 -12.889   0.916
ATOM   3844 O    TIP   493      10.673   9.672  -4.143
ATOM   3845 H1   TIP   493      11.338   9.328  -3.546
ATOM   3846 H2   TIP   493      10.526   8.965  -4.771
ATOM   3847 O    TIP   494     -27.416   3.714 -16.106
ATOM   3848 H1   TIP   494     -26.725   3.059 -16.203
ATOM   3849 H2   TIP   494     -28.119   3.255 -15.647
ATOM   3850 O    TIP   495      -9.566  -2.932 -21.190
ATOM   3851 H1   TIP   495     -10.432  -3.114 -20.825
ATOM   3852 H2   TIP   495      -9.729  -2.303 -21.893
ATOM   3853 O    TIP   496     -12.581  21.683 -15.012
ATOM   3854 H1   TIP   496     -12.995  22.077 -14.244
ATOM   3855 H2   TIP   496     -12.512  20.753 -14.798
ATOM   3856 O    TIP   497       0.114   6.340   4.444
ATOM   3857 H1   TIP   497       0.213   7.228   4.100
ATOM   3858 H2   TIP   497       0.978   6.118   4.791
ATOM   3859 O    TIP   498     -14.310  -2.562 -22.342
ATOM   3860 H1   TIP   498     -14.079  -1.735 -21.919
ATOM   3861 H2   TIP   498     -14.163  -2.404 -23.275
ATOM   3862 O    TIP   499       4.299   9.729  -1.797
ATOM   3863 H1   TIP   499       5.091   9.281  -2.092
ATOM   3864 H2   TIP   499       4.616  10.528  -1.377
ATOM   3865 O    TIP   500      -0.426  -4.926 -23.751
ATOM   3866 H1   TIP   500      -0.722  -4.860 -22.843
ATOM   3867 H2   TIP   500      -0.053  -5.804 -23.819
ATOM   3868 O    TIP   501       7.086  26.845 -15.048
ATOM   3869 H1   TIP   501       8.014  26.612 -15.061
ATOM   3870 H2   TIP   501       6.660  26.166 -15.570
ATOM   3871 O    TIP   502      17.367  -4.536 -21.470
ATOM   3872 H1   TIP   502      16.907  -3.832 -21.014
ATOM   3873 H2   TIP   502      18.167  -4.670 -20.961
ATOM   3874 O    TIP   503       2.136  22.991 -17.203
ATOM   3875 H1   TIP   503       2.547  23.649 -17.765
ATOM   3876 H2   TIP   503       1.575  23.494 -16.614
ATOM   3877 O    TIP   504       0.936  -0.647   8.117
ATOM   3878 H1   TIP   504       0.004  -0.740   8.311
ATOM   3879 H2   TIP   504       1.251  -1.545   8.012
ATOM   3880 O    TIP   505       4.581   4.695 -18.149
ATOM   3881 H1   TIP   505       5.515   4.866 -18.030
ATOM   3882 H2   TIP   505       4.404   4.947 -19.055
ATOM   3883 O    TIP   506     -26.341   5.249 -13.087
ATOM   3884 H1   TIP   506     -27.224   5.604 -13.190
ATOM   3885 H2   TIP   506     -26.477   4.351 -12.785
ATOM   3886 O    TIP   507      -9.486  -3.686   5.853
ATOM   3887 H1   TIP   507      -9.375  -4.378   6.505
ATOM   3888 H2   TIP   507      -8.594  -3.458   5.590
ATOM   3889 O    TIP   508       8.550  -2.544 -23.377
ATOM   3890 H1   TIP   508       8.531  -2.196 -22.486
ATOM   3891 H2   TIP   508       8.517  -1.770 -23.938
ATOM   3892 O    TIP   509      10.911 -23.768   7.599
ATOM   3893 H1   TIP   509      10.325 -24.521   7.673
ATOM   3894 H2   TIP   509      11.588 -24.049   6.984
ATOM   3895 O    TIP   510     -23.345 -22.687 -14.720
ATOM   3896 H1   TIP   510     -22.654 -22.622 -14.060
ATOM   3897 H2   TIP   510     -23.832 -23.475 -14.482
ATOM   3898 O    TIP   511      19.917  -0.358 -17.239
ATOM   3899 H1   TIP   511      20.203   0.140 -16.473
ATOM   3900 H2   TIP   511      19.262  -0.967 -16.899
ATOM   3901 O    TIP   512      -5.475  14.527  -2.757
ATOM   3902 H1   TIP   512      -5.393  14.183  -3.646
ATOM   3903 H2   TIP   512      -6.179  15.172  -2.813
ATOM   3904 O    TIP   513      -7.499 -25.302  -6.109
ATOM   3905 H1   TIP   513      -7.723 -26.221  -6.260
ATOM   3906 H2   TIP   513      -8.310 -24.907  -5.788
ATOM   3907 O    TIP   514     -19.838  -5.115 -18.719
ATOM   3908 H1   TIP   514     -19.551  -4.602 -19.475
ATOM   3909 H2   TIP   514     -19.442  -5.977 -18.849
ATOM   3910 O    TIP   515      14.023  -7.044 -23.477
ATOM   3911 H1   TIP   515      14.452  -6.609 -22.740
ATOM   3912 H2   TIP   515      13.363  -7.608 -23.072
ATOM   3913 O    TIP   516       3.185  18.593 -11.169
ATOM   3914 H1   TIP   516       3.135  17.778 -10.669
ATOM   3915 H2   TIP   516       2.285  18.917 -11.192
ATOM   3916 O    TIP   517     -14.515 -21.127  -1.353
ATOM   3917 H1   TIP   517     -14.763 -20.669  -0.550
ATOM   3918 H2   TIP   517     -14.374 -22.033  -1.079
ATOM   3919 O    TIP   518     -15.965  -6.642 -18.421
ATOM   3920 H1   TIP   518     -15.858  -7.439 -17.902
ATOM   3921 H2   TIP   518     -16.740  -6.806 -18.957
ATOM   3922 O    TIP   519      14.918 -19.268 -27.631
ATOM   3923 H1   TIP   519      14.678 -18.770 -28.412
ATOM   3924 H2   TIP   519      15.074 -18.604 -26.960
ATOM   3925 O    TIP   520      -4.188 -24.438   3.186
ATOM   3926 H1   TIP   520      -4.831 -23.756   3.377
ATOM   3927 H2   TIP   520      -3.815 -24.187   2.341
ATOM   3928 O    TIP   521       0.244  15.665 -15.435
ATOM   3929 H1   TIP   521      -0.419  15.926 -16.074
ATOM   3930 H2   TIP   521       0.437  14.752 -15.649
ATOM   3931 O    TIP   522     -25.092 -15.395  -5.165
ATOM   3932 H1   TIP   522     -24.919 -16.316  -5.361
ATOM   3933 H2   TIP   522     -24.818 -15.287  -4.255
ATOM   3934 O    TIP   523       2.465 -19.389   0.122
ATOM   3935 H1   TIP   523       2.208 -18.524  -0.194
ATOM   3936 H2   TIP   523       1.729 -19.957  -0.103
ATOM   3937 O    TIP   524       2.283  13.324   2.282
ATOM   3938 H1   TIP   524       1.659  13.931   2.681
ATOM   3939 H2   TIP   524       3.124  13.777   2.334
ATOM   3940 O    TIP   525      20.640 -15.006   1.698
ATOM   3941 H1   TIP   525      20.913 -14.624   2.532
ATOM   3942 H2   TIP   525      21.443 -15.373   1.328
ATOM   3943 O    TIP   526      19.150   0.452   1.343
ATOM   3944 H1   TIP   526      18.717  -0.037   0.643
ATOM   3945 H2   TIP   526      19.023  -0.084   2.125
ATOM   3946 O    TIP   527     -19.369 -23.914  -0.565
ATOM   3947 H1   TIP   527     -18.890 -23.715  -1.369
ATOM   3948 H2   TIP   527     -18.815 -23.573   0.136
ATOM   3949 O    TIP   528      -9.459 -19.807   8.972
ATOM   3950 H1   TIP   528      -8.834 -19.155   9.288
ATOM   3951 H2   TIP   528      -9.575 -19.600   8.045
ATOM   3952 O    TIP   529     -14.988 -22.910 -18.789
ATOM   3953 H1   TIP   529     -14.957 -23.755 -18.340
ATOM   3954 H2   TIP   529     -15.891 -22.834 -19.096
ATOM   3955 O    TIP   530      -8.873   6.639 -11.749
ATOM   3956 H1   TIP   530      -8.861   6.210 -10.894
ATOM   3957 H2   TIP   530      -9.018   5.928 -12.373
ATOM   3958 O    TIP   531      20.167  -1.720 -10.833
ATOM   3959 H1   TIP   531      19.896  -2.135 -10.014
ATOM   3960 H2   TIP   531      19.506  -1.047 -10.992
ATOM   3961 O    TIP   532       8.543 -16.428 -21.032
ATOM   3962 H1   TIP   532       9.059 -16.071 -20.309
ATOM   3963 H2   TIP   532       9.174 -16.552 -21.741
ATOM   3964 O    TIP   533     -15.551 -14.764 -23.243
ATOM   3965 H1   TIP   533     -14.888 -14.601 -23.913
ATOM   3966 H2   TIP   533     -15.124 -15.350 -22.618
ATOM   3967 O    TIP   534     -18.975  -1.511   0.032
ATOM   3968 H1   TIP   534     -19.890  -1.492   0.313
ATOM   3969 H2   TIP   534     -18.961  -1.004  -0.779
ATOM   3970 O    TIP   535      22.049 -15.361 -14.360
ATOM   3971 H1   TIP   535      21.697 -14.966 -13.563
ATOM   3972 H2   TIP   535      22.099 -16.296 -14.164
ATOM   3973 O    TIP   536      -3.439 -24.682 -24.845
ATOM   3974 H1   TIP   536      -2.969 -25.461 -24.549
ATOM   3975 H2   TIP   536      -3.658 -24.212 -24.040
ATOM   3976 O    TIP   537      -1.641  -6.913  23.312
ATOM   3977 H1   TIP   537      -2.315  -6.240  23.408
ATOM   3978 H2   TIP   537      -0.815  -6.447  23.442
ATOM   3979 O    TIP   538     -25.951   3.050  -6.450
ATOM   3980 H1   TIP   538     -25.858   2.105  -6.573
ATOM   3981 H2   TIP   538     -26.885   3.218  -6.572
ATOM   3982 O    TIP   539      20.321 -17.649  -3.865
ATOM   3983 H1   TIP   539      19.990 -17.012  -3.232
ATOM   3984 H2   TIP   539      19.543 -17.948  -4.335
ATOM   3985 O    TIP   540      13.808  14.228  -6.363
ATOM   3986 H1   TIP   540      13.906  13.311  -6.621
ATOM   3987 H2   TIP   540      12.931  14.469  -6.662
ATOM   3988 O    TIP   541       1.182 -27.553  -0.796
ATOM   3989 H1   TIP   541       0.687 -28.355  -0.632
ATOM   3990 H2   TIP   541       0.791 -26.905  -0.211
ATOM   3991 O    TIP   542      17.618 -15.607   3.091
ATOM   3992 H1   TIP   542      17.284 -14.941   2.491
ATOM   3993 H2   TIP   542      17.277 -16.433   2.749
ATOM   3994 O    TIP   543     -19.073 -27.802  -5.617
ATOM   3995 H1   TIP   543     -19.010 -26.876  -5.853
ATOM   3996 H2   TIP   543     -19.410 -27.799  -4.721
ATOM   3997 O    TIP   544       8.062  10.598  -4.489
ATOM   3998 H1   TIP   544       9.005  10.452  -4.417
ATOM   3999 H2   TIP   544       7.679  10.039  -3.812
ATOM   4000 O    TIP   545     -27.948 -19.549  -7.103
ATOM   4001 H1   TIP   545     -28.378 -20.206  -7.651
ATOM   4002 H2   TIP   545     -28.655 -19.168  -6.584
ATOM   4003 O    TIP   546      13.061  11.755  -0.175
ATOM   4004 H1   TIP   546      12.831  12.122  -1.028
ATOM   4005 H2   TIP   546      12.410  11.070  -0.025
ATOM   4006 O    TIP   547      13.173   4.626  -5.723
ATOM   4007 H1   TIP   547      12.266   4.913  -5.616
ATOM   4008 H2   TIP   547      13.678   5.438  -5.770
ATOM   4009 O    TIP   548     -25.186   0.789 -20.388
ATOM   4010 H1   TIP   548     -25.294   0.789 -21.339
ATOM   4011 H2   TIP   548     -25.285   1.707 -20.135
ATOM   4012 O    TIP   549       4.735 -26.057  -1.113
ATOM   4013 H1   TIP   549       3.931 -25.541  -1.163
ATOM   4014 H2   TIP   549       5.438 -25.420  -1.244
ATOM   4015 O    TIP   550      10.453  14.346  -2.404
ATOM   4016 H1   TIP   550      10.302  13.971  -1.537
ATOM   4017 H2   TIP   550      11.030  15.093  -2.246
ATOM   4018 O    TIP   551      -9.254   5.229   4.749
ATOM   4019 H1   TIP   551      -9.455   6.136   4.517
ATOM   4020 H2   TIP   551      -8.320   5.135   4.562
ATOM   4021 O    TIP   552     -17.049 -25.717 -16.346
ATOM   4022 H1   TIP   552     -16.691 -26.059 -15.527
ATOM   4023 H2   TIP   552     -16.384 -25.923 -17.003
ATOM   4024 O    TIP   553      13.191  -7.993   4.744
ATOM   4025 H1   TIP   553      13.951  -8.111   5.313
ATOM   4026 H2   TIP   553      12.769  -8.851   4.725
ATOM   4027 O    TIP   554     -14.132 -14.200 -20.329
ATOM   4028 H1   TIP   554     -13.468 -14.425 -20.981
ATOM   4029 H2   TIP   554     -13.789 -13.417 -19.899
ATOM   4030 O    TIP   555     -18.042 -12.778 -17.691
ATOM   4031 H1   TIP   555     -17.479 -13.329 -18.234
ATOM   4032 H2   TIP   555     -18.933 -13.021 -17.943
ATOM   4033 O    TIP   556     -10.748 -26.299 -28.774
ATOM   4034 H1   TIP   556     -10.635 -25.621 -29.440
ATOM   4035 H2   TIP   556     -10.269 -25.971 -28.014
ATOM   4036 O    TIP   557       6.209   9.331   2.549
ATOM   4037 H1   TIP   557       5.278   9.517   2.429
ATOM   4038 H2   TIP   557       6.362   8.533   2.043
ATOM   4039 O    TIP   558      -6.718  26.466 -10.460
ATOM   4040 H1   TIP   558      -7.011  25.635 -10.832
ATOM   4041 H2   TIP   558      -5.764  26.437 -10.525
ATOM   4042 O    TIP   559      -0.127 -14.879 -21.373
ATOM   4043 H1   TIP   559       0.272 -15.061 -22.224
ATOM   4044 H2   TIP   559      -0.857 -14.292 -21.570
ATOM   4045 O    TIP   560      -4.444 -15.431 -22.914
ATOM   4046 H1   TIP   560      -4.294 -14.695 -22.321
ATOM   4047 H2   TIP   560      -5.384 -15.600 -22.857
ATOM   4048 O    TIP   561      -0.639 -10.587   8.470
ATOM   4049 H1   TIP   561      -1.378 -10.778   9.048
ATOM   4050 H2   TIP   561      -0.875  -9.765   8.042
ATOM   4051 O    TIP   562      15.383   5.262   2.513
ATOM   4052 H1   TIP   562      14.872   4.481   2.726
ATOM   4053 H2   TIP   562      15.031   5.557   1.673
ATOM   4054 O    TIP   563       9.394  12.961   0.029
ATOM   4055 H1   TIP   563       9.641  12.077   0.298
ATOM   4056 H2   TIP   563       8.437  12.959   0.043
ATOM   4057 O    TIP   564      18.343 -13.613 -19.065
ATOM   4058 H1   TIP   564      17.598 -13.068 -19.317
ATOM   4059 H2   TIP   564      18.153 -13.880 -18.165
ATOM   4060 O    TIP   565       4.175   8.606 -21.446
ATOM   4061 H1   TIP   565       3.430   8.834 -22.001
ATOM   4062 H2   TIP   565       4.907   8.509 -22.054
ATOM   4063 O    TIP   566     -17.565  15.681   1.405
ATOM   4064 H1   TIP   566     -16.641  15.892   1.269
ATOM   4065 H2   TIP   566     -17.649  14.772   1.117
ATOM   4066 O    TIP   567     -24.073  -8.756   0.657
ATOM   4067 H1   TIP   567     -24.478  -7.901   0.510
ATOM   4068 H2   TIP   567     -24.806  -9.372   0.661
ATOM   4069 O    TIP   568     -13.063 -11.357  15.673
ATOM   4070 H1   TIP   568     -13.041 -12.025  16.358
ATOM   4071 H2   TIP   568     -13.973 -11.344  15.378
ATOM   4072 O    TIP   569     -10.103  -5.912  10.548
ATOM   4073 H1   TIP   569      -9.757  -5.622  11.392
ATOM   4074 H2   TIP   569     -10.054  -5.136   9.989
ATOM   4075 O    TIP   570      -2.112   2.824 -14.738
ATOM   4076 H1   TIP   570      -2.243   3.690 -15.123
ATOM   4077 H2   TIP   570      -2.954   2.381 -14.850
ATOM   4078 O    TIP   571      -7.529  -2.371   4.643
ATOM   4079 H1   TIP   571      -7.276  -3.203   4.244
ATOM   4080 H2   TIP   571      -7.738  -1.802   3.903
ATOM   4081 O    TIP   572      -3.844  10.095 -11.104
ATOM   4082 H1   TIP   572      -4.182   9.841 -11.962
ATOM   4083 H2   TIP   572      -3.256  10.828 -11.284
ATOM   4084 O    TIP   573       9.733 -11.596   8.172
ATOM   4085 H1   TIP   573       9.324 -11.986   7.399
ATOM   4086 H2   TIP   573      10.662 -11.810   8.086
ATOM   4087 O    TIP   574      -9.594  10.450   0.157
ATOM   4088 H1   TIP   574      -9.383  11.233  -0.351
ATOM   4089 H2   TIP   574      -9.125   9.742  -0.285
ATOM   4090 O    TIP   575       5.428 -21.847  -1.615
ATOM   4091 H1   TIP   575       4.968 -21.366  -2.303
ATOM   4092 H2   TIP   575       5.267 -21.342  -0.819
ATOM   4093 O    TIP   576      10.575  23.047  -6.388
ATOM   4094 H1   TIP   576      11.088  22.283  -6.125
ATOM   4095 H2   TIP   576      10.037  22.737  -7.116
ATOM   4096 O    TIP   577      -2.633 -18.993  10.849
ATOM   4097 H1   TIP   577      -3.376 -19.137  11.435
ATOM   4098 H2   TIP   577      -3.015 -18.994   9.971
ATOM   4099 O    TIP   578     -21.642   2.091   5.341
ATOM   4100 H1   TIP   578     -20.924   1.462   5.262
ATOM   4101 H2   TIP   578     -21.458   2.751   4.673
ATOM   4102 O    TIP   579      -6.486  -2.000 -24.034
ATOM   4103 H1   TIP   579      -6.939  -1.169 -23.893
ATOM   4104 H2   TIP   579      -7.146  -2.568 -24.433
ATOM   4105 O    TIP   580      12.549 -11.297 -18.923
ATOM   4106 H1   TIP   580      12.928 -11.796 -19.646
ATOM   4107 H2   TIP   580      12.778 -10.387 -19.112
ATOM   4108 O    TIP   581      -4.923  -5.618  12.243
ATOM   4109 H1   TIP   581      -4.867  -6.525  11.946
ATOM   4110 H2   TIP   581      -4.343  -5.135  11.654
ATOM   4111 O    TIP   582     -24.207  -7.482 -13.201
ATOM   4112 H1   TIP   582     -23.644  -7.322 -13.958
ATOM   4113 H2   TIP   582     -24.887  -6.811 -13.262
ATOM   4114 O    TIP   583     -13.242  -3.241   3.697
ATOM   4115 H1   TIP   583     -13.610  -2.698   3.000
ATOM   4116 H2   TIP   583     -12.357  -2.902   3.824
ATOM   4117 O    TIP   584       2.367  -2.862   7.902
ATOM   4118 H1   TIP   584       2.933  -3.010   7.145
ATOM   4119 H2   TIP   584       2.803  -2.168   8.396
ATOM   4120 O    TIP   585       6.765 -13.176   3.886
ATOM   4121 H1   TIP   585       7.343 -12.749   3.253
ATOM   4122 H2   TIP   585       6.816 -14.106   3.669
ATOM   4123 O    TIP   586      -1.534   8.109 -19.811
ATOM   4124 H1   TIP   586      -0.929   8.205 -19.076
ATOM   4125 H2   TIP   586      -1.368   8.875 -20.360
ATOM   4126 O    TIP   587     -25.709  10.106   5.062
ATOM   4127 H1   TIP   587     -26.292   9.738   5.726
ATOM   4128 H2   TIP   587     -24.905   9.592   5.137
ATOM   4129 O    TIP   588      17.171 -20.398   0.257
ATOM   4130 H1   TIP   588      17.811 -19.689   0.195
ATOM   4131 H2   TIP   588      17.250 -20.867  -0.574
ATOM   4132 O    TIP   589     -24.700 -13.172  -8.789
ATOM   4133 H1   TIP   589     -25.269 -13.938  -8.713
ATOM   4134 H2   TIP   589     -24.852 -12.846  -9.675
ATOM   4135 O    TIP   590     -23.084   5.167 -12.416
ATOM   4136 H1   TIP   590     -23.530   5.894 -12.850
ATOM   4137 H2   TIP   590     -23.162   4.436 -13.028
ATOM   4138 O    TIP   591      16.124 -23.002  -6.173
ATOM   4139 H1   TIP   591      15.219 -22.808  -5.930
ATOM   4140 H2   TIP   591      16.174 -23.957  -6.173
ATOM   4141 O    TIP   592     -27.844  -8.719 -18.579
ATOM   4142 H1   TIP   592     -27.855  -8.038 -19.251
ATOM   4143 H2   TIP   592     -28.663  -9.197 -18.707
ATOM   4144 O    TIP   593       8.774 -14.818   6.970
ATOM   4145 H1   TIP   593       8.273 -14.004   6.939
ATOM   4146 H2   TIP   593       9.125 -14.918   6.085
ATOM   4147 O    TIP   594      -7.813   3.717   0.062
ATOM   4148 H1   TIP   594      -7.724   3.177  -0.723
ATOM   4149 H2   TIP   594      -7.517   3.153   0.777
ATOM   4150 O    TIP   595       4.253 -19.839 -16.985
ATOM   4151 H1   TIP   595       4.420 -20.769 -17.133
ATOM   4152 H2   TIP   595       4.888 -19.584 -16.315
ATOM   4153 O    TIP   596      -5.878   9.183  -0.838
ATOM   4154 H1   TIP   596      -5.783  10.031  -1.271
ATOM   4155 H2   TIP   596      -5.206   8.631  -1.238
ATOM   4156 O    TIP   597      19.592  14.033 -22.141
ATOM   4157 H1   TIP   597      20.275  14.120 -22.806
ATOM   4158 H2   TIP   597      19.849  13.265 -21.631
ATOM   4159 O    TIP   598     -11.095  29.713   0.288
ATOM   4160 H1   TIP   598     -10.826  28.963   0.819
ATOM   4161 H2   TIP   598     -12.044  29.620   0.206
ATOM   4162 O    TIP   599      12.172   8.359  -2.323
ATOM   4163 H1   TIP   599      11.796   8.772  -1.546
ATOM   4164 H2   TIP   599      11.966   7.429  -2.225
ATOM   4165 O    TIP   600     -17.716 -23.253 -19.149
ATOM   4166 H1   TIP   600     -17.961 -22.464 -18.666
ATOM   4167 H2   TIP   600     -18.248 -23.947 -18.760
ATOM   4168 O    TIP   601      -2.844 -27.770  -1.595
ATOM   4169 H1   TIP   601      -2.198 -28.383  -1.244
ATOM   4170 H2   TIP   601      -2.983 -27.138  -0.890
ATOM   4171 O    TIP   602       8.958 -27.595   4.425
ATOM   4172 H1   TIP   602       9.238 -27.090   5.188
ATOM   4173 H2   TIP   602       8.097 -27.242   4.206
ATOM   4174 O    TIP   603      12.640 -18.365 -21.370
ATOM   4175 H1   TIP   603      12.036 -18.678 -20.697
ATOM   4176 H2   TIP   603      12.074 -17.994 -22.047
ATOM   4177 O    TIP   604       8.882  10.192 -12.647
ATOM   4178 H1   TIP   604       9.416  10.793 -12.126
ATOM   4179 H2   TIP   604       7.981  10.473 -12.489
ATOM   4180 O    TIP   605      17.564 -15.638   8.282
ATOM   4181 H1   TIP   605      17.667 -16.584   8.180
ATOM   4182 H2   TIP   605      17.719 -15.478   9.213
ATOM   4183 O    TIP   606     -14.247  -3.915   6.271
ATOM   4184 H1   TIP   606     -13.531  -4.272   6.796
ATOM   4185 H2   TIP   606     -13.816  -3.528   5.509
ATOM   4186 O    TIP   607      15.488  -3.047 -16.140
ATOM   4187 H1   TIP   607      15.606  -3.963 -15.890
ATOM   4188 H2   TIP   607      15.324  -2.591 -15.315
ATOM   4189 O    TIP   608       1.146   3.557 -15.378
ATOM   4190 H1   TIP   608       1.629   3.082 -16.054
ATOM   4191 H2   TIP   608       0.227   3.353 -15.550
ATOM   4192 O    TIP   609     -18.465  -4.604 -21.203
ATOM   4193 H1   TIP   609     -17.686  -4.137 -20.902
ATOM   4194 H2   TIP   609     -18.127  -5.410 -21.592
ATOM   4195 O    TIP   610      20.973 -26.889 -11.536
ATOM   4196 H1   TIP   610      21.384 -27.431 -12.209
ATOM   4197 H2   TIP   610      20.897 -26.024 -11.937
ATOM   4198 O    TIP   611     -24.041   5.647   0.751
ATOM   4199 H1   TIP   611     -24.502   4.847   0.499
ATOM   4200 H2   TIP   611     -24.439   6.333   0.215
ATOM   4201 O    TIP   612      26.024 -12.240   1.777
ATOM   4202 H1   TIP   612      26.259 -11.314   1.818
ATOM   4203 H2   TIP   612      26.318 -12.601   2.613
ATOM   4204 O    TIP   613      -0.837 -27.504  -5.805
ATOM   4205 H1   TIP   613      -0.526 -26.769  -6.333
ATOM   4206 H2   TIP   613      -1.129 -27.105  -4.985
ATOM   4207 O    TIP   614      -4.617  25.016 -14.277
ATOM   4208 H1   TIP   614      -4.115  25.813 -14.449
ATOM   4209 H2   TIP   614      -5.471  25.329 -13.980
ATOM   4210 O    TIP   615      17.365  -7.934  -3.564
ATOM   4211 H1   TIP   615      17.707  -8.821  -3.677
ATOM   4212 H2   TIP   615      17.837  -7.410  -4.210
ATOM   4213 O    TIP   616      -7.730  10.812 -21.956
ATOM   4214 H1   TIP   616      -8.564  11.274 -21.865
ATOM   4215 H2   TIP   616      -7.672  10.604 -22.888
ATOM   4216 O    TIP   617     -16.318   3.120 -11.412
ATOM   4217 H1   TIP   617     -17.188   2.789 -11.633
ATOM   4218 H2   TIP   617     -15.714   2.478 -11.783
ATOM   4219 O    TIP   618      11.979  -4.492 -18.390
ATOM   4220 H1   TIP   618      11.034  -4.346 -18.420
ATOM   4221 H2   TIP   618      12.193  -4.861 -19.247
ATOM   4222 O    TIP   619       2.712 -22.162   1.128
ATOM   4223 H1   TIP   619       2.498 -21.369   0.637
ATOM   4224 H2   TIP   619       1.927 -22.346   1.643
ATOM   4225 O    TIP   620      -6.383 -19.656 -23.933
ATOM   4226 H1   TIP   620      -5.943 -20.441 -24.260
ATOM   4227 H2   TIP   620      -5.682 -19.128 -23.551
ATOM   4228 O    TIP   621       6.285  -0.774   2.229
ATOM   4229 H1   TIP   621       6.763  -0.975   3.033
ATOM   4230 H2   TIP   621       5.427  -0.472   2.528
ATOM   4231 O    TIP   622     -10.979  26.673 -10.217
ATOM   4232 H1   TIP   622     -11.239  26.060 -10.905
ATOM   4233 H2   TIP   622     -11.767  27.189 -10.045
ATOM   4234 O    TIP   623     -16.312 -11.341   1.728
ATOM   4235 H1   TIP   623     -17.083 -11.674   1.269
ATOM   4236 H2   TIP   623     -16.455 -11.581   2.643
ATOM   4237 O    TIP   624     -15.840 -17.142 -17.269
ATOM   4238 H1   TIP   624     -16.415 -17.428 -16.559
ATOM   4239 H2   TIP   624     -15.103 -17.751 -17.241
ATOM   4240 O    TIP   625     -25.754  -0.817  -4.049
ATOM   4241 H1   TIP   625     -26.345  -0.255  -4.550
ATOM   4242 H2   TIP   625     -25.410  -1.437  -4.691
ATOM   4243 O    TIP   626      -6.106 -12.834 -20.774
ATOM   4244 H1   TIP   626      -5.228 -12.916 -21.146
ATOM   4245 H2   TIP   626      -6.159 -11.925 -20.482
ATOM   4246 O    TIP   627      -8.689 -22.866 -24.124
ATOM   4247 H1   TIP   627      -7.780 -22.577 -24.048
ATOM   4248 H2   TIP   627      -8.751 -23.239 -25.003
ATOM   4249 O    TIP   628      -2.226 -15.904 -24.599
ATOM   4250 H1   TIP   628      -2.647 -16.694 -24.938
ATOM   4251 H2   TIP   628      -2.715 -15.694 -23.804
ATOM   4252 O    TIP   629     -15.743 -10.138  10.804
ATOM   4253 H1   TIP   629     -16.134 -10.296  11.663
ATOM   4254 H2   TIP   629     -16.121 -10.813  10.240
ATOM   4255 O    TIP   630     -17.576  29.204 -27.356
ATOM   4256 H1   TIP   630     -18.511  29.402 -27.306
ATOM   4257 H2   TIP   630     -17.380  29.200 -28.293
ATOM   4258 O    TIP   631     -24.731 -23.907  -3.472
ATOM   4259 H1   TIP   631     -24.273 -24.053  -2.645
ATOM   4260 H2   TIP   631     -25.591 -23.574  -3.215
ATOM   4261 O    TIP   632      -9.923 -26.854 -21.071
ATOM   4262 H1   TIP   632      -9.671 -26.586 -21.954
ATOM   4263 H2   TIP   632     -10.295 -27.728 -21.181
ATOM   4264 O    TIP   633       5.454   9.941  -7.767
ATOM   4265 H1   TIP   633       5.630   9.047  -7.473
ATOM   4266 H2   TIP   633       5.881  10.002  -8.621
ATOM   4267 O    TIP   634      14.954 -27.922  -8.722
ATOM   4268 H1   TIP   634      15.091 -28.243  -9.613
ATOM   4269 H2   TIP   634      14.017 -28.039  -8.566
ATOM   4270 O    TIP   635      18.325  20.466  -4.154
ATOM   4271 H1   TIP   635      17.832  20.058  -3.442
ATOM   4272 H2   TIP   635      18.390  21.387  -3.905
ATOM   4273 O    TIP   636       8.379 -13.191 -23.834
ATOM   4274 H1   TIP   636       9.224 -13.640 -23.852
ATOM   4275 H2   TIP   636       8.591 -12.271 -23.990
ATOM   4276 O    TIP   637      21.188 -24.166  -2.672
ATOM   4277 H1   TIP   637      21.270 -24.340  -1.735
ATOM   4278 H2   TIP   637      21.327 -25.017  -3.088
ATOM   4279 O    TIP   638      -8.854 -17.892 -22.174
ATOM   4280 H1   TIP   638      -8.733 -18.840 -22.121
ATOM   4281 H2   TIP   638      -8.585 -17.567 -21.315
ATOM   4282 O    TIP   639      17.237  25.932 -15.484
ATOM   4283 H1   TIP   639      16.920  25.038 -15.355
ATOM   4284 H2   TIP   639      17.173  26.077 -16.428
ATOM   4285 O    TIP   640      22.715 -17.611 -13.062
ATOM   4286 H1   TIP   640      22.138 -18.308 -12.752
ATOM   4287 H2   TIP   640      23.562 -18.038 -13.188
ATOM   4288 O    TIP   641       9.046 -26.147   7.047
ATOM   4289 H1   TIP   641       8.869 -26.512   7.914
ATOM   4290 H2   TIP   641       8.458 -25.395   6.979
ATOM   4291 O    TIP   642       7.494  -2.189 -20.404
ATOM   4292 H1   TIP   642       7.821  -1.474 -19.859
ATOM   4293 H2   TIP   642       6.623  -1.902 -20.681
ATOM   4294 O    TIP   643      -8.047 -17.888  10.171
ATOM   4295 H1   TIP   643      -8.106 -18.429  10.958
ATOM   4296 H2   TIP   643      -8.757 -17.253  10.263
ATOM   4297 O    TIP   644     -27.202 -10.607  -5.323
ATOM   4298 H1   TIP   644     -27.912 -10.037  -5.028
ATOM   4299 H2   TIP   644     -27.581 -11.485  -5.318
ATOM   4300 O    TIP   645     -18.284 -16.939   0.190
ATOM   4301 H1   TIP   645     -18.303 -16.615  -0.710
ATOM   4302 H2   TIP   645     -18.470 -17.875   0.113
ATOM   4303 O    TIP   646      -7.079  13.697 -14.106
ATOM   4304 H1   TIP   646      -6.146  13.544 -13.958
ATOM   4305 H2   TIP   646      -7.520  13.096 -13.505
ATOM   4306 O    TIP   647     -26.628 -14.949 -21.532
ATOM   4307 H1   TIP   647     -26.664 -15.445 -22.350
ATOM   4308 H2   TIP   647     -25.694 -14.869 -21.340
ATOM   4309 O    TIP   648      15.169  27.459 -11.139
ATOM   4310 H1   TIP   648      14.789  26.964 -11.865
ATOM   4311 H2   TIP   648      16.087  27.191 -11.119
ATOM   4312 O    TIP   649     -21.378 -18.199  -7.160
ATOM   4313 H1   TIP   649     -22.331 -18.294  -7.159
ATOM   4314 H2   TIP   649     -21.165 -17.919  -8.050
ATOM   4315 O    TIP   650       6.967  -4.340   4.332
ATOM   4316 H1   TIP   650       7.154  -3.437   4.588
ATOM   4317 H2   TIP   650       7.826  -4.721   4.147
ATOM   4318 O    TIP   651     -16.131  10.730 -10.780
ATOM   4319 H1   TIP   651     -16.851  10.795 -10.154
ATOM   4320 H2   TIP   651     -15.917   9.798 -10.806
ATOM   4321 O    TIP   652      -1.661  -1.474  16.784
ATOM   4322 H1   TIP   652      -1.675  -2.148  16.105
ATOM   4323 H2   TIP   652      -1.256  -0.716  16.362
ATOM   4324 O    TIP   653      -0.157   9.170 -17.598
ATOM   4325 H1   TIP   653       0.716   9.451 -17.873
ATOM   4326 H2   TIP   653      -0.413   9.802 -16.926
ATOM   4327 O    TIP   654      23.744 -18.093   1.670
ATOM   4328 H1   TIP   654      24.004 -17.484   2.360
ATOM   4329 H2   TIP   654      23.377 -17.536   0.983
ATOM   4330 O    TIP   655     -12.140 -28.486 -19.816
ATOM   4331 H1   TIP   655     -12.836 -28.533 -20.471
ATOM   4332 H2   TIP   655     -12.450 -27.842 -19.180
ATOM   4333 O    TIP   656       8.336 -10.636 -24.706
ATOM   4334 H1   TIP   656       7.538 -10.120 -24.595
ATOM   4335 H2   TIP   656       8.511 -10.610 -25.646
ATOM   4336 O    TIP   657      15.991   1.975  -8.221
ATOM   4337 H1   TIP   657      16.800   1.990  -7.709
ATOM   4338 H2   TIP   657      15.526   2.768  -7.958
ATOM   4339 O    TIP   658     -15.687 -27.937  -3.482
ATOM   4340 H1   TIP   658     -16.349 -28.628  -3.468
ATOM   4341 H2   TIP   658     -14.906 -28.346  -3.110
ATOM   4342 O    TIP   659      14.914 -14.382   4.325
ATOM   4343 H1   TIP   659      15.640 -14.446   3.705
ATOM   4344 H2   TIP   659      15.315 -14.532   5.181
ATOM   4345 O    TIP   660     -11.033  -1.559  11.553
ATOM   4346 H1   TIP   660     -11.518  -2.372  11.697
ATOM   4347 H2   TIP   660     -10.912  -1.193  12.429
ATOM   4348 O    TIP   661     -15.558  -7.460   3.266
ATOM   4349 H1   TIP   661     -15.852  -6.720   3.797
ATOM   4350 H2   TIP   661     -14.993  -7.069   2.600
ATOM   4351 O    TIP   662     -26.304 -17.857  -8.757
ATOM   4352 H1   TIP   662     -25.930 -18.369  -9.473
ATOM   4353 H2   TIP   662     -26.688 -18.509  -8.170
ATOM   4354 O    TIP   663     -17.294  -9.038 -24.476
ATOM   4355 H1   TIP   663     -18.189  -9.375 -24.465
ATOM   4356 H2   TIP   663     -16.751  -9.803 -24.664
ATOM   4357 O    TIP   664      18.465  -1.190 -21.637
ATOM   4358 H1   TIP   664      18.149  -0.530 -22.254
ATOM   4359 H2   TIP   664      17.698  -1.410 -21.108
ATOM   4360 O    TIP   665      -9.026   8.599  -3.049
ATOM   4361 H1   TIP   665      -9.424   7.890  -2.544
ATOM   4362 H2   TIP   665      -9.530   9.376  -2.810
ATOM   4363 O    TIP   666      18.457  -0.874 -25.283
ATOM   4364 H1   TIP   666      18.146  -0.266 -24.613
ATOM   4365 H2   TIP   666      19.046  -0.351 -25.828
ATOM   4366 O    TIP   667      -6.735   4.639   9.701
ATOM   4367 H1   TIP   667      -7.351   4.139   9.165
ATOM   4368 H2   TIP   667      -6.067   4.936   9.084
ATOM   4369 O    TIP   668       2.131 -23.800 -18.430
ATOM   4370 H1   TIP   668       2.556 -24.167 -19.205
ATOM   4371 H2   TIP   668       2.837 -23.361 -17.954
ATOM   4372 O    TIP   669     -26.108 -19.228 -11.948
ATOM   4373 H1   TIP   669     -26.435 -19.101 -12.839
ATOM   4374 H2   TIP   669     -25.469 -19.936 -12.025
ATOM   4375 O    TIP   670     -25.987  -3.282  -9.130
ATOM   4376 H1   TIP   670     -25.494  -2.553  -8.754
ATOM   4377 H2   TIP   670     -26.563  -2.875  -9.777
ATOM   4378 O    TIP   671      -1.687  12.026 -19.212
ATOM   4379 H1   TIP   671      -1.826  12.814 -19.738
ATOM   4380 H2   TIP   671      -0.753  12.037 -19.005
ATOM   4381 O    TIP   672      -4.601  -3.197 -22.526
ATOM   4382 H1   TIP   672      -4.768  -4.136 -22.448
ATOM   4383 H2   TIP   672      -5.413  -2.837 -22.881
ATOM   4384 O    TIP   673     -27.950   5.440  -7.349
ATOM   4385 H1   TIP   673     -28.739   5.740  -7.799
ATOM   4386 H2   TIP   673     -28.156   4.547  -7.073
ATOM   4387 O    TIP   674      -2.055  13.459  -2.586
ATOM   4388 H1   TIP   674      -2.311  13.336  -3.500
ATOM   4389 H2   TIP   674      -2.040  14.409  -2.467
ATOM   4390 O    TIP   675      11.361 -11.120 -22.978
ATOM   4391 H1   TIP   675      11.447 -11.622 -23.789
ATOM   4392 H2   TIP   675      11.987 -11.525 -22.378
ATOM   4393 O    TIP   676      11.706 -13.381   9.470
ATOM   4394 H1   TIP   676      10.946 -13.945   9.329
ATOM   4395 H2   TIP   676      11.833 -13.381  10.419
ATOM   4396 O    TIP   677       1.795 -12.504 -24.021
ATOM   4397 H1   TIP   677       1.205 -13.228 -24.231
ATOM   4398 H2   TIP   677       2.633 -12.925 -23.830
ATOM   4399 O    TIP   678       2.594  22.973 -21.003
ATOM   4400 H1   TIP   678       3.518  23.158 -20.838
ATOM   4401 H2   TIP   678       2.521  22.022 -20.921
ATOM   4402 O    TIP   679       1.791  -7.658  11.258
ATOM   4403 H1   TIP   679       2.295  -7.604  10.447
ATOM   4404 H2   TIP   679       1.371  -6.802  11.338
ATOM   4405 O    TIP   680      27.374   3.019  -5.826
ATOM   4406 H1   TIP   680      27.740   3.804  -5.420
ATOM   4407 H2   TIP   680      26.613   2.802  -5.288
ATOM   4408 O    TIP   681      -6.181 -22.498   2.782
ATOM   4409 H1   TIP   681      -7.066 -22.227   2.539
ATOM   4410 H2   TIP   681      -5.677 -22.429   1.971
ATOM   4411 O    TIP   682     -19.475   2.566  -5.511
ATOM   4412 H1   TIP   682     -19.717   2.628  -6.435
ATOM   4413 H2   TIP   682     -19.737   3.407  -5.137
ATOM   4414 O    TIP   683       2.192   9.325 -19.202
ATOM   4415 H1   TIP   683       2.073   8.531 -19.722
ATOM   4416 H2   TIP   683       3.081   9.614 -19.405
ATOM   4417 O    TIP   684     -16.442  14.222 -12.189
ATOM   4418 H1   TIP   684     -16.294  13.654 -12.945
ATOM   4419 H2   TIP   684     -16.469  15.106 -12.554
ATOM   4420 O    TIP   685      -5.748  27.230  -7.571
ATOM   4421 H1   TIP   685      -4.961  27.697  -7.849
ATOM   4422 H2   TIP   685      -5.733  26.414  -8.071
ATOM   4423 O    TIP   686      28.666   3.749  -8.899
ATOM   4424 H1   TIP   686      28.663   3.696  -7.944
ATOM   4425 H2   TIP   686      29.333   3.120  -9.173
ATOM   4426 O    TIP   687      24.601  -2.599   2.676
ATOM   4427 H1   TIP   687      25.497  -2.508   2.351
ATOM   4428 H2   TIP   687      24.405  -3.531   2.582
ATOM   4429 O    TIP   688     -25.963  -1.407 -12.764
ATOM   4430 H1   TIP   688     -26.655  -0.752 -12.673
ATOM   4431 H2   TIP   688     -26.294  -2.173 -12.297
ATOM   4432 O    TIP   689      -1.331  -4.824 -27.993
ATOM   4433 H1   TIP   689      -0.452  -4.658 -28.335
ATOM   4434 H2   TIP   689      -1.216  -5.541 -27.370
ATOM   4435 O    TIP   690      12.582  24.207  -3.000
ATOM   4436 H1   TIP   690      13.225  23.543  -3.250
ATOM   4437 H2   TIP   690      12.680  24.291  -2.052
ATOM   4438 O    TIP   691     -16.636 -20.049  -2.832
ATOM   4439 H1   TIP   691     -16.230 -19.360  -3.358
ATOM   4440 H2   TIP   691     -15.977 -20.269  -2.174
ATOM   4441 O    TIP   692       6.181  10.840 -12.737
ATOM   4442 H1   TIP   692       5.978  11.699 -12.368
ATOM   4443 H2   TIP   692       5.391  10.321 -12.587
ATOM   4444 O    TIP   693     -16.375 -23.736  -4.979
ATOM   4445 H1   TIP   693     -16.984 -23.382  -5.627
ATOM   4446 H2   TIP   693     -16.489 -24.684  -5.034
ATOM   4447 O    TIP   694      29.515  -9.091  -6.961
ATOM   4448 H1   TIP   694      28.886  -9.456  -7.582
ATOM   4449 H2   TIP   694      30.364  -9.420  -7.257
ATOM   4450 O    TIP   695      -5.305  13.708  -9.989
ATOM   4451 H1   TIP   695      -5.604  12.829  -9.758
ATOM   4452 H2   TIP   695      -4.728  13.577 -10.741
ATOM   4453 O    TIP   696     -10.686  23.484 -14.416
ATOM   4454 H1   TIP   696     -11.018  22.614 -14.196
ATOM   4455 H2   TIP   696     -11.413  23.910 -14.870
ATOM   4456 O    TIP   697     -26.348  13.401 -14.480
ATOM   4457 H1   TIP   697     -26.899  13.750 -15.180
ATOM   4458 H2   TIP   697     -26.190  12.491 -14.729
ATOM   4459 O    TIP   698     -23.068  -7.743 -20.735
ATOM   4460 H1   TIP   698     -22.904  -7.995 -21.643
ATOM   4461 H2   TIP   698     -23.384  -6.841 -20.789
ATOM   4462 O    TIP   699       2.995   1.401  17.337
ATOM   4463 H1   TIP   699       2.416   2.090  17.664
ATOM   4464 H2   TIP   699       3.167   1.644  16.427
ATOM   4465 O    TIP   700     -18.066  28.442  -8.235
ATOM   4466 H1   TIP   700     -17.246  28.024  -7.972
ATOM   4467 H2   TIP   700     -17.799  29.282  -8.609
ATOM   4468 O    TIP   701      12.384 -28.962  -4.641
ATOM   4469 H1   TIP   701      12.026 -29.801  -4.352
ATOM   4470 H2   TIP   701      13.250 -29.177  -4.987
ATOM   4471 O    TIP   702      17.640 -12.587  -7.468
ATOM   4472 H1   TIP   702      17.305 -11.691  -7.444
ATOM   4473 H2   TIP   702      18.340 -12.565  -8.121
ATOM   4474 O    TIP   703     -22.296  15.142 -11.507
ATOM   4475 H1   TIP   703     -22.753  15.875 -11.918
ATOM   4476 H2   TIP   703     -22.689  14.362 -11.898
ATOM   4477 O    TIP   704      13.312   3.908   3.964
ATOM   4478 H1   TIP   704      13.097   3.174   3.389
ATOM   4479 H2   TIP   704      13.857   3.524   4.651
ATOM   4480 O    TIP   705      21.524  -6.787  -1.905
ATOM   4481 H1   TIP   705      22.314  -6.653  -2.428
ATOM   4482 H2   TIP   705      21.179  -7.629  -2.202
ATOM   4483 O    TIP   706       9.574  13.564  -4.698
ATOM   4484 H1   TIP   706       9.860  13.737  -3.801
ATOM   4485 H2   TIP   706       8.688  13.922  -4.740
ATOM   4486 O    TIP   707     -29.599   2.826   4.756
ATOM   4487 H1   TIP   707     -29.099   3.562   5.108
ATOM   4488 H2   TIP   707     -29.617   2.977   3.811
ATOM   4489 O    TIP   708     -12.815 -13.130  17.673
ATOM   4490 H1   TIP   708     -12.407 -13.972  17.474
ATOM   4491 H2   TIP   708     -13.152 -13.230  18.563
ATOM   4492 O    TIP   709     -17.682 -24.023 -27.584
ATOM   4493 H1   TIP   709     -17.164 -23.820 -26.806
ATOM   4494 H2   TIP   709     -17.667 -24.978 -27.642
ATOM   4495 O    TIP   710      11.576 -25.634   2.872
ATOM   4496 H1   TIP   710      10.807 -25.933   2.386
ATOM   4497 H2   TIP   710      12.311 -26.091   2.464
ATOM   4498 O    TIP   711      23.677 -13.249  -4.147
ATOM   4499 H1   TIP   711      23.391 -14.138  -3.941
ATOM   4500 H2   TIP   711      24.541 -13.360  -4.545
ATOM   4501 O    TIP   712     -12.502 -23.698  -0.368
ATOM   4502 H1   TIP   712     -12.638 -24.414   0.252
ATOM   4503 H2   TIP   712     -11.578 -23.470  -0.273
ATOM   4504 O    TIP   713      10.288  -1.848   3.401
ATOM   4505 H1   TIP   713      10.288  -1.942   2.449
ATOM   4506 H2   TIP   713      10.855  -2.553   3.713
ATOM   4507 O    TIP   714      13.234  -8.523 -20.614
ATOM   4508 H1   TIP   714      12.494  -8.554 -21.220
ATOM   4509 H2   TIP   714      13.195  -7.646 -20.232
ATOM   4510 O    TIP   715       6.036  21.742 -11.621
ATOM   4511 H1   TIP   715       5.135  21.611 -11.916
ATOM   4512 H2   TIP   715       5.962  22.345 -10.882
ATOM   4513 O    TIP   716     -15.728  12.819  -2.328
ATOM   4514 H1   TIP   716     -15.176  13.575  -2.132
ATOM   4515 H2   TIP   716     -16.576  13.195  -2.567
ATOM   4516 O    TIP   717      19.989   0.988 -14.723
ATOM   4517 H1   TIP   717      20.100   1.929 -14.854
ATOM   4518 H2   TIP   717      19.079   0.817 -14.966
ATOM   4519 O    TIP   718     -25.419   3.604 -20.968
ATOM   4520 H1   TIP   718     -24.772   4.018 -20.397
ATOM   4521 H2   TIP   718     -25.962   4.327 -21.281
ATOM   4522 O    TIP   719       7.628  -1.873   4.734
ATOM   4523 H1   TIP   719       7.853  -1.557   5.609
ATOM   4524 H2   TIP   719       8.460  -1.890   4.262
ATOM   4525 O    TIP   720      -2.374   9.188   5.596
ATOM   4526 H1   TIP   720      -2.729   9.312   4.716
ATOM   4527 H2   TIP   720      -1.686   9.850   5.674
ATOM   4528 O    TIP   721      -1.847   6.599   6.550
ATOM   4529 H1   TIP   721      -1.950   7.536   6.389
ATOM   4530 H2   TIP   721      -1.329   6.283   5.810
ATOM   4531 O    TIP   722      18.816 -16.959 -17.935
ATOM   4532 H1   TIP   722      19.698 -16.616 -17.792
ATOM   4533 H2   TIP   722      18.950 -17.766 -18.433
ATOM   4534 O    TIP   723      -1.740  -8.963 -22.735
ATOM   4535 H1   TIP   723      -2.555  -8.460 -22.751
ATOM   4536 H2   TIP   723      -1.958  -9.787 -23.171
ATOM   4537 O    TIP   724      16.288  -9.308   1.940
ATOM   4538 H1   TIP   724      16.315  -8.927   1.063
ATOM   4539 H2   TIP   724      15.414  -9.690   2.011
ATOM   4540 O    TIP   725     -10.142  25.617  -7.509
ATOM   4541 H1   TIP   725     -10.340  25.624  -8.445
ATOM   4542 H2   TIP   725     -10.439  26.471  -7.194
ATOM   4543 O    TIP   726      -7.334   6.280   0.700
ATOM   4544 H1   TIP   726      -7.589   5.363   0.604
ATOM   4545 H2   TIP   726      -6.882   6.491  -0.117
ATOM   4546 O    TIP   727      17.559 -21.480 -16.574
ATOM   4547 H1   TIP   727      17.209 -21.688 -17.440
ATOM   4548 H2   TIP   727      16.796 -21.204 -16.066
ATOM   4549 O    TIP   728     -10.915  27.947 -17.673
ATOM   4550 H1   TIP   728     -11.714  27.433 -17.783
ATOM   4551 H2   TIP   728     -10.697  27.857 -16.745
ATOM   4552 O    TIP   729       0.722  16.326  -1.671
ATOM   4553 H1   TIP   729       0.318  16.082  -0.838
ATOM   4554 H2   TIP   729       1.064  15.505  -2.023
ATOM   4555 O    TIP   730      -6.246  17.140 -21.124
ATOM   4556 H1   TIP   730      -6.862  16.901 -20.432
ATOM   4557 H2   TIP   730      -6.765  17.118 -21.928
ATOM   4558 O    TIP   731      10.894   4.335 -24.825
ATOM   4559 H1   TIP   731      11.431   4.972 -25.295
ATOM   4560 H2   TIP   731      10.920   3.549 -25.370
ATOM   4561 O    TIP   732      15.426  -9.465 -18.742
ATOM   4562 H1   TIP   732      15.097  -8.947 -19.476
ATOM   4563 H2   TIP   732      16.229  -9.019 -18.473
ATOM   4564 O    TIP   733      13.465   6.649 -18.337
ATOM   4565 H1   TIP   733      13.273   6.803 -17.412
ATOM   4566 H2   TIP   733      12.749   7.077 -18.805
ATOM   4567 O    TIP   734      -0.390   1.049 -17.892
ATOM   4568 H1   TIP   734      -1.211   0.802 -18.318
ATOM   4569 H2   TIP   734       0.261   1.025 -18.592
ATOM   4570 O    TIP   735      -1.306 -18.872 -20.120
ATOM   4571 H1   TIP   735      -0.501 -19.391 -20.118
ATOM   4572 H2   TIP   735      -1.025 -17.992 -19.873
ATOM   4573 O    TIP   736       5.479 -19.915   5.848
ATOM   4574 H1   TIP   736       5.993 -20.636   5.485
ATOM   4575 H2   TIP   736       4.900 -19.650   5.134
ATOM   4576 O    TIP   737       2.655   5.836 -15.714
ATOM   4577 H1   TIP   737       3.134   5.495 -16.469
ATOM   4578 H2   TIP   737       1.938   5.215 -15.584
ATOM   4579 O    TIP   738      -3.822   0.550 -16.678
ATOM   4580 H1   TIP   738      -4.493   0.984 -16.152
ATOM   4581 H2   TIP   738      -3.406  -0.068 -16.077
ATOM   4582 O    TIP   739       5.027  23.208  -9.356
ATOM   4583 H1   TIP   739       4.388  23.830  -9.702
ATOM   4584 H2   TIP   739       5.647  23.747  -8.865
ATOM   4585 O    TIP   740      -7.000   7.397 -13.645
ATOM   4586 H1   TIP   740      -6.302   8.024 -13.459
ATOM   4587 H2   TIP   740      -7.267   7.071 -12.786
ATOM   4588 O    TIP   741       9.350  21.094  -4.622
ATOM   4589 H1   TIP   741       9.165  22.002  -4.384
ATOM   4590 H2   TIP   741       8.534  20.775  -5.007
ATOM   4591 O    TIP   742       6.737  29.466  -4.389
ATOM   4592 H1   TIP   742       6.449  30.336  -4.116
ATOM   4593 H2   TIP   742       7.682  29.467  -4.240
ATOM   4594 O    TIP   743      21.638  -2.322   3.752
ATOM   4595 H1   TIP   743      22.271  -1.639   3.534
ATOM   4596 H2   TIP   743      20.875  -1.847   4.082
ATOM   4597 O    TIP   744      -7.782   6.770 -19.200
ATOM   4598 H1   TIP   744      -7.419   7.588 -19.540
ATOM   4599 H2   TIP   744      -7.136   6.104 -19.435
ATOM   4600 O    TIP   745      20.001   1.946  -4.291
ATOM   4601 H1   TIP   745      20.416   1.564  -3.518
ATOM   4602 H2   TIP   745      19.388   2.592  -3.942
ATOM   4603 O    TIP   746      -6.183   9.848 -15.609
ATOM   4604 H1   TIP   746      -5.487   9.615 -16.223
ATOM   4605 H2   TIP   746      -6.949  10.002 -16.162
ATOM   4606 O    TIP   747       6.233 -27.792 -13.906
ATOM   4607 H1   TIP   747       6.553 -27.626 -13.020
ATOM   4608 H2   TIP   747       6.934 -28.288 -14.327
ATOM   4609 O    TIP   748       6.233   2.366   6.373
ATOM   4610 H1   TIP   748       5.329   2.062   6.297
ATOM   4611 H2   TIP   748       6.739   1.574   6.550
ATOM   4612 O    TIP   749      -8.857  20.708  -5.201
ATOM   4613 H1   TIP   749      -9.030  19.924  -5.722
ATOM   4614 H2   TIP   749      -8.010  20.540  -4.789
ATOM   4615 O    TIP   750      17.266 -21.298  -2.328
ATOM   4616 H1   TIP   750      16.738 -20.805  -2.956
ATOM   4617 H2   TIP   750      17.609 -22.037  -2.831
ATOM   4618 O    TIP   751      23.426 -19.641  10.567
ATOM   4619 H1   TIP   751      23.142 -19.093  11.298
ATOM   4620 H2   TIP   751      23.120 -20.519  10.791
ATOM   4621 O    TIP   752       8.567  11.890   6.679
ATOM   4622 H1   TIP   752       8.109  11.101   6.392
ATOM   4623 H2   TIP   752       9.495  11.664   6.623
ATOM   4624 O    TIP   753     -28.354 -12.716 -11.746
ATOM   4625 H1   TIP   753     -27.423 -12.520 -11.854
ATOM   4626 H2   TIP   753     -28.546 -12.481 -10.839
ATOM   4627 O    TIP   754     -15.524 -29.137 -23.973
ATOM   4628 H1   TIP   754     -15.687 -29.272 -24.907
ATOM   4629 H2   TIP   754     -16.157 -29.705 -23.534
ATOM   4630 O    TIP   755     -12.555   2.466   8.365
ATOM   4631 H1   TIP   755     -11.971   2.278   7.631
ATOM   4632 H2   TIP   755     -12.341   1.802   9.020
ATOM   4633 O    TIP   756      -4.220  -2.076 -17.431
ATOM   4634 H1   TIP   756      -4.011  -2.388 -18.311
ATOM   4635 H2   TIP   756      -4.041  -1.136 -17.461
ATOM   4636 O    TIP   757      15.035 -14.156 -20.453
ATOM   4637 H1   TIP   757      14.963 -14.468 -19.551
ATOM   4638 H2   TIP   757      15.357 -13.258 -20.372
ATOM   4639 O    TIP   758      -4.769  -2.338   6.323
ATOM   4640 H1   TIP   758      -4.010  -2.239   5.749
ATOM   4641 H2   TIP   758      -5.523  -2.186   5.754
ATOM   4642 O    TIP   759     -25.806  -1.493   2.206
ATOM   4643 H1   TIP   759     -26.203  -1.285   3.051
ATOM   4644 H2   TIP   759     -25.281  -0.723   1.990
ATOM   4645 O    TIP   760     -19.648 -24.883 -12.098
ATOM   4646 H1   TIP   760     -18.712 -25.035 -11.971
ATOM   4647 H2   TIP   760     -19.935 -25.604 -12.658
ATOM   4648 O    TIP   761      -6.807  -5.295  17.828
ATOM   4649 H1   TIP   761      -7.405  -5.296  18.575
ATOM   4650 H2   TIP   761      -6.388  -4.434  17.856
ATOM   4651 O    TIP   762     -21.818 -28.902 -20.341
ATOM   4652 H1   TIP   762     -21.444 -28.218 -20.896
ATOM   4653 H2   TIP   762     -21.253 -29.662 -20.481
ATOM   4654 O    TIP   763       8.968   1.237   6.950
ATOM   4655 H1   TIP   763       8.641   1.647   7.750
ATOM   4656 H2   TIP   763       9.538   0.532   7.256
ATOM   4657 O    TIP   764     -13.704 -27.059  -7.372
ATOM   4658 H1   TIP   764     -14.541 -26.752  -7.022
ATOM   4659 H2   TIP   764     -13.915 -27.879  -7.816
ATOM   4660 O    TIP   765       0.298 -20.863  -0.898
ATOM   4661 H1   TIP   765       0.440 -21.523  -1.576
ATOM   4662 H2   TIP   765       0.037 -21.364  -0.126
ATOM   4663 O    TIP   766     -18.041  28.328 -11.584
ATOM   4664 H1   TIP   766     -17.923  29.069 -12.178
ATOM   4665 H2   TIP   766     -18.407  27.635 -12.133
ATOM   4666 O    TIP   767      -4.970  26.428   1.867
ATOM   4667 H1   TIP   767      -4.962  26.855   2.723
ATOM   4668 H2   TIP   767      -5.875  26.141   1.749
ATOM   4669 O    TIP   768      23.879  -4.201 -12.608
ATOM   4670 H1   TIP   768      23.691  -3.387 -13.075
ATOM   4671 H2   TIP   768      23.767  -4.887 -13.265
ATOM   4672 O    TIP   769     -21.163  -6.124 -24.348
ATOM   4673 H1   TIP   769     -21.481  -5.477 -23.719
ATOM   4674 H2   TIP   769     -20.409  -5.706 -24.763
ATOM   4675 O    TIP   770     -24.611   0.761 -10.823
ATOM   4676 H1   TIP   770     -23.983   0.709 -10.103
ATOM   4677 H2   TIP   770     -24.253   1.428 -11.408
ATOM   4678 O    TIP   771     -14.550   6.457  -2.454
ATOM   4679 H1   TIP   771     -14.079   7.219  -2.790
ATOM   4680 H2   TIP   771     -15.372   6.813  -2.117
ATOM   4681 O    TIP   772     -26.964  -2.051 -27.325
ATOM   4682 H1   TIP   772     -27.557  -2.776 -27.519
ATOM   4683 H2   TIP   772     -26.296  -2.431 -26.755
ATOM   4684 O    TIP   773     -11.424  20.340  -4.634
ATOM   4685 H1   TIP   773     -11.789  20.914  -5.307
ATOM   4686 H2   TIP   773     -10.477  20.458  -4.705
ATOM   4687 O    TIP   774       8.508  24.272  -8.482
ATOM   4688 H1   TIP   774       8.484  23.378  -8.142
ATOM   4689 H2   TIP   774       7.739  24.695  -8.099
ATOM   4690 O    TIP   775      -3.197 -24.846 -18.529
ATOM   4691 H1   TIP   775      -2.344 -24.681 -18.931
ATOM   4692 H2   TIP   775      -3.625 -23.990 -18.516
ATOM   4693 O    TIP   776     -15.607   4.028   9.821
ATOM   4694 H1   TIP   776     -15.419   3.392  10.511
ATOM   4695 H2   TIP   776     -14.892   4.662   9.877
ATOM   4696 O    TIP   777      -1.441  21.732  -5.759
ATOM   4697 H1   TIP   777      -1.422  22.117  -6.635
ATOM   4698 H2   TIP   777      -0.805  22.242  -5.258
ATOM   4699 O    TIP   778     -17.372  -0.887   2.317
ATOM   4700 H1   TIP   778     -18.155  -0.871   1.768
ATOM   4701 H2   TIP   778     -17.052   0.015   2.307
ATOM   4702 O    TIP   779     -14.397 -19.351 -16.755
ATOM   4703 H1   TIP   779     -14.254 -19.454 -17.696
ATOM   4704 H2   TIP   779     -14.730 -20.201 -16.468
ATOM   4705 O    TIP   780      -9.523 -20.967  12.369
ATOM   4706 H1   TIP   780      -9.299 -21.679  12.968
ATOM   4707 H2   TIP   780      -9.881 -21.405  11.597
ATOM   4708 O    TIP   781     -20.753 -14.625   4.630
ATOM   4709 H1   TIP   781     -20.446 -14.817   3.744
ATOM   4710 H2   TIP   781     -20.009 -14.836   5.193
ATOM   4711 O    TIP   782     -10.899   0.690   4.720
ATOM   4712 H1   TIP   782     -10.958  -0.240   4.500
ATOM   4713 H2   TIP   782     -10.631   1.113   3.904
ATOM   4714 O    TIP   783      -3.407  26.713 -18.829
ATOM   4715 H1   TIP   783      -3.008  26.207 -19.537
ATOM   4716 H2   TIP   783      -4.238  26.271 -18.656
ATOM   4717 O    TIP   784     -29.262 -10.570   2.628
ATOM   4718 H1   TIP   784     -29.229 -11.395   3.113
ATOM   4719 H2   TIP   784     -28.984  -9.908   3.260
ATOM   4720 O    TIP   785      23.952 -13.648 -18.160
ATOM   4721 H1   TIP   785      24.768 -13.924 -18.577
ATOM   4722 H2   TIP   785      23.280 -13.795 -18.825
ATOM   4723 O    TIP   786     -24.365 -10.932  -4.856
ATOM   4724 H1   TIP   786     -23.999 -11.527  -5.510
ATOM   4725 H2   TIP   786     -25.257 -10.760  -5.160
ATOM   4726 O    TIP   787      24.163 -13.057   5.432
ATOM   4727 H1   TIP   787      24.474 -12.656   6.243
ATOM   4728 H2   TIP   787      24.916 -13.024   4.842
ATOM   4729 O    TIP   788      27.867 -13.953 -16.354
ATOM   4730 H1   TIP   788      28.485 -13.326 -16.730
ATOM   4731 H2   TIP   788      27.012 -13.671 -16.678
ATOM   4732 O    TIP   789     -23.060   6.116  -5.132
ATOM   4733 H1   TIP   789     -22.824   7.036  -5.010
ATOM   4734 H2   TIP   789     -24.010   6.125  -5.250
ATOM   4735 O    TIP   790      -0.361  14.169  -7.882
ATOM   4736 H1   TIP   790       0.588  14.201  -7.763
ATOM   4737 H2   TIP   790      -0.626  15.086  -7.946
ATOM   4738 O    TIP   791      14.117 -10.693 -22.116
ATOM   4739 H1   TIP   791      14.999 -10.818 -21.766
ATOM   4740 H2   TIP   791      13.720 -10.039 -21.541
ATOM   4741 O    TIP   792     -25.484 -17.904  -0.641
ATOM   4742 H1   TIP   792     -26.257 -17.570  -0.186
ATOM   4743 H2   TIP   792     -24.830 -17.212  -0.543
ATOM   4744 O    TIP   793      -8.699  29.415 -17.536
ATOM   4745 H1   TIP   793      -8.533  29.210 -16.616
ATOM   4746 H2   TIP   793      -9.469  28.893 -17.762
ATOM   4747 O    TIP   794      14.543 -29.305  16.851
ATOM   4748 H1   TIP   794      14.568 -28.974  17.749
ATOM   4749 H2   TIP   794      13.736 -29.817  16.806
ATOM   4750 O    TIP   795      -1.569   1.636 -22.037
ATOM   4751 H1   TIP   795      -2.296   2.238 -22.194
ATOM   4752 H2   TIP   795      -1.643   0.982 -22.732
ATOM   4753 O    TIP   796      -5.981 -25.457   0.748
ATOM   4754 H1   TIP   796      -5.623 -24.602   0.512
ATOM   4755 H2   TIP   796      -5.239 -25.935   1.118
ATOM   4756 O    TIP   797     -13.101  -9.341  13.946
ATOM   4757 H1   TIP   797     -12.752 -10.034  14.507
ATOM   4758 H2   TIP   797     -13.568  -8.759  14.544
ATOM   4759 O    TIP   798     -24.022 -15.637 -20.844
ATOM   4760 H1   TIP   798     -23.517 -15.271 -20.119
ATOM   4761 H2   TIP   798     -23.624 -16.491 -21.008
ATOM   4762 O    TIP   799       7.770  15.923  -1.731
ATOM   4763 H1   TIP   799       8.407  16.538  -2.093
ATOM   4764 H2   TIP   799       8.203  15.071  -1.778
ATOM   4765 O    TIP   800     -11.004  24.447  -3.859
ATOM   4766 H1   TIP   800     -11.501  25.239  -4.062
ATOM   4767 H2   TIP   800     -10.400  24.347  -4.595
ATOM   4768 O    TIP   801      23.000   1.370   5.016
ATOM   4769 H1   TIP   801      23.576   1.702   5.705
ATOM   4770 H2   TIP   801      23.112   1.985   4.292
ATOM   4771 O    TIP   802      -4.673   6.906   5.230
ATOM   4772 H1   TIP   802      -4.414   6.464   4.422
ATOM   4773 H2   TIP   802      -4.031   7.608   5.336
ATOM   4774 O    TIP   803       9.742 -14.870 -19.302
ATOM   4775 H1   TIP   803       9.767 -13.919 -19.197
ATOM   4776 H2   TIP   803       9.911 -15.213 -18.425
ATOM   4777 O    TIP   804     -17.501 -22.278 -13.259
ATOM   4778 H1   TIP   804     -17.662 -22.379 -14.197
ATOM   4779 H2   TIP   804     -17.269 -23.157 -12.959
ATOM   4780 O    TIP   805      -7.370 -28.026  -3.138
ATOM   4781 H1   TIP   805      -7.785 -28.228  -3.977
ATOM   4782 H2   TIP   805      -7.444 -28.835  -2.632
ATOM   4783 O    TIP   806     -13.340 -15.179   5.578
ATOM   4784 H1   TIP   806     -13.668 -15.084   6.472
ATOM   4785 H2   TIP   806     -13.027 -14.306   5.343
ATOM   4786 O    TIP   807      17.892   2.909  -6.366
ATOM   4787 H1   TIP   807      18.311   2.196  -5.884
ATOM   4788 H2   TIP   807      18.437   3.674  -6.187
ATOM   4789 O    TIP   808       5.776 -10.093 -21.429
ATOM   4790 H1   TIP   808       5.108 -10.045 -22.113
ATOM   4791 H2   TIP   808       6.449  -9.471 -21.706
ATOM   4792 O    TIP   809     -14.331  -0.137 -20.766
ATOM   4793 H1   TIP   809     -13.554   0.219 -20.335
ATOM   4794 H2   TIP   809     -15.054   0.081 -20.178
ATOM   4795 O    TIP   810      23.611  -9.865  -0.881
ATOM   4796 H1   TIP   810      23.483 -10.712  -0.455
ATOM   4797 H2   TIP   810      23.280  -9.226  -0.250
ATOM   4798 O    TIP   811     -18.671   8.242  -7.941
ATOM   4799 H1   TIP   811     -19.475   8.452  -7.467
ATOM   4800 H2   TIP   811     -18.487   7.331  -7.713
ATOM   4801 O    TIP   812       3.671  -0.394 -16.874
ATOM   4802 H1   TIP   812       4.604  -0.521 -16.703
ATOM   4803 H2   TIP   812       3.536  -0.749 -17.752
ATOM   4804 O    TIP   813      11.823 -28.386 -11.137
ATOM   4805 H1   TIP   813      11.318 -27.575 -11.183
ATOM   4806 H2   TIP   813      11.165 -29.081 -11.149
ATOM   4807 O    TIP   814       1.063 -12.235 -28.735
ATOM   4808 H1   TIP   814       0.140 -12.241 -28.483
ATOM   4809 H2   TIP   814       1.486 -12.829 -28.115
ATOM   4810 O    TIP   815       2.708  18.474  -7.574
ATOM   4811 H1   TIP   815       2.622  18.537  -6.623
ATOM   4812 H2   TIP   815       3.095  17.611  -7.723
ATOM   4813 O    TIP   816      -5.975  -5.781 -24.527
ATOM   4814 H1   TIP   816      -6.837  -5.617 -24.144
ATOM   4815 H2   TIP   816      -5.880  -5.109 -25.201
ATOM   4816 O    TIP   817      28.228  -1.530  -2.471
ATOM   4817 H1   TIP   817      28.669  -1.273  -1.662
ATOM   4818 H2   TIP   817      28.916  -1.512  -3.136
ATOM   4819 O    TIP   818      -0.981 -29.471 -18.640
ATOM   4820 H1   TIP   818      -0.591 -29.115 -19.438
ATOM   4821 H2   TIP   818      -1.819 -29.835 -18.924
ATOM   4822 O    TIP   819     -10.074 -14.279 -25.707
ATOM   4823 H1   TIP   819      -9.675 -13.424 -25.543
ATOM   4824 H2   TIP   819      -9.353 -14.902 -25.613
ATOM   4825 O    TIP   820     -24.283   8.718   2.258
ATOM   4826 H1   TIP   820     -24.690   9.090   3.040
ATOM   4827 H2   TIP   820     -23.354   8.653   2.479
ATOM   4828 O    TIP   821       3.521  13.352 -15.045
ATOM   4829 H1   TIP   821       3.408  14.021 -15.721
ATOM   4830 H2   TIP   821       2.757  12.784 -15.139
ATOM   4831 O    TIP   822       9.225  17.314  -7.466
ATOM   4832 H1   TIP   822       9.377  18.251  -7.350
ATOM   4833 H2   TIP   822       9.709  17.087  -8.259
ATOM   4834 O    TIP   823     -18.414  -1.847   8.411
ATOM   4835 H1   TIP   823     -18.240  -2.193   9.286
ATOM   4836 H2   TIP   823     -17.547  -1.698   8.035
ATOM   4837 O    TIP   824     -12.538 -10.803   7.715
ATOM   4838 H1   TIP   824     -12.717  -9.889   7.495
ATOM   4839 H2   TIP   824     -11.686 -10.784   8.151
ATOM   4840 O    TIP   825     -10.617  -2.041  18.923
ATOM   4841 H1   TIP   825     -10.640  -2.552  19.731
ATOM   4842 H2   TIP   825     -11.353  -1.435  19.000
ATOM   4843 O    TIP   826      18.061  -4.625  -2.529
ATOM   4844 H1   TIP   826      17.977  -5.348  -1.908
ATOM   4845 H2   TIP   826      18.458  -3.917  -2.022
ATOM   4846 O    TIP   827      29.552   7.328  -7.889
ATOM   4847 H1   TIP   827      30.241   7.900  -7.553
ATOM   4848 H2   TIP   827      29.163   7.819  -8.612
ATOM   4849 O    TIP   828       6.681 -22.003   4.700
ATOM   4850 H1   TIP   828       6.756 -22.236   3.775
ATOM   4851 H2   TIP   828       7.159 -22.691   5.162
ATOM   4852 O    TIP   829       5.348  11.710  -0.165
ATOM   4853 H1   TIP   829       6.005  11.517   0.503
ATOM   4854 H2   TIP   829       5.797  12.282  -0.787
ATOM   4855 O    TIP   830       2.587 -17.729   9.676
ATOM   4856 H1   TIP   830       2.697 -17.278   8.839
ATOM   4857 H2   TIP   830       2.997 -17.148  10.317
ATOM   4858 O    TIP   831      27.239  -2.665   1.898
ATOM   4859 H1   TIP   831      27.156  -2.604   0.947
ATOM   4860 H2   TIP   831      27.736  -3.469   2.045
ATOM   4861 O    TIP   832      23.177 -14.988  -8.412
ATOM   4862 H1   TIP   832      23.086 -14.186  -7.898
ATOM   4863 H2   TIP   832      23.010 -14.716  -9.314
ATOM   4864 O    TIP   833      12.444  17.588  -7.312
ATOM   4865 H1   TIP   833      11.945  16.821  -7.032
ATOM   4866 H2   TIP   833      12.134  18.296  -6.748
ATOM   4867 O    TIP   834      24.974 -11.706  -2.389
ATOM   4868 H1   TIP   834      24.384 -11.007  -2.107
ATOM   4869 H2   TIP   834      24.506 -12.145  -3.099
ATOM   4870 O    TIP   835      16.612   7.231  -0.073
ATOM   4871 H1   TIP   835      15.851   6.755  -0.406
ATOM   4872 H2   TIP   835      16.258   7.807   0.604
ATOM   4873 O    TIP   836      -3.670  -3.571 -28.135
ATOM   4874 H1   TIP   836      -2.915  -4.097 -27.870
ATOM   4875 H2   TIP   836      -3.506  -3.362 -29.055
ATOM   4876 O    TIP   837      18.894 -19.514  10.245
ATOM   4877 H1   TIP   837      18.490 -20.351  10.016
ATOM   4878 H2   TIP   837      18.551 -19.312  11.115
ATOM   4879 O    TIP   838     -15.834   7.629 -11.338
ATOM   4880 H1   TIP   838     -15.783   7.883 -12.259
ATOM   4881 H2   TIP   838     -15.102   7.025 -11.213
ATOM   4882 O    TIP   839     -22.458   1.667  -0.292
ATOM   4883 H1   TIP   839     -21.811   2.369  -0.220
ATOM   4884 H2   TIP   839     -22.348   1.329  -1.181
ATOM   4885 O    TIP   840      16.294 -25.242 -17.488
ATOM   4886 H1   TIP   840      16.321 -26.185 -17.328
ATOM   4887 H2   TIP   840      16.789 -25.121 -18.298
ATOM   4888 O    TIP   841       3.862  14.237 -17.748
ATOM   4889 H1   TIP   841       3.527  15.029 -18.167
ATOM   4890 H2   TIP   841       3.678  13.537 -18.374
ATOM   4891 O    TIP   842      -3.926   8.295 -17.453
ATOM   4892 H1   TIP   842      -4.640   7.677 -17.300
ATOM   4893 H2   TIP   842      -4.008   8.533 -18.376
ATOM   4894 O    TIP   843      -2.194  26.578 -12.827
ATOM   4895 H1   TIP   843      -1.561  25.874 -12.689
ATOM   4896 H2   TIP   843      -1.708  27.249 -13.306
ATOM   4897 O    TIP   844      21.694  -8.428 -11.446
ATOM   4898 H1   TIP   844      21.842  -7.519 -11.706
ATOM   4899 H2   TIP   844      22.555  -8.744 -11.175
ATOM   4900 O    TIP   845      10.344 -12.512 -18.000
ATOM   4901 H1   TIP   845      11.065 -12.132 -18.500
ATOM   4902 H2   TIP   845      10.272 -11.959 -17.222
ATOM   4903 O    TIP   846      19.413 -17.726   2.821
ATOM   4904 H1   TIP   846      19.016 -16.899   3.094
ATOM   4905 H2   TIP   846      19.309 -17.741   1.870
ATOM   4906 O    TIP   847      18.601 -13.712   0.295
ATOM   4907 H1   TIP   847      19.194 -13.116  -0.163
ATOM   4908 H2   TIP   847      19.171 -14.223   0.870
ATOM   4909 O    TIP   848      10.559  -2.976  11.474
ATOM   4910 H1   TIP   848       9.694  -2.670  11.746
ATOM   4911 H2   TIP   848      11.107  -2.871  12.252
ATOM   4912 O    TIP   849       1.030 -25.202 -21.928
ATOM   4913 H1   TIP   849       1.096 -24.439 -22.502
ATOM   4914 H2   TIP   849       0.648 -25.885 -22.478
ATOM   4915 O    TIP   850     -22.947  13.092  -2.513
ATOM   4916 H1   TIP   850     -22.415  12.572  -3.116
ATOM   4917 H2   TIP   850     -23.008  12.556  -1.723
ATOM   4918 O    TIP   851     -20.107 -18.944 -22.292
ATOM   4919 H1   TIP   851     -20.495 -19.602 -22.868
ATOM   4920 H2   TIP   851     -19.767 -19.444 -21.550
ATOM   4921 O    TIP   852     -18.367  11.174   9.426
ATOM   4922 H1   TIP   852     -19.066  10.530   9.314
ATOM   4923 H2   TIP   852     -17.907  10.895  10.218
ATOM   4924 O    TIP   853      -9.541 -13.366  15.676
ATOM   4925 H1   TIP   853     -10.309 -13.938  15.685
ATOM   4926 H2   TIP   853      -9.053 -13.606  16.463
ATOM   4927 O    TIP   854       4.182  -7.669  14.129
ATOM   4928 H1   TIP   854       4.291  -8.511  13.687
ATOM   4929 H2   TIP   854       3.289  -7.691  14.472
ATOM   4930 O    TIP   855       1.500  12.098 -18.791
ATOM   4931 H1   TIP   855       1.629  12.591 -19.601
ATOM   4932 H2   TIP   855       1.756  11.203 -19.011
ATOM   4933 O    TIP   856      13.879   4.911 -27.232
ATOM   4934 H1   TIP   856      14.318   4.943 -28.081
ATOM   4935 H2   TIP   856      14.017   4.015 -26.924
ATOM   4936 O    TIP   857     -12.788   7.549 -25.058
ATOM   4937 H1   TIP   857     -12.280   8.345 -24.903
ATOM   4938 H2   TIP   857     -12.150   6.917 -25.389
ATOM   4939 O    TIP   858     -28.187   0.428  -5.534
ATOM   4940 H1   TIP   858     -28.704  -0.331  -5.804
ATOM   4941 H2   TIP   858     -27.403   0.392  -6.081
ATOM   4942 O    TIP   859       2.095  17.920   0.741
ATOM   4943 H1   TIP   859       2.749  18.546   0.431
ATOM   4944 H2   TIP   859       1.957  17.329   0.002
ATOM   4945 O    TIP   860     -14.544 -29.474 -27.280
ATOM   4946 H1   TIP   860     -15.493 -29.599 -27.285
ATOM   4947 H2   TIP   860     -14.407 -28.655 -27.755
ATOM   4948 O    TIP   861     -21.194  12.239  -6.523
ATOM   4949 H1   TIP   861     -21.940  12.819  -6.676
ATOM   4950 H2   TIP   861     -20.781  12.146  -7.381
ATOM   4951 O    TIP   862       7.653  -7.575   8.270
ATOM   4952 H1   TIP   862       6.993  -7.374   7.606
ATOM   4953 H2   TIP   862       8.192  -6.786   8.319
ATOM   4954 O    TIP   863      11.558  -4.160 -23.058
ATOM   4955 H1   TIP   863      11.569  -4.287 -24.007
ATOM   4956 H2   TIP   863      10.635  -4.227 -22.817
ATOM   4957 O    TIP   864     -13.140  26.277 -18.551
ATOM   4958 H1   TIP   864     -13.709  26.759 -19.151
ATOM   4959 H2   TIP   864     -13.515  25.397 -18.518
ATOM   4960 O    TIP   865       4.597  10.823 -19.774
ATOM   4961 H1   TIP   865       4.623  10.213 -20.510
ATOM   4962 H2   TIP   865       4.634  11.690 -20.178
ATOM   4963 O    TIP   866     -13.521   1.674   5.151
ATOM   4964 H1   TIP   866     -12.842   1.017   4.999
ATOM   4965 H2   TIP   866     -13.057   2.511   5.123
ATOM   4966 O    TIP   867      27.660 -11.753  -6.464
ATOM   4967 H1   TIP   867      28.514 -12.167  -6.336
ATOM   4968 H2   TIP   867      27.598 -11.619  -7.410
ATOM   4969 O    TIP   868     -21.760  -1.691   0.403
ATOM   4970 H1   TIP   868     -22.440  -1.039   0.566
ATOM   4971 H2   TIP   868     -21.988  -2.424   0.975
ATOM   4972 O    TIP   869       2.999 -16.385   7.312
ATOM   4973 H1   TIP   869       3.899 -16.633   7.100
ATOM   4974 H2   TIP   869       2.976 -15.436   7.187
ATOM   4975 O    TIP   870     -16.311  -3.015 -20.515
ATOM   4976 H1   TIP   870     -16.037  -2.660 -21.360
ATOM   4977 H2   TIP   870     -16.542  -2.247 -19.994
ATOM   4978 O    TIP   871      10.945  -8.096   9.095
ATOM   4979 H1   TIP   871      11.721  -8.315   9.610
ATOM   4980 H2   TIP   871      10.260  -8.671   9.434
ATOM   4981 O    TIP   872     -15.624  -9.413   5.095
ATOM   4982 H1   TIP   872     -15.593  -8.655   4.512
ATOM   4983 H2   TIP   872     -15.214 -10.119   4.596
ATOM   4984 O    TIP   873     -19.463 -19.619   0.163
ATOM   4985 H1   TIP   873     -20.091 -19.661   0.884
ATOM   4986 H2   TIP   873     -19.432 -20.512  -0.181
ATOM   4987 O    TIP   874     -13.574   7.312   3.442
ATOM   4988 H1   TIP   874     -13.478   6.421   3.107
ATOM   4989 H2   TIP   874     -14.411   7.613   3.089
ATOM   4990 O    TIP   875      27.496  -9.858  -8.596
ATOM   4991 H1   TIP   875      27.444 -10.238  -9.473
ATOM   4992 H2   TIP   875      26.936  -9.083  -8.636
ATOM   4993 O    TIP   876      -8.842  12.932  -0.771
ATOM   4994 H1   TIP   876      -8.019  12.778  -1.235
ATOM   4995 H2   TIP   876      -8.853  13.876  -0.609
ATOM   4996 O    TIP   877     -29.387   7.339 -22.539
ATOM   4997 H1   TIP   877     -29.898   6.585 -22.244
ATOM   4998 H2   TIP   877     -29.906   7.718 -23.248
ATOM   4999 O    TIP   878      14.227  -2.894 -18.461
ATOM   5000 H1   TIP   878      14.671  -2.690 -17.638
ATOM   5001 H2   TIP   878      13.555  -3.532 -18.221
ATOM   5002 O    TIP   879       3.483 -28.193 -23.609
ATOM   5003 H1   TIP   879       2.732 -28.532 -23.123
ATOM   5004 H2   TIP   879       3.301 -27.259 -23.714
ATOM   5005 O    TIP   880      27.030 -21.998 -12.364
ATOM   5006 H1   TIP   880      26.316 -22.370 -12.881
ATOM   5007 H2   TIP   880      26.843 -22.270 -11.465
ATOM   5008 O    TIP   881     -14.343  26.802  -2.855
ATOM   5009 H1   TIP   881     -13.931  26.462  -2.061
ATOM   5010 H2   TIP   881     -13.787  26.490  -3.568
ATOM   5011 O    TIP   882     -10.161 -10.460   9.020
ATOM   5012 H1   TIP   882     -10.223 -10.038   9.877
ATOM   5013 H2   TIP   882      -9.840 -11.342   9.209
ATOM   5014 O    TIP   883      24.756  13.243 -25.520
ATOM   5015 H1   TIP   883      25.008  12.699 -24.774
ATOM   5016 H2   TIP   883      24.049  12.758 -25.944
ATOM   5017 O    TIP   884     -16.425 -28.453  -8.433
ATOM   5018 H1   TIP   884     -16.764 -27.583  -8.644
ATOM   5019 H2   TIP   884     -15.889 -28.692  -9.189
ATOM   5020 O    TIP   885      25.173  -0.602  -5.520
ATOM   5021 H1   TIP   885      25.548  -0.117  -4.785
ATOM   5022 H2   TIP   885      24.274  -0.791  -5.251
ATOM   5023 O    TIP   886     -29.698  -0.156 -22.059
ATOM   5024 H1   TIP   886     -29.166   0.627 -21.914
ATOM   5025 H2   TIP   886     -30.355  -0.132 -21.364
ATOM   5026 O    TIP   887     -21.769  -9.766  -0.469
ATOM   5027 H1   TIP   887     -21.179  -9.625   0.272
ATOM   5028 H2   TIP   887     -22.627  -9.489  -0.149
ATOM   5029 O    TIP   888     -28.381 -13.859   3.251
ATOM   5030 H1   TIP   888     -29.268 -14.201   3.138
ATOM   5031 H2   TIP   888     -28.344 -13.586   4.168
ATOM   5032 O    TIP   889      13.435 -21.524   6.652
ATOM   5033 H1   TIP   889      13.826 -21.475   7.525
ATOM   5034 H2   TIP   889      12.597 -21.070   6.738
ATOM   5035 O    TIP   890     -21.457 -20.112  -5.095
ATOM   5036 H1   TIP   890     -21.203 -19.437  -5.723
ATOM   5037 H2   TIP   890     -21.402 -19.681  -4.242
ATOM   5038 O    TIP   891       5.655 -16.567   3.313
ATOM   5039 H1   TIP   891       6.208 -16.377   2.555
ATOM   5040 H2   TIP   891       5.043 -17.233   3.002
ATOM   5041 O    TIP   892     -19.838  26.174  -8.564
ATOM   5042 H1   TIP   892     -19.286  26.931  -8.369
ATOM   5043 H2   TIP   892     -20.108  25.846  -7.706
ATOM   5044 O    TIP   893      23.103   4.106  -9.427
ATOM   5045 H1   TIP   893      23.416   3.341  -9.909
ATOM   5046 H2   TIP   893      22.259   4.314  -9.827
ATOM   5047 O    TIP   894     -28.790 -14.109  -7.772
ATOM   5048 H1   TIP   894     -29.128 -14.637  -7.049
ATOM   5049 H2   TIP   894     -27.860 -14.329  -7.817
ATOM   5050 O    TIP   895       4.172   9.988 -16.866
ATOM   5051 H1   TIP   895       4.615  10.817 -16.682
ATOM   5052 H2   TIP   895       3.338  10.244 -17.258
ATOM   5053 O    TIP   896     -13.866 -17.092 -22.242
ATOM   5054 H1   TIP   896     -13.852 -17.891 -22.767
ATOM   5055 H2   TIP   896     -13.113 -16.588 -22.550
ATOM   5056 O    TIP   897       0.777  13.345 -16.575
ATOM   5057 H1   TIP   897       0.888  13.020 -17.468
ATOM   5058 H2   TIP   897       0.937  12.582 -16.019
ATOM   5059 O    TIP   898      17.939 -21.888   8.587
ATOM   5060 H1   TIP   898      18.520 -21.656   7.863
ATOM   5061 H2   TIP   898      17.818 -22.834   8.505
ATOM   5062 O    TIP   899      14.776   6.972 -13.872
ATOM   5063 H1   TIP   899      13.981   7.446 -14.114
ATOM   5064 H2   TIP   899      14.667   6.105 -14.263
ATOM   5065 O    TIP   900      17.546   9.746  -9.838
ATOM   5066 H1   TIP   900      17.470   9.037 -10.476
ATOM   5067 H2   TIP   900      17.545   9.307  -8.988
ATOM   5068 O    TIP   901      24.892 -13.993  -0.364
ATOM   5069 H1   TIP   901      24.971 -13.476  -1.165
ATOM   5070 H2   TIP   901      25.458 -13.548   0.267
ATOM   5071 O    TIP   902      29.469   4.974 -11.432
ATOM   5072 H1   TIP   902      30.170   5.394 -10.934
ATOM   5073 H2   TIP   902      28.780   4.812 -10.787
ATOM   5074 O    TIP   903      -3.952  11.023  -2.480
ATOM   5075 H1   TIP   903      -3.347  10.549  -3.051
ATOM   5076 H2   TIP   903      -3.423  11.268  -1.720
ATOM   5077 O    TIP   904      15.897 -17.313   1.929
ATOM   5078 H1   TIP   904      16.009 -18.224   2.200
ATOM   5079 H2   TIP   904      14.950 -17.178   1.927
ATOM   5080 O    TIP   905     -15.787   8.616   2.488
ATOM   5081 H1   TIP   905     -15.409   9.219   1.848
ATOM   5082 H2   TIP   905     -16.465   9.127   2.929
ATOM   5083 O    TIP   906       9.621 -15.130   9.445
ATOM   5084 H1   TIP   906      10.097 -15.919   9.701
ATOM   5085 H2   TIP   906       9.449 -15.245   8.511
ATOM   5086 O    TIP   907      25.744  -7.661  -8.928
ATOM   5087 H1   TIP   907      25.331  -7.033  -9.520
ATOM   5088 H2   TIP   907      25.137  -7.732  -8.191
ATOM   5089 O    TIP   908      -4.520 -19.034 -20.358
ATOM   5090 H1   TIP   908      -4.420 -18.849 -21.292
ATOM   5091 H2   TIP   908      -3.738 -18.660 -19.954
ATOM   5092 O    TIP   909       3.153  19.896  -1.122
ATOM   5093 H1   TIP   909       3.245  20.848  -1.115
ATOM   5094 H2   TIP   909       2.625  19.711  -1.899
ATOM   5095 O    TIP   910      18.087 -23.658 -13.564
ATOM   5096 H1   TIP   910      17.461 -23.428 -14.251
ATOM   5097 H2   TIP   910      18.309 -22.823 -13.152
ATOM   5098 O    TIP   911      17.641  11.157  -1.781
ATOM   5099 H1   TIP   911      17.770  11.745  -2.525
ATOM   5100 H2   TIP   911      17.010  11.610  -1.223
ATOM   5101 O    TIP   912      -3.325   5.472   3.378
ATOM   5102 H1   TIP   912      -2.522   4.977   3.540
ATOM   5103 H2   TIP   912      -3.764   4.996   2.673
ATOM   5104 O    TIP   913     -11.895 -14.258   9.700
ATOM   5105 H1   TIP   913     -11.682 -15.149   9.423
ATOM   5106 H2   TIP   913     -11.519 -13.698   9.021
ATOM   5107 O    TIP   914       3.508   9.519   2.417
ATOM   5108 H1   TIP   914       3.048  10.316   2.682
ATOM   5109 H2   TIP   914       2.878   9.048   1.871
ATOM   5110 O    TIP   915     -23.862 -17.735 -18.048
ATOM   5111 H1   TIP   915     -23.188 -17.056 -18.070
ATOM   5112 H2   TIP   915     -23.590 -18.366 -18.714
ATOM   5113 O    TIP   916     -21.882 -15.870 -18.691
ATOM   5114 H1   TIP   916     -21.268 -15.703 -19.406
ATOM   5115 H2   TIP   916     -21.760 -15.134 -18.092
ATOM   5116 O    TIP   917      -7.595  20.906   3.981
ATOM   5117 H1   TIP   917      -7.100  21.717   3.865
ATOM   5118 H2   TIP   917      -8.158  21.073   4.737
ATOM   5119 O    TIP   918      -4.070   1.647 -19.024
ATOM   5120 H1   TIP   918      -4.177   0.794 -19.443
ATOM   5121 H2   TIP   918      -3.974   1.448 -18.093
ATOM   5122 O    TIP   919      16.310 -25.920 -12.717
ATOM   5123 H1   TIP   919      16.579 -25.011 -12.850
ATOM   5124 H2   TIP   919      16.767 -26.192 -11.922
ATOM   5125 O    TIP   920      -3.586 -14.054 -26.759
ATOM   5126 H1   TIP   920      -2.914 -14.458 -26.210
ATOM   5127 H2   TIP   920      -3.154 -13.294 -27.148
ATOM   5128 O    TIP   921       3.374  -7.406   8.812
ATOM   5129 H1   TIP   921       2.755  -6.685   8.696
ATOM   5130 H2   TIP   921       4.222  -7.037   8.566
ATOM   5131 O    TIP   922     -12.349  25.679 -15.227
ATOM   5132 H1   TIP   922     -11.786  26.451 -15.169
ATOM   5133 H2   TIP   922     -13.216  25.993 -14.973
ATOM   5134 O    TIP   923      -6.096 -10.350 -25.504
ATOM   5135 H1   TIP   923      -5.737 -10.594 -26.357
ATOM   5136 H2   TIP   923      -5.644 -10.918 -24.881
ATOM   5137 O    TIP   924      -7.695  -2.391   9.360
ATOM   5138 H1   TIP   924      -7.662  -2.503  10.310
ATOM   5139 H2   TIP   924      -6.795  -2.184   9.110
ATOM   5140 O    TIP   925       6.303  27.718   8.744
ATOM   5141 H1   TIP   925       5.938  27.903   9.609
ATOM   5142 H2   TIP   925       6.019  28.454   8.201
ATOM   5143 O    TIP   926       1.285  26.918  -6.725
ATOM   5144 H1   TIP   926       1.047  27.801  -6.443
ATOM   5145 H2   TIP   926       2.099  27.033  -7.216
ATOM   5146 O    TIP   927      18.129 -21.525 -25.327
ATOM   5147 H1   TIP   927      17.371 -21.006 -25.059
ATOM   5148 H2   TIP   927      17.860 -21.938 -26.147
ATOM   5149 O    TIP   928      28.692 -18.546   0.030
ATOM   5150 H1   TIP   928      27.908 -18.737  -0.485
ATOM   5151 H2   TIP   928      28.706 -19.222   0.707
ATOM   5152 O    TIP   929      16.363 -19.345   6.441
ATOM   5153 H1   TIP   929      15.455 -19.106   6.254
ATOM   5154 H2   TIP   929      16.777 -19.409   5.580
ATOM   5155 O    TIP   930      24.866 -10.511  -6.878
ATOM   5156 H1   TIP   930      25.735 -10.852  -6.669
ATOM   5157 H2   TIP   930      24.974  -9.561  -6.879
ATOM   5158 O    TIP   931       6.131 -19.005 -25.024
ATOM   5159 H1   TIP   931       5.193 -18.825 -24.965
ATOM   5160 H2   TIP   931       6.452 -18.396 -25.688
ATOM   5161 O    TIP   932       2.270  13.978  -8.404
ATOM   5162 H1   TIP   932       2.999  14.430  -7.980
ATOM   5163 H2   TIP   932       2.173  14.416  -9.249
ATOM   5164 O    TIP   933     -21.966   6.653   2.172
ATOM   5165 H1   TIP   933     -21.321   6.819   1.486
ATOM   5166 H2   TIP   933     -22.765   6.418   1.700
ATOM   5167 O    TIP   934     -17.086 -23.009 -15.871
ATOM   5168 H1   TIP   934     -17.976 -22.783 -16.140
ATOM   5169 H2   TIP   934     -17.019 -23.951 -16.026
ATOM   5170 O    TIP   935     -21.505 -19.967   2.263
ATOM   5171 H1   TIP   935     -22.219 -19.818   2.884
ATOM   5172 H2   TIP   935     -21.427 -20.919   2.211
ATOM   5173 O    TIP   936       5.008  -2.510   6.839
ATOM   5174 H1   TIP   936       4.803  -3.126   6.136
ATOM   5175 H2   TIP   936       5.525  -3.020   7.462
ATOM   5176 O    TIP   937       7.518  11.813   2.049
ATOM   5177 H1   TIP   937       6.985  11.037   2.222
ATOM   5178 H2   TIP   937       8.418  11.490   2.038
ATOM   5179 O    TIP   938     -16.499 -14.742 -18.901
ATOM   5180 H1   TIP   938     -15.636 -14.565 -19.275
ATOM   5181 H2   TIP   938     -16.345 -15.437 -18.260
ATOM   5182 O    TIP   939       5.525 -19.658 -19.272
ATOM   5183 H1   TIP   939       5.984 -20.481 -19.440
ATOM   5184 H2   TIP   939       5.001 -19.830 -18.490
ATOM   5185 O    TIP   940     -14.012 -23.691 -22.608
ATOM   5186 H1   TIP   940     -14.065 -23.009 -23.277
ATOM   5187 H2   TIP   940     -14.794 -23.564 -22.072
ATOM   5188 O    TIP   941      -8.034  13.882 -10.088
ATOM   5189 H1   TIP   941      -8.092  13.533 -10.977
ATOM   5190 H2   TIP   941      -7.120  14.149  -9.993
ATOM   5191 O    TIP   942       9.644  -9.841   3.095
ATOM   5192 H1   TIP   942       9.600  -9.610   4.023
ATOM   5193 H2   TIP   942       8.983 -10.524   2.986
ATOM   5194 O    TIP   943      26.935 -14.704  -2.493
ATOM   5195 H1   TIP   943      26.041 -14.729  -2.153
ATOM   5196 H2   TIP   943      26.884 -14.143  -3.266
ATOM   5197 O    TIP   944     -17.146  -6.136   6.095
ATOM   5198 H1   TIP   944     -16.750  -5.626   5.389
ATOM   5199 H2   TIP   944     -18.054  -6.260   5.822
ATOM   5200 O    TIP   945       4.025 -26.928 -16.377
ATOM   5201 H1   TIP   945       4.212 -25.998 -16.504
ATOM   5202 H2   TIP   945       3.226 -27.084 -16.881
ATOM   5203 O    TIP   946      -0.575 -24.196 -19.739
ATOM   5204 H1   TIP   946       0.061 -23.968 -19.061
ATOM   5205 H2   TIP   946      -0.053 -24.593 -20.435
ATOM   5206 O    TIP   947     -18.307  10.968  -7.172
ATOM   5207 H1   TIP   947     -19.034  11.505  -6.858
ATOM   5208 H2   TIP   947     -18.726  10.211  -7.581
ATOM   5209 O    TIP   948      20.607   5.325 -18.528
ATOM   5210 H1   TIP   948      21.201   4.578 -18.599
ATOM   5211 H2   TIP   948      19.810   5.042 -18.977
ATOM   5212 O    TIP   949      -5.163  16.361  -8.972
ATOM   5213 H1   TIP   949      -5.057  15.526  -9.428
ATOM   5214 H2   TIP   949      -5.253  16.120  -8.050
ATOM   5215 O    TIP   950       5.085 -29.440 -16.078
ATOM   5216 H1   TIP   950       4.403 -29.798 -16.647
ATOM   5217 H2   TIP   950       4.772 -28.565 -15.849
ATOM   5218 O    TIP   951       3.044  -4.799 -24.540
ATOM   5219 H1   TIP   951       2.212  -4.381 -24.760
ATOM   5220 H2   TIP   951       3.695  -4.104 -24.639
ATOM   5221 O    TIP   952      -8.006 -11.895  23.861
ATOM   5222 H1   TIP   952      -8.242 -12.038  22.945
ATOM   5223 H2   TIP   952      -7.061 -11.744  23.844
ATOM   5224 O    TIP   953     -19.467   6.800 -18.618
ATOM   5225 H1   TIP   953     -20.297   7.213 -18.852
ATOM   5226 H2   TIP   953     -19.717   6.030 -18.107
ATOM   5227 O    TIP   954     -11.270   3.420   4.525
ATOM   5228 H1   TIP   954     -10.636   4.130   4.432
ATOM   5229 H2   TIP   954     -10.846   2.664   4.119
ATOM   5230 O    TIP   955     -11.624 -13.773 -21.662
ATOM   5231 H1   TIP   955     -10.728 -13.510 -21.456
ATOM   5232 H2   TIP   955     -11.538 -14.346 -22.424
ATOM   5233 O    TIP   956     -17.637 -28.694 -13.073
ATOM   5234 H1   TIP   956     -16.922 -28.232 -13.512
ATOM   5235 H2   TIP   956     -18.425 -28.212 -13.325
ATOM   5236 O    TIP   957     -10.250  -3.370   9.342
ATOM   5237 H1   TIP   957     -10.607  -2.665   9.881
ATOM   5238 H2   TIP   957      -9.354  -3.094   9.147
ATOM   5239 O    TIP   958       6.074   3.311 -23.627
ATOM   5240 H1   TIP   958       5.256   3.601 -24.032
ATOM   5241 H2   TIP   958       6.746   3.500 -24.282
ATOM   5242 O    TIP   959       6.902  10.245 -10.082
ATOM   5243 H1   TIP   959       6.490  10.316 -10.943
ATOM   5244 H2   TIP   959       7.386  11.065  -9.980
ATOM   5245 O    TIP   960      -7.143  26.156 -14.103
ATOM   5246 H1   TIP   960      -7.481  27.050 -14.137
ATOM   5247 H2   TIP   960      -7.484  25.739 -14.894
ATOM   5248 O    TIP   961      17.785  24.742 -12.619
ATOM   5249 H1   TIP   961      16.943  24.593 -13.050
ATOM   5250 H2   TIP   961      17.696  24.318 -11.765
ATOM   5251 O    TIP   962     -23.639 -23.324 -24.306
ATOM   5252 H1   TIP   962     -24.485 -22.924 -24.104
ATOM   5253 H2   TIP   962     -23.373 -23.747 -23.490
ATOM   5254 O    TIP   963     -19.013 -22.519  -5.684
ATOM   5255 H1   TIP   963     -19.392 -21.734  -6.079
ATOM   5256 H2   TIP   963     -19.728 -22.903  -5.177
ATOM   5257 O    TIP   964      15.454   7.413  -3.158
ATOM   5258 H1   TIP   964      14.996   7.316  -3.993
ATOM   5259 H2   TIP   964      15.598   8.355  -3.071
ATOM   5260 O    TIP   965      10.300  15.084   1.260
ATOM   5261 H1   TIP   965      10.230  14.221   0.855
ATOM   5262 H2   TIP   965       9.419  15.272   1.582
ATOM   5263 O    TIP   966       5.665  27.164 -10.953
ATOM   5264 H1   TIP   966       5.096  27.666 -10.370
ATOM   5265 H2   TIP   966       5.572  27.591 -11.805
ATOM   5266 O    TIP   967      15.158  -9.291   6.175
ATOM   5267 H1   TIP   967      14.917 -10.179   6.436
ATOM   5268 H2   TIP   967      15.678  -8.958   6.906
ATOM   5269 O    TIP   968     -26.646  -2.874   6.336
ATOM   5270 H1   TIP   968     -26.316  -3.766   6.439
ATOM   5271 H2   TIP   968     -26.822  -2.578   7.229
ATOM   5272 O    TIP   969      13.296 -28.310 -19.788
ATOM   5273 H1   TIP   969      13.813 -27.504 -19.775
ATOM   5274 H2   TIP   969      13.564 -28.781 -19.000
ATOM   5275 O    TIP   970      13.391  -0.301 -25.284
ATOM   5276 H1   TIP   970      12.881  -0.951 -25.767
ATOM   5277 H2   TIP   970      14.151  -0.784 -24.960
ATOM   5278 O    TIP   971      18.398 -10.580  -1.182
ATOM   5279 H1   TIP   971      19.074 -11.246  -1.056
ATOM   5280 H2   TIP   971      18.273 -10.539  -2.130
ATOM   5281 O    TIP   972       4.187 -22.197 -20.309
ATOM   5282 H1   TIP   972       4.487 -22.071 -19.409
ATOM   5283 H2   TIP   972       4.983 -22.136 -20.838
ATOM   5284 O    TIP   973     -15.207  -4.230   1.105
ATOM   5285 H1   TIP   973     -14.510  -4.831   1.370
ATOM   5286 H2   TIP   973     -14.799  -3.365   1.128
ATOM   5287 O    TIP   974      15.806  -2.095 -20.986
ATOM   5288 H1   TIP   974      15.103  -1.744 -21.531
ATOM   5289 H2   TIP   974      15.383  -2.306 -20.154
ATOM   5290 O    TIP   975     -18.968  -2.350   5.169
ATOM   5291 H1   TIP   975     -18.682  -2.723   4.335
ATOM   5292 H2   TIP   975     -18.220  -2.469   5.754
ATOM   5293 O    TIP   976     -27.077  -3.769 -24.444
ATOM   5294 H1   TIP   976     -27.738  -4.402 -24.723
ATOM   5295 H2   TIP   976     -26.383  -3.840 -25.100
ATOM   5296 O    TIP   977      15.051 -26.129  -3.609
ATOM   5297 H1   TIP   977      15.521 -26.112  -2.776
ATOM   5298 H2   TIP   977      15.478 -26.821  -4.112
ATOM   5299 O    TIP   978      18.858 -10.790  15.126
ATOM   5300 H1   TIP   978      19.361 -11.307  15.754
ATOM   5301 H2   TIP   978      19.498 -10.196  14.736
ATOM   5302 O    TIP   979      19.965  -7.668 -19.059
ATOM   5303 H1   TIP   979      20.372  -8.275 -19.677
ATOM   5304 H2   TIP   979      19.934  -6.834 -19.527
ATOM   5305 O    TIP   980      -5.934  16.147  -6.280
ATOM   5306 H1   TIP   980      -5.437  16.936  -6.065
ATOM   5307 H2   TIP   980      -6.849  16.393  -6.142
ATOM   5308 O    TIP   981       7.892  25.668   5.509
ATOM   5309 H1   TIP   981       7.557  24.906   5.981
ATOM   5310 H2   TIP   981       8.082  25.342   4.630
ATOM   5311 O    TIP   982      -1.579  -7.907  11.844
ATOM   5312 H1   TIP   982      -1.549  -8.647  11.239
ATOM   5313 H2   TIP   982      -2.327  -8.091  12.412
ATOM   5314 O    TIP   983      -8.283  17.666 -14.692
ATOM   5315 H1   TIP   983      -9.063  17.763 -14.146
ATOM   5316 H2   TIP   983      -8.077  18.555 -14.978
ATOM   5317 O    TIP   984      13.287  26.901  -7.207
ATOM   5318 H1   TIP   984      12.612  26.281  -7.484
ATOM   5319 H2   TIP   984      12.864  27.758  -7.265
ATOM   5320 O    TIP   985      -3.756 -26.358 -20.857
ATOM   5321 H1   TIP   985      -4.694 -26.268 -20.695
ATOM   5322 H2   TIP   985      -3.341 -26.012 -20.067
ATOM   5323 O    TIP   986      21.571   5.722 -15.959
ATOM   5324 H1   TIP   986      21.262   6.073 -16.794
ATOM   5325 H2   TIP   986      22.522   5.681 -16.052
ATOM   5326 O    TIP   987     -20.214  18.989 -11.579
ATOM   5327 H1   TIP   987     -19.395  19.384 -11.280
ATOM   5328 H2   TIP   987     -20.392  18.296 -10.943
ATOM   5329 O    TIP   988     -10.203 -27.109 -25.713
ATOM   5330 H1   TIP   988     -10.520 -27.610 -24.961
ATOM   5331 H2   TIP   988     -10.975 -26.645 -26.035
ATOM   5332 O    TIP   989      19.723   6.248  11.990
ATOM   5333 H1   TIP   989      19.172   6.867  12.469
ATOM   5334 H2   TIP   989      20.385   5.974  12.625
ATOM   5335 O    TIP   990      12.512 -15.311  27.775
ATOM   5336 H1   TIP   990      12.585 -16.220  27.483
ATOM   5337 H2   TIP   990      11.887 -15.341  28.499
ATOM   5338 O    TIP   991     -11.782  16.626  -6.980
ATOM   5339 H1   TIP   991     -11.130  16.251  -7.572
ATOM   5340 H2   TIP   991     -12.193  17.326  -7.487
ATOM   5341 O    TIP   992       2.191 -18.585 -22.787
ATOM   5342 H1   TIP   992       2.914 -19.110 -22.444
ATOM   5343 H2   TIP   992       1.458 -19.197 -22.849
ATOM   5344 O    TIP   993      27.382   9.655 -13.434
ATOM   5345 H1   TIP   993      26.548   9.325 -13.100
ATOM   5346 H2   TIP   993      27.232  10.590 -13.576
ATOM   5347 O    TIP   994     -21.359   2.559 -11.682
ATOM   5348 H1   TIP   994     -21.946   2.501 -12.436
ATOM   5349 H2   TIP   994     -21.941   2.571 -10.923
ATOM   5350 O    TIP   995     -19.563 -25.547 -17.548
ATOM   5351 H1   TIP   995     -18.748 -25.818 -17.125
ATOM   5352 H2   TIP   995     -19.832 -24.762 -17.072
ATOM   5353 O    TIP   996      -8.336  -2.840 -27.891
ATOM   5354 H1   TIP   996      -9.243  -3.009 -27.637
ATOM   5355 H2   TIP   996      -7.843  -3.571 -27.519
ATOM   5356 O    TIP   997     -27.565 -19.236 -14.358
ATOM   5357 H1   TIP   997     -27.551 -19.173 -15.313
ATOM   5358 H2   TIP   997     -28.193 -19.935 -14.173
ATOM   5359 O    TIP   998      -5.035  20.550 -12.774
ATOM   5360 H1   TIP   998      -5.533  20.641 -11.962
ATOM   5361 H2   TIP   998      -4.986  19.606 -12.922
ATOM   5362 O    TIP   999       8.914 -21.818 -28.613
ATOM   5363 H1   TIP   999       9.296 -22.335 -29.322
ATOM   5364 H2   TIP   999       9.166 -20.916 -28.810
ATOM   5365 O    TIP  1000     -18.808   2.807 -12.648
ATOM   5366 H1   TIP  1000     -19.584   2.472 -12.199
ATOM   5367 H2   TIP  1000     -18.825   2.382 -13.506
ATOM   5368 O    TIP  1001      21.690  -3.680  -1.489
ATOM   5369 H1   TIP  1001      21.601  -4.628  -1.585
ATOM   5370 H2   TIP  1001      21.467  -3.509  -0.574
ATOM   5371 O    TIP  1002      12.168 -27.148 -23.178
ATOM   5372 H1   TIP  1002      12.774 -27.842 -22.922
ATOM   5373 H2   TIP  1002      11.596 -27.035 -22.419
ATOM   5374 O    TIP  1003      24.197  -6.153 -10.465
ATOM   5375 H1   TIP  1003      24.204  -5.735 -11.326
ATOM   5376 H2   TIP  1003      23.353  -5.908 -10.086
ATOM   5377 O    TIP  1004       3.293  22.732  -7.268
ATOM   5378 H1   TIP  1004       3.892  22.709  -8.014
ATOM   5379 H2   TIP  1004       2.433  22.544  -7.644
ATOM   5380 O    TIP  1005       5.371  21.613 -15.148
ATOM   5381 H1   TIP  1005       5.143  22.543 -15.149
ATOM   5382 H2   TIP  1005       4.906  21.252 -14.393
ATOM   5383 O    TIP  1006      -1.166  22.956  -8.105
ATOM   5384 H1   TIP  1006      -1.497  22.728  -8.973
ATOM   5385 H2   TIP  1006      -1.432  23.867  -7.978
ATOM   5386 O    TIP  1007      24.162   6.184  -1.678
ATOM   5387 H1   TIP  1007      24.586   7.038  -1.603
ATOM   5388 H2   TIP  1007      23.256   6.384  -1.912
ATOM   5389 O    TIP  1008       8.339  -6.812 -24.674
ATOM   5390 H1   TIP  1008       7.895  -6.151 -25.204
ATOM   5391 H2   TIP  1008       8.543  -6.364 -23.853
ATOM   5392 O    TIP  1009      -6.563   4.813   5.072
ATOM   5393 H1   TIP  1009      -5.849   5.350   5.416
ATOM   5394 H2   TIP  1009      -6.126   4.068   4.660
ATOM   5395 O    TIP  1010      16.275 -15.663 -17.901
ATOM   5396 H1   TIP  1010      17.019 -16.264 -17.880
ATOM   5397 H2   TIP  1010      16.574 -14.892 -17.419
ATOM   5398 O    TIP  1011       8.799 -23.108  12.892
ATOM   5399 H1   TIP  1011       8.036 -23.167  13.466
ATOM   5400 H2   TIP  1011       9.169 -22.244  13.072
ATOM   5401 O    TIP  1012      -9.812 -24.084   0.534
ATOM   5402 H1   TIP  1012      -9.789 -25.002   0.265
ATOM   5403 H2   TIP  1012      -9.052 -23.689   0.108
ATOM   5404 O    TIP  1013      25.607 -17.728  18.569
ATOM   5405 H1   TIP  1013      25.105 -18.204  17.907
ATOM   5406 H2   TIP  1013      26.494 -17.684  18.213
ATOM   5407 O    TIP  1014       5.457  28.511 -13.345
ATOM   5408 H1   TIP  1014       5.800  27.913 -14.009
ATOM   5409 H2   TIP  1014       5.215  29.298 -13.831
ATOM   5410 O    TIP  1015     -15.878 -24.141 -25.419
ATOM   5411 H1   TIP  1015     -15.351 -23.345 -25.357
ATOM   5412 H2   TIP  1015     -15.250 -24.854 -25.306
ATOM   5413 O    TIP  1016     -27.932   0.590 -12.791
ATOM   5414 H1   TIP  1016     -28.256   1.487 -12.874
ATOM   5415 H2   TIP  1016     -28.707   0.042 -12.910
ATOM   5416 O    TIP  1017       8.481   8.259  -9.129
ATOM   5417 H1   TIP  1017       8.016   9.065  -9.351
ATOM   5418 H2   TIP  1017       8.540   7.779  -9.955
ATOM   5419 O    TIP  1018     -20.102  -5.394   2.246
ATOM   5420 H1   TIP  1018     -19.452  -6.095   2.216
ATOM   5421 H2   TIP  1018     -19.708  -4.680   1.743
ATOM   5422 O    TIP  1019     -19.671 -21.072 -20.586
ATOM   5423 H1   TIP  1019     -19.260 -20.974 -19.727
ATOM   5424 H2   TIP  1019     -20.408 -21.663 -20.433
ATOM   5425 O    TIP  1020     -20.708 -11.641  -3.602
ATOM   5426 H1   TIP  1020     -21.247 -11.876  -2.847
ATOM   5427 H2   TIP  1020     -20.782 -12.390  -4.193
ATOM   5428 O    TIP  1021       5.360 -23.091   1.847
ATOM   5429 H1   TIP  1021       4.465 -22.886   1.579
ATOM   5430 H2   TIP  1021       5.410 -24.046   1.809
ATOM   5431 O    TIP  1022       1.697 -10.293   9.930
ATOM   5432 H1   TIP  1022       0.953 -10.137   9.349
ATOM   5433 H2   TIP  1022       1.765  -9.495  10.455
ATOM   5434 O    TIP  1023      14.183  19.711  -4.092
ATOM   5435 H1   TIP  1023      13.643  20.391  -4.494
ATOM   5436 H2   TIP  1023      14.671  19.329  -4.821
ATOM   5437 O    TIP  1024     -13.091 -14.330 -25.094
ATOM   5438 H1   TIP  1024     -12.203 -14.054 -25.322
ATOM   5439 H2   TIP  1024     -13.299 -15.017 -25.728
ATOM   5440 O    TIP  1025       2.013  15.763 -10.599
ATOM   5441 H1   TIP  1025       1.203  16.116 -10.230
ATOM   5442 H2   TIP  1025       1.987  16.016 -11.522
ATOM   5443 O    TIP  1026     -10.283 -10.593  16.628
ATOM   5444 H1   TIP  1026     -11.114 -10.386  16.201
ATOM   5445 H2   TIP  1026     -10.037 -11.448  16.275
ATOM   5446 O    TIP  1027     -19.068   7.310   0.475
ATOM   5447 H1   TIP  1027     -19.200   6.744  -0.285
ATOM   5448 H2   TIP  1027     -18.495   8.008   0.158
ATOM   5449 O    TIP  1028      23.897 -16.898  12.869
ATOM   5450 H1   TIP  1028      23.039 -17.300  13.005
ATOM   5451 H2   TIP  1028      23.713 -15.962  12.785
ATOM   5452 O    TIP  1029       0.241  24.027 -15.192
ATOM   5453 H1   TIP  1029      -0.513  24.007 -15.781
ATOM   5454 H2   TIP  1029      -0.139  24.037 -14.314
ATOM   5455 O    TIP  1030     -10.642   3.797 -17.914
ATOM   5456 H1   TIP  1030     -11.240   3.705 -18.655
ATOM   5457 H2   TIP  1030     -10.511   4.740 -17.824
ATOM   5458 O    TIP  1031       8.437 -21.797 -19.104
ATOM   5459 H1   TIP  1031       8.802 -21.515 -19.942
ATOM   5460 H2   TIP  1031       9.127 -21.611 -18.467
ATOM   5461 O    TIP  1032       7.720   9.654 -19.950
ATOM   5462 H1   TIP  1032       8.093   9.791 -19.079
ATOM   5463 H2   TIP  1032       7.711   8.703 -20.061
ATOM   5464 O    TIP  1033       9.679   4.343 -21.047
ATOM   5465 H1   TIP  1033       9.710   3.387 -21.017
ATOM   5466 H2   TIP  1033       8.797   4.546 -21.357
ATOM   5467 O    TIP  1034     -21.734  -8.486 -23.205
ATOM   5468 H1   TIP  1034     -21.476  -7.792 -23.811
ATOM   5469 H2   TIP  1034     -20.925  -8.966 -23.030
ATOM   5470 O    TIP  1035      -3.454  -2.795 -20.105
ATOM   5471 H1   TIP  1035      -2.595  -3.209 -20.187
ATOM   5472 H2   TIP  1035      -3.792  -2.762 -21.000
ATOM   5473 O    TIP  1036      11.551   9.293   8.525
ATOM   5474 H1   TIP  1036      11.040  10.098   8.607
ATOM   5475 H2   TIP  1036      11.328   8.786   9.305
ATOM   5476 O    TIP  1037      17.950 -24.282  -2.572
ATOM   5477 H1   TIP  1037      18.513 -24.552  -3.296
ATOM   5478 H2   TIP  1037      17.466 -25.073  -2.335
ATOM   5479 O    TIP  1038      20.807   9.838  -6.914
ATOM   5480 H1   TIP  1038      20.318  10.649  -6.779
ATOM   5481 H2   TIP  1038      21.192   9.932  -7.785
ATOM   5482 O    TIP  1039      18.801   1.604  -9.114
ATOM   5483 H1   TIP  1039      18.402   1.215  -9.892
ATOM   5484 H2   TIP  1039      19.713   1.314  -9.140
ATOM   5485 O    TIP  1040      -8.686  25.474 -18.730
ATOM   5486 H1   TIP  1040      -8.579  25.663 -17.798
ATOM   5487 H2   TIP  1040      -9.552  25.072 -18.795
ATOM   5488 O    TIP  1041     -23.892 -11.574 -20.687
ATOM   5489 H1   TIP  1041     -23.300 -12.275 -20.960
ATOM   5490 H2   TIP  1041     -24.116 -11.119 -21.498
ATOM   5491 O    TIP  1042      -6.474   1.213   9.617
ATOM   5492 H1   TIP  1042      -6.086   0.462   9.168
ATOM   5493 H2   TIP  1042      -7.293   1.377   9.149
ATOM   5494 O    TIP  1043     -25.689  -4.411 -15.084
ATOM   5495 H1   TIP  1043     -25.010  -3.758 -14.919
ATOM   5496 H2   TIP  1043     -25.213  -5.178 -15.403
ATOM   5497 O    TIP  1044      22.109 -12.320 -16.739
ATOM   5498 H1   TIP  1044      22.795 -12.782 -17.221
ATOM   5499 H2   TIP  1044      22.201 -12.625 -15.837
ATOM   5500 O    TIP  1045       2.794 -19.806   4.572
ATOM   5501 H1   TIP  1045       2.360 -18.954   4.625
ATOM   5502 H2   TIP  1045       2.503 -20.273   5.354
ATOM   5503 O    TIP  1046     -22.625 -10.843 -16.501
ATOM   5504 H1   TIP  1046     -22.067 -10.177 -16.099
ATOM   5505 H2   TIP  1046     -22.804 -10.508 -17.380
ATOM   5506 O    TIP  1047      12.614  28.280  17.143
ATOM   5507 H1   TIP  1047      12.562  27.325  17.169
ATOM   5508 H2   TIP  1047      11.739  28.562  16.874
ATOM   5509 O    TIP  1048      15.342  -2.693   7.766
ATOM   5510 H1   TIP  1048      14.426  -2.964   7.832
ATOM   5511 H2   TIP  1048      15.838  -3.511   7.807
ATOM   5512 O    TIP  1049      -1.679 -21.271   7.439
ATOM   5513 H1   TIP  1049      -1.292 -21.421   8.302
ATOM   5514 H2   TIP  1049      -2.252 -22.024   7.298
ATOM   5515 O    TIP  1050      27.253  -2.386 -17.144
ATOM   5516 H1   TIP  1050      27.784  -2.691 -17.880
ATOM   5517 H2   TIP  1050      26.432  -2.872 -17.223
ATOM   5518 O    TIP  1051     -14.148  21.603  -0.949
ATOM   5519 H1   TIP  1051     -13.763  22.043  -1.706
ATOM   5520 H2   TIP  1051     -14.145  22.266  -0.258
ATOM   5521 O    TIP  1052      26.226 -13.460  -4.978
ATOM   5522 H1   TIP  1052      26.532 -14.302  -5.315
ATOM   5523 H2   TIP  1052      26.807 -12.815  -5.381
ATOM   5524 O    TIP  1053      22.893 -18.573  -3.055
ATOM   5525 H1   TIP  1053      22.898 -19.463  -2.704
ATOM   5526 H2   TIP  1053      21.978 -18.409  -3.282
ATOM   5527 O    TIP  1054     -11.356  11.830 -12.137
ATOM   5528 H1   TIP  1054     -10.760  11.652 -11.410
ATOM   5529 H2   TIP  1054     -12.104  11.253 -11.982
ATOM   5530 O    TIP  1055      15.217 -25.293   9.204
ATOM   5531 H1   TIP  1055      16.013 -25.373   9.728
ATOM   5532 H2   TIP  1055      15.524 -25.029   8.337
ATOM   5533 O    TIP  1056       8.203  14.334   3.215
ATOM   5534 H1   TIP  1056       7.948  15.126   2.742
ATOM   5535 H2   TIP  1056       7.964  13.616   2.630
ATOM   5536 O    TIP  1057       4.810  -1.547 -20.520
ATOM   5537 H1   TIP  1057       5.277  -0.717 -20.421
ATOM   5538 H2   TIP  1057       3.938  -1.376 -20.165
ATOM   5539 O    TIP  1058      13.179  -4.328   8.361
ATOM   5540 H1   TIP  1058      13.468  -4.966   7.710
ATOM   5541 H2   TIP  1058      12.910  -4.857   9.113
ATOM   5542 O    TIP  1059      14.925  -2.745 -24.685
ATOM   5543 H1   TIP  1059      14.420  -2.383 -23.956
ATOM   5544 H2   TIP  1059      14.504  -3.583 -24.876
ATOM   5545 O    TIP  1060     -20.950 -18.467 -12.771
ATOM   5546 H1   TIP  1060     -20.720 -17.863 -13.476
ATOM   5547 H2   TIP  1060     -20.168 -19.006 -12.650
ATOM   5548 O    TIP  1061      11.322  25.132  -8.312
ATOM   5549 H1   TIP  1061      10.433  25.328  -8.608
ATOM   5550 H2   TIP  1061      11.209  24.454  -7.646
ATOM   5551 O    TIP  1062     -16.910  24.766   1.679
ATOM   5552 H1   TIP  1062     -15.987  24.693   1.437
ATOM   5553 H2   TIP  1062     -17.337  24.043   1.220
ATOM   5554 O    TIP  1063     -20.152 -28.658  -3.040
ATOM   5555 H1   TIP  1063     -20.851 -28.686  -2.387
ATOM   5556 H2   TIP  1063     -19.386 -29.011  -2.589
ATOM   5557 O    TIP  1064     -26.081   7.974 -15.275
ATOM   5558 H1   TIP  1064     -25.523   7.707 -14.545
ATOM   5559 H2   TIP  1064     -25.844   8.887 -15.437
ATOM   5560 O    TIP  1065      -2.877 -24.454   8.700
ATOM   5561 H1   TIP  1065      -2.368 -24.230   9.480
ATOM   5562 H2   TIP  1065      -3.779 -24.518   9.012
ATOM   5563 O    TIP  1066      -6.622 -12.434 -28.078
ATOM   5564 H1   TIP  1066      -6.482 -13.343 -27.811
ATOM   5565 H2   TIP  1066      -5.961 -12.276 -28.751
ATOM   5566 O    TIP  1067       8.501  -1.798   8.019
ATOM   5567 H1   TIP  1067       9.187  -1.148   7.866
ATOM   5568 H2   TIP  1067       8.968  -2.631   8.082
ATOM   5569 O    TIP  1068      27.065  -5.391 -13.678
ATOM   5570 H1   TIP  1068      27.447  -4.802 -14.328
ATOM   5571 H2   TIP  1068      26.268  -5.722 -14.092
ATOM   5572 O    TIP  1069       8.764  -7.538 -28.498
ATOM   5573 H1   TIP  1069       7.887  -7.361 -28.159
ATOM   5574 H2   TIP  1069       8.726  -7.270 -29.416
ATOM   5575 O    TIP  1070      13.837 -26.692   1.709
ATOM   5576 H1   TIP  1070      14.540 -26.103   1.437
ATOM   5577 H2   TIP  1070      14.170 -27.569   1.517
ATOM   5578 O    TIP  1071      -5.807 -22.956   9.200
ATOM   5579 H1   TIP  1071      -6.224 -22.380   9.841
ATOM   5580 H2   TIP  1071      -5.467 -22.363   8.529
ATOM   5581 O    TIP  1072     -22.284 -25.054 -11.197
ATOM   5582 H1   TIP  1072     -21.353 -24.921 -11.370
ATOM   5583 H2   TIP  1072     -22.480 -24.466 -10.468
ATOM   5584 O    TIP  1073     -11.504 -12.948  12.284
ATOM   5585 H1   TIP  1073     -11.509 -13.156  11.350
ATOM   5586 H2   TIP  1073     -12.422 -13.005  12.548
ATOM   5587 O    TIP  1074     -12.730 -24.159   2.854
ATOM   5588 H1   TIP  1074     -13.064 -24.900   2.349
ATOM   5589 H2   TIP  1074     -11.868 -24.444   3.156
ATOM   5590 O    TIP  1075       7.901 -12.362   6.006
ATOM   5591 H1   TIP  1075       7.806 -11.425   6.172
ATOM   5592 H2   TIP  1075       7.307 -12.539   5.277
ATOM   5593 O    TIP  1076      21.187  14.015 -11.740
ATOM   5594 H1   TIP  1076      20.419  13.741 -11.240
ATOM   5595 H2   TIP  1076      21.437  13.239 -12.242
ATOM   5596 O    TIP  1077     -27.863 -10.697 -21.174
ATOM   5597 H1   TIP  1077     -27.795 -11.644 -21.053
ATOM   5598 H2   TIP  1077     -28.668 -10.453 -20.717
ATOM   5599 O    TIP  1078     -12.315  25.469 -12.240
ATOM   5600 H1   TIP  1078     -13.223  25.768 -12.285
ATOM   5601 H2   TIP  1078     -12.015  25.474 -13.148
ATOM   5602 O    TIP  1079     -22.105 -12.284  -1.323
ATOM   5603 H1   TIP  1079     -21.832 -11.435  -0.977
ATOM   5604 H2   TIP  1079     -21.633 -12.924  -0.790
ATOM   5605 O    TIP  1080      11.334 -27.071  -6.318
ATOM   5606 H1   TIP  1080      11.652 -27.429  -7.146
ATOM   5607 H2   TIP  1080      11.735 -27.623  -5.647
ATOM   5608 O    TIP  1081      10.955  11.887 -11.834
ATOM   5609 H1   TIP  1081      11.434  11.368 -12.480
ATOM   5610 H2   TIP  1081      11.492  11.844 -11.044
ATOM   5611 O    TIP  1082      20.545 -20.643 -21.876
ATOM   5612 H1   TIP  1082      20.419 -19.696 -21.819
ATOM   5613 H2   TIP  1082      20.351 -20.857 -22.788
ATOM   5614 O    TIP  1083       2.780  -2.193 -27.663
ATOM   5615 H1   TIP  1083       2.692  -1.242 -27.597
ATOM   5616 H2   TIP  1083       2.326  -2.531 -26.891
ATOM   5617 O    TIP  1084     -11.135 -27.651   3.649
ATOM   5618 H1   TIP  1084     -12.044 -27.926   3.529
ATOM   5619 H2   TIP  1084     -10.816 -27.482   2.763
ATOM   5620 O    TIP  1085       4.650  -0.442 -24.222
ATOM   5621 H1   TIP  1085       5.341  -0.179 -23.614
ATOM   5622 H2   TIP  1085       4.581   0.288 -24.838
ATOM   5623 O    TIP  1086       2.328 -21.753 -26.143
ATOM   5624 H1   TIP  1086       2.833 -21.709 -25.332
ATOM   5625 H2   TIP  1086       2.556 -22.602 -26.522
ATOM   5626 O    TIP  1087      -2.746 -26.106   6.006
ATOM   5627 H1   TIP  1087      -1.834 -26.249   5.751
ATOM   5628 H2   TIP  1087      -2.736 -25.273   6.477
ATOM   5629 O    TIP  1088      -3.817   4.745  10.783
ATOM   5630 H1   TIP  1088      -4.356   4.083  10.350
ATOM   5631 H2   TIP  1088      -3.343   5.173  10.069
ATOM   5632 O    TIP  1089      -8.854  -8.225  10.561
ATOM   5633 H1   TIP  1089      -8.448  -8.263   9.695
ATOM   5634 H2   TIP  1089      -9.113  -7.310  10.666
ATOM   5635 O    TIP  1090      -9.222   7.289 -15.302
ATOM   5636 H1   TIP  1090      -8.448   7.487 -14.775
ATOM   5637 H2   TIP  1090      -9.690   6.622 -14.800
ATOM   5638 O    TIP  1091     -28.670   2.223 -20.870
ATOM   5639 H1   TIP  1091     -27.889   2.688 -20.570
ATOM   5640 H2   TIP  1091     -29.135   1.991 -20.067
ATOM   5641 O    TIP  1092      14.040 -22.350 -18.867
ATOM   5642 H1   TIP  1092      13.366 -22.464 -19.536
ATOM   5643 H2   TIP  1092      13.557 -22.325 -18.041
ATOM   5644 O    TIP  1093      29.417  -0.904  -0.087
ATOM   5645 H1   TIP  1093      29.873  -0.242   0.431
ATOM   5646 H2   TIP  1093      29.758  -1.739   0.235
ATOM   5647 O    TIP  1094      -0.222   6.248 -17.206
ATOM   5648 H1   TIP  1094      -0.167   5.999 -18.128
ATOM   5649 H2   TIP  1094       0.038   7.169 -17.190
ATOM   5650 O    TIP  1095       0.043  -9.416  28.897
ATOM   5651 H1   TIP  1095       0.522  -9.099  29.663
ATOM   5652 H2   TIP  1095      -0.505 -10.124  29.232
ATOM   5653 O    TIP  1096       7.712 -29.650 -15.483
ATOM   5654 H1   TIP  1096       6.832 -29.687 -15.858
ATOM   5655 H2   TIP  1096       7.849 -30.518 -15.104
ATOM   5656 O    TIP  1097       9.273  16.496   6.869
ATOM   5657 H1   TIP  1097       8.815  17.201   6.411
ATOM   5658 H2   TIP  1097       9.339  16.801   7.774
ATOM   5659 O    TIP  1098     -28.745  -4.667  -2.447
ATOM   5660 H1   TIP  1098     -28.788  -4.435  -1.519
ATOM   5661 H2   TIP  1098     -29.030  -3.877  -2.906
ATOM   5662 O    TIP  1099      -1.508  18.922  -5.231
ATOM   5663 H1   TIP  1099      -1.376  19.855  -5.067
ATOM   5664 H2   TIP  1099      -0.905  18.716  -5.945
ATOM   5665 O    TIP  1100     -13.816 -22.013 -24.664
ATOM   5666 H1   TIP  1100     -13.901 -21.067 -24.784
ATOM   5667 H2   TIP  1100     -12.997 -22.239 -25.104
ATOM   5668 O    TIP  1101      12.836  -1.041 -19.810
ATOM   5669 H1   TIP  1101      12.012  -0.880 -19.351
ATOM   5670 H2   TIP  1101      13.262  -1.733 -19.303
ATOM   5671 O    TIP  1102      10.222 -29.081 -14.777
ATOM   5672 H1   TIP  1102       9.267 -29.043 -14.828
ATOM   5673 H2   TIP  1102      10.524 -28.480 -15.457
ATOM   5674 O    TIP  1103      -8.086 -15.821 -24.818
ATOM   5675 H1   TIP  1103      -7.855 -16.727 -25.024
ATOM   5676 H2   TIP  1103      -7.910 -15.736 -23.881
ATOM   5677 O    TIP  1104      24.762   2.287  -5.516
ATOM   5678 H1   TIP  1104      24.456   3.162  -5.279
ATOM   5679 H2   TIP  1104      23.961   1.786  -5.669
ATOM   5680 O    TIP  1105      14.829   8.810  -7.218
ATOM   5681 H1   TIP  1105      14.094   8.516  -6.679
ATOM   5682 H2   TIP  1105      14.847   9.760  -7.101
ATOM   5683 O    TIP  1106      -5.256 -24.797 -26.940
ATOM   5684 H1   TIP  1106      -4.442 -24.931 -26.455
ATOM   5685 H2   TIP  1106      -5.276 -23.858 -27.123
ATOM   5686 O    TIP  1107       5.472  -8.638  29.146
ATOM   5687 H1   TIP  1107       5.110  -8.171  29.899
ATOM   5688 H2   TIP  1107       5.236  -9.554  29.296
ATOM   5689 O    TIP  1108      11.907   8.650   5.004
ATOM   5690 H1   TIP  1108      11.698   8.254   5.850
ATOM   5691 H2   TIP  1108      12.784   8.328   4.797
ATOM   5692 O    TIP  1109       4.565  21.435   6.317
ATOM   5693 H1   TIP  1109       4.878  21.056   7.138
ATOM   5694 H2   TIP  1109       3.624  21.258   6.314
ATOM   5695 O    TIP  1110     -11.455  13.225  -2.494
ATOM   5696 H1   TIP  1110     -11.075  13.841  -1.868
ATOM   5697 H2   TIP  1110     -12.252  13.657  -2.802
ATOM   5698 O    TIP  1111     -14.716 -22.111 -14.783
ATOM   5699 H1   TIP  1111     -14.622 -22.521 -13.924
ATOM   5700 H2   TIP  1111     -15.594 -22.359 -15.073
ATOM   5701 O    TIP  1112       1.861 -18.115 -17.610
ATOM   5702 H1   TIP  1112       2.085 -17.196 -17.760
ATOM   5703 H2   TIP  1112       2.701 -18.544 -17.449
ATOM   5704 O    TIP  1113     -12.923   2.717  12.358
ATOM   5705 H1   TIP  1113     -13.877   2.729  12.442
ATOM   5706 H2   TIP  1113     -12.747   2.032  11.713
ATOM   5707 O    TIP  1114      -9.386 -25.554 -23.382
ATOM   5708 H1   TIP  1114      -9.033 -25.978 -24.164
ATOM   5709 H2   TIP  1114      -9.143 -24.633 -23.477
ATOM   5710 O    TIP  1115       7.996 -21.007  14.652
ATOM   5711 H1   TIP  1115       7.517 -20.667  13.897
ATOM   5712 H2   TIP  1115       7.477 -20.734  15.409
ATOM   5713 O    TIP  1116     -20.641 -20.199   5.049
ATOM   5714 H1   TIP  1116     -20.313 -19.310   4.914
ATOM   5715 H2   TIP  1116     -20.598 -20.605   4.183
ATOM   5716 O    TIP  1117      -2.179   0.520  11.585
ATOM   5717 H1   TIP  1117      -1.632   0.971  12.228
ATOM   5718 H2   TIP  1117      -3.046   0.485  11.989
ATOM   5719 O    TIP  1118      12.318  12.160  -2.820
ATOM   5720 H1   TIP  1118      11.736  12.910  -2.697
ATOM   5721 H2   TIP  1118      11.804  11.539  -3.337
ATOM   5722 O    TIP  1119      26.511 -25.320 -12.203
ATOM   5723 H1   TIP  1119      26.034 -24.594 -12.604
ATOM   5724 H2   TIP  1119      27.379 -24.963 -12.015
ATOM   5725 O    TIP  1120     -23.093  25.745 -18.860
ATOM   5726 H1   TIP  1120     -23.809  26.352 -19.044
ATOM   5727 H2   TIP  1120     -22.441  25.929 -19.535
ATOM   5728 O    TIP  1121     -26.109 -15.330 -11.215
ATOM   5729 H1   TIP  1121     -27.037 -15.495 -11.046
ATOM   5730 H2   TIP  1121     -26.082 -15.005 -12.114
ATOM   5731 O    TIP  1122       0.278  10.063   8.824
ATOM   5732 H1   TIP  1122      -0.665  10.185   8.934
ATOM   5733 H2   TIP  1122       0.474  10.459   7.974
ATOM   5734 O    TIP  1123      10.761  -0.897   7.071
ATOM   5735 H1   TIP  1123      11.324  -1.017   7.836
ATOM   5736 H2   TIP  1123      10.726  -1.760   6.660
ATOM   5737 O    TIP  1124      17.861  17.763  -7.318
ATOM   5738 H1   TIP  1124      17.583  17.981  -8.208
ATOM   5739 H2   TIP  1124      18.010  16.818  -7.338
ATOM   5740 O    TIP  1125     -29.635  -7.087  11.083
ATOM   5741 H1   TIP  1125     -29.707  -6.188  11.402
ATOM   5742 H2   TIP  1125     -28.760  -7.368  11.350
ATOM   5743 O    TIP  1126      11.947  18.985  -2.466
ATOM   5744 H1   TIP  1126      12.654  19.104  -3.100
ATOM   5745 H2   TIP  1126      12.240  19.459  -1.688
ATOM   5746 O    TIP  1127      -4.262 -18.144 -23.001
ATOM   5747 H1   TIP  1127      -3.850 -18.364 -23.836
ATOM   5748 H2   TIP  1127      -4.118 -17.203 -22.903
ATOM   5749 O    TIP  1128     -20.000 -23.274 -15.760
ATOM   5750 H1   TIP  1128     -20.172 -23.496 -14.845
ATOM   5751 H2   TIP  1128     -20.339 -22.385 -15.859
ATOM   5752 O    TIP  1129      -3.337  28.249  -7.929
ATOM   5753 H1   TIP  1129      -2.584  28.351  -8.511
ATOM   5754 H2   TIP  1129      -3.299  29.011  -7.351
ATOM   5755 O    TIP  1130     -11.994 -17.054   9.143
ATOM   5756 H1   TIP  1130     -11.992 -17.416   8.257
ATOM   5757 H2   TIP  1130     -12.148 -17.809   9.710
ATOM   5758 O    TIP  1131       1.000 -20.062   8.692
ATOM   5759 H1   TIP  1131       0.267 -19.666   8.222
ATOM   5760 H2   TIP  1131       1.389 -19.340   9.184
ATOM   5761 O    TIP  1132     -23.635 -14.401   1.979
ATOM   5762 H1   TIP  1132     -22.829 -13.889   2.040
ATOM   5763 H2   TIP  1132     -24.326 -13.749   1.862
ATOM   5764 O    TIP  1133      10.781   8.831  -7.682
ATOM   5765 H1   TIP  1133      10.009   8.410  -8.059
ATOM   5766 H2   TIP  1133      10.993   8.301  -6.914
ATOM   5767 O    TIP  1134       1.722   7.376 -23.930
ATOM   5768 H1   TIP  1134       1.596   6.566 -24.424
ATOM   5769 H2   TIP  1134       2.561   7.717 -24.237
ATOM   5770 O    TIP  1135     -27.186  -5.819  -7.063
ATOM   5771 H1   TIP  1135     -27.566  -6.589  -7.485
ATOM   5772 H2   TIP  1135     -27.584  -5.800  -6.192
ATOM   5773 O    TIP  1136     -26.736  -6.306 -20.269
ATOM   5774 H1   TIP  1136     -26.142  -5.557 -20.299
ATOM   5775 H2   TIP  1136     -27.237  -6.184 -19.462
ATOM   5776 O    TIP  1137     -16.515 -20.382 -21.423
ATOM   5777 H1   TIP  1137     -16.684 -19.829 -22.186
ATOM   5778 H2   TIP  1137     -16.852 -21.243 -21.669
ATOM   5779 O    TIP  1138       9.018   6.743   3.738
ATOM   5780 H1   TIP  1138       8.909   7.668   3.957
ATOM   5781 H2   TIP  1138       9.791   6.720   3.173
ATOM   5782 O    TIP  1139      10.913  -3.607   6.296
ATOM   5783 H1   TIP  1139      10.549  -4.010   5.509
ATOM   5784 H2   TIP  1139      11.369  -4.321   6.742
ATOM   5785 O    TIP  1140     -26.763  -1.563 -17.842
ATOM   5786 H1   TIP  1140     -27.035  -2.302 -17.298
ATOM   5787 H2   TIP  1140     -26.632  -1.940 -18.712
ATOM   5788 O    TIP  1141      15.639  12.204   1.208
ATOM   5789 H1   TIP  1141      14.799  11.839   0.929
ATOM   5790 H2   TIP  1141      15.873  12.823   0.517
ATOM   5791 O    TIP  1142       4.395   1.438  19.931
ATOM   5792 H1   TIP  1142       4.441   0.668  20.498
ATOM   5793 H2   TIP  1142       4.564   1.100  19.052
ATOM   5794 O    TIP  1143      11.549   3.701   7.450
ATOM   5795 H1   TIP  1143      11.026   3.939   6.685
ATOM   5796 H2   TIP  1143      12.030   2.920   7.178
ATOM   5797 O    TIP  1144      28.861 -14.977  -0.371
ATOM   5798 H1   TIP  1144      28.141 -14.725  -0.949
ATOM   5799 H2   TIP  1144      29.336 -15.650  -0.858
ATOM   5800 O    TIP  1145     -15.785 -11.262 -25.223
ATOM   5801 H1   TIP  1145     -15.067 -10.629 -25.209
ATOM   5802 H2   TIP  1145     -15.678 -11.765 -24.415
ATOM   5803 O    TIP  1146      14.457 -12.906 -24.440
ATOM   5804 H1   TIP  1146      14.493 -12.317 -23.687
ATOM   5805 H2   TIP  1146      14.168 -12.353 -25.165
ATOM   5806 O    TIP  1147      -0.326 -17.792   6.642
ATOM   5807 H1   TIP  1147      -1.038 -17.513   6.066
ATOM   5808 H2   TIP  1147       0.450 -17.794   6.082
ATOM   5809 O    TIP  1148      23.596   1.430 -10.756
ATOM   5810 H1   TIP  1148      23.268   0.807 -11.404
ATOM   5811 H2   TIP  1148      24.533   1.244 -10.696
ATOM   5812 O    TIP  1149       2.289 -25.610   2.494
ATOM   5813 H1   TIP  1149       3.168 -25.971   2.381
ATOM   5814 H2   TIP  1149       2.418 -24.824   3.025
ATOM   5815 O    TIP  1150      -5.977   3.858 -25.395
ATOM   5816 H1   TIP  1150      -6.576   3.489 -26.044
ATOM   5817 H2   TIP  1150      -6.158   4.797 -25.407
ATOM   5818 O    TIP  1151     -22.164 -10.295  28.499
ATOM   5819 H1   TIP  1151     -21.316 -10.311  28.943
ATOM   5820 H2   TIP  1151     -22.208  -9.429  28.094
ATOM   5821 O    TIP  1152      17.639  -3.140   4.028
ATOM   5822 H1   TIP  1152      17.844  -2.205   4.019
ATOM   5823 H2   TIP  1152      17.322  -3.325   3.145
ATOM   5824 O    TIP  1153     -21.335   8.289  -6.814
ATOM   5825 H1   TIP  1153     -21.910   8.017  -7.529
ATOM   5826 H2   TIP  1153     -21.930   8.517  -6.100
ATOM   5827 O    TIP  1154      15.378  -6.365  11.786
ATOM   5828 H1   TIP  1154      16.284  -6.526  12.051
ATOM   5829 H2   TIP  1154      15.237  -5.436  11.963
ATOM   5830 O    TIP  1155      16.896 -17.960 -20.517
ATOM   5831 H1   TIP  1155      17.407 -17.169 -20.691
ATOM   5832 H2   TIP  1155      17.441 -18.472 -19.920
ATOM   5833 O    TIP  1156      20.556 -24.244  -7.071
ATOM   5834 H1   TIP  1156      19.896 -23.960  -7.704
ATOM   5835 H2   TIP  1156      20.936 -25.033  -7.457
ATOM   5836 O    TIP  1157      -7.135  23.114 -15.987
ATOM   5837 H1   TIP  1157      -7.706  23.798 -16.336
ATOM   5838 H2   TIP  1157      -7.573  22.295 -16.217
ATOM   5839 O    TIP  1158     -11.312 -22.322 -23.189
ATOM   5840 H1   TIP  1158     -11.631 -23.084 -23.672
ATOM   5841 H2   TIP  1158     -10.366 -22.323 -23.335
ATOM   5842 O    TIP  1159      15.806 -22.827   4.049
ATOM   5843 H1   TIP  1159      16.207 -23.047   3.208
ATOM   5844 H2   TIP  1159      16.019 -21.904   4.183
ATOM   5845 O    TIP  1160      19.431 -12.836  -5.306
ATOM   5846 H1   TIP  1160      18.705 -12.893  -5.927
ATOM   5847 H2   TIP  1160      19.822 -13.710  -5.313
ATOM   5848 O    TIP  1161       3.661 -23.920   4.262
ATOM   5849 H1   TIP  1161       3.676 -23.649   5.179
ATOM   5850 H2   TIP  1161       4.350 -23.402   3.846
ATOM   5851 O    TIP  1162      19.115 -13.356   8.257
ATOM   5852 H1   TIP  1162      18.484 -13.854   7.738
ATOM   5853 H2   TIP  1162      18.590 -12.944   8.944
ATOM   5854 O    TIP  1163      -7.750 -28.442 -26.628
ATOM   5855 H1   TIP  1163      -7.897 -29.369 -26.813
ATOM   5856 H2   TIP  1163      -8.604 -28.031 -26.762
ATOM   5857 O    TIP  1164       4.160  25.367  -4.130
ATOM   5858 H1   TIP  1164       3.329  25.285  -4.598
ATOM   5859 H2   TIP  1164       4.825  25.354  -4.818
ATOM   5860 O    TIP  1165       3.937 -28.915   1.000
ATOM   5861 H1   TIP  1165       4.381 -29.039   1.839
ATOM   5862 H2   TIP  1165       4.644 -28.866   0.358
ATOM   5863 O    TIP  1166      21.696   0.024 -12.439
ATOM   5864 H1   TIP  1166      21.306  -0.572 -11.800
ATOM   5865 H2   TIP  1166      20.956   0.340 -12.957
ATOM   5866 O    TIP  1167      -6.117  25.222  -3.893
ATOM   5867 H1   TIP  1167      -5.407  25.847  -4.039
ATOM   5868 H2   TIP  1167      -6.215  24.769  -4.730
ATOM   5869 O    TIP  1168      -3.296 -14.973  10.763
ATOM   5870 H1   TIP  1168      -2.751 -15.198  10.009
ATOM   5871 H2   TIP  1168      -4.186 -15.197  10.491
ATOM   5872 O    TIP  1169     -10.010  11.838  -9.443
ATOM   5873 H1   TIP  1169      -9.689  11.339  -8.692
ATOM   5874 H2   TIP  1169      -9.286  12.419  -9.673
ATOM   5875 O    TIP  1170       5.213  26.976   3.393
ATOM   5876 H1   TIP  1170       5.409  26.758   4.304
ATOM   5877 H2   TIP  1170       5.188  27.932   3.374
ATOM   5878 O    TIP  1171      -8.963 -15.302   8.170
ATOM   5879 H1   TIP  1171      -9.689 -15.448   7.564
ATOM   5880 H2   TIP  1171      -8.193 -15.630   7.707
ATOM   5881 O    TIP  1172     -10.031 -19.251   6.376
ATOM   5882 H1   TIP  1172      -9.942 -19.577   5.481
ATOM   5883 H2   TIP  1172     -10.972 -19.273   6.548
ATOM   5884 O    TIP  1173      21.487 -19.791 -17.342
ATOM   5885 H1   TIP  1173      21.066 -19.892 -16.489
ATOM   5886 H2   TIP  1173      21.429 -20.658 -17.743
ATOM   5887 O    TIP  1174     -26.098 -22.151 -15.250
ATOM   5888 H1   TIP  1174     -26.272 -21.211 -15.297
ATOM   5889 H2   TIP  1174     -25.185 -22.240 -15.520
ATOM   5890 O    TIP  1175      -7.573 -18.254 -25.929
ATOM   5891 H1   TIP  1175      -6.922 -18.155 -26.624
ATOM   5892 H2   TIP  1175      -7.280 -19.018 -25.433
ATOM   5893 O    TIP  1176      11.794   4.180   1.192
ATOM   5894 H1   TIP  1176      11.610   4.686   1.983
ATOM   5895 H2   TIP  1176      11.300   3.369   1.305
ATOM   5896 O    TIP  1177     -17.487 -10.190  13.385
ATOM   5897 H1   TIP  1177     -18.349 -10.596  13.293
ATOM   5898 H2   TIP  1177     -17.638  -9.262  13.206
ATOM   5899 O    TIP  1178     -13.212  19.351 -12.816
ATOM   5900 H1   TIP  1178     -13.999  18.813 -12.910
ATOM   5901 H2   TIP  1178     -13.502  20.115 -12.319
ATOM   5902 O    TIP  1179      -9.015 -12.808 -21.509
ATOM   5903 H1   TIP  1179      -8.102 -12.635 -21.279
ATOM   5904 H2   TIP  1179      -9.269 -12.068 -22.059
ATOM   5905 O    TIP  1180     -24.687  10.961 -12.254
ATOM   5906 H1   TIP  1180     -25.352  10.275 -12.295
ATOM   5907 H2   TIP  1180     -25.140  11.713 -11.873
ATOM   5908 O    TIP  1181     -16.046 -26.450   9.758
ATOM   5909 H1   TIP  1181     -16.781 -25.877   9.541
ATOM   5910 H2   TIP  1181     -16.089 -27.153   9.110
ATOM   5911 O    TIP  1182      28.932  -3.582 -14.943
ATOM   5912 H1   TIP  1182      28.467  -3.443 -15.768
ATOM   5913 H2   TIP  1182      29.855  -3.622 -15.191
ATOM   5914 O    TIP  1183     -13.026 -26.087 -23.006
ATOM   5915 H1   TIP  1183     -13.284 -25.169 -22.924
ATOM   5916 H2   TIP  1183     -13.199 -26.464 -22.144
ATOM   5917 O    TIP  1184     -13.021  29.638  -8.128
ATOM   5918 H1   TIP  1184     -13.626  29.375  -7.434
ATOM   5919 H2   TIP  1184     -13.462  29.386  -8.939
ATOM   5920 O    TIP  1185       5.403  -3.894 -28.408
ATOM   5921 H1   TIP  1185       5.847  -3.121 -28.062
ATOM   5922 H2   TIP  1185       4.478  -3.650 -28.432
ATOM   5923 O    TIP  1186     -20.217   9.538   8.153
ATOM   5924 H1   TIP  1186     -20.205   8.849   8.818
ATOM   5925 H2   TIP  1186     -20.966  10.085   8.388
ATOM   5926 O    TIP  1187       0.971  20.143 -11.628
ATOM   5927 H1   TIP  1187       0.112  20.175 -11.207
ATOM   5928 H2   TIP  1187       0.806  20.410 -12.532
ATOM   5929 O    TIP  1188     -25.546   5.685 -16.687
ATOM   5930 H1   TIP  1188     -25.567   6.428 -16.084
ATOM   5931 H2   TIP  1188     -26.238   5.103 -16.374
ATOM   5932 O    TIP  1189     -12.681  -6.746 -24.895
ATOM   5933 H1   TIP  1189     -11.782  -6.964 -24.649
ATOM   5934 H2   TIP  1189     -13.031  -6.280 -24.137
ATOM   5935 O    TIP  1190       7.733   9.752   4.929
ATOM   5936 H1   TIP  1190       7.108   9.267   4.390
ATOM   5937 H2   TIP  1190       8.542   9.750   4.419
ATOM   5938 O    TIP  1191      11.026  11.803  -6.730
ATOM   5939 H1   TIP  1191      10.562  12.001  -5.917
ATOM   5940 H2   TIP  1191      10.788  10.898  -6.929
ATOM   5941 O    TIP  1192      17.258  -5.972  -0.036
ATOM   5942 H1   TIP  1192      16.435  -5.503   0.105
ATOM   5943 H2   TIP  1192      16.997  -6.885  -0.157
ATOM   5944 O    TIP  1193       9.417 -26.377   0.762
ATOM   5945 H1   TIP  1193       9.352 -25.422   0.739
ATOM   5946 H2   TIP  1193       9.029 -26.664  -0.064
ATOM   5947 O    TIP  1194     -14.690   1.725 -22.857
ATOM   5948 H1   TIP  1194     -14.289   1.025 -22.342
ATOM   5949 H2   TIP  1194     -15.469   1.973 -22.359
ATOM   5950 O    TIP  1195      16.707   2.266  -2.403
ATOM   5951 H1   TIP  1195      16.833   1.642  -3.118
ATOM   5952 H2   TIP  1195      15.923   2.757  -2.648
ATOM   5953 O    TIP  1196      -8.302   2.379 -17.757
ATOM   5954 H1   TIP  1196      -8.120   2.561 -18.679
ATOM   5955 H2   TIP  1196      -9.144   2.803 -17.590
ATOM   5956 O    TIP  1197     -18.375 -22.705  -2.700
ATOM   5957 H1   TIP  1197     -18.775 -21.924  -3.080
ATOM   5958 H2   TIP  1197     -17.743 -22.996  -3.357
ATOM   5959 O    TIP  1198     -18.094 -25.931  -9.703
ATOM   5960 H1   TIP  1198     -18.614 -25.145  -9.539
ATOM   5961 H2   TIP  1198     -18.724 -26.573 -10.029
ATOM   5962 O    TIP  1199      17.277  17.854  -2.527
ATOM   5963 H1   TIP  1199      17.725  17.022  -2.371
ATOM   5964 H2   TIP  1199      16.677  17.672  -3.250
ATOM   5965 O    TIP  1200       2.444  -1.453  17.572
ATOM   5966 H1   TIP  1200       3.393  -1.575  17.570
ATOM   5967 H2   TIP  1200       2.321  -0.519  17.740
ATOM   5968 O    TIP  1201      -4.173  -8.396  12.520
ATOM   5969 H1   TIP  1201      -3.727  -8.882  13.213
ATOM   5970 H2   TIP  1201      -5.013  -8.843  12.415
ATOM   5971 O    TIP  1202     -22.656 -27.987  -0.297
ATOM   5972 H1   TIP  1202     -21.954 -27.343  -0.391
ATOM   5973 H2   TIP  1202     -22.966 -28.138  -1.189
ATOM   5974 O    TIP  1203       3.300   1.269 -25.644
ATOM   5975 H1   TIP  1203       3.874   1.983 -25.918
ATOM   5976 H2   TIP  1203       2.677   1.171 -26.365
ATOM   5977 O    TIP  1204      21.053 -24.023   7.763
ATOM   5978 H1   TIP  1204      20.883 -23.853   8.689
ATOM   5979 H2   TIP  1204      20.436 -24.715   7.528
ATOM   5980 O    TIP  1205     -11.131 -23.744  20.717
ATOM   5981 H1   TIP  1205     -11.614 -23.486  21.502
ATOM   5982 H2   TIP  1205     -11.226 -23.001  20.121
ATOM   5983 O    TIP  1206      -7.961  28.919  -7.139
ATOM   5984 H1   TIP  1206      -8.379  28.820  -7.995
ATOM   5985 H2   TIP  1206      -7.223  28.310  -7.160
ATOM   5986 O    TIP  1207     -21.906 -27.182  -6.552
ATOM   5987 H1   TIP  1207     -22.302 -27.744  -7.217
ATOM   5988 H2   TIP  1207     -21.026 -27.537  -6.431
ATOM   5989 O    TIP  1208      12.844   3.324  25.578
ATOM   5990 H1   TIP  1208      12.994   2.402  25.370
ATOM   5991 H2   TIP  1208      11.958   3.348  25.939
ATOM   5992 O    TIP  1209     -23.136 -12.670 -14.605
ATOM   5993 H1   TIP  1209     -24.053 -12.502 -14.821
ATOM   5994 H2   TIP  1209     -22.649 -12.003 -15.089
ATOM   5995 O    TIP  1210       8.824  18.234  -2.968
ATOM   5996 H1   TIP  1210       8.422  18.688  -2.228
ATOM   5997 H2   TIP  1210       9.701  18.613  -3.036
ATOM   5998 O    TIP  1211      10.773  -8.129 -25.751
ATOM   5999 H1   TIP  1211      10.357  -8.991 -25.765
ATOM   6000 H2   TIP  1211      10.079  -7.531 -25.475
ATOM   6001 O    TIP  1212     -19.329  18.060 -19.206
ATOM   6002 H1   TIP  1212     -19.705  17.371 -19.754
ATOM   6003 H2   TIP  1212     -19.222  18.806 -19.796
ATOM   6004 O    TIP  1213       2.990   4.177 -22.120
ATOM   6005 H1   TIP  1213       3.301   3.906 -22.983
ATOM   6006 H2   TIP  1213       2.036   4.144 -22.186
ATOM   6007 O    TIP  1214      -8.950  28.991  -4.424
ATOM   6008 H1   TIP  1214      -8.521  28.279  -3.950
ATOM   6009 H2   TIP  1214      -8.713  28.847  -5.340
ATOM   6010 O    TIP  1215     -21.433   6.287 -15.034
ATOM   6011 H1   TIP  1215     -20.559   6.004 -14.767
ATOM   6012 H2   TIP  1215     -21.753   6.806 -14.296
ATOM   6013 O    TIP  1216      11.806 -27.467 -16.995
ATOM   6014 H1   TIP  1216      11.238 -26.838 -17.440
ATOM   6015 H2   TIP  1216      12.460 -26.928 -16.550
ATOM   6016 O    TIP  1217     -16.176  -1.843   7.024
ATOM   6017 H1   TIP  1217     -15.802  -1.180   6.444
ATOM   6018 H2   TIP  1217     -15.838  -2.674   6.689
ATOM   6019 O    TIP  1218      26.964 -18.050 -18.482
ATOM   6020 H1   TIP  1218      26.424 -17.852 -17.717
ATOM   6021 H2   TIP  1218      26.540 -18.806 -18.887
ATOM   6022 O    TIP  1219      -2.924  13.024 -16.747
ATOM   6023 H1   TIP  1219      -2.315  12.513 -17.281
ATOM   6024 H2   TIP  1219      -3.724  12.498 -16.725
ATOM   6025 O    TIP  1220     -16.962  10.488  -4.811
ATOM   6026 H1   TIP  1220     -16.429  11.230  -4.522
ATOM   6027 H2   TIP  1220     -17.227  10.715  -5.702
ATOM   6028 O    TIP  1221       3.659 -13.043  26.474
ATOM   6029 H1   TIP  1221       2.998 -13.143  25.789
ATOM   6030 H2   TIP  1221       3.233 -12.508  27.143
ATOM   6031 O    TIP  1222       4.473 -10.926  10.459
ATOM   6032 H1   TIP  1222       4.609 -10.512   9.606
ATOM   6033 H2   TIP  1222       3.563 -10.727  10.680
ATOM   6034 O    TIP  1223      -4.499  22.527 -15.748
ATOM   6035 H1   TIP  1223      -5.435  22.727 -15.735
ATOM   6036 H2   TIP  1223      -4.078  23.327 -15.433
ATOM   6037 O    TIP  1224      19.395 -11.405 -17.059
ATOM   6038 H1   TIP  1224      18.956 -11.789 -17.818
ATOM   6039 H2   TIP  1224      20.297 -11.720 -17.118
ATOM   6040 O    TIP  1225      -4.578 -11.880 -23.685
ATOM   6041 H1   TIP  1225      -5.051 -12.659 -23.977
ATOM   6042 H2   TIP  1225      -4.019 -12.191 -22.973
ATOM   6043 O    TIP  1226      -9.836   2.913  11.174
ATOM   6044 H1   TIP  1226      -9.363   2.721  11.983
ATOM   6045 H2   TIP  1226     -10.516   2.241  11.128
ATOM   6046 O    TIP  1227      26.299   2.724  -2.028
ATOM   6047 H1   TIP  1227      25.523   3.268  -2.162
ATOM   6048 H2   TIP  1227      26.115   1.919  -2.512
ATOM   6049 O    TIP  1228      18.389  -6.438 -23.123
ATOM   6050 H1   TIP  1228      18.027  -5.776 -22.534
ATOM   6051 H2   TIP  1228      18.215  -6.100 -24.001
ATOM   6052 O    TIP  1229     -12.803   6.559  15.445
ATOM   6053 H1   TIP  1229     -12.990   5.626  15.342
ATOM   6054 H2   TIP  1229     -13.615   6.930  15.789
ATOM   6055 O    TIP  1230      10.964   1.738 -20.882
ATOM   6056 H1   TIP  1230      11.751   1.880 -21.407
ATOM   6057 H2   TIP  1230      11.264   1.806 -19.975
ATOM   6058 O    TIP  1231     -26.303 -10.900   0.093
ATOM   6059 H1   TIP  1231     -27.233 -10.750  -0.077
ATOM   6060 H2   TIP  1231     -25.893 -10.877  -0.771
ATOM   6061 O    TIP  1232     -18.477 -25.917 -20.860
ATOM   6062 H1   TIP  1232     -18.969 -25.992 -20.043
ATOM   6063 H2   TIP  1232     -17.676 -25.452 -20.617
ATOM   6064 O    TIP  1233      16.453 -25.183   1.229
ATOM   6065 H1   TIP  1233      16.887 -25.581   1.984
ATOM   6066 H2   TIP  1233      16.538 -24.241   1.372
ATOM   6067 O    TIP  1234       1.888  26.915 -17.046
ATOM   6068 H1   TIP  1234       0.994  26.734 -17.338
ATOM   6069 H2   TIP  1234       2.445  26.516 -17.714
ATOM   6070 O    TIP  1235     -14.153  15.342  -1.935
ATOM   6071 H1   TIP  1235     -13.318  15.687  -1.618
ATOM   6072 H2   TIP  1235     -14.767  16.070  -1.836
ATOM   6073 O    TIP  1236     -22.213  12.870 -21.159
ATOM   6074 H1   TIP  1236     -22.582  13.665 -20.775
ATOM   6075 H2   TIP  1236     -21.765  12.437 -20.433
ATOM   6076 O    TIP  1237     -10.743 -16.230   6.490
ATOM   6077 H1   TIP  1237     -10.507 -17.018   6.000
ATOM   6078 H2   TIP  1237     -11.584 -15.960   6.120
ATOM   6079 O    TIP  1238     -11.749  16.883  -1.805
ATOM   6080 H1   TIP  1238     -12.021  17.728  -1.446
ATOM   6081 H2   TIP  1238     -11.720  17.023  -2.752
ATOM   6082 O    TIP  1239       4.203   0.172   6.444
ATOM   6083 H1   TIP  1239       3.413  -0.064   6.930
ATOM   6084 H2   TIP  1239       4.732  -0.625   6.442
ATOM   6085 O    TIP  1240      -5.493  28.616 -22.010
ATOM   6086 H1   TIP  1240      -5.938  28.684 -22.855
ATOM   6087 H2   TIP  1240      -6.043  28.024 -21.496
ATOM   6088 O    TIP  1241      12.189  -6.198 -27.325
ATOM   6089 H1   TIP  1241      12.062  -6.285 -28.269
ATOM   6090 H2   TIP  1241      11.689  -6.921 -26.947
ATOM   6091 O    TIP  1242      13.512  -9.334 -26.375
ATOM   6092 H1   TIP  1242      12.818  -8.676 -26.337
ATOM   6093 H2   TIP  1242      13.620  -9.516 -27.309
ATOM   6094 O    TIP  1243     -11.311  25.025   0.714
ATOM   6095 H1   TIP  1243     -10.925  24.563   1.458
ATOM   6096 H2   TIP  1243     -11.220  24.417  -0.020
ATOM   6097 O    TIP  1244       4.967 -26.208   6.426
ATOM   6098 H1   TIP  1244       5.579 -26.433   7.125
ATOM   6099 H2   TIP  1244       4.356 -25.592   6.830
ATOM   6100 O    TIP  1245      23.531   2.826 -13.880
ATOM   6101 H1   TIP  1245      23.659   1.878 -13.909
ATOM   6102 H2   TIP  1245      24.326   3.163 -13.467
ATOM   6103 O    TIP  1246       0.410   2.387  10.931
ATOM   6104 H1   TIP  1246       0.303   3.170  11.470
ATOM   6105 H2   TIP  1246      -0.367   2.371  10.372
ATOM   6106 O    TIP  1247      -3.520  21.969 -10.073
ATOM   6107 H1   TIP  1247      -3.999  21.617  -9.323
ATOM   6108 H2   TIP  1247      -4.195  22.359 -10.629
ATOM   6109 O    TIP  1248     -29.013  -6.050  -4.964
ATOM   6110 H1   TIP  1248     -29.026  -5.632  -4.104
ATOM   6111 H2   TIP  1248     -29.930  -6.254  -5.146
ATOM   6112 O    TIP  1249     -15.161 -13.734 -28.308
ATOM   6113 H1   TIP  1249     -15.554 -13.253 -29.036
ATOM   6114 H2   TIP  1249     -14.770 -13.058 -27.755
ATOM   6115 O    TIP  1250       0.281  26.206  27.520
ATOM   6116 H1   TIP  1250       0.183  27.112  27.812
ATOM   6117 H2   TIP  1250      -0.612  25.866  27.484
ATOM   6118 O    TIP  1251      11.840   5.266 -22.495
ATOM   6119 H1   TIP  1251      11.195   5.039 -21.826
ATOM   6120 H2   TIP  1251      11.576   4.763 -23.265
ATOM   6121 O    TIP  1252     -14.316   9.825   0.423
ATOM   6122 H1   TIP  1252     -13.840   9.241  -0.167
ATOM   6123 H2   TIP  1252     -13.660  10.456   0.718
ATOM   6124 O    TIP  1253       1.995 -21.429   6.675
ATOM   6125 H1   TIP  1253       1.705 -21.013   7.486
ATOM   6126 H2   TIP  1253       1.410 -22.178   6.566
ATOM   6127 O    TIP  1254       0.153   4.053   7.105
ATOM   6128 H1   TIP  1254       0.041   4.831   7.651
ATOM   6129 H2   TIP  1254       0.767   4.324   6.423
ATOM   6130 O    TIP  1255     -27.428  -2.966  -6.468
ATOM   6131 H1   TIP  1255     -27.303  -3.858  -6.790
ATOM   6132 H2   TIP  1255     -26.629  -2.504  -6.722
ATOM   6133 O    TIP  1256      15.415 -19.763   3.701
ATOM   6134 H1   TIP  1256      15.106 -18.951   4.102
ATOM   6135 H2   TIP  1256      14.745 -19.982   3.054
ATOM   6136 O    TIP  1257     -17.234  26.335 -14.663
ATOM   6137 H1   TIP  1257     -17.970  26.709 -15.147
ATOM   6138 H2   TIP  1257     -16.479  26.459 -15.238
ATOM   6139 O    TIP  1258     -26.663   6.133 -21.486
ATOM   6140 H1   TIP  1258     -25.996   6.705 -21.108
ATOM   6141 H2   TIP  1258     -27.298   6.730 -21.881
ATOM   6142 O    TIP  1259      -7.583  -2.544  12.156
ATOM   6143 H1   TIP  1259      -7.909  -3.391  12.461
ATOM   6144 H2   TIP  1259      -7.695  -1.960  12.905
ATOM   6145 O    TIP  1260      -7.065  -8.542 -22.401
ATOM   6146 H1   TIP  1260      -6.817  -8.623 -23.322
ATOM   6147 H2   TIP  1260      -6.802  -7.654 -22.159
ATOM   6148 O    TIP  1261       4.185  14.207   5.636
ATOM   6149 H1   TIP  1261       5.090  14.318   5.929
ATOM   6150 H2   TIP  1261       4.156  14.633   4.780
ATOM   6151 O    TIP  1262      -3.917  27.349 -10.756
ATOM   6152 H1   TIP  1262      -3.271  27.660 -10.123
ATOM   6153 H2   TIP  1262      -3.397  27.006 -11.482
ATOM   6154 O    TIP  1263      20.162  11.583 -20.858
ATOM   6155 H1   TIP  1263      21.072  11.300 -20.767
ATOM   6156 H2   TIP  1263      19.800  11.514 -19.975
ATOM   6157 O    TIP  1264     -29.569 -15.092   8.904
ATOM   6158 H1   TIP  1264     -28.794 -14.790   8.431
ATOM   6159 H2   TIP  1264     -29.223 -15.498   9.698
ATOM   6160 O    TIP  1265      24.386  -6.079  -2.461
ATOM   6161 H1   TIP  1265      25.182  -6.379  -2.899
ATOM   6162 H2   TIP  1265      24.420  -6.484  -1.595
ATOM   6163 O    TIP  1266     -23.545   2.006 -13.360
ATOM   6164 H1   TIP  1266     -23.858   2.726 -13.908
ATOM   6165 H2   TIP  1266     -23.700   1.220 -13.883
ATOM   6166 O    TIP  1267      -4.993   5.835 -17.025
ATOM   6167 H1   TIP  1267      -5.855   5.921 -16.617
ATOM   6168 H2   TIP  1267      -5.132   5.235 -17.757
ATOM   6169 O    TIP  1268      19.749 -17.157   5.892
ATOM   6170 H1   TIP  1268      19.050 -17.368   6.511
ATOM   6171 H2   TIP  1268      20.177 -17.995   5.717
ATOM   6172 O    TIP  1269      -3.886  -7.181 -23.130
ATOM   6173 H1   TIP  1269      -4.646  -6.840 -23.600
ATOM   6174 H2   TIP  1269      -3.823  -6.635 -22.347
ATOM   6175 O    TIP  1270      -8.837  16.291  -5.792
ATOM   6176 H1   TIP  1270      -9.411  16.999  -6.083
ATOM   6177 H2   TIP  1270      -9.202  15.504  -6.196
ATOM   6178 O    TIP  1271       3.463 -23.594  29.315
ATOM   6179 H1   TIP  1271       3.646 -24.072  28.506
ATOM   6180 H2   TIP  1271       4.215 -23.012  29.425
ATOM   6181 O    TIP  1272      12.521  29.001   2.492
ATOM   6182 H1   TIP  1272      12.626  29.810   1.991
ATOM   6183 H2   TIP  1272      11.837  29.201   3.130
ATOM   6184 O    TIP  1273      11.252 -12.943 -25.048
ATOM   6185 H1   TIP  1273      10.774 -13.185 -25.841
ATOM   6186 H2   TIP  1273      11.814 -13.695 -24.866
ATOM   6187 O    TIP  1274       3.484 -25.755 -21.116
ATOM   6188 H1   TIP  1274       2.674 -25.688 -21.620
ATOM   6189 H2   TIP  1274       4.179 -25.736 -21.773
ATOM   6190 O    TIP  1275      20.899   7.838 -21.701
ATOM   6191 H1   TIP  1275      20.561   8.074 -20.837
ATOM   6192 H2   TIP  1275      21.771   8.231 -21.733
ATOM   6193 O    TIP  1276     -14.211 -28.127 -21.674
ATOM   6194 H1   TIP  1276     -14.723 -27.356 -21.432
ATOM   6195 H2   TIP  1276     -14.691 -28.514 -22.406
ATOM   6196 O    TIP  1277      -0.016  -1.497  11.221
ATOM   6197 H1   TIP  1277       0.735  -0.946  11.001
ATOM   6198 H2   TIP  1277      -0.600  -0.920  11.713
ATOM   6199 O    TIP  1278      22.136 -14.171 -20.639
ATOM   6200 H1   TIP  1278      22.177 -14.025 -21.584
ATOM   6201 H2   TIP  1278      21.221 -14.396 -20.470
ATOM   6202 O    TIP  1279      -5.324  -0.629 -20.262
ATOM   6203 H1   TIP  1279      -4.741  -1.372 -20.107
ATOM   6204 H2   TIP  1279      -6.125  -0.848 -19.785
ATOM   6205 O    TIP  1280      13.637 -26.035 -15.629
ATOM   6206 H1   TIP  1280      14.494 -25.612 -15.586
ATOM   6207 H2   TIP  1280      13.536 -26.462 -14.778
ATOM   6208 O    TIP  1281       4.565  15.343   3.089
ATOM   6209 H1   TIP  1281       4.060  15.929   2.525
ATOM   6210 H2   TIP  1281       5.340  15.849   3.329
ATOM   6211 O    TIP  1282       1.628  16.201   2.734
ATOM   6212 H1   TIP  1282       1.611  16.922   2.106
ATOM   6213 H2   TIP  1282       1.755  16.624   3.583
ATOM   6214 O    TIP  1283      25.630   8.055   6.716
ATOM   6215 H1   TIP  1283      25.034   8.802   6.773
ATOM   6216 H2   TIP  1283      25.057   7.299   6.594
ATOM   6217 O    TIP  1284     -22.632 -26.764 -23.995
ATOM   6218 H1   TIP  1284     -21.902 -26.742 -23.377
ATOM   6219 H2   TIP  1284     -23.268 -26.145 -23.638
ATOM   6220 O    TIP  1285       3.072  -1.791 -22.595
ATOM   6221 H1   TIP  1285       3.569  -1.508 -23.362
ATOM   6222 H2   TIP  1285       3.603  -1.514 -21.849
ATOM   6223 O    TIP  1286     -29.394  10.407   6.257
ATOM   6224 H1   TIP  1286     -29.939   9.651   6.477
ATOM   6225 H2   TIP  1286     -28.495  10.091   6.353
ATOM   6226 O    TIP  1287     -11.181  28.358 -20.140
ATOM   6227 H1   TIP  1287     -11.697  29.147 -19.981
ATOM   6228 H2   TIP  1287     -10.913  28.065 -19.269
ATOM   6229 O    TIP  1288     -18.964  23.032  -7.893
ATOM   6230 H1   TIP  1288     -19.547  22.274  -7.926
ATOM   6231 H2   TIP  1288     -19.551  23.783  -7.811
ATOM   6232 O    TIP  1289      -5.991  16.021   1.304
ATOM   6233 H1   TIP  1289      -6.486  15.321   1.732
ATOM   6234 H2   TIP  1289      -5.710  15.643   0.471
ATOM   6235 O    TIP  1290      -0.534  10.630  14.202
ATOM   6236 H1   TIP  1290       0.295  10.758  14.663
ATOM   6237 H2   TIP  1290      -1.140  11.241  14.622
ATOM   6238 O    TIP  1291      22.734   4.099  -6.798
ATOM   6239 H1   TIP  1291      22.736   4.227  -7.746
ATOM   6240 H2   TIP  1291      23.376   4.728  -6.468
ATOM   6241 O    TIP  1292      -1.796  26.445  -2.035
ATOM   6242 H1   TIP  1292      -2.582  26.583  -1.506
ATOM   6243 H2   TIP  1292      -1.167  26.050  -1.432
ATOM   6244 O    TIP  1293     -14.066  13.533   1.467
ATOM   6245 H1   TIP  1293     -13.399  12.979   1.063
ATOM   6246 H2   TIP  1293     -13.707  14.419   1.415
ATOM   6247 O    TIP  1294     -24.704  25.001  -4.491
ATOM   6248 H1   TIP  1294     -24.554  24.166  -4.048
ATOM   6249 H2   TIP  1294     -25.589  24.929  -4.847
ATOM   6250 O    TIP  1295      12.862  -4.778  11.403
ATOM   6251 H1   TIP  1295      13.025  -3.858  11.609
ATOM   6252 H2   TIP  1295      12.608  -5.170  12.238
ATOM   6253 O    TIP  1296     -18.219  14.450 -18.000
ATOM   6254 H1   TIP  1296     -18.100  14.269 -18.932
ATOM   6255 H2   TIP  1296     -18.964  15.049 -17.964
ATOM   6256 O    TIP  1297      25.917  -2.854 -10.819
ATOM   6257 H1   TIP  1297      25.830  -1.903 -10.888
ATOM   6258 H2   TIP  1297      25.240  -3.200 -11.400
ATOM   6259 O    TIP  1298      -1.878  12.584  11.681
ATOM   6260 H1   TIP  1298      -1.748  12.815  10.761
ATOM   6261 H2   TIP  1298      -2.101  11.654  11.666
ATOM   6262 O    TIP  1299      -2.659  29.318 -25.768
ATOM   6263 H1   TIP  1299      -1.847  29.817 -25.693
ATOM   6264 H2   TIP  1299      -3.329  29.890 -25.396
ATOM   6265 O    TIP  1300      10.036 -13.245  29.466
ATOM   6266 H1   TIP  1300      10.161 -14.191  29.542
ATOM   6267 H2   TIP  1300       9.786 -13.108  28.552
ATOM   6268 O    TIP  1301      12.919   5.535  28.686
ATOM   6269 H1   TIP  1301      11.993   5.609  28.458
ATOM   6270 H2   TIP  1301      13.089   4.593  28.701
ATOM   6271 O    TIP  1302     -16.821  25.685  -3.310
ATOM   6272 H1   TIP  1302     -17.386  26.413  -3.571
ATOM   6273 H2   TIP  1302     -15.973  26.091  -3.133
ATOM   6274 O    TIP  1303       2.817  27.885   5.750
ATOM   6275 H1   TIP  1303       3.583  27.329   5.891
ATOM   6276 H2   TIP  1303       2.182  27.315   5.318
ATOM   6277 O    TIP  1304     -17.964   5.269   8.989
ATOM   6278 H1   TIP  1304     -17.701   5.953   8.374
ATOM   6279 H2   TIP  1304     -17.155   4.795   9.182
ATOM   6280 O    TIP  1305      14.327 -10.978   3.245
ATOM   6281 H1   TIP  1305      13.750 -10.877   4.002
ATOM   6282 H2   TIP  1305      14.931 -11.677   3.494
ATOM   6283 O    TIP  1306      -8.182   0.340  12.257
ATOM   6284 H1   TIP  1306      -8.109  -0.231  11.493
ATOM   6285 H2   TIP  1306      -7.643   1.101  12.042
ATOM   6286 O    TIP  1307      -9.161   9.161 -11.891
ATOM   6287 H1   TIP  1307      -9.114   8.205 -11.868
ATOM   6288 H2   TIP  1307      -8.508   9.449 -11.254
ATOM   6289 O    TIP  1308      19.748  -5.064 -20.208
ATOM   6290 H1   TIP  1308      20.136  -4.781 -19.381
ATOM   6291 H2   TIP  1308      20.143  -4.494 -20.867
ATOM   6292 O    TIP  1309     -17.191  27.777  -1.193
ATOM   6293 H1   TIP  1309     -17.936  27.197  -1.351
ATOM   6294 H2   TIP  1309     -16.814  27.466  -0.371
ATOM   6295 O    TIP  1310      16.818 -25.794  -8.327
ATOM   6296 H1   TIP  1310      16.322 -26.568  -8.061
ATOM   6297 H2   TIP  1310      16.191 -25.263  -8.818
ATOM   6298 O    TIP  1311     -25.797   7.286  -6.071
ATOM   6299 H1   TIP  1311     -26.507   6.662  -6.221
ATOM   6300 H2   TIP  1311     -25.591   7.628  -6.940
ATOM   6301 O    TIP  1312     -20.152  17.368  -9.445
ATOM   6302 H1   TIP  1312     -19.368  17.091  -8.971
ATOM   6303 H2   TIP  1312     -20.849  16.807  -9.106
ATOM   6304 O    TIP  1313      25.264 -20.049 -19.532
ATOM   6305 H1   TIP  1313      24.762 -19.938 -20.339
ATOM   6306 H2   TIP  1313      24.616 -19.967 -18.832
ATOM   6307 O    TIP  1314     -25.112  -2.501  -1.671
ATOM   6308 H1   TIP  1314     -25.698  -2.562  -0.917
ATOM   6309 H2   TIP  1314     -25.546  -3.011  -2.355
ATOM   6310 O    TIP  1315      24.370 -10.045 -22.236
ATOM   6311 H1   TIP  1315      24.385  -9.206 -22.695
ATOM   6312 H2   TIP  1315      23.610 -10.503 -22.595
ATOM   6313 O    TIP  1316      19.092   3.954   6.554
ATOM   6314 H1   TIP  1316      19.814   4.348   6.065
ATOM   6315 H2   TIP  1316      18.414   4.630   6.568
ATOM   6316 O    TIP  1317      -1.005  16.887 -11.044
ATOM   6317 H1   TIP  1317      -1.143  16.283 -11.773
ATOM   6318 H2   TIP  1317      -1.025  17.756 -11.444
ATOM   6319 O    TIP  1318      -2.049  24.404 -16.992
ATOM   6320 H1   TIP  1318      -2.556  23.618 -17.194
ATOM   6321 H2   TIP  1318      -2.703  25.053 -16.734
ATOM   6322 O    TIP  1319     -18.209  -7.527   1.992
ATOM   6323 H1   TIP  1319     -17.570  -7.424   2.696
ATOM   6324 H2   TIP  1319     -17.707  -7.391   1.189
ATOM   6325 O    TIP  1320     -13.625  25.651  -0.421
ATOM   6326 H1   TIP  1320     -13.992  24.937   0.101
ATOM   6327 H2   TIP  1320     -12.691  25.644  -0.214
ATOM   6328 O    TIP  1321       0.268 -26.107  18.045
ATOM   6329 H1   TIP  1321      -0.022 -25.325  17.576
ATOM   6330 H2   TIP  1321      -0.480 -26.704  18.003
ATOM   6331 O    TIP  1322     -22.088   2.134   9.237
ATOM   6332 H1   TIP  1322     -21.219   2.209   9.631
ATOM   6333 H2   TIP  1322     -22.601   1.641   9.877
ATOM   6334 O    TIP  1323      11.672  11.890   2.230
ATOM   6335 H1   TIP  1323      10.965  11.351   1.875
ATOM   6336 H2   TIP  1323      12.264  12.027   1.491
ATOM   6337 O    TIP  1324       6.064  25.330  -8.157
ATOM   6338 H1   TIP  1324       5.817  25.759  -8.976
ATOM   6339 H2   TIP  1324       6.050  26.031  -7.505
ATOM   6340 O    TIP  1325       2.974 -25.532 -24.474
ATOM   6341 H1   TIP  1325       3.791 -25.194 -24.109
ATOM   6342 H2   TIP  1325       2.485 -24.751 -24.734
ATOM   6343 O    TIP  1326       9.929 -29.498  -0.712
ATOM   6344 H1   TIP  1326       9.934 -30.104   0.029
ATOM   6345 H2   TIP  1326      10.721 -28.972  -0.597
ATOM   6346 O    TIP  1327     -27.440 -18.667 -17.093
ATOM   6347 H1   TIP  1327     -26.653 -19.211 -17.081
ATOM   6348 H2   TIP  1327     -27.126 -17.785 -16.896
ATOM   6349 O    TIP  1328      17.763  -8.907 -17.747
ATOM   6350 H1   TIP  1328      18.266  -9.721 -17.751
ATOM   6351 H2   TIP  1328      18.196  -8.354 -18.398
ATOM   6352 O    TIP  1329       1.659  11.211 -14.939
ATOM   6353 H1   TIP  1329       1.917  10.289 -14.966
ATOM   6354 H2   TIP  1329       0.717  11.201 -15.105
ATOM   6355 O    TIP  1330      -0.280  24.684  -0.290
ATOM   6356 H1   TIP  1330       0.299  24.440   0.432
ATOM   6357 H2   TIP  1330      -1.044  25.073   0.136
ATOM   6358 O    TIP  1331      27.184 -12.991  -9.150
ATOM   6359 H1   TIP  1331      27.580 -13.798  -8.823
ATOM   6360 H2   TIP  1331      27.919 -12.487  -9.499
ATOM   6361 O    TIP  1332      14.323 -21.933 -23.674
ATOM   6362 H1   TIP  1332      14.219 -22.844 -23.401
ATOM   6363 H2   TIP  1332      13.439 -21.648 -23.903
ATOM   6364 O    TIP  1333       8.034  -3.723 -25.611
ATOM   6365 H1   TIP  1333       8.296  -3.487 -24.722
ATOM   6366 H2   TIP  1333       7.109  -3.959 -25.534
ATOM   6367 O    TIP  1334     -22.741  -8.738  -5.003
ATOM   6368 H1   TIP  1334     -22.347  -8.874  -5.865
ATOM   6369 H2   TIP  1334     -23.005  -9.612  -4.718
ATOM   6370 O    TIP  1335     -25.025   7.998  -0.624
ATOM   6371 H1   TIP  1335     -25.123   8.714  -1.251
ATOM   6372 H2   TIP  1335     -25.046   8.423   0.233
ATOM   6373 O    TIP  1336      11.296  22.887 -24.254
ATOM   6374 H1   TIP  1336      11.558  23.367 -25.040
ATOM   6375 H2   TIP  1336      11.185  21.984 -24.550
ATOM   6376 O    TIP  1337      -1.264  -5.282   8.376
ATOM   6377 H1   TIP  1337      -1.255  -6.193   8.083
ATOM   6378 H2   TIP  1337      -1.714  -5.306   9.220
ATOM   6379 O    TIP  1338     -13.555  -8.156   7.453
ATOM   6380 H1   TIP  1338     -13.134  -7.773   8.222
ATOM   6381 H2   TIP  1338     -14.479  -8.226   7.694
ATOM   6382 O    TIP  1339      13.901   2.155 -26.410
ATOM   6383 H1   TIP  1339      13.630   1.276 -26.145
ATOM   6384 H2   TIP  1339      14.829   2.066 -26.625
ATOM   6385 O    TIP  1340      -4.527 -12.288  14.521
ATOM   6386 H1   TIP  1340      -4.478 -12.515  13.592
ATOM   6387 H2   TIP  1340      -5.067 -11.499  14.548
ATOM   6388 O    TIP  1341      -1.790   1.261   3.397
ATOM   6389 H1   TIP  1341      -2.174   1.162   4.268
ATOM   6390 H2   TIP  1341      -1.714   2.207   3.273
ATOM   6391 O    TIP  1342      19.531 -28.764  -8.168
ATOM   6392 H1   TIP  1342      19.914 -29.454  -7.626
ATOM   6393 H2   TIP  1342      18.712 -29.140  -8.492
ATOM   6394 O    TIP  1343      29.761  -9.460  -4.238
ATOM   6395 H1   TIP  1343      28.991  -9.868  -3.842
ATOM   6396 H2   TIP  1343      29.476  -9.210  -5.116
ATOM   6397 O    TIP  1344      23.442 -22.814  12.585
ATOM   6398 H1   TIP  1344      23.581 -23.395  11.837
ATOM   6399 H2   TIP  1344      22.492 -22.785  12.694
ATOM   6400 O    TIP  1345     -15.602   8.186   8.891
ATOM   6401 H1   TIP  1345     -16.529   8.163   8.657
ATOM   6402 H2   TIP  1345     -15.207   7.480   8.380
ATOM   6403 O    TIP  1346     -20.356  -2.661 -21.416
ATOM   6404 H1   TIP  1346     -20.266  -2.273 -20.545
ATOM   6405 H2   TIP  1346     -19.701  -3.358 -21.438
ATOM   6406 O    TIP  1347      -9.134  29.664   5.661
ATOM   6407 H1   TIP  1347      -9.164  30.591   5.424
ATOM   6408 H2   TIP  1347     -10.037  29.363   5.566
ATOM   6409 O    TIP  1348       2.085   5.504   8.965
ATOM   6410 H1   TIP  1348       2.366   6.157   8.325
ATOM   6411 H2   TIP  1348       1.331   5.903   9.401
ATOM   6412 O    TIP  1349      -2.169  -3.247  12.330
ATOM   6413 H1   TIP  1349      -1.572  -2.695  11.825
ATOM   6414 H2   TIP  1349      -1.740  -3.350  13.179
ATOM   6415 O    TIP  1350     -26.198 -12.433 -15.755
ATOM   6416 H1   TIP  1350     -26.563 -11.587 -15.495
ATOM   6417 H2   TIP  1350     -25.786 -12.267 -16.603
ATOM   6418 O    TIP  1351       1.081 -18.206 -28.223
ATOM   6419 H1   TIP  1351       0.279 -18.079 -28.729
ATOM   6420 H2   TIP  1351       0.779 -18.354 -27.327
ATOM   6421 O    TIP  1352     -19.998 -16.370 -20.876
ATOM   6422 H1   TIP  1352     -20.087 -17.099 -21.490
ATOM   6423 H2   TIP  1352     -19.167 -15.958 -21.109
ATOM   6424 O    TIP  1353     -12.119  -5.734  15.274
ATOM   6425 H1   TIP  1353     -12.350  -5.896  16.189
ATOM   6426 H2   TIP  1353     -12.531  -6.451  14.792
ATOM   6427 O    TIP  1354     -15.931  -4.869   4.252
ATOM   6428 H1   TIP  1354     -16.436  -4.517   3.520
ATOM   6429 H2   TIP  1354     -15.149  -4.319   4.291
ATOM   6430 O    TIP  1355      -1.620   9.616 -22.248
ATOM   6431 H1   TIP  1355      -2.502   9.784 -22.578
ATOM   6432 H2   TIP  1355      -1.164  10.452 -22.344
ATOM   6433 O    TIP  1356     -12.474  -7.151   9.923
ATOM   6434 H1   TIP  1356     -11.614  -6.819  10.181
ATOM   6435 H2   TIP  1356     -12.542  -8.003  10.355
ATOM   6436 O    TIP  1357     -13.543 -26.838 -28.313
ATOM   6437 H1   TIP  1357     -12.809 -26.753 -28.922
ATOM   6438 H2   TIP  1357     -13.202 -26.517 -27.479
ATOM   6439 O    TIP  1358       2.540  17.908   5.264
ATOM   6440 H1   TIP  1358       1.613  17.705   5.138
ATOM   6441 H2   TIP  1358       2.548  18.580   5.945
ATOM   6442 O    TIP  1359      18.123 -25.118 -20.137
ATOM   6443 H1   TIP  1359      17.992 -24.669 -20.972
ATOM   6444 H2   TIP  1359      18.860 -24.663 -19.731
ATOM   6445 O    TIP  1360      -5.727  -2.840  18.386
ATOM   6446 H1   TIP  1360      -5.402  -2.110  17.860
ATOM   6447 H2   TIP  1360      -6.598  -2.563  18.670
ATOM   6448 O    TIP  1361     -26.216 -15.224  -7.619
ATOM   6449 H1   TIP  1361     -25.782 -15.115  -6.773
ATOM   6450 H2   TIP  1361     -26.065 -16.139  -7.851
ATOM   6451 O    TIP  1362      -8.085 -16.817  29.364
ATOM   6452 H1   TIP  1362      -8.298 -16.720  28.436
ATOM   6453 H2   TIP  1362      -7.467 -16.109  29.544
ATOM   6454 O    TIP  1363      25.842  -3.308  -1.431
ATOM   6455 H1   TIP  1363      26.532  -2.964  -1.997
ATOM   6456 H2   TIP  1363      26.085  -4.223  -1.285
ATOM   6457 O    TIP  1364     -18.592   8.335 -10.747
ATOM   6458 H1   TIP  1364     -17.743   7.967 -10.993
ATOM   6459 H2   TIP  1364     -18.588   8.332  -9.790
ATOM   6460 O    TIP  1365      -6.805 -21.329  11.153
ATOM   6461 H1   TIP  1365      -6.655 -21.241  12.094
ATOM   6462 H2   TIP  1365      -7.537 -20.741  10.970
ATOM   6463 O    TIP  1366      24.668 -12.557 -10.706
ATOM   6464 H1   TIP  1366      25.510 -12.348 -11.112
ATOM   6465 H2   TIP  1366      24.871 -12.676  -9.779
ATOM   6466 O    TIP  1367     -14.341 -19.605 -19.596
ATOM   6467 H1   TIP  1367     -15.092 -19.797 -20.157
ATOM   6468 H2   TIP  1367     -13.596 -19.566 -20.196
ATOM   6469 O    TIP  1368     -17.605 -29.108  -1.991
ATOM   6470 H1   TIP  1368     -17.569 -28.889  -1.060
ATOM   6471 H2   TIP  1368     -17.347 -30.028  -2.032
ATOM   6472 O    TIP  1369     -14.696  -4.286  10.734
ATOM   6473 H1   TIP  1369     -14.825  -4.810   9.944
ATOM   6474 H2   TIP  1369     -15.557  -3.908  10.915
ATOM   6475 O    TIP  1370       0.179   4.767  12.386
ATOM   6476 H1   TIP  1370       0.924   5.349  12.238
ATOM   6477 H2   TIP  1370      -0.537   5.351  12.634
ATOM   6478 O    TIP  1371     -23.070 -22.931 -17.403
ATOM   6479 H1   TIP  1371     -23.253 -22.747 -16.481
ATOM   6480 H2   TIP  1371     -22.755 -23.835 -17.410
ATOM   6481 O    TIP  1372     -12.888 -20.521 -22.045
ATOM   6482 H1   TIP  1372     -13.280 -19.982 -22.731
ATOM   6483 H2   TIP  1372     -12.309 -21.123 -22.512
ATOM   6484 O    TIP  1373     -27.814   7.738 -18.497
ATOM   6485 H1   TIP  1373     -28.067   6.870 -18.812
ATOM   6486 H2   TIP  1373     -27.931   7.694 -17.549
ATOM   6487 O    TIP  1374       9.891 -16.684  16.470
ATOM   6488 H1   TIP  1374      10.033 -17.477  16.986
ATOM   6489 H2   TIP  1374       8.975 -16.734  16.197
ATOM   6490 O    TIP  1375     -17.600 -24.430   1.619
ATOM   6491 H1   TIP  1375     -16.738 -24.021   1.547
ATOM   6492 H2   TIP  1375     -17.781 -24.447   2.558
ATOM   6493 O    TIP  1376      16.263 -26.286  -1.210
ATOM   6494 H1   TIP  1376      16.325 -25.875  -0.348
ATOM   6495 H2   TIP  1376      16.560 -27.185  -1.070
ATOM   6496 O    TIP  1377     -11.495 -28.857 -23.714
ATOM   6497 H1   TIP  1377     -12.209 -28.660 -23.108
ATOM   6498 H2   TIP  1377     -11.872 -29.477 -24.338
ATOM   6499 O    TIP  1378      14.129  13.371   3.799
ATOM   6500 H1   TIP  1378      13.521  12.719   3.452
ATOM   6501 H2   TIP  1378      14.878  13.344   3.203
ATOM   6502 O    TIP  1379      29.069 -18.240  -8.516
ATOM   6503 H1   TIP  1379      29.518 -18.768  -9.176
ATOM   6504 H2   TIP  1379      29.552 -18.404  -7.707
ATOM   6505 O    TIP  1380       1.849  16.462 -13.354
ATOM   6506 H1   TIP  1380       2.220  17.192 -13.850
ATOM   6507 H2   TIP  1380       1.312  15.989 -13.989
ATOM   6508 O    TIP  1381       5.991  22.477  -5.731
ATOM   6509 H1   TIP  1381       5.072  22.546  -5.990
ATOM   6510 H2   TIP  1381       6.234  21.576  -5.944
ATOM   6511 O    TIP  1382     -22.217   3.963   2.922
ATOM   6512 H1   TIP  1382     -21.839   3.521   2.163
ATOM   6513 H2   TIP  1382     -21.983   4.884   2.805
ATOM   6514 O    TIP  1383      18.631  18.541  -0.338
ATOM   6515 H1   TIP  1383      17.884  18.563  -0.936
ATOM   6516 H2   TIP  1383      19.014  19.416  -0.401
ATOM   6517 O    TIP  1384      -0.681  26.885 -17.639
ATOM   6518 H1   TIP  1384      -1.242  27.126 -18.376
ATOM   6519 H2   TIP  1384      -0.861  25.956 -17.494
ATOM   6520 O    TIP  1385     -24.995  -4.038 -26.448
ATOM   6521 H1   TIP  1385     -24.267  -3.588 -26.876
ATOM   6522 H2   TIP  1385     -24.684  -4.934 -26.322
ATOM   6523 O    TIP  1386     -11.149  27.464   2.415
ATOM   6524 H1   TIP  1386     -11.624  26.641   2.306
ATOM   6525 H2   TIP  1386     -10.359  27.358   1.886
ATOM   6526 O    TIP  1387      12.115  13.593 -20.030
ATOM   6527 H1   TIP  1387      12.253  14.134 -19.253
ATOM   6528 H2   TIP  1387      12.436  12.727 -19.780
ATOM   6529 O    TIP  1388     -13.419  -1.766   8.767
ATOM   6530 H1   TIP  1388     -13.176  -2.684   8.885
ATOM   6531 H2   TIP  1388     -14.089  -1.780   8.084
ATOM   6532 O    TIP  1389     -26.028   3.835  10.205
ATOM   6533 H1   TIP  1389     -25.664   4.509  10.779
ATOM   6534 H2   TIP  1389     -25.383   3.741   9.505
ATOM   6535 O    TIP  1390      -6.202  20.127 -17.942
ATOM   6536 H1   TIP  1390      -5.318  20.060 -17.580
ATOM   6537 H2   TIP  1390      -6.123  19.787 -18.833
ATOM   6538 O    TIP  1391     -25.364 -11.859 -18.284
ATOM   6539 H1   TIP  1391     -24.809 -11.932 -19.061
ATOM   6540 H2   TIP  1391     -25.738 -10.979 -18.338
ATOM   6541 O    TIP  1392      11.732   0.940  26.438
ATOM   6542 H1   TIP  1392      10.775   0.926  26.439
ATOM   6543 H2   TIP  1392      11.985   0.026  26.311
ATOM   6544 O    TIP  1393       1.475 -20.774 -19.785
ATOM   6545 H1   TIP  1393       2.353 -21.147 -19.714
ATOM   6546 H2   TIP  1393       1.160 -20.727 -18.883
ATOM   6547 O    TIP  1394       6.132  -4.472   8.486
ATOM   6548 H1   TIP  1394       7.085  -4.506   8.408
ATOM   6549 H2   TIP  1394       5.966  -4.529   9.427
ATOM   6550 O    TIP  1395     -12.275  11.351   1.175
ATOM   6551 H1   TIP  1395     -12.098  11.535   2.097
ATOM   6552 H2   TIP  1395     -11.524  10.835   0.883
ATOM   6553 O    TIP  1396      -5.560   3.312 -22.755
ATOM   6554 H1   TIP  1396      -5.704   3.531 -23.675
ATOM   6555 H2   TIP  1396      -6.205   3.835 -22.280
ATOM   6556 O    TIP  1397      18.678   4.088  -1.789
ATOM   6557 H1   TIP  1397      18.036   3.378  -1.785
ATOM   6558 H2   TIP  1397      18.600   4.488  -0.923
ATOM   6559 O    TIP  1398      -2.586   6.372 -27.727
ATOM   6560 H1   TIP  1398      -2.438   6.158 -26.806
ATOM   6561 H2   TIP  1398      -2.030   5.760 -28.209
ATOM   6562 O    TIP  1399       0.347  -2.047 -22.759
ATOM   6563 H1   TIP  1399       0.401  -3.002 -22.754
ATOM   6564 H2   TIP  1399       1.233  -1.755 -22.544
ATOM   6565 O    TIP  1400      19.038  -5.428   1.915
ATOM   6566 H1   TIP  1400      18.525  -5.568   2.711
ATOM   6567 H2   TIP  1400      18.411  -5.541   1.201
ATOM   6568 O    TIP  1401       7.666   8.225  13.345
ATOM   6569 H1   TIP  1401       8.085   9.070  13.184
ATOM   6570 H2   TIP  1401       7.482   7.878  12.472
ATOM   6571 O    TIP  1402     -24.715  24.043   4.043
ATOM   6572 H1   TIP  1402     -24.862  23.170   3.681
ATOM   6573 H2   TIP  1402     -25.091  24.639   3.396
ATOM   6574 O    TIP  1403      14.675  -0.825   2.141
ATOM   6575 H1   TIP  1403      13.800  -0.463   2.274
ATOM   6576 H2   TIP  1403      15.269  -0.110   2.370
ATOM   6577 O    TIP  1404       9.209  25.122 -12.587
ATOM   6578 H1   TIP  1404       9.347  25.752 -13.294
ATOM   6579 H2   TIP  1404       8.449  24.612 -12.865
ATOM   6580 O    TIP  1405      15.881  23.760  -1.939
ATOM   6581 H1   TIP  1405      15.449  23.099  -1.399
ATOM   6582 H2   TIP  1405      15.924  24.536  -1.381
ATOM   6583 O    TIP  1406      -3.297  -5.656  14.647
ATOM   6584 H1   TIP  1406      -3.877  -5.680  13.886
ATOM   6585 H2   TIP  1406      -3.485  -6.467  15.119
ATOM   6586 O    TIP  1407      -5.066  -0.925   8.557
ATOM   6587 H1   TIP  1407      -5.064  -1.680   7.970
ATOM   6588 H2   TIP  1407      -4.145  -0.792   8.782
ATOM   6589 O    TIP  1408     -15.444   6.341 -16.372
ATOM   6590 H1   TIP  1408     -15.350   5.942 -17.236
ATOM   6591 H2   TIP  1408     -15.885   5.675 -15.845
ATOM   6592 O    TIP  1409       5.526  10.776 -23.380
ATOM   6593 H1   TIP  1409       4.590  10.920 -23.240
ATOM   6594 H2   TIP  1409       5.933  11.613 -23.156
ATOM   6595 O    TIP  1410     -11.328  25.023   4.593
ATOM   6596 H1   TIP  1410     -10.873  24.391   5.149
ATOM   6597 H2   TIP  1410     -10.637  25.604   4.276
ATOM   6598 O    TIP  1411     -18.977 -20.080 -12.162
ATOM   6599 H1   TIP  1411     -19.510 -20.595 -11.556
ATOM   6600 H2   TIP  1411     -18.390 -20.719 -12.567
ATOM   6601 O    TIP  1412      -1.222   4.113   4.527
ATOM   6602 H1   TIP  1412      -1.353   4.128   5.475
ATOM   6603 H2   TIP  1412      -0.549   4.773   4.366
ATOM   6604 O    TIP  1413      12.283   0.201   2.967
ATOM   6605 H1   TIP  1413      11.748  -0.575   3.131
ATOM   6606 H2   TIP  1413      11.654   0.878   2.716
ATOM   6607 O    TIP  1414     -10.372 -22.064  10.016
ATOM   6608 H1   TIP  1414     -10.082 -21.219   9.673
ATOM   6609 H2   TIP  1414     -11.218 -22.217   9.596
ATOM   6610 O    TIP  1415     -17.824 -17.600 -22.985
ATOM   6611 H1   TIP  1415     -18.660 -17.944 -22.671
ATOM   6612 H2   TIP  1415     -17.312 -17.450 -22.190
ATOM   6613 O    TIP  1416      19.262 -25.224  -4.854
ATOM   6614 H1   TIP  1416      19.751 -25.188  -5.676
ATOM   6615 H2   TIP  1416      18.636 -25.937  -4.977
ATOM   6616 O    TIP  1417     -28.635   6.357  -0.896
ATOM   6617 H1   TIP  1417     -27.814   6.413  -1.384
ATOM   6618 H2   TIP  1417     -28.376   6.067  -0.022
ATOM   6619 O    TIP  1418     -11.489   5.398  29.666
ATOM   6620 H1   TIP  1418     -11.432   5.194  30.600
ATOM   6621 H2   TIP  1418     -10.601   5.657  29.421
ATOM   6622 O    TIP  1419      10.115 -17.829   9.623
ATOM   6623 H1   TIP  1419      10.718 -18.011   8.903
ATOM   6624 H2   TIP  1419       9.699 -18.670   9.807
ATOM   6625 O    TIP  1420     -24.248 -17.253 -11.398
ATOM   6626 H1   TIP  1420     -24.795 -18.002 -11.633
ATOM   6627 H2   TIP  1420     -24.864 -16.527 -11.298
ATOM   6628 O    TIP  1421      10.633  -0.233 -18.291
ATOM   6629 H1   TIP  1421      10.545   0.279 -17.487
ATOM   6630 H2   TIP  1421       9.786  -0.144 -18.727
ATOM   6631 O    TIP  1422      -5.372  11.549 -17.997
ATOM   6632 H1   TIP  1422      -6.260  11.259 -17.791
ATOM   6633 H2   TIP  1422      -5.472  12.461 -18.267
ATOM   6634 O    TIP  1423       0.130  19.253 -15.712
ATOM   6635 H1   TIP  1423       0.672  18.466 -15.764
ATOM   6636 H2   TIP  1423      -0.637  18.984 -15.207
ATOM   6637 O    TIP  1424     -15.249   3.578 -19.678
ATOM   6638 H1   TIP  1424     -15.891   3.048 -20.150
ATOM   6639 H2   TIP  1424     -15.744   4.338 -19.371
ATOM   6640 O    TIP  1425     -23.115 -10.565   8.514
ATOM   6641 H1   TIP  1425     -22.616  -9.773   8.716
ATOM   6642 H2   TIP  1425     -23.339 -10.478   7.588
ATOM   6643 O    TIP  1426      -4.852 -24.693  11.265
ATOM   6644 H1   TIP  1426      -4.698 -24.079  10.547
ATOM   6645 H2   TIP  1426      -5.731 -24.482  11.577
ATOM   6646 O    TIP  1427     -18.297  13.697 -10.232
ATOM   6647 H1   TIP  1427     -17.870  14.100  -9.476
ATOM   6648 H2   TIP  1427     -17.871  14.098 -10.990
ATOM   6649 O    TIP  1428      17.056  10.548  -5.047
ATOM   6650 H1   TIP  1428      16.569  10.769  -5.841
ATOM   6651 H2   TIP  1428      17.759   9.973  -5.348
ATOM   6652 O    TIP  1429      12.372  12.249  -9.067
ATOM   6653 H1   TIP  1429      13.089  12.863  -8.911
ATOM   6654 H2   TIP  1429      11.811  12.335  -8.296
ATOM   6655 O    TIP  1430       2.654  16.397  28.327
ATOM   6656 H1   TIP  1430       3.002  16.502  29.212
ATOM   6657 H2   TIP  1430       2.725  17.267  27.935
ATOM   6658 O    TIP  1431       8.527  16.463 -11.257
ATOM   6659 H1   TIP  1431       7.600  16.267 -11.394
ATOM   6660 H2   TIP  1431       8.833  16.782 -12.106
ATOM   6661 O    TIP  1432      18.187 -10.521   3.516
ATOM   6662 H1   TIP  1432      18.926 -10.319   2.942
ATOM   6663 H2   TIP  1432      17.412 -10.336   2.986
ATOM   6664 O    TIP  1433      -8.985  25.126 -15.836
ATOM   6665 H1   TIP  1433      -9.384  24.322 -15.504
ATOM   6666 H2   TIP  1433      -9.570  25.824 -15.543
ATOM   6667 O    TIP  1434     -11.034  -9.742  23.716
ATOM   6668 H1   TIP  1434     -10.147  -9.570  23.400
ATOM   6669 H2   TIP  1434     -11.064  -9.336  24.582
ATOM   6670 O    TIP  1435     -27.311  -1.064   4.380
ATOM   6671 H1   TIP  1435     -27.594  -0.331   4.926
ATOM   6672 H2   TIP  1435     -27.304  -1.816   4.972
ATOM   6673 O    TIP  1436     -17.732   6.619   2.578
ATOM   6674 H1   TIP  1436     -16.864   7.016   2.505
ATOM   6675 H2   TIP  1436     -18.173   6.853   1.761
ATOM   6676 O    TIP  1437     -21.345 -22.776 -12.814
ATOM   6677 H1   TIP  1437     -20.595 -23.326 -12.588
ATOM   6678 H2   TIP  1437     -21.856 -22.722 -12.006
ATOM   6679 O    TIP  1438     -22.197 -24.649  -7.691
ATOM   6680 H1   TIP  1438     -21.980 -25.424  -7.174
ATOM   6681 H2   TIP  1438     -22.918 -24.236  -7.216
ATOM   6682 O    TIP  1439      -9.500   2.345  26.943
ATOM   6683 H1   TIP  1439      -8.614   2.663  26.771
ATOM   6684 H2   TIP  1439     -10.072   3.046  26.632
ATOM   6685 O    TIP  1440       5.402 -25.531 -23.489
ATOM   6686 H1   TIP  1440       5.710 -26.327 -23.923
ATOM   6687 H2   TIP  1440       6.200 -25.044 -23.285
ATOM   6688 O    TIP  1441       9.089  10.354 -17.845
ATOM   6689 H1   TIP  1441       9.511  10.616 -17.027
ATOM   6690 H2   TIP  1441       8.354  10.960 -17.942
ATOM   6691 O    TIP  1442      17.836  -7.854 -27.435
ATOM   6692 H1   TIP  1442      17.197  -8.042 -28.122
ATOM   6693 H2   TIP  1442      17.477  -8.270 -26.651
ATOM   6694 O    TIP  1443     -11.824 -21.642  19.015
ATOM   6695 H1   TIP  1443     -11.393 -20.892  19.424
ATOM   6696 H2   TIP  1443     -11.861 -21.420  18.085
ATOM   6697 O    TIP  1444     -11.636 -23.263 -25.976
ATOM   6698 H1   TIP  1444     -10.780 -23.610 -26.227
ATOM   6699 H2   TIP  1444     -12.106 -23.161 -26.804
ATOM   6700 O    TIP  1445      26.958 -12.240 -18.463
ATOM   6701 H1   TIP  1445      26.612 -12.723 -19.213
ATOM   6702 H2   TIP  1445      27.886 -12.472 -18.434
ATOM   6703 O    TIP  1446     -15.008  24.315 -18.709
ATOM   6704 H1   TIP  1446     -15.744  24.663 -19.212
ATOM   6705 H2   TIP  1446     -15.413  23.882 -17.958
ATOM   6706 O    TIP  1447     -21.208  10.260 -15.108
ATOM   6707 H1   TIP  1447     -20.542  10.943 -15.031
ATOM   6708 H2   TIP  1447     -20.719   9.474 -15.349
ATOM   6709 O    TIP  1448     -20.002   0.674  15.394
ATOM   6710 H1   TIP  1448     -20.047   0.076  16.140
ATOM   6711 H2   TIP  1448     -20.146   1.542  15.771
ATOM   6712 O    TIP  1449      -8.048  22.005 -18.967
ATOM   6713 H1   TIP  1449      -7.516  22.715 -19.325
ATOM   6714 H2   TIP  1449      -7.417  21.418 -18.552
ATOM   6715 O    TIP  1450      12.415  23.885 -17.790
ATOM   6716 H1   TIP  1450      11.937  24.577 -18.246
ATOM   6717 H2   TIP  1450      11.985  23.075 -18.063
ATOM   6718 O    TIP  1451     -17.839   8.338 -13.959
ATOM   6719 H1   TIP  1451     -18.510   8.238 -14.634
ATOM   6720 H2   TIP  1451     -17.013   8.364 -14.442
ATOM   6721 O    TIP  1452      -0.411 -22.247   1.330
ATOM   6722 H1   TIP  1452      -1.322 -22.508   1.199
ATOM   6723 H2   TIP  1452      -0.387 -21.894   2.220
ATOM   6724 O    TIP  1453     -24.984   7.416 -12.786
ATOM   6725 H1   TIP  1453     -25.451   6.583 -12.843
ATOM   6726 H2   TIP  1453     -25.557   7.978 -12.264
ATOM   6727 O    TIP  1454      23.455 -15.063 -11.130
ATOM   6728 H1   TIP  1454      23.208 -15.300 -12.024
ATOM   6729 H2   TIP  1454      24.160 -14.425 -11.237
ATOM   6730 O    TIP  1455     -20.546 -14.497 -24.127
ATOM   6731 H1   TIP  1455     -20.923 -15.308 -24.469
ATOM   6732 H2   TIP  1455     -19.743 -14.373 -24.633
ATOM   6733 O    TIP  1456      22.727 -11.872   0.766
ATOM   6734 H1   TIP  1456      22.985 -12.792   0.714
ATOM   6735 H2   TIP  1456      23.381 -11.472   1.340
ATOM   6736 O    TIP  1457      20.683 -14.698  -2.124
ATOM   6737 H1   TIP  1457      20.697 -13.824  -1.735
ATOM   6738 H2   TIP  1457      19.808 -15.034  -1.930
ATOM   6739 O    TIP  1458     -10.131   1.796   2.389
ATOM   6740 H1   TIP  1458      -9.245   1.440   2.329
ATOM   6741 H2   TIP  1458     -10.274   2.228   1.547
ATOM   6742 O    TIP  1459      28.719 -15.021   2.526
ATOM   6743 H1   TIP  1459      28.576 -15.961   2.633
ATOM   6744 H2   TIP  1459      28.695 -14.880   1.580
ATOM   6745 O    TIP  1460      14.328  12.356 -28.533
ATOM   6746 H1   TIP  1460      14.496  12.689 -29.414
ATOM   6747 H2   TIP  1460      14.957  11.643 -28.421
ATOM   6748 O    TIP  1461      -4.685   9.377 -13.519
ATOM   6749 H1   TIP  1461      -3.919   9.041 -13.984
ATOM   6750 H2   TIP  1461      -5.258   9.711 -14.209
ATOM   6751 O    TIP  1462      26.223  -8.630  -1.448
ATOM   6752 H1   TIP  1462      26.835  -8.947  -2.112
ATOM   6753 H2   TIP  1462      25.568  -9.323  -1.373
ATOM   6754 O    TIP  1463     -23.171  18.645   1.351
ATOM   6755 H1   TIP  1463     -23.006  18.093   0.586
ATOM   6756 H2   TIP  1463     -24.070  18.440   1.606
ATOM   6757 O    TIP  1464       0.041 -29.054 -15.984
ATOM   6758 H1   TIP  1464       0.359 -28.153 -16.034
ATOM   6759 H2   TIP  1464      -0.295 -29.239 -16.860
ATOM   6760 O    TIP  1465     -16.560 -29.446   1.200
ATOM   6761 H1   TIP  1465     -16.283 -29.164   2.072
ATOM   6762 H2   TIP  1465     -16.194 -30.325   1.103
ATOM   6763 O    TIP  1466     -23.701   0.507   1.775
ATOM   6764 H1   TIP  1466     -23.498   1.167   2.437
ATOM   6765 H2   TIP  1466     -23.248   0.809   0.988
ATOM   6766 O    TIP  1467     -16.846  29.149 -21.606
ATOM   6767 H1   TIP  1467     -16.937  29.641 -20.791
ATOM   6768 H2   TIP  1467     -17.651  28.635 -21.668
ATOM   6769 O    TIP  1468     -19.165   1.230 -15.104
ATOM   6770 H1   TIP  1468     -19.580   0.369 -15.062
ATOM   6771 H2   TIP  1468     -19.621   1.683 -15.814
ATOM   6772 O    TIP  1469      -9.377  15.762  -0.805
ATOM   6773 H1   TIP  1469      -8.789  16.361  -0.346
ATOM   6774 H2   TIP  1469     -10.182  16.265  -0.932
ATOM   6775 O    TIP  1470      18.135   0.962 -23.401
ATOM   6776 H1   TIP  1470      18.735   1.350 -24.038
ATOM   6777 H2   TIP  1470      18.142   1.571 -22.663
ATOM   6778 O    TIP  1471      12.188  -8.397  28.621
ATOM   6779 H1   TIP  1471      11.895  -7.525  28.885
ATOM   6780 H2   TIP  1471      12.571  -8.269  27.753
ATOM   6781 O    TIP  1472       6.691   0.650 -22.954
ATOM   6782 H1   TIP  1472       6.396   1.558 -22.889
ATOM   6783 H2   TIP  1472       6.919   0.407 -22.057
ATOM   6784 O    TIP  1473      24.348  12.762 -10.077
ATOM   6785 H1   TIP  1473      23.892  12.575  -9.257
ATOM   6786 H2   TIP  1473      24.484  13.710 -10.066
ATOM   6787 O    TIP  1474      19.745  18.695  -5.674
ATOM   6788 H1   TIP  1474      19.166  18.559  -6.424
ATOM   6789 H2   TIP  1474      19.339  19.410  -5.184
ATOM   6790 O    TIP  1475      -5.821  15.591  13.255
ATOM   6791 H1   TIP  1475      -5.455  14.756  13.546
ATOM   6792 H2   TIP  1475      -5.669  15.603  12.310
ATOM   6793 O    TIP  1476     -11.282 -15.338  15.685
ATOM   6794 H1   TIP  1476     -11.266 -16.224  16.045
ATOM   6795 H2   TIP  1476     -11.284 -15.463  14.736
ATOM   6796 O    TIP  1477      -3.160 -29.005  -6.363
ATOM   6797 H1   TIP  1477      -3.406 -29.193  -5.458
ATOM   6798 H2   TIP  1477      -2.251 -28.710  -6.309
ATOM   6799 O    TIP  1478       1.003  12.379  -0.098
ATOM   6800 H1   TIP  1478       1.671  12.688  -0.709
ATOM   6801 H2   TIP  1478       1.430  12.400   0.758
ATOM   6802 O    TIP  1479     -28.190  -7.143   2.188
ATOM   6803 H1   TIP  1479     -28.286  -7.478   3.079
ATOM   6804 H2   TIP  1479     -27.647  -6.361   2.282
ATOM   6805 O    TIP  1480      15.415  17.584   0.168
ATOM   6806 H1   TIP  1480      15.627  16.982  -0.545
ATOM   6807 H2   TIP  1480      14.716  17.147   0.652
ATOM   6808 O    TIP  1481      -6.266   2.650  17.152
ATOM   6809 H1   TIP  1481      -7.024   3.151  17.452
ATOM   6810 H2   TIP  1481      -6.641   1.894  16.701
ATOM   6811 O    TIP  1482       0.140   3.890 -22.584
ATOM   6812 H1   TIP  1482      -0.299   3.095 -22.285
ATOM   6813 H2   TIP  1482      -0.437   4.602 -22.308
ATOM   6814 O    TIP  1483     -20.355   5.191  -4.485
ATOM   6815 H1   TIP  1483     -21.207   5.535  -4.754
ATOM   6816 H2   TIP  1483     -19.722   5.822  -4.826
ATOM   6817 O    TIP  1484      -0.324   0.387  19.850
ATOM   6818 H1   TIP  1484      -0.023  -0.462  19.527
ATOM   6819 H2   TIP  1484      -1.023   0.175  20.469
ATOM   6820 O    TIP  1485      13.069 -22.624   9.876
ATOM   6821 H1   TIP  1485      13.824 -22.543   9.294
ATOM   6822 H2   TIP  1485      12.608 -23.403   9.566
ATOM   6823 O    TIP  1486      -7.251   0.691   5.096
ATOM   6824 H1   TIP  1486      -7.686   0.464   4.275
ATOM   6825 H2   TIP  1486      -7.737   0.212   5.767
ATOM   6826 O    TIP  1487       3.115  13.688  -1.296
ATOM   6827 H1   TIP  1487       3.836  13.197  -0.902
ATOM   6828 H2   TIP  1487       3.527  14.475  -1.653
ATOM   6829 O    TIP  1488      13.987   5.446 -20.654
ATOM   6830 H1   TIP  1488      13.280   5.305 -21.284
ATOM   6831 H2   TIP  1488      13.585   5.957 -19.952
ATOM   6832 O    TIP  1489       4.286 -19.962 -22.001
ATOM   6833 H1   TIP  1489       5.033 -19.444 -21.698
ATOM   6834 H2   TIP  1489       4.231 -20.689 -21.381
ATOM   6835 O    TIP  1490     -15.139   1.081 -26.633
ATOM   6836 H1   TIP  1490     -15.897   1.411 -26.150
ATOM   6837 H2   TIP  1490     -15.154   0.135 -26.486
ATOM   6838 O    TIP  1491     -10.910  14.382 -19.691
ATOM   6839 H1   TIP  1491     -10.415  14.280 -18.879
ATOM   6840 H2   TIP  1491     -11.684  14.884 -19.440
ATOM   6841 O    TIP  1492      -7.032  27.029 -20.488
ATOM   6842 H1   TIP  1492      -7.343  26.585 -19.699
ATOM   6843 H2   TIP  1492      -7.766  26.977 -21.099
ATOM   6844 O    TIP  1493     -29.057  -4.840 -12.816
ATOM   6845 H1   TIP  1493     -29.383  -5.731 -12.692
ATOM   6846 H2   TIP  1493     -29.680  -4.438 -13.421
ATOM   6847 O    TIP  1494     -22.399  -4.771 -17.693
ATOM   6848 H1   TIP  1494     -21.492  -4.736 -17.996
ATOM   6849 H2   TIP  1494     -22.922  -4.721 -18.493
ATOM   6850 O    TIP  1495      21.634  16.273  -5.984
ATOM   6851 H1   TIP  1495      20.862  16.832  -5.899
ATOM   6852 H2   TIP  1495      22.312  16.720  -5.479
ATOM   6853 O    TIP  1496     -17.632 -14.790 -21.313
ATOM   6854 H1   TIP  1496     -17.138 -14.921 -20.504
ATOM   6855 H2   TIP  1496     -16.965 -14.620 -21.977
ATOM   6856 O    TIP  1497     -24.990 -19.227 -15.987
ATOM   6857 H1   TIP  1497     -24.644 -18.806 -15.201
ATOM   6858 H2   TIP  1497     -24.418 -18.926 -16.693
ATOM   6859 O    TIP  1498      19.741   2.396 -19.515
ATOM   6860 H1   TIP  1498      19.350   1.716 -18.967
ATOM   6861 H2   TIP  1498      20.602   2.551 -19.128
ATOM   6862 O    TIP  1499     -17.716 -10.891   9.036
ATOM   6863 H1   TIP  1499     -18.516 -10.812   8.516
ATOM   6864 H2   TIP  1499     -17.016 -10.979   8.388
ATOM   6865 O    TIP  1500      14.092  28.953 -23.972
ATOM   6866 H1   TIP  1500      13.345  28.407 -23.725
ATOM   6867 H2   TIP  1500      14.103  29.653 -23.320
ATOM   6868 O    TIP  1501      -1.730 -12.037 -27.718
ATOM   6869 H1   TIP  1501      -2.330 -11.293 -27.749
ATOM   6870 H2   TIP  1501      -1.328 -11.987 -26.851
ATOM   6871 O    TIP  1502       1.362   8.907   4.197
ATOM   6872 H1   TIP  1502       0.666   9.228   3.624
ATOM   6873 H2   TIP  1502       1.987   9.630   4.244
ATOM   6874 O    TIP  1503       8.211  14.108 -22.167
ATOM   6875 H1   TIP  1503       8.819  14.683 -21.705
ATOM   6876 H2   TIP  1503       8.266  14.384 -23.082
ATOM   6877 O    TIP  1504      17.401 -27.375 -14.964
ATOM   6878 H1   TIP  1504      17.248 -28.186 -14.480
ATOM   6879 H2   TIP  1504      16.971 -26.698 -14.441
ATOM   6880 O    TIP  1505     -19.638  -0.057  10.133
ATOM   6881 H1   TIP  1505     -19.233  -0.443   9.356
ATOM   6882 H2   TIP  1505     -18.973   0.537  10.481
ATOM   6883 O    TIP  1506     -24.993  25.063 -11.007
ATOM   6884 H1   TIP  1506     -24.850  25.341 -10.103
ATOM   6885 H2   TIP  1506     -25.854  25.414 -11.233
ATOM   6886 O    TIP  1507      22.545 -20.831 -13.462
ATOM   6887 H1   TIP  1507      22.272 -21.107 -12.587
ATOM   6888 H2   TIP  1507      21.734 -20.798 -13.968
ATOM   6889 O    TIP  1508       0.891  26.846 -21.290
ATOM   6890 H1   TIP  1508       1.429  26.094 -21.537
ATOM   6891 H2   TIP  1508       1.404  27.608 -21.559
ATOM   6892 O    TIP  1509     -28.480 -22.533   3.462
ATOM   6893 H1   TIP  1509     -29.246 -22.043   3.758
ATOM   6894 H2   TIP  1509     -27.876 -21.864   3.140
ATOM   6895 O    TIP  1510     -12.701   1.331 -18.405
ATOM   6896 H1   TIP  1510     -12.341   1.754 -17.625
ATOM   6897 H2   TIP  1510     -12.577   1.973 -19.105
ATOM   6898 O    TIP  1511     -23.074 -13.082 -27.776
ATOM   6899 H1   TIP  1511     -23.531 -12.496 -28.378
ATOM   6900 H2   TIP  1511     -23.656 -13.836 -27.684
ATOM   6901 O    TIP  1512     -14.869  -8.406  16.941
ATOM   6902 H1   TIP  1512     -14.070  -8.011  17.292
ATOM   6903 H2   TIP  1512     -15.011  -7.961  16.106
ATOM   6904 O    TIP  1513      16.573 -16.261 -27.367
ATOM   6905 H1   TIP  1513      17.358 -15.714 -27.404
ATOM   6906 H2   TIP  1513      16.537 -16.687 -28.224
ATOM   6907 O    TIP  1514     -12.998 -12.357   5.363
ATOM   6908 H1   TIP  1514     -12.969 -11.939   6.223
ATOM   6909 H2   TIP  1514     -13.725 -11.928   4.911
ATOM   6910 O    TIP  1515      21.284   1.128  -8.829
ATOM   6911 H1   TIP  1515      21.660   0.648  -8.092
ATOM   6912 H2   TIP  1515      22.040   1.501  -9.284
ATOM   6913 O    TIP  1516     -25.518 -12.357 -11.612
ATOM   6914 H1   TIP  1516     -25.746 -13.182 -12.039
ATOM   6915 H2   TIP  1516     -24.567 -12.294 -11.703
ATOM   6916 O    TIP  1517      17.618 -27.652  -5.209
ATOM   6917 H1   TIP  1517      16.999 -28.380  -5.257
ATOM   6918 H2   TIP  1517      18.031 -27.630  -6.072
ATOM   6919 O    TIP  1518      -2.021 -16.061   8.534
ATOM   6920 H1   TIP  1518      -2.619 -16.799   8.412
ATOM   6921 H2   TIP  1518      -1.180 -16.376   8.202
ATOM   6922 O    TIP  1519      -2.221   5.551 -15.675
ATOM   6923 H1   TIP  1519      -2.937   5.715 -16.289
ATOM   6924 H2   TIP  1519      -1.428   5.758 -16.169
ATOM   6925 O    TIP  1520     -16.635  -2.928  16.313
ATOM   6926 H1   TIP  1520     -15.806  -3.388  16.445
ATOM   6927 H2   TIP  1520     -16.419  -2.003  16.431
ATOM   6928 O    TIP  1521      29.575   4.074   2.184
ATOM   6929 H1   TIP  1521      30.483   4.237   1.929
ATOM   6930 H2   TIP  1521      29.155   3.749   1.388
ATOM   6931 O    TIP  1522      21.528 -18.660  12.262
ATOM   6932 H1   TIP  1522      20.906 -19.368  12.095
ATOM   6933 H2   TIP  1522      21.124 -17.887  11.870
ATOM   6934 O    TIP  1523     -23.758 -13.132  -6.176
ATOM   6935 H1   TIP  1523     -24.294 -13.740  -5.667
ATOM   6936 H2   TIP  1523     -24.070 -13.232  -7.076
ATOM   6937 O    TIP  1524      22.111   1.708  -5.959
ATOM   6938 H1   TIP  1524      22.284   2.492  -6.480
ATOM   6939 H2   TIP  1524      21.403   1.963  -5.369
ATOM   6940 O    TIP  1525      11.388  14.848  -7.422
ATOM   6941 H1   TIP  1525      10.683  14.542  -6.852
ATOM   6942 H2   TIP  1525      10.948  15.112  -8.229
ATOM   6943 O    TIP  1526      -6.837  16.191 -12.908
ATOM   6944 H1   TIP  1526      -6.811  15.381 -13.415
ATOM   6945 H2   TIP  1526      -7.286  16.817 -13.477
ATOM   6946 O    TIP  1527      10.920 -24.117 -25.583
ATOM   6947 H1   TIP  1527      11.327 -23.662 -26.320
ATOM   6948 H2   TIP  1527      11.146 -25.038 -25.714
ATOM   6949 O    TIP  1528       5.478 -26.412   1.333
ATOM   6950 H1   TIP  1528       5.096 -27.272   1.506
ATOM   6951 H2   TIP  1528       5.418 -26.307   0.384
ATOM   6952 O    TIP  1529       6.337  13.465 -15.937
ATOM   6953 H1   TIP  1529       6.570  12.857 -16.638
ATOM   6954 H2   TIP  1529       5.505  13.135 -15.599
ATOM   6955 O    TIP  1530     -23.368  -5.171   9.052
ATOM   6956 H1   TIP  1530     -23.408  -4.323   8.610
ATOM   6957 H2   TIP  1530     -24.275  -5.359   9.295
ATOM   6958 O    TIP  1531     -20.634   5.409   9.439
ATOM   6959 H1   TIP  1531     -19.738   5.702   9.275
ATOM   6960 H2   TIP  1531     -20.638   4.488   9.179
ATOM   6961 O    TIP  1532     -25.957 -20.936   4.324
ATOM   6962 H1   TIP  1532     -26.466 -20.828   3.521
ATOM   6963 H2   TIP  1532     -26.588 -20.794   5.029
ATOM   6964 O    TIP  1533       4.554 -10.841  24.861
ATOM   6965 H1   TIP  1533       4.135 -11.432  25.487
ATOM   6966 H2   TIP  1533       4.120 -11.026  24.029
ATOM   6967 O    TIP  1534      10.574 -27.382 -20.543
ATOM   6968 H1   TIP  1534       9.989 -27.686 -19.849
ATOM   6969 H2   TIP  1534      11.454 -27.531 -20.198
ATOM   6970 O    TIP  1535      14.979  13.450 -16.502
ATOM   6971 H1   TIP  1535      14.367  13.234 -17.206
ATOM   6972 H2   TIP  1535      14.433  13.841 -15.820
ATOM   6973 O    TIP  1536      11.388  19.811  -6.012
ATOM   6974 H1   TIP  1536      10.583  20.108  -5.589
ATOM   6975 H2   TIP  1536      12.038  20.475  -5.786
ATOM   6976 O    TIP  1537     -22.735 -23.161  26.992
ATOM   6977 H1   TIP  1537     -22.971 -22.901  26.102
ATOM   6978 H2   TIP  1537     -23.072 -22.458  27.547
ATOM   6979 O    TIP  1538      14.977  24.469  -7.487
ATOM   6980 H1   TIP  1538      14.234  25.055  -7.344
ATOM   6981 H2   TIP  1538      15.259  24.218  -6.608
ATOM   6982 O    TIP  1539     -21.288 -23.493  -4.241
ATOM   6983 H1   TIP  1539     -21.561 -22.924  -3.522
ATOM   6984 H2   TIP  1539     -21.888 -24.238  -4.200
ATOM   6985 O    TIP  1540      -8.442   6.993   7.403
ATOM   6986 H1   TIP  1540      -7.658   6.719   6.926
ATOM   6987 H2   TIP  1540      -9.086   6.309   7.219
ATOM   6988 O    TIP  1541     -23.672  -2.367   4.796
ATOM   6989 H1   TIP  1541     -24.347  -1.837   4.373
ATOM   6990 H2   TIP  1541     -24.021  -2.551   5.668
ATOM   6991 O    TIP  1542       3.007  18.693  -4.782
ATOM   6992 H1   TIP  1542       3.067  19.644  -4.692
ATOM   6993 H2   TIP  1542       2.366  18.429  -4.123
ATOM   6994 O    TIP  1543     -14.856  11.314 -16.811
ATOM   6995 H1   TIP  1543     -14.835  10.360 -16.750
ATOM   6996 H2   TIP  1543     -15.644  11.569 -16.331
ATOM   6997 O    TIP  1544      28.099  -0.157 -19.902
ATOM   6998 H1   TIP  1544      28.507   0.004 -19.051
ATOM   6999 H2   TIP  1544      27.344   0.431 -19.922
ATOM   7000 O    TIP  1545     -21.776   1.535  -3.001
ATOM   7001 H1   TIP  1545     -21.756   2.276  -3.606
ATOM   7002 H2   TIP  1545     -22.593   1.080  -3.205
ATOM   7003 O    TIP  1546       5.794   6.619   7.800
ATOM   7004 H1   TIP  1546       5.763   7.472   7.367
ATOM   7005 H2   TIP  1546       4.980   6.575   8.302
ATOM   7006 O    TIP  1547      21.243 -15.002   7.153
ATOM   7007 H1   TIP  1547      20.712 -15.748   6.874
ATOM   7008 H2   TIP  1547      20.609 -14.363   7.477
ATOM   7009 O    TIP  1548     -21.746 -16.702  -3.951
ATOM   7010 H1   TIP  1548     -22.203 -16.079  -3.386
ATOM   7011 H2   TIP  1548     -21.445 -17.390  -3.357
ATOM   7012 O    TIP  1549       6.571 -24.092  -1.531
ATOM   7013 H1   TIP  1549       6.273 -23.184  -1.576
ATOM   7014 H2   TIP  1549       7.159 -24.189  -2.279
ATOM   7015 O    TIP  1550      22.976   5.224 -26.867
ATOM   7016 H1   TIP  1550      23.840   5.094 -26.477
ATOM   7017 H2   TIP  1550      23.079   5.990 -27.431
ATOM   7018 O    TIP  1551      26.456 -16.558 -11.313
ATOM   7019 H1   TIP  1551      27.164 -17.190 -11.439
ATOM   7020 H2   TIP  1551      25.682 -16.990 -11.675
ATOM   7021 O    TIP  1552       9.366  26.976  -6.922
ATOM   7022 H1   TIP  1552       8.891  26.172  -7.134
ATOM   7023 H2   TIP  1552       9.824  26.776  -6.105
ATOM   7024 O    TIP  1553      -9.759  20.897 -12.657
ATOM   7025 H1   TIP  1553      -8.988  21.266 -13.087
ATOM   7026 H2   TIP  1553     -10.025  21.565 -12.026
ATOM   7027 O    TIP  1554     -23.171 -20.548  -1.385
ATOM   7028 H1   TIP  1554     -24.092 -20.453  -1.629
ATOM   7029 H2   TIP  1554     -23.003 -21.488  -1.439
ATOM   7030 O    TIP  1555      -6.512   2.086   2.072
ATOM   7031 H1   TIP  1555      -7.164   1.427   2.309
ATOM   7032 H2   TIP  1555      -5.777   1.920   2.663
ATOM   7033 O    TIP  1556       7.481  21.237   1.226
ATOM   7034 H1   TIP  1556       7.027  21.683   1.941
ATOM   7035 H2   TIP  1556       7.935  20.507   1.647
ATOM   7036 O    TIP  1557      -1.682  18.327   3.405
ATOM   7037 H1   TIP  1557      -1.057  18.807   2.862
ATOM   7038 H2   TIP  1557      -2.522  18.441   2.963
ATOM   7039 O    TIP  1558       9.242 -25.950 -17.437
ATOM   7040 H1   TIP  1558       8.349 -26.028 -17.103
ATOM   7041 H2   TIP  1558       9.292 -25.058 -17.782
ATOM   7042 O    TIP  1559      16.889  13.825  -0.647
ATOM   7043 H1   TIP  1559      17.404  14.433  -0.116
ATOM   7044 H2   TIP  1559      16.139  14.341  -0.942
ATOM   7045 O    TIP  1560      23.784 -18.509 -22.216
ATOM   7046 H1   TIP  1560      24.492 -18.255 -22.807
ATOM   7047 H2   TIP  1560      23.726 -17.791 -21.586
ATOM   7048 O    TIP  1561      -3.702 -18.348 -25.655
ATOM   7049 H1   TIP  1561      -4.474 -18.046 -26.134
ATOM   7050 H2   TIP  1561      -3.065 -18.563 -26.336
ATOM   7051 O    TIP  1562     -28.415  13.114 -19.090
ATOM   7052 H1   TIP  1562     -29.014  13.011 -19.829
ATOM   7053 H2   TIP  1562     -27.980  12.265 -19.012
ATOM   7054 O    TIP  1563      25.315  -8.862   4.609
ATOM   7055 H1   TIP  1563      25.309  -9.480   5.339
ATOM   7056 H2   TIP  1563      25.648  -9.369   3.868
ATOM   7057 O    TIP  1564      -4.195  21.128  -3.557
ATOM   7058 H1   TIP  1564      -3.975  21.633  -2.774
ATOM   7059 H2   TIP  1564      -3.355  20.797  -3.874
ATOM   7060 O    TIP  1565     -22.134   8.208  12.820
ATOM   7061 H1   TIP  1565     -22.096   9.107  12.496
ATOM   7062 H2   TIP  1565     -22.988   8.143  13.248
ATOM   7063 O    TIP  1566     -21.809  27.460 -24.990
ATOM   7064 H1   TIP  1566     -22.188  28.333 -24.889
ATOM   7065 H2   TIP  1566     -22.352  26.897 -24.439
ATOM   7066 O    TIP  1567     -28.777   7.196 -15.883
ATOM   7067 H1   TIP  1567     -28.009   7.486 -15.390
ATOM   7068 H2   TIP  1567     -29.504   7.281 -15.268
ATOM   7069 O    TIP  1568      18.042  14.222  -9.465
ATOM   7070 H1   TIP  1568      18.561  13.506  -9.831
ATOM   7071 H2   TIP  1568      18.600  14.994  -9.555
ATOM   7072 O    TIP  1569      28.732  10.373 -19.998
ATOM   7073 H1   TIP  1569      28.825  10.537 -19.060
ATOM   7074 H2   TIP  1569      29.608  10.117 -20.286
ATOM   7075 O    TIP  1570      17.339 -26.006   3.641
ATOM   7076 H1   TIP  1570      17.336 -26.745   4.250
ATOM   7077 H2   TIP  1570      16.920 -25.294   4.125
ATOM   7078 O    TIP  1571      18.199 -13.060  10.847
ATOM   7079 H1   TIP  1571      18.053 -12.299  11.409
ATOM   7080 H2   TIP  1571      18.785 -13.623  11.352
ATOM   7081 O    TIP  1572       5.411  23.672  -2.166
ATOM   7082 H1   TIP  1572       6.280  24.072  -2.134
ATOM   7083 H2   TIP  1572       5.051  23.946  -3.009
ATOM   7084 O    TIP  1573      22.364  15.121  -8.237
ATOM   7085 H1   TIP  1573      22.154  15.362  -7.336
ATOM   7086 H2   TIP  1573      22.812  14.278  -8.163
ATOM   7087 O    TIP  1574      22.657  10.293  -2.741
ATOM   7088 H1   TIP  1574      21.766  10.621  -2.860
ATOM   7089 H2   TIP  1574      22.798  10.315  -1.795
ATOM   7090 O    TIP  1575       5.567  20.751  -2.885
ATOM   7091 H1   TIP  1575       5.630  21.699  -3.000
ATOM   7092 H2   TIP  1575       4.989  20.461  -3.590
ATOM   7093 O    TIP  1576     -27.635 -16.864  -3.163
ATOM   7094 H1   TIP  1576     -28.568 -16.799  -3.363
ATOM   7095 H2   TIP  1576     -27.601 -17.050  -2.225
ATOM   7096 O    TIP  1577     -17.928 -12.003 -26.662
ATOM   7097 H1   TIP  1577     -17.112 -11.848 -26.186
ATOM   7098 H2   TIP  1577     -18.241 -12.846 -26.334
ATOM   7099 O    TIP  1578       0.863  -0.491   4.984
ATOM   7100 H1   TIP  1578       1.502  -0.058   4.418
ATOM   7101 H2   TIP  1578       0.073   0.045   4.909
ATOM   7102 O    TIP  1579     -15.948  18.396 -10.601
ATOM   7103 H1   TIP  1579     -15.784  18.205 -11.524
ATOM   7104 H2   TIP  1579     -15.601  17.636 -10.133
ATOM   7105 O    TIP  1580      23.671  -1.765  -1.531
ATOM   7106 H1   TIP  1580      24.390  -2.204  -1.076
ATOM   7107 H2   TIP  1580      23.072  -2.471  -1.772
ATOM   7108 O    TIP  1581     -12.263  13.544  -8.766
ATOM   7109 H1   TIP  1581     -11.533  12.962  -8.976
ATOM   7110 H2   TIP  1581     -12.982  13.237  -9.318
ATOM   7111 O    TIP  1582       8.746   7.650 -22.427
ATOM   7112 H1   TIP  1582       8.708   8.426 -21.869
ATOM   7113 H2   TIP  1582       8.883   6.923 -21.820
ATOM   7114 O    TIP  1583      14.982  16.463 -21.086
ATOM   7115 H1   TIP  1583      15.513  17.198 -21.391
ATOM   7116 H2   TIP  1583      14.131  16.591 -21.503
ATOM   7117 O    TIP  1584     -25.277  -2.120 -20.494
ATOM   7118 H1   TIP  1584     -25.589  -2.309 -21.378
ATOM   7119 H2   TIP  1584     -25.098  -1.179 -20.498
ATOM   7120 O    TIP  1585       6.549 -13.970 -21.979
ATOM   7121 H1   TIP  1585       7.177 -13.612 -22.606
ATOM   7122 H2   TIP  1585       7.046 -14.622 -21.485
ATOM   7123 O    TIP  1586      21.507   1.043  10.468
ATOM   7124 H1   TIP  1586      22.404   1.117  10.143
ATOM   7125 H2   TIP  1586      21.057   1.809  10.112
ATOM   7126 O    TIP  1587      16.751  -8.283   7.978
ATOM   7127 H1   TIP  1587      17.480  -8.707   7.525
ATOM   7128 H2   TIP  1587      17.165  -7.631   8.543
ATOM   7129 O    TIP  1588      -3.873 -11.034  26.815
ATOM   7130 H1   TIP  1588      -4.219 -10.933  25.928
ATOM   7131 H2   TIP  1588      -3.195 -10.363  26.887
ATOM   7132 O    TIP  1589     -17.226   2.450 -21.445
ATOM   7133 H1   TIP  1589     -17.962   2.685 -20.880
ATOM   7134 H2   TIP  1589     -17.424   2.867 -22.284
ATOM   7135 O    TIP  1590     -27.215  -9.400  -7.705
ATOM   7136 H1   TIP  1590     -27.039  -9.884  -6.898
ATOM   7137 H2   TIP  1590     -26.401  -9.461  -8.205
ATOM   7138 O    TIP  1591     -19.540   0.351   6.604
ATOM   7139 H1   TIP  1591     -19.697  -0.358   7.226
ATOM   7140 H2   TIP  1591     -18.876   0.006   6.007
ATOM   7141 O    TIP  1592      13.091  -8.287  11.183
ATOM   7142 H1   TIP  1592      13.302  -8.177  12.110
ATOM   7143 H2   TIP  1592      13.235  -7.422  10.800
ATOM   7144 O    TIP  1593      11.449  19.070   2.973
ATOM   7145 H1   TIP  1593      12.117  19.438   3.551
ATOM   7146 H2   TIP  1593      11.943  18.690   2.246
ATOM   7147 O    TIP  1594     -22.614 -13.140 -22.685
ATOM   7148 H1   TIP  1594     -21.978 -13.545 -23.275
ATOM   7149 H2   TIP  1594     -22.890 -12.344 -23.138
ATOM   7150 O    TIP  1595       6.675  28.854 -24.114
ATOM   7151 H1   TIP  1595       7.059  29.530 -23.554
ATOM   7152 H2   TIP  1595       6.568  29.279 -24.965
ATOM   7153 O    TIP  1596      -7.090 -26.919  14.278
ATOM   7154 H1   TIP  1596      -7.102 -26.363  13.499
ATOM   7155 H2   TIP  1596      -6.172 -27.170  14.379
ATOM   7156 O    TIP  1597       3.751   2.631  29.687
ATOM   7157 H1   TIP  1597       3.383   1.748  29.712
ATOM   7158 H2   TIP  1597       3.694   2.889  28.768
ATOM   7159 O    TIP  1598      -8.192  28.007   1.293
ATOM   7160 H1   TIP  1598      -7.961  27.094   1.124
ATOM   7161 H2   TIP  1598      -7.768  28.212   2.126
ATOM   7162 O    TIP  1599     -11.633  17.472  -4.482
ATOM   7163 H1   TIP  1599     -12.006  17.169  -5.309
ATOM   7164 H2   TIP  1599     -11.811  18.412  -4.467
ATOM   7165 O    TIP  1600      11.210 -12.953   4.043
ATOM   7166 H1   TIP  1600      10.260 -12.843   4.066
ATOM   7167 H2   TIP  1600      11.369 -13.515   3.285
ATOM   7168 O    TIP  1601      -6.068  19.944 -20.794
ATOM   7169 H1   TIP  1601      -6.690  20.549 -21.198
ATOM   7170 H2   TIP  1601      -6.333  19.080 -21.109
ATOM   7171 O    TIP  1602      -8.870  24.456  -5.516
ATOM   7172 H1   TIP  1602      -8.095  24.284  -6.052
ATOM   7173 H2   TIP  1602      -9.475  24.906  -6.106
ATOM   7174 O    TIP  1603     -25.375 -12.603  29.429
ATOM   7175 H1   TIP  1603     -25.933 -13.261  29.842
ATOM   7176 H2   TIP  1603     -25.935 -12.188  28.774
ATOM   7177 O    TIP  1604      24.537  -7.580  -6.451
ATOM   7178 H1   TIP  1604      24.160  -6.854  -5.954
ATOM   7179 H2   TIP  1604      25.067  -8.059  -5.813
ATOM   7180 O    TIP  1605      22.613 -17.982 -25.743
ATOM   7181 H1   TIP  1605      23.039 -17.203 -25.385
ATOM   7182 H2   TIP  1605      22.062 -18.303 -25.030
ATOM   7183 O    TIP  1606      10.908  -6.546   6.677
ATOM   7184 H1   TIP  1606      10.969  -7.308   7.252
ATOM   7185 H2   TIP  1606      10.899  -6.913   5.793
ATOM   7186 O    TIP  1607     -18.256  -8.191   9.487
ATOM   7187 H1   TIP  1607     -18.358  -9.080   9.825
ATOM   7188 H2   TIP  1607     -17.335  -8.133   9.234
ATOM   7189 O    TIP  1608      -5.940   8.581  11.353
ATOM   7190 H1   TIP  1608      -6.109   9.481  11.629
ATOM   7191 H2   TIP  1608      -6.789   8.257  11.052
ATOM   7192 O    TIP  1609     -18.697  21.573 -13.888
ATOM   7193 H1   TIP  1609     -17.929  21.351 -14.414
ATOM   7194 H2   TIP  1609     -18.472  22.405 -13.473
ATOM   7195 O    TIP  1610      28.128  14.677  -8.962
ATOM   7196 H1   TIP  1610      28.066  14.383  -8.053
ATOM   7197 H2   TIP  1610      28.994  14.388  -9.250
ATOM   7198 O    TIP  1611      19.773   8.218 -16.241
ATOM   7199 H1   TIP  1611      19.302   7.385 -16.238
ATOM   7200 H2   TIP  1611      19.345   8.739 -15.561
ATOM   7201 O    TIP  1612      12.505  16.698   1.340
ATOM   7202 H1   TIP  1612      12.936  16.876   2.176
ATOM   7203 H2   TIP  1612      11.769  16.129   1.565
ATOM   7204 O    TIP  1613      13.937 -26.693 -13.062
ATOM   7205 H1   TIP  1613      14.854 -26.420 -13.058
ATOM   7206 H2   TIP  1613      13.847 -27.245 -12.285
ATOM   7207 O    TIP  1614     -24.443  14.725 -21.190
ATOM   7208 H1   TIP  1614     -24.822  15.531 -21.541
ATOM   7209 H2   TIP  1614     -24.927  14.023 -21.626
ATOM   7210 O    TIP  1615      13.064  15.702 -18.024
ATOM   7211 H1   TIP  1615      14.007  15.792 -18.160
ATOM   7212 H2   TIP  1615      12.985  15.195 -17.216
ATOM   7213 O    TIP  1616      28.180   7.089 -14.080
ATOM   7214 H1   TIP  1616      27.602   6.592 -13.501
ATOM   7215 H2   TIP  1616      28.034   8.003 -13.839
ATOM   7216 O    TIP  1617     -22.707  25.104   1.171
ATOM   7217 H1   TIP  1617     -23.234  24.628   0.529
ATOM   7218 H2   TIP  1617     -23.347  25.555   1.720
ATOM   7219 O    TIP  1618       6.499  12.386  -6.791
ATOM   7220 H1   TIP  1618       7.210  11.862  -6.424
ATOM   7221 H2   TIP  1618       5.817  11.750  -7.008
ATOM   7222 O    TIP  1619      -2.254  25.324  27.238
ATOM   7223 H1   TIP  1619      -2.736  24.964  26.493
ATOM   7224 H2   TIP  1619      -2.435  26.263  27.210
ATOM   7225 O    TIP  1620       8.540   6.725 -19.504
ATOM   7226 H1   TIP  1620       9.019   5.977 -19.860
ATOM   7227 H2   TIP  1620       8.253   6.437 -18.638
ATOM   7228 O    TIP  1621       6.098   9.216   9.645
ATOM   7229 H1   TIP  1621       5.601   9.195   8.827
ATOM   7230 H2   TIP  1621       6.723   8.496   9.564
ATOM   7231 O    TIP  1622      -6.327 -21.485  14.207
ATOM   7232 H1   TIP  1622      -6.123 -20.591  13.932
ATOM   7233 H2   TIP  1622      -6.660 -21.392  15.099
ATOM   7234 O    TIP  1623      21.696 -12.473  11.808
ATOM   7235 H1   TIP  1623      21.227 -12.428  10.975
ATOM   7236 H2   TIP  1623      21.343 -11.747  12.322
ATOM   7237 O    TIP  1624     -18.840 -10.594   4.654
ATOM   7238 H1   TIP  1624     -18.596  -9.689   4.462
ATOM   7239 H2   TIP  1624     -19.316 -10.544   5.483
ATOM   7240 O    TIP  1625      25.733  -7.956 -23.584
ATOM   7241 H1   TIP  1625      25.093  -7.290 -23.333
ATOM   7242 H2   TIP  1625      26.468  -7.460 -23.944
ATOM   7243 O    TIP  1626       4.047 -15.672 -26.403
ATOM   7244 H1   TIP  1626       4.208 -16.190 -27.192
ATOM   7245 H2   TIP  1626       4.814 -15.106 -26.326
ATOM   7246 O    TIP  1627      -3.556  29.386 -20.439
ATOM   7247 H1   TIP  1627      -3.354  28.463 -20.288
ATOM   7248 H2   TIP  1627      -4.094  29.389 -21.230
ATOM   7249 O    TIP  1628     -27.402 -14.024 -17.903
ATOM   7250 H1   TIP  1628     -26.811 -13.613 -17.272
ATOM   7251 H2   TIP  1628     -26.969 -14.844 -18.139
ATOM   7252 O    TIP  1629     -17.321  -0.627 -19.618
ATOM   7253 H1   TIP  1629     -17.307   0.222 -19.177
ATOM   7254 H2   TIP  1629     -18.217  -0.944 -19.500
ATOM   7255 O    TIP  1630     -28.311 -13.377   5.993
ATOM   7256 H1   TIP  1630     -27.892 -14.094   6.469
ATOM   7257 H2   TIP  1630     -28.470 -12.707   6.657
ATOM   7258 O    TIP  1631      14.447  13.822  -3.867
ATOM   7259 H1   TIP  1631      14.233  13.865  -4.799
ATOM   7260 H2   TIP  1631      13.745  13.297  -3.483
ATOM   7261 O    TIP  1632      -7.146  -0.198  16.866
ATOM   7262 H1   TIP  1632      -6.362  -0.649  16.554
ATOM   7263 H2   TIP  1632      -7.392  -0.666  17.664
ATOM   7264 O    TIP  1633      -8.757 -21.781   2.905
ATOM   7265 H1   TIP  1633      -9.301 -22.548   3.082
ATOM   7266 H2   TIP  1633      -9.370 -21.046   2.906
ATOM   7267 O    TIP  1634      25.744 -19.492  -9.454
ATOM   7268 H1   TIP  1634      26.170 -19.386  -8.604
ATOM   7269 H2   TIP  1634      26.466 -19.513 -10.083
ATOM   7270 O    TIP  1635      16.494  28.120  -3.025
[truncated: 761,425 more chars]
