# Supplementary material for: Virtual Double-System Single-Box: A Nonequilibrium Alchemical Technique for Absolute Binding Free Energy Calculations: Application to Ligands of the SARS-CoV-2 Main Protease
Source: J Chem Theory Comput. 2020 Oct 22;16(11):7160–72. doi: 10.1021/acs.jctc.0c00634 (PMC8015232; doi:10.1021/acs.jctc.0c00634)
Supplement: Supplementary file 1 — ct0c00634_si_001.zip [file ct0c00634_si_001.zip › data/NPT_struct/2913.pdb]

REMARK   Time:         8999.10 CO matrix:   58.55487   0.00000   0.00000   0.00000  56.32902   0.00000   0.00000   0.00000  43.60987
ATOM      1 C01  LIG     1      -2.406  -0.738   3.354
ATOM      2 H01  LIG     1      -2.551  -1.383   4.229
ATOM      3 H02  LIG     1      -3.405  -0.465   2.994
ATOM      4 H03  LIG     1      -1.823   0.160   3.597
ATOM      5 C02  LIG     1      -1.676  -1.572   2.271
ATOM      6 H04  LIG     1      -2.201  -2.535   2.256
ATOM      7 C03  LIG     1      -2.015  -1.015   0.884
ATOM      8 H05  LIG     1      -3.083  -0.765   0.897
ATOM      9 H06  LIG     1      -1.877  -1.888   0.235
ATOM     10 N04  LIG     1      -1.203   0.183   0.374
ATOM     11 H07  LIG     1      -1.517   1.023   0.880
ATOM     12 C05  LIG     1       0.305  -0.079   0.590
ATOM     13 H08  LIG     1       0.826   0.854   0.338
ATOM     14 H09  LIG     1       0.575  -0.961  -0.002
ATOM     15 C06  LIG     1       0.604  -0.477   2.081
ATOM     16 H10  LIG     1       0.262   0.364   2.698
ATOM     17 H11  LIG     1       1.663  -0.640   2.316
ATOM     18 C07  LIG     1      -1.396   0.272  -1.056
ATOM     19 H12  LIG     1      -2.466   0.192  -1.285
ATOM     20 H13  LIG     1      -0.913  -0.587  -1.539
ATOM     21 C08  LIG     1      -1.500   2.850  -1.008
ATOM     22 H14  LIG     1      -2.165   2.868  -0.147
ATOM     23 C09  LIG     1      -1.134   4.075  -1.604
ATOM     24 H15  LIG     1      -1.471   4.932  -1.028
ATOM     25 C10  LIG     1      -0.178   4.154  -2.538
ATOM     26 H16  LIG     1       0.254   5.122  -2.784
ATOM     27 C11  LIG     1      -0.141   1.730  -2.653
ATOM     28 H17  LIG     1       0.338   0.813  -2.989
ATOM     29 C12  LIG     1       1.813  -3.283   2.636
ATOM     30 H18  LIG     1       2.024  -4.273   3.059
ATOM     31 H19  LIG     1       2.473  -2.466   2.954
ATOM     32 CL01 LIG     1       2.228  -3.265   0.848
ATOM     33 N13  LIG     1      -0.213  -1.739   2.505
ATOM     34 C14  LIG     1       0.310  -3.009   2.750
ATOM     35 O15  LIG     1      -0.439  -3.978   2.923
ATOM     36 C16  LIG     1      -0.964   1.682  -1.564
ATOM     37 C17  LIG     1       0.320   2.958  -3.149
ATOM     38 CL02 LIG     1       1.688   3.108  -4.116
ATOM     39 N    PHE     2     -17.161 -20.140  -0.194
ATOM     40 H1   PHE     2     -17.560 -20.379   0.703
ATOM     41 H2   PHE     2     -17.916 -19.792  -0.767
ATOM     42 H3   PHE     2     -16.465 -19.420  -0.064
ATOM     43 CA   PHE     2     -16.595 -21.299  -0.917
ATOM     44 HA   PHE     2     -17.339 -22.089  -0.817
ATOM     45 CB   PHE     2     -16.187 -20.822  -2.366
ATOM     46 HB1  PHE     2     -15.257 -21.326  -2.630
ATOM     47 HB2  PHE     2     -15.860 -19.795  -2.203
ATOM     48 CG   PHE     2     -17.348 -21.060  -3.396
ATOM     49 CD1  PHE     2     -18.026 -22.316  -3.497
ATOM     50 HD1  PHE     2     -17.924 -23.158  -2.828
ATOM     51 CE1  PHE     2     -18.890 -22.620  -4.578
ATOM     52 HE1  PHE     2     -19.315 -23.603  -4.718
ATOM     53 CZ   PHE     2     -19.099 -21.598  -5.559
ATOM     54 HZ   PHE     2     -19.708 -21.797  -6.429
ATOM     55 CE2  PHE     2     -18.466 -20.377  -5.487
ATOM     56 HE2  PHE     2     -18.558 -19.728  -6.345
ATOM     57 CD2  PHE     2     -17.655 -20.099  -4.354
ATOM     58 HD2  PHE     2     -17.073 -19.196  -4.245
ATOM     59 C    PHE     2     -15.350 -21.767  -0.110
ATOM     60 O    PHE     2     -14.588 -20.855   0.367
ATOM     61 N    PRO     3     -15.155 -23.080   0.043
ATOM     62 CD   PRO     3     -16.016 -24.077  -0.438
ATOM     63 HD1  PRO     3     -16.511 -23.856  -1.383
ATOM     64 HD2  PRO     3     -16.800 -24.335   0.274
ATOM     65 CG   PRO     3     -15.258 -25.398  -0.439
ATOM     66 HG1  PRO     3     -14.618 -25.404  -1.321
ATOM     67 HG2  PRO     3     -15.901 -26.276  -0.389
ATOM     68 CB   PRO     3     -14.367 -25.254   0.796
ATOM     69 HB1  PRO     3     -13.465 -25.861   0.731
ATOM     70 HB2  PRO     3     -14.845 -25.470   1.751
ATOM     71 CA   PRO     3     -14.100 -23.684   0.854
ATOM     72 HA   PRO     3     -14.104 -23.276   1.865
ATOM     73 C    PRO     3     -12.689 -23.319   0.321
ATOM     74 O    PRO     3     -12.274 -23.553  -0.850
ATOM     75 N    SER     4     -11.824 -22.867   1.220
ATOM     76 H    SER     4     -12.096 -22.928   2.191
ATOM     77 CA   SER     4     -10.578 -22.128   1.013
ATOM     78 HA   SER     4     -10.621 -21.806  -0.027
ATOM     79 CB   SER     4     -10.560 -20.865   1.975
ATOM     80 HB1  SER     4      -9.578 -20.427   2.152
ATOM     81 HB2  SER     4     -11.220 -20.035   1.723
ATOM     82 OG   SER     4     -10.934 -21.329   3.284
ATOM     83 HG   SER     4     -10.179 -21.157   3.851
ATOM     84 C    SER     4      -9.316 -22.997   1.192
ATOM     85 O    SER     4      -8.272 -22.460   0.863
ATOM     86 N    GLY     5      -9.353 -24.280   1.513
ATOM     87 H    GLY     5     -10.267 -24.661   1.710
ATOM     88 CA   GLY     5      -8.202 -25.181   1.625
ATOM     89 HA1  GLY     5      -8.473 -26.206   1.879
ATOM     90 HA2  GLY     5      -7.535 -24.939   2.453
ATOM     91 C    GLY     5      -7.306 -25.424   0.409
ATOM     92 O    GLY     5      -6.067 -25.274   0.470
ATOM     93 N    LYS     6      -7.893 -25.640  -0.816
ATOM     94 H    LYS     6      -8.885 -25.824  -0.850
ATOM     95 CA   LYS     6      -7.133 -25.686  -2.074
ATOM     96 HA   LYS     6      -6.302 -26.372  -1.914
ATOM     97 CB   LYS     6      -8.033 -25.894  -3.334
ATOM     98 HB1  LYS     6      -7.634 -25.354  -4.192
ATOM     99 HB2  LYS     6      -8.994 -25.458  -3.060
ATOM    100 CG   LYS     6      -8.135 -27.384  -3.643
ATOM    101 HG1  LYS     6      -7.134 -27.770  -3.836
ATOM    102 HG2  LYS     6      -8.633 -27.798  -2.766
ATOM    103 CD   LYS     6      -8.967 -27.659  -4.906
ATOM    104 HD1  LYS     6      -8.711 -27.015  -5.747
ATOM    105 HD2  LYS     6     -10.040 -27.492  -4.806
ATOM    106 CE   LYS     6      -8.729 -29.148  -5.130
ATOM    107 HE1  LYS     6      -7.662 -29.250  -5.325
ATOM    108 HE2  LYS     6      -8.989 -29.744  -4.255
ATOM    109 NZ   LYS     6      -9.607 -29.727  -6.184
ATOM    110 HZ1  LYS     6      -9.528 -29.349  -7.117
ATOM    111 HZ2  LYS     6      -9.422 -30.720  -6.158
ATOM    112 HZ3  LYS     6     -10.590 -29.575  -6.009
ATOM    113 C    LYS     6      -6.241 -24.428  -2.291
ATOM    114 O    LYS     6      -5.237 -24.462  -2.964
ATOM    115 N    VAL     7      -6.614 -23.323  -1.653
ATOM    116 H    VAL     7      -7.432 -23.240  -1.066
ATOM    117 CA   VAL     7      -5.998 -21.940  -1.737
ATOM    118 HA   VAL     7      -5.456 -21.905  -2.682
ATOM    119 CB   VAL     7      -7.039 -20.811  -1.635
ATOM    120 HB   VAL     7      -7.319 -20.809  -0.582
ATOM    121 CG1  VAL     7      -6.613 -19.445  -2.038
ATOM    122 HG11 VAL     7      -7.438 -18.776  -1.793
ATOM    123 HG12 VAL     7      -6.424 -19.413  -3.111
ATOM    124 HG13 VAL     7      -5.692 -19.113  -1.558
ATOM    125 CG2  VAL     7      -8.303 -21.133  -2.404
ATOM    126 HG21 VAL     7      -8.077 -21.228  -3.466
ATOM    127 HG22 VAL     7      -8.904 -20.234  -2.268
ATOM    128 HG23 VAL     7      -8.848 -21.991  -2.012
ATOM    129 C    VAL     7      -4.880 -21.665  -0.722
ATOM    130 O    VAL     7      -3.845 -21.164  -1.131
ATOM    131 N    GLU     8      -5.064 -22.050   0.535
ATOM    132 H    GLU     8      -5.842 -22.654   0.759
ATOM    133 CA   GLU     8      -4.170 -21.711   1.700
ATOM    134 HA   GLU     8      -4.411 -20.672   1.926
ATOM    135 CB   GLU     8      -4.517 -22.656   2.907
ATOM    136 HB1  GLU     8      -4.485 -23.720   2.672
ATOM    137 HB2  GLU     8      -3.867 -22.410   3.747
ATOM    138 CG   GLU     8      -5.876 -22.391   3.545
ATOM    139 HG1  GLU     8      -6.613 -22.682   2.797
ATOM    140 HG2  GLU     8      -5.973 -21.325   3.750
ATOM    141 CD   GLU     8      -6.168 -23.206   4.838
ATOM    142 OE1  GLU     8      -7.115 -22.731   5.487
ATOM    143 OE2  GLU     8      -5.648 -24.310   5.153
ATOM    144 C    GLU     8      -2.663 -21.888   1.490
ATOM    145 O    GLU     8      -1.801 -21.053   1.858
ATOM    146 N    GLY     9      -2.280 -23.032   0.871
ATOM    147 H    GLY     9      -3.008 -23.661   0.563
ATOM    148 CA   GLY     9      -0.910 -23.432   0.554
ATOM    149 HA1  GLY     9      -0.930 -24.506   0.366
ATOM    150 HA2  GLY     9      -0.268 -23.262   1.417
ATOM    151 C    GLY     9      -0.205 -22.775  -0.676
ATOM    152 O    GLY     9       0.948 -22.985  -0.833
ATOM    153 N    CYS    10      -0.961 -21.936  -1.366
ATOM    154 H    CYS    10      -1.964 -22.050  -1.339
ATOM    155 CA   CYS    10      -0.401 -20.990  -2.326
ATOM    156 HA   CYS    10       0.585 -21.356  -2.609
ATOM    157 CB   CYS    10      -1.204 -20.980  -3.694
ATOM    158 HB1  CYS    10      -0.610 -20.353  -4.358
ATOM    159 HB2  CYS    10      -2.167 -20.487  -3.562
ATOM    160 SG   CYS    10      -1.423 -22.564  -4.459
ATOM    161 HG   CYS    10      -2.267 -22.983  -3.512
ATOM    162 C    CYS    10      -0.229 -19.600  -1.704
ATOM    163 O    CYS    10       0.566 -18.816  -2.327
ATOM    164 N    MET    11      -1.075 -19.226  -0.704
ATOM    165 H    MET    11      -1.723 -19.904  -0.329
ATOM    166 CA   MET    11      -0.745 -17.969   0.029
ATOM    167 HA   MET    11      -0.693 -17.104  -0.632
ATOM    168 CB   MET    11      -1.812 -17.641   1.068
ATOM    169 HB1  MET    11      -1.813 -18.412   1.839
ATOM    170 HB2  MET    11      -1.626 -16.748   1.664
ATOM    171 CG   MET    11      -3.139 -17.556   0.463
ATOM    172 HG1  MET    11      -3.483 -18.527   0.105
ATOM    173 HG2  MET    11      -3.795 -17.160   1.238
ATOM    174 SD   MET    11      -3.299 -16.379  -0.887
ATOM    175 CE   MET    11      -2.514 -14.955  -0.246
ATOM    176 HE1  MET    11      -1.470 -14.878  -0.549
ATOM    177 HE2  MET    11      -2.637 -14.952   0.837
ATOM    178 HE3  MET    11      -2.909 -14.009  -0.619
ATOM    179 C    MET    11       0.661 -18.067   0.605
ATOM    180 O    MET    11       0.923 -18.969   1.378
ATOM    181 N    VAL    12       1.492 -17.067   0.363
ATOM    182 H    VAL    12       1.220 -16.350  -0.295
ATOM    183 CA   VAL    12       2.882 -17.035   0.870
ATOM    184 HA   VAL    12       3.087 -17.629   1.761
ATOM    185 CB   VAL    12       3.909 -17.564  -0.283
ATOM    186 HB   VAL    12       4.921 -17.666   0.109
ATOM    187 CG1  VAL    12       3.585 -19.011  -0.537
ATOM    188 HG11 VAL    12       3.763 -19.578   0.377
ATOM    189 HG12 VAL    12       4.259 -19.377  -1.311
ATOM    190 HG13 VAL    12       2.565 -19.063  -0.919
ATOM    191 CG2  VAL    12       3.952 -16.652  -1.436
ATOM    192 HG21 VAL    12       4.382 -15.669  -1.244
ATOM    193 HG22 VAL    12       3.006 -16.679  -1.977
ATOM    194 HG23 VAL    12       4.594 -17.287  -2.047
ATOM    195 C    VAL    12       3.212 -15.553   1.202
ATOM    196 O    VAL    12       2.461 -14.573   0.947
ATOM    197 N    GLN    13       4.386 -15.269   1.772
ATOM    198 H    GLN    13       5.020 -16.053   1.829
ATOM    199 CA   GLN    13       4.845 -13.916   2.060
ATOM    200 HA   GLN    13       4.012 -13.218   2.138
ATOM    201 CB   GLN    13       5.614 -13.954   3.358
ATOM    202 HB1  GLN    13       6.568 -14.435   3.144
ATOM    203 HB2  GLN    13       5.008 -14.576   4.018
ATOM    204 CG   GLN    13       5.892 -12.557   3.852
ATOM    205 HG1  GLN    13       6.257 -11.937   3.034
ATOM    206 HG2  GLN    13       4.939 -12.162   4.204
ATOM    207 CD   GLN    13       6.861 -12.514   5.046
ATOM    208 OE1  GLN    13       6.456 -12.653   6.196
ATOM    209 NE2  GLN    13       8.104 -12.227   4.746
ATOM    210 HE21 GLN    13       8.334 -11.915   3.813
ATOM    211 HE22 GLN    13       8.675 -11.840   5.484
ATOM    212 C    GLN    13       5.690 -13.417   0.876
ATOM    213 O    GLN    13       6.377 -14.265   0.298
ATOM    214 N    VAL    14       5.638 -12.103   0.650
ATOM    215 H    VAL    14       5.134 -11.479   1.263
ATOM    216 CA   VAL    14       6.628 -11.428  -0.204
ATOM    217 HA   VAL    14       7.508 -12.058  -0.333
ATOM    218 CB   VAL    14       6.050 -11.133  -1.610
ATOM    219 HB   VAL    14       5.069 -10.688  -1.441
ATOM    220 CG1  VAL    14       6.828 -10.211  -2.529
ATOM    221 HG11 VAL    14       6.703  -9.230  -2.071
ATOM    222 HG12 VAL    14       6.509 -10.218  -3.571
ATOM    223 HG13 VAL    14       7.874 -10.519  -2.545
ATOM    224 CG2  VAL    14       5.771 -12.417  -2.381
ATOM    225 HG21 VAL    14       5.259 -12.102  -3.290
ATOM    226 HG22 VAL    14       5.079 -13.053  -1.829
ATOM    227 HG23 VAL    14       6.714 -12.878  -2.675
ATOM    228 C    VAL    14       7.092 -10.214   0.486
ATOM    229 O    VAL    14       6.263  -9.516   1.097
ATOM    230 N    THR    15       8.401  -9.983   0.463
ATOM    231 H    THR    15       9.057 -10.699   0.184
ATOM    232 CA   THR    15       9.043  -8.798   1.126
ATOM    233 HA   THR    15       8.300  -8.041   1.376
ATOM    234 CB   THR    15       9.762  -9.366   2.416
ATOM    235 HB   THR    15      10.496 -10.047   1.984
ATOM    236 CG2  THR    15      10.479  -8.276   3.187
ATOM    237 HG21 THR    15      10.776  -8.822   4.082
ATOM    238 HG22 THR    15       9.762  -7.485   3.410
ATOM    239 HG23 THR    15      11.326  -7.968   2.574
ATOM    240 OG1  THR    15       8.808  -9.962   3.278
ATOM    241 HG1  THR    15       8.558  -9.212   3.823
ATOM    242 C    THR    15      10.087  -8.140   0.212
ATOM    243 O    THR    15      10.830  -8.821  -0.517
ATOM    244 N    CYS    16      10.083  -6.798   0.191
ATOM    245 H    CYS    16       9.359  -6.256   0.641
ATOM    246 CA   CYS    16      11.205  -6.064  -0.410
ATOM    247 HA   CYS    16      12.108  -6.675  -0.397
ATOM    248 CB   CYS    16      10.894  -5.762  -1.864
ATOM    249 HB1  CYS    16      10.318  -6.580  -2.297
ATOM    250 HB2  CYS    16      10.216  -4.909  -1.862
ATOM    251 SG   CYS    16      12.350  -5.419  -2.833
ATOM    252 HG   CYS    16      11.934  -6.164  -3.860
ATOM    253 C    CYS    16      11.507  -4.830   0.425
ATOM    254 O    CYS    16      10.561  -4.272   0.951
ATOM    255 N    GLY    17      12.837  -4.450   0.651
ATOM    256 H    GLY    17      13.628  -4.919   0.233
ATOM    257 CA   GLY    17      13.215  -3.577   1.755
ATOM    258 HA1  GLY    17      12.879  -2.590   1.434
ATOM    259 HA2  GLY    17      14.298  -3.479   1.828
ATOM    260 C    GLY    17      12.502  -3.906   3.133
ATOM    261 O    GLY    17      12.503  -5.008   3.565
ATOM    262 N    THR    18      11.811  -2.854   3.631
ATOM    263 H    THR    18      11.943  -1.974   3.154
ATOM    264 CA   THR    18      10.947  -3.028   4.836
ATOM    265 HA   THR    18      11.388  -3.867   5.375
ATOM    266 CB   THR    18      11.023  -1.790   5.713
ATOM    267 HB   THR    18      10.286  -1.930   6.504
ATOM    268 CG2  THR    18      12.324  -1.572   6.410
ATOM    269 HG21 THR    18      13.102  -1.468   5.653
ATOM    270 HG22 THR    18      12.576  -2.531   6.863
ATOM    271 HG23 THR    18      12.233  -0.724   7.089
ATOM    272 OG1  THR    18      10.774  -0.478   5.198
ATOM    273 HG1  THR    18       9.821  -0.378   5.153
ATOM    274 C    THR    18       9.515  -3.506   4.557
ATOM    275 O    THR    18       8.792  -3.884   5.469
ATOM    276 N    THR    19       9.046  -3.467   3.259
ATOM    277 H    THR    19       9.764  -3.397   2.552
ATOM    278 CA   THR    19       7.587  -3.632   2.866
ATOM    279 HA   THR    19       6.993  -3.142   3.638
ATOM    280 CB   THR    19       7.270  -2.898   1.622
ATOM    281 HB   THR    19       7.934  -3.169   0.801
ATOM    282 CG2  THR    19       5.822  -3.017   1.175
ATOM    283 HG21 THR    19       5.612  -4.063   0.956
ATOM    284 HG22 THR    19       5.753  -2.426   0.261
ATOM    285 HG23 THR    19       5.102  -2.690   1.926
ATOM    286 OG1  THR    19       7.438  -1.490   2.017
ATOM    287 HG1  THR    19       7.250  -0.950   1.246
ATOM    288 C    THR    19       7.240  -5.065   2.661
ATOM    289 O    THR    19       7.805  -5.750   1.804
ATOM    290 N    THR    20       6.220  -5.557   3.383
ATOM    291 H    THR    20       5.726  -4.921   3.992
ATOM    292 CA   THR    20       5.799  -6.952   3.422
ATOM    293 HA   THR    20       6.406  -7.471   2.681
ATOM    294 CB   THR    20       6.275  -7.648   4.709
ATOM    295 HB   THR    20       5.819  -7.124   5.548
ATOM    296 CG2  THR    20       5.897  -9.172   4.757
ATOM    297 HG21 THR    20       6.445  -9.675   5.554
ATOM    298 HG22 THR    20       6.225  -9.654   3.836
ATOM    299 HG23 THR    20       4.827  -9.332   4.884
ATOM    300 OG1  THR    20       7.700  -7.637   4.805
ATOM    301 HG1  THR    20       7.842  -7.772   5.744
ATOM    302 C    THR    20       4.286  -7.097   2.985
ATOM    303 O    THR    20       3.506  -6.248   3.448
ATOM    304 N    LEU    21       3.892  -8.119   2.243
ATOM    305 H    LEU    21       4.587  -8.751   1.872
ATOM    306 CA   LEU    21       2.518  -8.524   1.928
ATOM    307 HA   LEU    21       1.908  -8.481   2.830
ATOM    308 CB   LEU    21       1.917  -7.596   0.889
ATOM    309 HB1  LEU    21       0.930  -7.920   0.559
ATOM    310 HB2  LEU    21       1.820  -6.622   1.368
ATOM    311 CG   LEU    21       2.770  -7.383  -0.339
ATOM    312 HG   LEU    21       3.716  -6.883  -0.128
ATOM    313 CD1  LEU    21       3.181  -8.533  -1.146
ATOM    314 HD11 LEU    21       3.947  -9.099  -0.615
ATOM    315 HD12 LEU    21       3.552  -8.289  -2.141
ATOM    316 HD13 LEU    21       2.315  -9.157  -1.368
ATOM    317 CD2  LEU    21       1.846  -6.577  -1.311
ATOM    318 HD21 LEU    21       1.618  -5.628  -0.825
ATOM    319 HD22 LEU    21       0.920  -7.148  -1.378
ATOM    320 HD23 LEU    21       2.412  -6.410  -2.227
ATOM    321 C    LEU    21       2.288 -10.032   1.622
ATOM    322 O    LEU    21       3.207 -10.802   1.678
ATOM    323 N    ASN    22       1.027 -10.406   1.290
ATOM    324 H    ASN    22       0.274  -9.740   1.386
ATOM    325 CA   ASN    22       0.776 -11.767   0.809
ATOM    326 HA   ASN    22       1.524 -12.361   1.335
ATOM    327 CB   ASN    22      -0.665 -12.126   1.322
ATOM    328 HB1  ASN    22      -1.443 -11.598   0.771
ATOM    329 HB2  ASN    22      -0.819 -13.197   1.192
ATOM    330 CG   ASN    22      -0.869 -11.832   2.814
ATOM    331 OD1  ASN    22      -0.525 -12.636   3.666
ATOM    332 ND2  ASN    22      -1.496 -10.794   3.193
ATOM    333 HD21 ASN    22      -1.640 -10.056   2.519
ATOM    334 HD22 ASN    22      -1.807 -10.804   4.153
ATOM    335 C    ASN    22       0.930 -11.983  -0.715
ATOM    336 O    ASN    22       0.431 -11.244  -1.530
ATOM    337 N    GLY    23       1.797 -12.942  -1.071
ATOM    338 H    GLY    23       2.284 -13.310  -0.266
ATOM    339 CA   GLY    23       2.021 -13.488  -2.395
ATOM    340 HA1  GLY    23       1.778 -12.753  -3.162
ATOM    341 HA2  GLY    23       3.051 -13.830  -2.501
ATOM    342 C    GLY    23       1.075 -14.644  -2.765
ATOM    343 O    GLY    23       0.543 -15.290  -1.845
ATOM    344 N    LEU    24       0.952 -15.046  -4.029
ATOM    345 H    LEU    24       1.347 -14.448  -4.741
ATOM    346 CA   LEU    24       0.305 -16.253  -4.534
ATOM    347 HA   LEU    24       0.168 -16.923  -3.685
ATOM    348 CB   LEU    24      -0.894 -15.893  -5.435
ATOM    349 HB1  LEU    24      -0.531 -15.465  -6.370
ATOM    350 HB2  LEU    24      -1.522 -15.241  -4.828
ATOM    351 CG   LEU    24      -1.738 -17.117  -5.851
ATOM    352 HG   LEU    24      -1.045 -17.741  -6.415
ATOM    353 CD1  LEU    24      -2.232 -17.807  -4.605
ATOM    354 HD11 LEU    24      -1.448 -18.361  -4.088
ATOM    355 HD12 LEU    24      -2.929 -18.558  -4.976
ATOM    356 HD13 LEU    24      -2.663 -17.060  -3.939
ATOM    357 CD2  LEU    24      -2.887 -16.752  -6.849
ATOM    358 HD21 LEU    24      -3.415 -15.833  -6.598
ATOM    359 HD22 LEU    24      -3.657 -17.523  -6.818
ATOM    360 HD23 LEU    24      -2.512 -16.706  -7.872
ATOM    361 C    LEU    24       1.339 -17.093  -5.300
ATOM    362 O    LEU    24       1.766 -16.631  -6.355
ATOM    363 N    TRP    25       1.723 -18.316  -4.797
ATOM    364 H    TRP    25       1.511 -18.612  -3.855
ATOM    365 CA   TRP    25       2.771 -19.201  -5.347
ATOM    366 HA   TRP    25       3.433 -18.709  -6.059
ATOM    367 CB   TRP    25       3.618 -19.569  -4.115
ATOM    368 HB1  TRP    25       2.927 -20.135  -3.491
ATOM    369 HB2  TRP    25       3.932 -18.670  -3.584
ATOM    370 CG   TRP    25       4.823 -20.427  -4.375
ATOM    371 CD1  TRP    25       5.594 -20.455  -5.512
ATOM    372 HD1  TRP    25       5.405 -19.918  -6.430
ATOM    373 NE1  TRP    25       6.542 -21.386  -5.401
ATOM    374 HE1  TRP    25       7.116 -21.770  -6.138
ATOM    375 CE2  TRP    25       6.518 -21.935  -4.160
ATOM    376 CZ2  TRP    25       7.173 -23.035  -3.576
ATOM    377 HZ2  TRP    25       7.936 -23.526  -4.161
ATOM    378 CH2  TRP    25       6.843 -23.430  -2.251
ATOM    379 HH2  TRP    25       7.235 -24.320  -1.782
ATOM    380 CZ3  TRP    25       5.831 -22.802  -1.509
ATOM    381 HZ3  TRP    25       5.492 -23.151  -0.545
ATOM    382 CE3  TRP    25       5.027 -21.875  -2.179
ATOM    383 HE3  TRP    25       4.075 -21.610  -1.743
ATOM    384 CD2  TRP    25       5.406 -21.356  -3.479
ATOM    385 C    TRP    25       2.161 -20.316  -6.110
ATOM    386 O    TRP    25       1.598 -21.226  -5.565
ATOM    387 N    LEU    26       2.312 -20.287  -7.421
ATOM    388 H    LEU    26       2.862 -19.558  -7.853
ATOM    389 CA   LEU    26       1.805 -21.328  -8.290
ATOM    390 HA   LEU    26       1.332 -22.190  -7.818
ATOM    391 CB   LEU    26       0.778 -20.699  -9.247
ATOM    392 HB1  LEU    26       0.507 -21.421 -10.017
ATOM    393 HB2  LEU    26       1.311 -19.897  -9.758
ATOM    394 CG   LEU    26      -0.447 -20.088  -8.664
ATOM    395 HG   LEU    26      -0.099 -19.358  -7.932
ATOM    396 CD1  LEU    26      -1.087 -19.225  -9.704
ATOM    397 HD11 LEU    26      -2.118 -19.028  -9.410
ATOM    398 HD12 LEU    26      -1.081 -19.699 -10.686
ATOM    399 HD13 LEU    26      -0.524 -18.306  -9.868
ATOM    400 CD2  LEU    26      -1.282 -21.194  -8.052
ATOM    401 HD21 LEU    26      -0.758 -21.668  -7.222
ATOM    402 HD22 LEU    26      -1.562 -21.837  -8.886
ATOM    403 HD23 LEU    26      -2.061 -20.573  -7.609
ATOM    404 C    LEU    26       2.902 -22.033  -9.023
ATOM    405 O    LEU    26       3.501 -21.419  -9.891
ATOM    406 N    ASP    27       3.227 -23.251  -8.621
ATOM    407 H    ASP    27       2.648 -23.793  -7.996
ATOM    408 CA   ASP    27       4.438 -23.888  -9.180
ATOM    409 HA   ASP    27       4.699 -24.778  -8.607
ATOM    410 CB   ASP    27       4.255 -24.552 -10.555
ATOM    411 HB1  ASP    27       4.106 -23.704 -11.224
ATOM    412 HB2  ASP    27       5.104 -25.163 -10.862
ATOM    413 CG   ASP    27       3.012 -25.494 -10.556
ATOM    414 OD1  ASP    27       2.630 -26.196  -9.586
ATOM    415 OD2  ASP    27       2.519 -25.630 -11.741
ATOM    416 C    ASP    27       5.721 -23.015  -8.903
ATOM    417 O    ASP    27       5.911 -22.551  -7.808
ATOM    418 N    ASP    28       6.598 -22.664  -9.873
ATOM    419 H    ASP    28       6.338 -22.906 -10.818
ATOM    420 CA   ASP    28       7.866 -21.973  -9.668
ATOM    421 HA   ASP    28       8.388 -22.286  -8.764
ATOM    422 CB   ASP    28       8.819 -22.399 -10.793
ATOM    423 HB1  ASP    28       9.799 -21.940 -10.665
ATOM    424 HB2  ASP    28       8.870 -23.485 -10.712
ATOM    425 CG   ASP    28       8.315 -22.158 -12.157
ATOM    426 OD1  ASP    28       7.125 -22.335 -12.393
ATOM    427 OD2  ASP    28       9.036 -21.757 -13.123
ATOM    428 C    ASP    28       7.803 -20.416  -9.512
ATOM    429 O    ASP    28       8.806 -19.722  -9.735
ATOM    430 N    VAL    29       6.600 -19.804  -9.446
ATOM    431 H    VAL    29       5.866 -20.496  -9.489
ATOM    432 CA   VAL    29       6.215 -18.458  -9.799
ATOM    433 HA   VAL    29       7.123 -17.856  -9.821
ATOM    434 CB   VAL    29       5.676 -18.354 -11.242
ATOM    435 HB   VAL    29       4.710 -18.859 -11.238
ATOM    436 CG1  VAL    29       5.452 -16.850 -11.664
ATOM    437 HG11 VAL    29       5.001 -16.228 -10.892
ATOM    438 HG12 VAL    29       4.931 -16.882 -12.621
ATOM    439 HG13 VAL    29       6.424 -16.405 -11.879
ATOM    440 CG2  VAL    29       6.705 -18.925 -12.231
ATOM    441 HG21 VAL    29       7.576 -18.269 -12.219
ATOM    442 HG22 VAL    29       6.224 -18.992 -13.207
ATOM    443 HG23 VAL    29       7.087 -19.893 -11.906
ATOM    444 C    VAL    29       5.256 -17.876  -8.739
ATOM    445 O    VAL    29       4.175 -18.385  -8.426
ATOM    446 N    VAL    30       5.664 -16.816  -8.023
ATOM    447 H    VAL    30       6.528 -16.369  -8.294
ATOM    448 CA   VAL    30       4.870 -16.125  -6.986
ATOM    449 HA   VAL    30       3.937 -16.616  -6.711
ATOM    450 CB   VAL    30       5.629 -15.732  -5.718
ATOM    451 HB   VAL    30       6.498 -15.101  -5.902
ATOM    452 CG1  VAL    30       4.738 -15.021  -4.695
ATOM    453 HG11 VAL    30       5.254 -14.824  -3.755
ATOM    454 HG12 VAL    30       3.884 -15.677  -4.526
ATOM    455 HG13 VAL    30       4.535 -14.035  -5.115
ATOM    456 CG2  VAL    30       6.256 -17.011  -5.067
ATOM    457 HG21 VAL    30       6.964 -16.754  -4.279
ATOM    458 HG22 VAL    30       6.886 -17.458  -5.835
ATOM    459 HG23 VAL    30       5.495 -17.724  -4.751
ATOM    460 C    VAL    30       4.396 -14.808  -7.678
ATOM    461 O    VAL    30       5.189 -14.077  -8.211
ATOM    462 N    TYR    31       3.079 -14.513  -7.713
ATOM    463 H    TYR    31       2.476 -15.277  -7.443
ATOM    464 CA   TYR    31       2.409 -13.292  -8.084
ATOM    465 HA   TYR    31       2.999 -12.708  -8.791
ATOM    466 CB   TYR    31       1.061 -13.653  -8.748
ATOM    467 HB1  TYR    31       0.525 -12.730  -8.972
ATOM    468 HB2  TYR    31       0.565 -14.251  -7.983
ATOM    469 CG   TYR    31       1.072 -14.417  -9.938
ATOM    470 CD1  TYR    31       1.579 -15.758  -9.949
ATOM    471 HD1  TYR    31       1.952 -16.229  -9.052
ATOM    472 CE1  TYR    31       1.723 -16.513 -11.145
ATOM    473 HE1  TYR    31       2.131 -17.512 -11.100
ATOM    474 CZ   TYR    31       1.318 -15.904 -12.362
ATOM    475 OH   TYR    31       1.487 -16.624 -13.450
ATOM    476 HH   TYR    31       1.348 -16.123 -14.257
ATOM    477 CE2  TYR    31       0.788 -14.617 -12.370
ATOM    478 HE2  TYR    31       0.682 -14.127 -13.327
ATOM    479 CD2  TYR    31       0.643 -13.847 -11.165
ATOM    480 HD2  TYR    31       0.329 -12.816 -11.230
ATOM    481 C    TYR    31       2.206 -12.516  -6.837
ATOM    482 O    TYR    31       1.807 -13.083  -5.790
ATOM    483 N    CYS    32       2.332 -11.150  -6.898
ATOM    484 H    CYS    32       2.643 -10.772  -7.782
ATOM    485 CA   CYS    32       2.021 -10.196  -5.831
ATOM    486 HA   CYS    32       1.247 -10.658  -5.217
ATOM    487 CB   CYS    32       3.216 -10.037  -4.938
ATOM    488 HB1  CYS    32       3.702 -10.989  -4.723
ATOM    489 HB2  CYS    32       2.933  -9.584  -3.988
ATOM    490 SG   CYS    32       4.511  -9.111  -5.767
ATOM    491 HG   CYS    32       4.451  -7.904  -5.198
ATOM    492 C    CYS    32       1.598  -8.827  -6.376
ATOM    493 O    CYS    32       1.919  -8.458  -7.505
ATOM    494 N    PRO    33       1.015  -7.935  -5.577
ATOM    495 CD   PRO    33       0.411  -8.198  -4.332
ATOM    496 HD1  PRO    33      -0.054  -9.182  -4.282
ATOM    497 HD2  PRO    33       1.218  -8.113  -3.604
ATOM    498 CG   PRO    33      -0.588  -7.027  -4.114
ATOM    499 HG1  PRO    33      -1.460  -7.195  -4.746
ATOM    500 HG2  PRO    33      -0.782  -6.926  -3.046
ATOM    501 CB   PRO    33       0.232  -5.884  -4.646
ATOM    502 HB1  PRO    33      -0.420  -5.064  -4.947
ATOM    503 HB2  PRO    33       0.923  -5.576  -3.861
ATOM    504 CA   PRO    33       0.924  -6.470  -5.891
ATOM    505 HA   PRO    33       0.345  -6.351  -6.807
ATOM    506 C    PRO    33       2.335  -5.906  -6.078
ATOM    507 O    PRO    33       3.202  -6.073  -5.248
ATOM    508 N    ARG    34       2.597  -5.031  -7.118
ATOM    509 H    ARG    34       1.916  -4.936  -7.858
ATOM    510 CA   ARG    34       3.903  -4.348  -7.439
ATOM    511 HA   ARG    34       4.719  -5.057  -7.301
ATOM    512 CB   ARG    34       4.053  -3.816  -8.902
ATOM    513 HB1  ARG    34       3.756  -4.590  -9.609
ATOM    514 HB2  ARG    34       5.099  -3.530  -9.008
ATOM    515 CG   ARG    34       3.152  -2.608  -9.103
ATOM    516 HG1  ARG    34       2.116  -2.812  -8.833
ATOM    517 HG2  ARG    34       3.552  -1.796  -8.495
ATOM    518 CD   ARG    34       3.243  -1.955 -10.519
ATOM    519 HD1  ARG    34       3.034  -2.739 -11.247
ATOM    520 HD2  ARG    34       4.272  -1.633 -10.677
ATOM    521 NE   ARG    34       2.351  -0.814 -10.624
ATOM    522 HE   ARG    34       1.982  -0.382  -9.790
ATOM    523 CZ   ARG    34       2.073  -0.123 -11.719
ATOM    524 NH1  ARG    34       2.648  -0.401 -12.850
ATOM    525 HH11 ARG    34       3.247  -1.213 -12.895
ATOM    526 HH12 ARG    34       2.452   0.091 -13.710
ATOM    527 NH2  ARG    34       1.319   0.876 -11.746
ATOM    528 HH21 ARG    34       0.827   1.133 -10.903
ATOM    529 HH22 ARG    34       1.365   1.451 -12.576
ATOM    530 C    ARG    34       4.321  -3.285  -6.428
ATOM    531 O    ARG    34       5.536  -3.157  -6.223
ATOM    532 N    HSE    35       3.416  -2.697  -5.721
ATOM    533 H    HSE    35       2.446  -2.838  -5.963
ATOM    534 CA   HSE    35       3.602  -1.764  -4.610
ATOM    535 HA   HSE    35       4.230  -0.934  -4.936
ATOM    536 CB   HSE    35       2.197  -1.188  -4.142
ATOM    537 HB1  HSE    35       1.812  -0.634  -4.998
ATOM    538 HB2  HSE    35       2.377  -0.446  -3.365
ATOM    539 CG   HSE    35       1.239  -2.164  -3.550
ATOM    540 ND1  HSE    35       1.542  -3.128  -2.525
ATOM    541 CE1  HSE    35       0.351  -3.590  -2.116
ATOM    542 HE1  HSE    35       0.158  -4.341  -1.364
ATOM    543 NE2  HSE    35      -0.621  -2.926  -2.617
ATOM    544 HE2  HSE    35      -1.600  -3.106  -2.444
ATOM    545 CD2  HSE    35      -0.133  -2.024  -3.541
ATOM    546 HD2  HSE    35      -0.655  -1.335  -4.189
ATOM    547 C    HSE    35       4.344  -2.338  -3.363
ATOM    548 O    HSE    35       4.676  -1.560  -2.455
ATOM    549 N    VAL    36       4.760  -3.593  -3.425
ATOM    550 H    VAL    36       4.280  -4.103  -4.152
ATOM    551 CA   VAL    36       5.753  -4.203  -2.553
ATOM    552 HA   VAL    36       5.340  -4.058  -1.555
ATOM    553 CB   VAL    36       5.836  -5.785  -2.715
ATOM    554 HB   VAL    36       4.834  -6.186  -2.865
ATOM    555 CG1  VAL    36       6.641  -6.241  -3.936
ATOM    556 HG11 VAL    36       7.643  -5.813  -3.990
ATOM    557 HG12 VAL    36       6.204  -5.983  -4.901
ATOM    558 HG13 VAL    36       6.765  -7.322  -3.872
ATOM    559 CG2  VAL    36       6.317  -6.400  -1.362
ATOM    560 HG21 VAL    36       6.087  -5.664  -0.591
ATOM    561 HG22 VAL    36       7.402  -6.503  -1.336
ATOM    562 HG23 VAL    36       5.869  -7.377  -1.182
ATOM    563 C    VAL    36       7.198  -3.608  -2.675
ATOM    564 O    VAL    36       7.886  -3.526  -1.648
ATOM    565 N    ILE    37       7.515  -2.957  -3.785
ATOM    566 H    ILE    37       6.902  -2.986  -4.587
ATOM    567 CA   ILE    37       8.886  -2.399  -3.894
ATOM    568 HA   ILE    37       9.400  -3.080  -3.215
ATOM    569 CB   ILE    37       9.472  -2.604  -5.311
ATOM    570 HB   ILE    37      10.532  -2.354  -5.259
ATOM    571 CG2  ILE    37       9.445  -4.053  -5.649
ATOM    572 HG21 ILE    37       9.948  -4.586  -4.842
ATOM    573 HG22 ILE    37       9.950  -4.114  -6.613
ATOM    574 HG23 ILE    37       8.396  -4.336  -5.737
ATOM    575 CG1  ILE    37       8.840  -1.665  -6.306
ATOM    576 HG11 ILE    37       7.753  -1.746  -6.315
ATOM    577 HG12 ILE    37       9.022  -0.654  -5.943
ATOM    578 CD1  ILE    37       9.246  -1.786  -7.778
ATOM    579 HD11 ILE    37      10.325  -1.708  -7.912
ATOM    580 HD12 ILE    37       8.999  -0.999  -8.491
ATOM    581 HD13 ILE    37       8.908  -2.769  -8.109
ATOM    582 C    ILE    37       9.053  -0.971  -3.343
ATOM    583 O    ILE    37      10.106  -0.367  -3.511
ATOM    584 N    CYS    38       7.950  -0.417  -2.763
ATOM    585 H    CYS    38       7.129  -0.999  -2.674
ATOM    586 CA   CYS    38       7.750   0.908  -2.296
ATOM    587 HA   CYS    38       8.624   1.487  -2.595
ATOM    588 CB   CYS    38       6.446   1.357  -2.855
ATOM    589 HB1  CYS    38       5.750   0.596  -2.500
ATOM    590 HB2  CYS    38       6.283   2.290  -2.317
ATOM    591 SG   CYS    38       6.364   1.500  -4.692
ATOM    592 HG   CYS    38       7.406   2.295  -4.951
ATOM    593 C    CYS    38       7.625   0.913  -0.762
ATOM    594 O    CYS    38       7.198  -0.111  -0.161
ATOM    595 N    THR    39       7.983   2.036  -0.092
ATOM    596 H    THR    39       8.456   2.782  -0.581
ATOM    597 CA   THR    39       7.766   2.248   1.349
ATOM    598 HA   THR    39       7.196   1.407   1.744
ATOM    599 CB   THR    39       9.146   2.533   2.085
ATOM    600 HB   THR    39       9.004   2.842   3.120
ATOM    601 CG2  THR    39      10.097   1.350   1.983
ATOM    602 HG21 THR    39      10.041   0.847   1.017
ATOM    603 HG22 THR    39       9.855   0.671   2.801
ATOM    604 HG23 THR    39      11.074   1.804   2.147
ATOM    605 OG1  THR    39       9.610   3.664   1.341
ATOM    606 HG1  THR    39       9.989   3.260   0.557
ATOM    607 C    THR    39       6.802   3.506   1.384
ATOM    608 O    THR    39       6.448   4.029   0.338
ATOM    609 N    SER    40       6.513   4.059   2.550
ATOM    610 H    SER    40       6.672   3.477   3.361
ATOM    611 CA   SER    40       5.610   5.203   2.705
ATOM    612 HA   SER    40       4.681   5.025   2.164
ATOM    613 CB   SER    40       5.206   5.454   4.207
ATOM    614 HB1  SER    40       4.315   6.065   4.351
ATOM    615 HB2  SER    40       6.004   6.004   4.707
ATOM    616 OG   SER    40       4.945   4.249   4.897
ATOM    617 HG   SER    40       4.799   4.459   5.823
ATOM    618 C    SER    40       6.282   6.452   2.106
ATOM    619 O    SER    40       5.461   7.383   1.720
ATOM    620 N    GLU    41       7.561   6.542   1.963
ATOM    621 H    GLU    41       8.146   5.842   2.396
ATOM    622 CA   GLU    41       8.156   7.631   1.192
ATOM    623 HA   GLU    41       7.466   8.472   1.251
ATOM    624 CB   GLU    41       9.608   7.956   1.748
ATOM    625 HB1  GLU    41       9.933   8.761   1.089
ATOM    626 HB2  GLU    41      10.278   7.114   1.573
ATOM    627 CG   GLU    41       9.746   8.564   3.123
ATOM    628 HG1  GLU    41       9.046   9.385   3.280
ATOM    629 HG2  GLU    41       9.529   7.805   3.874
ATOM    630 CD   GLU    41      11.184   9.069   3.366
ATOM    631 OE1  GLU    41      12.149   8.235   3.313
ATOM    632 OE2  GLU    41      11.451  10.291   3.417
ATOM    633 C    GLU    41       8.214   7.374  -0.345
ATOM    634 O    GLU    41       8.602   8.248  -1.128
ATOM    635 N    ASP    42       7.906   6.198  -0.825
ATOM    636 H    ASP    42       7.555   5.476  -0.212
ATOM    637 CA   ASP    42       7.908   5.935  -2.326
ATOM    638 HA   ASP    42       8.488   6.738  -2.781
ATOM    639 CB   ASP    42       8.719   4.711  -2.663
ATOM    640 HB1  ASP    42       8.934   4.687  -3.732
ATOM    641 HB2  ASP    42       7.996   3.910  -2.506
ATOM    642 CG   ASP    42       9.981   4.550  -1.892
ATOM    643 OD1  ASP    42      10.814   5.486  -1.902
ATOM    644 OD2  ASP    42      10.236   3.491  -1.334
ATOM    645 C    ASP    42       6.541   5.971  -3.013
ATOM    646 O    ASP    42       6.426   5.729  -4.237
ATOM    647 N    MET    43       5.461   6.140  -2.212
ATOM    648 H    MET    43       5.576   6.094  -1.210
ATOM    649 CA   MET    43       4.086   5.833  -2.660
ATOM    650 HA   MET    43       4.065   5.073  -3.441
ATOM    651 CB   MET    43       3.392   5.298  -1.449
ATOM    652 HB1  MET    43       2.309   5.371  -1.554
ATOM    653 HB2  MET    43       3.684   5.843  -0.551
ATOM    654 CG   MET    43       3.740   3.782  -1.325
ATOM    655 HG1  MET    43       3.497   3.272  -2.257
ATOM    656 HG2  MET    43       4.828   3.742  -1.268
ATOM    657 SD   MET    43       3.083   2.772   0.072
ATOM    658 CE   MET    43       3.508   1.144  -0.347
ATOM    659 HE1  MET    43       3.084   0.390   0.316
ATOM    660 HE2  MET    43       4.592   1.029  -0.384
ATOM    661 HE3  MET    43       3.130   0.951  -1.351
ATOM    662 C    MET    43       3.328   7.097  -3.280
ATOM    663 O    MET    43       2.179   6.956  -3.717
ATOM    664 N    LEU    44       3.913   8.299  -3.164
ATOM    665 H    LEU    44       4.785   8.366  -2.660
ATOM    666 CA   LEU    44       3.256   9.504  -3.765
ATOM    667 HA   LEU    44       2.186   9.370  -3.604
ATOM    668 CB   LEU    44       3.763  10.709  -2.957
ATOM    669 HB1  LEU    44       4.844  10.804  -3.055
ATOM    670 HB2  LEU    44       3.569  10.488  -1.907
ATOM    671 CG   LEU    44       3.110  12.030  -3.311
ATOM    672 HG   LEU    44       3.432  12.235  -4.332
ATOM    673 CD1  LEU    44       1.606  11.891  -3.241
ATOM    674 HD11 LEU    44       1.172  12.888  -3.164
ATOM    675 HD12 LEU    44       1.359  11.423  -2.288
ATOM    676 HD13 LEU    44       1.124  11.352  -4.057
ATOM    677 CD2  LEU    44       3.497  13.142  -2.360
ATOM    678 HD21 LEU    44       3.108  12.782  -1.408
ATOM    679 HD22 LEU    44       3.130  14.153  -2.539
ATOM    680 HD23 LEU    44       4.581  13.197  -2.456
ATOM    681 C    LEU    44       3.508   9.703  -5.278
ATOM    682 O    LEU    44       2.631   9.972  -6.068
ATOM    683 N    ASN    45       4.707   9.294  -5.739
ATOM    684 H    ASN    45       5.339   9.060  -4.987
ATOM    685 CA   ASN    45       5.122   9.432  -7.161
ATOM    686 HA   ASN    45       4.268   9.510  -7.834
ATOM    687 CB   ASN    45       5.968  10.731  -7.186
ATOM    688 HB1  ASN    45       5.303  11.481  -6.759
ATOM    689 HB2  ASN    45       6.782  10.542  -6.486
ATOM    690 CG   ASN    45       6.465  11.234  -8.613
ATOM    691 OD1  ASN    45       5.856  11.011  -9.586
ATOM    692 ND2  ASN    45       7.621  11.839  -8.649
ATOM    693 HD21 ASN    45       8.199  11.967  -7.831
ATOM    694 HD22 ASN    45       7.914  12.132  -9.570
ATOM    695 C    ASN    45       5.907   8.238  -7.680
ATOM    696 O    ASN    45       6.991   8.345  -8.301
ATOM    697 N    PRO    46       5.455   6.972  -7.453
ATOM    698 CD   PRO    46       4.135   6.651  -6.947
ATOM    699 HD1  PRO    46       3.387   7.308  -7.390
ATOM    700 HD2  PRO    46       4.173   6.820  -5.871
ATOM    701 CG   PRO    46       3.932   5.208  -7.294
ATOM    702 HG1  PRO    46       3.431   5.221  -8.262
ATOM    703 HG2  PRO    46       3.188   4.777  -6.624
ATOM    704 CB   PRO    46       5.344   4.531  -7.321
ATOM    705 HB1  PRO    46       5.352   3.626  -7.927
ATOM    706 HB2  PRO    46       5.510   4.350  -6.259
ATOM    707 CA   PRO    46       6.190   5.748  -7.829
ATOM    708 HA   PRO    46       7.137   5.882  -7.305
ATOM    709 C    PRO    46       6.361   5.569  -9.417
ATOM    710 O    PRO    46       5.428   5.225 -10.157
ATOM    711 N    ASN    47       7.592   5.584  -9.836
ATOM    712 H    ASN    47       8.303   5.906  -9.195
ATOM    713 CA   ASN    47       8.027   5.279 -11.148
ATOM    714 HA   ASN    47       7.340   5.597 -11.932
ATOM    715 CB   ASN    47       9.272   6.131 -11.436
ATOM    716 HB1  ASN    47       9.169   7.157 -11.081
ATOM    717 HB2  ASN    47      10.157   5.773 -10.909
ATOM    718 CG   ASN    47       9.594   6.178 -12.886
ATOM    719 OD1  ASN    47       9.285   5.212 -13.575
ATOM    720 ND2  ASN    47      10.152   7.236 -13.384
ATOM    721 HD21 ASN    47      10.299   8.097 -12.877
ATOM    722 HD22 ASN    47      10.352   7.311 -14.371
ATOM    723 C    ASN    47       8.295   3.764 -11.310
ATOM    724 O    ASN    47       9.402   3.269 -11.135
ATOM    725 N    TYR    48       7.229   2.913 -11.468
ATOM    726 H    TYR    48       6.323   3.353 -11.393
ATOM    727 CA   TYR    48       7.344   1.492 -11.344
ATOM    728 HA   TYR    48       7.722   1.230 -10.356
ATOM    729 CB   TYR    48       5.869   0.948 -11.501
ATOM    730 HB1  TYR    48       5.298   1.316 -12.353
ATOM    731 HB2  TYR    48       5.929  -0.139 -11.562
ATOM    732 CG   TYR    48       4.969   1.178 -10.260
ATOM    733 CD1  TYR    48       5.298   0.506  -9.039
ATOM    734 HD1  TYR    48       6.225  -0.047  -8.997
ATOM    735 CE1  TYR    48       4.603   0.747  -7.837
ATOM    736 HE1  TYR    48       4.965   0.300  -6.924
ATOM    737 CZ   TYR    48       3.470   1.620  -7.868
ATOM    738 OH   TYR    48       2.675   1.761  -6.747
ATOM    739 HH   TYR    48       1.992   2.434  -6.787
ATOM    740 CE2  TYR    48       3.078   2.143  -9.097
ATOM    741 HE2  TYR    48       2.256   2.821  -9.273
ATOM    742 CD2  TYR    48       3.784   1.978 -10.299
ATOM    743 HD2  TYR    48       3.512   2.462 -11.225
ATOM    744 C    TYR    48       8.333   0.813 -12.268
ATOM    745 O    TYR    48       8.898  -0.209 -11.828
ATOM    746 N    GLU    49       8.544   1.363 -13.443
ATOM    747 H    GLU    49       8.042   2.205 -13.684
ATOM    748 CA   GLU    49       9.498   0.788 -14.391
ATOM    749 HA   GLU    49       9.388  -0.296 -14.381
ATOM    750 CB   GLU    49       9.268   1.295 -15.880
ATOM    751 HB1  GLU    49       9.767   2.243 -16.080
ATOM    752 HB2  GLU    49       8.196   1.372 -16.063
ATOM    753 CG   GLU    49       9.757   0.305 -16.960
ATOM    754 HG1  GLU    49      10.846   0.264 -16.987
ATOM    755 HG2  GLU    49       9.365  -0.685 -16.724
ATOM    756 CD   GLU    49       9.286   0.709 -18.362
ATOM    757 OE1  GLU    49       8.141   0.345 -18.755
ATOM    758 OE2  GLU    49       9.967   1.479 -19.086
ATOM    759 C    GLU    49      10.949   1.006 -14.007
ATOM    760 O    GLU    49      11.794   0.064 -14.078
ATOM    761 N    ASP    50      11.294   2.198 -13.464
ATOM    762 H    ASP    50      10.613   2.941 -13.518
ATOM    763 CA   ASP    50      12.579   2.488 -12.897
ATOM    764 HA   ASP    50      13.244   2.181 -13.704
ATOM    765 CB   ASP    50      12.738   3.973 -12.754
ATOM    766 HB1  ASP    50      12.444   4.529 -13.645
ATOM    767 HB2  ASP    50      12.088   4.308 -11.946
ATOM    768 CG   ASP    50      14.187   4.283 -12.391
ATOM    769 OD1  ASP    50      15.105   4.218 -13.255
ATOM    770 OD2  ASP    50      14.472   4.839 -11.285
ATOM    771 C    ASP    50      12.878   1.739 -11.569
ATOM    772 O    ASP    50      13.987   1.236 -11.393
ATOM    773 N    LEU    51      11.841   1.702 -10.721
ATOM    774 H    LEU    51      10.997   2.212 -10.941
ATOM    775 CA   LEU    51      11.920   0.893  -9.467
ATOM    776 HA   LEU    51      12.848   1.233  -9.007
ATOM    777 CB   LEU    51      10.727   1.232  -8.481
ATOM    778 HB1  LEU    51       9.811   1.056  -9.045
ATOM    779 HB2  LEU    51      10.659   0.568  -7.620
ATOM    780 CG   LEU    51      10.636   2.692  -8.006
ATOM    781 HG   LEU    51      10.678   3.404  -8.831
ATOM    782 CD1  LEU    51       9.188   2.891  -7.493
ATOM    783 HD11 LEU    51       8.959   3.915  -7.198
ATOM    784 HD12 LEU    51       8.972   2.238  -6.648
ATOM    785 HD13 LEU    51       8.485   2.620  -8.281
ATOM    786 CD2  LEU    51      11.567   3.155  -6.870
ATOM    787 HD21 LEU    51      11.502   2.399  -6.088
ATOM    788 HD22 LEU    51      11.320   4.102  -6.390
ATOM    789 HD23 LEU    51      12.629   3.193  -7.114
ATOM    790 C    LEU    51      12.092  -0.589  -9.818
ATOM    791 O    LEU    51      12.806  -1.226  -9.069
ATOM    792 N    LEU    52      11.520  -1.179 -10.858
ATOM    793 H    LEU    52      10.940  -0.596 -11.444
ATOM    794 CA   LEU    52      11.702  -2.630 -11.260
ATOM    795 HA   LEU    52      11.430  -3.178 -10.359
ATOM    796 CB   LEU    52      10.649  -2.984 -12.340
ATOM    797 HB1  LEU    52      10.966  -2.447 -13.234
ATOM    798 HB2  LEU    52       9.670  -2.668 -11.981
ATOM    799 CG   LEU    52      10.644  -4.475 -12.670
ATOM    800 HG   LEU    52      11.652  -4.842 -12.862
ATOM    801 CD1  LEU    52      10.042  -5.307 -11.491
ATOM    802 HD11 LEU    52      10.378  -5.066 -10.482
ATOM    803 HD12 LEU    52      10.377  -6.302 -11.784
ATOM    804 HD13 LEU    52       8.956  -5.248 -11.567
ATOM    805 CD2  LEU    52       9.727  -4.706 -13.822
ATOM    806 HD21 LEU    52       8.734  -4.280 -13.678
ATOM    807 HD22 LEU    52       9.686  -5.761 -14.092
ATOM    808 HD23 LEU    52      10.268  -4.339 -14.695
ATOM    809 C    LEU    52      13.136  -3.001 -11.569
ATOM    810 O    LEU    52      13.526  -4.140 -11.330
ATOM    811 N    ILE    53      13.966  -1.992 -12.019
ATOM    812 H    ILE    53      13.538  -1.088 -12.162
ATOM    813 CA   ILE    53      15.431  -2.047 -12.333
ATOM    814 HA   ILE    53      15.651  -3.108 -12.216
ATOM    815 CB   ILE    53      15.660  -1.774 -13.859
ATOM    816 HB   ILE    53      14.850  -2.125 -14.498
ATOM    817 CG2  ILE    53      15.708  -0.264 -14.015
ATOM    818 HG21 ILE    53      16.604   0.081 -13.500
ATOM    819 HG22 ILE    53      14.957   0.271 -13.435
ATOM    820 HG23 ILE    53      15.803  -0.000 -15.068
ATOM    821 CG1  ILE    53      16.920  -2.414 -14.412
ATOM    822 HG11 ILE    53      16.826  -3.455 -14.101
ATOM    823 HG12 ILE    53      17.832  -2.023 -13.960
ATOM    824 CD1  ILE    53      17.218  -2.269 -15.939
ATOM    825 HD11 ILE    53      16.395  -2.640 -16.551
ATOM    826 HD12 ILE    53      18.076  -2.907 -16.151
ATOM    827 HD13 ILE    53      17.488  -1.232 -16.135
ATOM    828 C    ILE    53      16.279  -1.383 -11.268
ATOM    829 O    ILE    53      17.479  -1.464 -11.384
ATOM    830 N    ARG    54      15.726  -0.824 -10.170
ATOM    831 H    ARG    54      14.734  -0.638 -10.157
ATOM    832 CA   ARG    54      16.438  -0.499  -8.911
ATOM    833 HA   ARG    54      17.383  -0.104  -9.284
ATOM    834 CB   ARG    54      15.704   0.670  -8.147
ATOM    835 HB1  ARG    54      15.459   1.445  -8.873
ATOM    836 HB2  ARG    54      14.781   0.367  -7.652
ATOM    837 CG   ARG    54      16.518   1.394  -7.082
ATOM    838 HG1  ARG    54      17.515   1.620  -7.459
ATOM    839 HG2  ARG    54      16.582   0.792  -6.176
ATOM    840 CD   ARG    54      16.035   2.712  -6.608
ATOM    841 HD1  ARG    54      16.708   3.063  -5.825
ATOM    842 HD2  ARG    54      15.009   2.600  -6.258
ATOM    843 NE   ARG    54      16.013   3.735  -7.743
ATOM    844 HE   ARG    54      16.285   3.370  -8.644
ATOM    845 CZ   ARG    54      15.550   4.962  -7.654
ATOM    846 NH1  ARG    54      15.314   5.435  -6.461
ATOM    847 HH11 ARG    54      15.455   4.919  -5.603
ATOM    848 HH12 ARG    54      14.932   6.362  -6.345
ATOM    849 NH2  ARG    54      15.302   5.627  -8.709
ATOM    850 HH21 ARG    54      15.321   5.304  -9.666
ATOM    851 HH22 ARG    54      14.937   6.566  -8.632
ATOM    852 C    ARG    54      16.696  -1.728  -8.046
ATOM    853 O    ARG    54      17.747  -1.811  -7.444
ATOM    854 N    LYS    55      15.737  -2.704  -8.082
ATOM    855 H    LYS    55      14.905  -2.568  -8.638
ATOM    856 CA   LYS    55      15.916  -3.898  -7.331
ATOM    857 HA   LYS    55      16.659  -3.754  -6.546
ATOM    858 CB   LYS    55      14.548  -4.397  -6.870
ATOM    859 HB1  LYS    55      13.969  -4.740  -7.728
ATOM    860 HB2  LYS    55      14.630  -5.315  -6.288
ATOM    861 CG   LYS    55      13.749  -3.370  -6.119
ATOM    862 HG1  LYS    55      13.611  -2.456  -6.696
ATOM    863 HG2  LYS    55      12.785  -3.839  -5.919
ATOM    864 CD   LYS    55      14.444  -2.978  -4.828
ATOM    865 HD1  LYS    55      15.387  -2.490  -5.077
ATOM    866 HD2  LYS    55      14.637  -3.841  -4.192
ATOM    867 CE   LYS    55      13.645  -1.995  -3.989
ATOM    868 HE1  LYS    55      13.197  -1.253  -4.650
ATOM    869 HE2  LYS    55      12.878  -2.605  -3.510
ATOM    870 NZ   LYS    55      14.440  -1.210  -3.032
ATOM    871 HZ1  LYS    55      14.871  -1.768  -2.309
ATOM    872 HZ2  LYS    55      15.152  -0.609  -3.420
ATOM    873 HZ3  LYS    55      13.850  -0.500  -2.622
ATOM    874 C    LYS    55      16.499  -5.016  -8.186
ATOM    875 O    LYS    55      16.347  -5.077  -9.385
ATOM    876 N    SER    56      17.135  -6.043  -7.590
ATOM    877 H    SER    56      17.313  -5.976  -6.598
ATOM    878 CA   SER    56      17.562  -7.306  -8.221
ATOM    879 HA   SER    56      17.011  -7.483  -9.145
ATOM    880 CB   SER    56      19.110  -7.245  -8.529
ATOM    881 HB1  SER    56      19.475  -8.140  -9.032
ATOM    882 HB2  SER    56      19.748  -7.276  -7.645
ATOM    883 OG   SER    56      19.421  -6.101  -9.263
ATOM    884 HG   SER    56      18.700  -6.046  -9.894
ATOM    885 C    SER    56      17.204  -8.516  -7.424
ATOM    886 O    SER    56      16.741  -8.369  -6.295
ATOM    887 N    ASN    57      17.544  -9.621  -8.025
ATOM    888 H    ASN    57      17.902  -9.517  -8.964
ATOM    889 CA   ASN    57      17.254 -10.953  -7.487
ATOM    890 HA   ASN    57      16.179 -11.134  -7.520
ATOM    891 CB   ASN    57      18.007 -12.069  -8.295
ATOM    892 HB1  ASN    57      19.075 -11.856  -8.341
ATOM    893 HB2  ASN    57      17.963 -13.040  -7.801
ATOM    894 CG   ASN    57      17.433 -12.264  -9.703
ATOM    895 OD1  ASN    57      16.203 -12.312  -9.825
ATOM    896 ND2  ASN    57      18.133 -12.255 -10.773
ATOM    897 HD21 ASN    57      19.122 -12.379 -10.606
ATOM    898 HD22 ASN    57      17.575 -12.404 -11.601
ATOM    899 C    ASN    57      17.508 -11.062  -5.952
ATOM    900 O    ASN    57      16.574 -11.393  -5.269
ATOM    901 N    HSE    58      18.611 -10.599  -5.393
ATOM    902 H    HSE    58      19.334 -10.303  -6.032
ATOM    903 CA   HSE    58      19.025 -10.715  -3.943
ATOM    904 HA   HSE    58      18.716 -11.701  -3.594
ATOM    905 CB   HSE    58      20.561 -10.691  -3.782
ATOM    906 HB1  HSE    58      20.920 -11.398  -4.531
ATOM    907 HB2  HSE    58      20.774 -10.968  -2.750
ATOM    908 CG   HSE    58      21.137  -9.352  -4.144
ATOM    909 ND1  HSE    58      22.133  -9.086  -5.198
ATOM    910 CE1  HSE    58      22.377  -7.776  -5.076
ATOM    911 HE1  HSE    58      22.925  -7.294  -5.872
ATOM    912 NE2  HSE    58      21.662  -7.273  -4.062
ATOM    913 HE2  HSE    58      21.588  -6.271  -3.962
ATOM    914 CD2  HSE    58      20.889  -8.212  -3.406
ATOM    915 HD2  HSE    58      20.249  -8.105  -2.543
ATOM    916 C    HSE    58      18.336  -9.691  -2.992
ATOM    917 O    HSE    58      18.340  -9.877  -1.768
ATOM    918 N    ASN    59      17.646  -8.704  -3.564
ATOM    919 H    ASN    59      17.792  -8.584  -4.556
ATOM    920 CA   ASN    59      16.873  -7.721  -2.823
ATOM    921 HA   ASN    59      17.454  -7.541  -1.919
ATOM    922 CB   ASN    59      16.692  -6.452  -3.533
ATOM    923 HB1  ASN    59      16.309  -6.644  -4.535
ATOM    924 HB2  ASN    59      16.076  -5.727  -3.000
ATOM    925 CG   ASN    59      18.092  -5.757  -3.717
ATOM    926 OD1  ASN    59      18.609  -5.694  -4.841
ATOM    927 ND2  ASN    59      18.771  -5.284  -2.699
ATOM    928 HD21 ASN    59      18.367  -5.316  -1.774
ATOM    929 HD22 ASN    59      19.756  -5.170  -2.888
ATOM    930 C    ASN    59      15.565  -8.299  -2.242
ATOM    931 O    ASN    59      15.102  -7.833  -1.208
ATOM    932 N    PHE    60      14.827  -9.177  -2.941
ATOM    933 H    PHE    60      15.031  -9.409  -3.903
ATOM    934 CA   PHE    60      13.521  -9.688  -2.445
ATOM    935 HA   PHE    60      12.948  -8.877  -1.994
ATOM    936 CB   PHE    60      12.759 -10.195  -3.625
ATOM    937 HB1  PHE    60      13.248 -11.044  -4.103
ATOM    938 HB2  PHE    60      11.794 -10.581  -3.297
ATOM    939 CG   PHE    60      12.435  -9.116  -4.659
ATOM    940 CD1  PHE    60      11.255  -8.269  -4.473
ATOM    941 HD1  PHE    60      10.788  -8.347  -3.503
ATOM    942 CE1  PHE    60      10.843  -7.322  -5.437
ATOM    943 HE1  PHE    60      10.008  -6.644  -5.344
ATOM    944 CZ   PHE    60      11.594  -7.195  -6.630
ATOM    945 HZ   PHE    60      11.478  -6.407  -7.359
ATOM    946 CE2  PHE    60      12.711  -8.073  -6.862
ATOM    947 HE2  PHE    60      13.284  -7.881  -7.757
ATOM    948 CD2  PHE    60      13.086  -9.052  -5.959
ATOM    949 HD2  PHE    60      13.885  -9.746  -6.171
ATOM    950 C    PHE    60      13.690 -10.807  -1.444
ATOM    951 O    PHE    60      14.656 -11.553  -1.537
ATOM    952 N    LEU    61      12.737 -10.995  -0.536
ATOM    953 H    LEU    61      12.038 -10.266  -0.508
ATOM    954 CA   LEU    61      12.701 -12.080   0.461
ATOM    955 HA   LEU    61      13.410 -12.809   0.069
ATOM    956 CB   LEU    61      13.166 -11.462   1.756
ATOM    957 HB1  LEU    61      14.101 -10.971   1.484
ATOM    958 HB2  LEU    61      12.485 -10.659   2.036
ATOM    959 CG   LEU    61      13.382 -12.598   2.781
ATOM    960 HG   LEU    61      13.686 -13.495   2.241
ATOM    961 CD1  LEU    61      14.474 -12.106   3.723
ATOM    962 HD11 LEU    61      14.596 -12.977   4.367
ATOM    963 HD12 LEU    61      14.071 -11.188   4.153
ATOM    964 HD13 LEU    61      15.453 -11.991   3.258
ATOM    965 CD2  LEU    61      12.165 -12.868   3.688
ATOM    966 HD21 LEU    61      11.289 -13.120   3.091
ATOM    967 HD22 LEU    61      11.878 -12.032   4.325
ATOM    968 HD23 LEU    61      12.356 -13.692   4.377
ATOM    969 C    LEU    61      11.319 -12.722   0.386
ATOM    970 O    LEU    61      10.375 -12.032   0.593
ATOM    971 N    VAL    62      11.213 -14.028   0.086
ATOM    972 H    VAL    62      12.078 -14.543   0.008
ATOM    973 CA   VAL    62      10.028 -14.759  -0.158
ATOM    974 HA   VAL    62       9.179 -14.131   0.113
ATOM    975 CB   VAL    62       9.902 -15.160  -1.697
ATOM    976 HB   VAL    62      10.797 -15.753  -1.884
ATOM    977 CG1  VAL    62       8.619 -15.903  -1.927
ATOM    978 HG11 VAL    62       8.345 -16.612  -1.146
ATOM    979 HG12 VAL    62       8.833 -16.430  -2.857
ATOM    980 HG13 VAL    62       7.798 -15.201  -2.075
ATOM    981 CG2  VAL    62       9.912 -13.956  -2.608
ATOM    982 HG21 VAL    62      10.750 -13.266  -2.506
ATOM    983 HG22 VAL    62       9.063 -13.275  -2.545
ATOM    984 HG23 VAL    62      10.000 -14.252  -3.654
ATOM    985 C    VAL    62       9.912 -15.959   0.813
ATOM    986 O    VAL    62      10.920 -16.627   0.972
ATOM    987 N    GLN    63       8.689 -16.163   1.357
ATOM    988 H    GLN    63       7.874 -15.718   0.961
ATOM    989 CA   GLN    63       8.570 -17.181   2.445
ATOM    990 HA   GLN    63       9.341 -17.920   2.229
ATOM    991 CB   GLN    63       8.678 -16.614   3.853
ATOM    992 HB1  GLN    63       9.607 -16.069   3.690
ATOM    993 HB2  GLN    63       7.809 -15.977   4.015
ATOM    994 CG   GLN    63       8.965 -17.590   4.977
ATOM    995 HG1  GLN    63       9.816 -18.225   4.731
ATOM    996 HG2  GLN    63       8.104 -18.258   4.956
ATOM    997 CD   GLN    63       8.948 -17.098   6.356
ATOM    998 OE1  GLN    63       8.293 -16.160   6.728
ATOM    999 NE2  GLN    63       9.726 -17.674   7.289
ATOM   1000 HE21 GLN    63      10.273 -18.449   6.940
ATOM   1001 HE22 GLN    63       9.795 -17.459   8.273
ATOM   1002 C    GLN    63       7.242 -17.951   2.425
ATOM   1003 O    GLN    63       6.148 -17.415   2.438
ATOM   1004 N    ALA    64       7.390 -19.343   2.399
ATOM   1005 H    ALA    64       8.332 -19.705   2.380
ATOM   1006 CA   ALA    64       6.317 -20.280   2.362
ATOM   1007 HA   ALA    64       5.441 -19.679   2.120
ATOM   1008 CB   ALA    64       6.487 -21.233   1.151
ATOM   1009 HB1  ALA    64       5.702 -21.989   1.145
ATOM   1010 HB2  ALA    64       7.479 -21.684   1.131
ATOM   1011 HB3  ALA    64       6.337 -20.659   0.236
ATOM   1012 C    ALA    64       6.093 -21.015   3.686
ATOM   1013 O    ALA    64       6.545 -22.147   3.931
ATOM   1014 N    GLY    65       5.401 -20.288   4.602
ATOM   1015 H    GLY    65       5.124 -19.379   4.261
ATOM   1016 CA   GLY    65       5.290 -20.635   6.040
ATOM   1017 HA1  GLY    65       5.007 -21.686   5.973
ATOM   1018 HA2  GLY    65       4.418 -20.107   6.425
ATOM   1019 C    GLY    65       6.485 -20.264   6.867
ATOM   1020 O    GLY    65       6.734 -19.135   7.155
ATOM   1021 N    ASN    66       7.266 -21.266   7.276
ATOM   1022 H    ASN    66       6.906 -22.199   7.137
ATOM   1023 CA   ASN    66       8.591 -21.111   7.814
ATOM   1024 HA   ASN    66       8.766 -20.149   8.297
ATOM   1025 CB   ASN    66       8.815 -22.071   8.990
ATOM   1026 HB1  ASN    66       8.668 -23.111   8.701
ATOM   1027 HB2  ASN    66       7.990 -21.846   9.666
ATOM   1028 CG   ASN    66      10.096 -21.845   9.704
ATOM   1029 OD1  ASN    66      10.240 -20.992  10.598
ATOM   1030 ND2  ASN    66      11.180 -22.384   9.233
ATOM   1031 HD21 ASN    66      11.229 -23.047   8.473
ATOM   1032 HD22 ASN    66      12.007 -21.994   9.661
ATOM   1033 C    ASN    66       9.619 -21.214   6.691
ATOM   1034 O    ASN    66      10.542 -20.393   6.630
ATOM   1035 N    VAL    67       9.432 -22.031   5.647
ATOM   1036 H    VAL    67       8.529 -22.484   5.659
ATOM   1037 CA   VAL    67      10.483 -22.297   4.626
ATOM   1038 HA   VAL    67      11.470 -22.515   5.035
ATOM   1039 CB   VAL    67      10.065 -23.472   3.731
ATOM   1040 HB   VAL    67       9.181 -23.207   3.152
ATOM   1041 CG1  VAL    67      11.252 -23.810   2.758
ATOM   1042 HG11 VAL    67      12.201 -24.153   3.171
ATOM   1043 HG12 VAL    67      11.422 -22.944   2.118
ATOM   1044 HG13 VAL    67      10.847 -24.572   2.091
ATOM   1045 CG2  VAL    67       9.651 -24.826   4.391
ATOM   1046 HG21 VAL    67      10.347 -25.002   5.212
ATOM   1047 HG22 VAL    67       9.663 -25.621   3.646
ATOM   1048 HG23 VAL    67       8.650 -24.701   4.805
ATOM   1049 C    VAL    67      10.709 -21.053   3.745
ATOM   1050 O    VAL    67       9.796 -20.580   3.088
ATOM   1051 N    GLN    68      11.955 -20.520   3.673
ATOM   1052 H    GLN    68      12.656 -20.937   4.269
ATOM   1053 CA   GLN    68      12.375 -19.412   2.848
ATOM   1054 HA   GLN    68      11.562 -18.712   2.655
ATOM   1055 CB   GLN    68      13.404 -18.537   3.550
ATOM   1056 HB1  GLN    68      14.381 -19.017   3.499
ATOM   1057 HB2  GLN    68      13.081 -18.415   4.584
ATOM   1058 CG   GLN    68      13.654 -17.130   3.001
ATOM   1059 HG1  GLN    68      13.782 -17.026   1.923
ATOM   1060 HG2  GLN    68      12.719 -16.579   3.108
ATOM   1061 CD   GLN    68      14.733 -16.390   3.728
ATOM   1062 OE1  GLN    68      14.752 -16.289   4.962
ATOM   1063 NE2  GLN    68      15.672 -15.823   3.001
ATOM   1064 HE21 GLN    68      15.452 -15.709   2.022
ATOM   1065 HE22 GLN    68      16.372 -15.256   3.459
ATOM   1066 C    GLN    68      12.677 -19.958   1.452
ATOM   1067 O    GLN    68      13.001 -21.148   1.245
ATOM   1068 N    LEU    69      12.541 -18.996   0.488
ATOM   1069 H    LEU    69      12.157 -18.098   0.744
ATOM   1070 CA   LEU    69      12.523 -19.354  -0.926
ATOM   1071 HA   LEU    69      12.722 -20.419  -1.040
ATOM   1072 CB   LEU    69      11.066 -19.094  -1.492
ATOM   1073 HB1  LEU    69      10.993 -18.960  -2.571
ATOM   1074 HB2  LEU    69      10.885 -18.136  -1.006
ATOM   1075 CG   LEU    69       9.931 -20.102  -1.034
ATOM   1076 HG   LEU    69       9.661 -20.009   0.018
ATOM   1077 CD1  LEU    69       8.673 -19.900  -1.900
ATOM   1078 HD11 LEU    69       7.836 -20.502  -1.546
ATOM   1079 HD12 LEU    69       8.802 -20.348  -2.886
ATOM   1080 HD13 LEU    69       8.443 -18.837  -1.970
ATOM   1081 CD2  LEU    69      10.280 -21.561  -1.145
ATOM   1082 HD21 LEU    69      11.061 -21.670  -0.392
ATOM   1083 HD22 LEU    69      10.682 -21.964  -2.074
ATOM   1084 HD23 LEU    69       9.373 -22.119  -0.912
ATOM   1085 C    LEU    69      13.520 -18.544  -1.713
ATOM   1086 O    LEU    69      13.501 -17.306  -1.691
ATOM   1087 N    ARG    70      14.372 -19.229  -2.511
ATOM   1088 H    ARG    70      14.367 -20.230  -2.373
ATOM   1089 CA   ARG    70      15.450 -18.608  -3.346
ATOM   1090 HA   ARG    70      15.959 -17.761  -2.887
ATOM   1091 CB   ARG    70      16.493 -19.718  -3.572
ATOM   1092 HB1  ARG    70      16.024 -20.588  -4.030
ATOM   1093 HB2  ARG    70      16.846 -19.965  -2.571
ATOM   1094 CG   ARG    70      17.688 -19.242  -4.461
ATOM   1095 HG1  ARG    70      17.300 -18.864  -5.407
ATOM   1096 HG2  ARG    70      18.258 -18.470  -3.944
ATOM   1097 CD   ARG    70      18.444 -20.523  -4.694
ATOM   1098 HD1  ARG    70      17.769 -21.185  -5.237
ATOM   1099 HD2  ARG    70      18.605 -20.970  -3.713
ATOM   1100 NE   ARG    70      19.740 -20.353  -5.257
ATOM   1101 HE   ARG    70      20.428 -20.164  -4.542
ATOM   1102 CZ   ARG    70      20.189 -20.394  -6.524
ATOM   1103 NH1  ARG    70      19.514 -21.005  -7.465
ATOM   1104 HH11 ARG    70      18.662 -21.460  -7.168
ATOM   1105 HH12 ARG    70      19.884 -21.070  -8.402
ATOM   1106 NH2  ARG    70      21.415 -19.892  -6.784
ATOM   1107 HH21 ARG    70      21.857 -19.338  -6.064
ATOM   1108 HH22 ARG    70      21.813 -20.133  -7.680
ATOM   1109 C    ARG    70      14.856 -18.002  -4.610
ATOM   1110 O    ARG    70      14.208 -18.688  -5.410
ATOM   1111 N    VAL    71      15.045 -16.683  -4.845
ATOM   1112 H    VAL    71      15.642 -16.171  -4.212
ATOM   1113 CA   VAL    71      14.480 -15.886  -5.947
ATOM   1114 HA   VAL    71      13.592 -16.376  -6.347
ATOM   1115 CB   VAL    71      14.070 -14.495  -5.369
ATOM   1116 HB   VAL    71      14.942 -13.936  -5.029
ATOM   1117 CG1  VAL    71      13.371 -13.688  -6.505
ATOM   1118 HG11 VAL    71      13.132 -12.715  -6.076
ATOM   1119 HG12 VAL    71      12.462 -14.201  -6.820
ATOM   1120 HG13 VAL    71      14.019 -13.427  -7.341
ATOM   1121 CG2  VAL    71      13.008 -14.667  -4.271
ATOM   1122 HG21 VAL    71      13.352 -15.239  -3.409
ATOM   1123 HG22 VAL    71      12.075 -15.098  -4.632
ATOM   1124 HG23 VAL    71      12.798 -13.648  -3.947
ATOM   1125 C    VAL    71      15.434 -15.626  -7.099
ATOM   1126 O    VAL    71      16.606 -15.367  -6.892
ATOM   1127 N    ILE    72      15.045 -16.051  -8.277
ATOM   1128 H    ILE    72      14.063 -16.275  -8.345
ATOM   1129 CA   ILE    72      15.980 -16.266  -9.428
ATOM   1130 HA   ILE    72      17.019 -16.132  -9.128
ATOM   1131 CB   ILE    72      16.026 -17.806  -9.802
ATOM   1132 HB   ILE    72      16.702 -17.883 -10.653
ATOM   1133 CG2  ILE    72      16.754 -18.510  -8.607
ATOM   1134 HG21 ILE    72      17.737 -18.061  -8.467
ATOM   1135 HG22 ILE    72      17.102 -19.501  -8.897
ATOM   1136 HG23 ILE    72      16.166 -18.601  -7.694
ATOM   1137 CG1  ILE    72      14.708 -18.444 -10.097
ATOM   1138 HG11 ILE    72      14.228 -17.814 -10.845
ATOM   1139 HG12 ILE    72      14.167 -18.448  -9.151
ATOM   1140 CD1  ILE    72      14.706 -19.859 -10.651
ATOM   1141 HD11 ILE    72      13.678 -20.170 -10.837
ATOM   1142 HD12 ILE    72      15.093 -20.467  -9.833
ATOM   1143 HD13 ILE    72      15.215 -19.892 -11.614
ATOM   1144 C    ILE    72      15.608 -15.424 -10.667
ATOM   1145 O    ILE    72      16.260 -15.498 -11.724
ATOM   1146 N    GLY    73      14.538 -14.631 -10.524
ATOM   1147 H    GLY    73      14.186 -14.610  -9.577
ATOM   1148 CA   GLY    73      13.981 -13.705 -11.480
ATOM   1149 HA1  GLY    73      13.531 -14.130 -12.377
ATOM   1150 HA2  GLY    73      14.752 -12.990 -11.768
ATOM   1151 C    GLY    73      12.836 -12.862 -10.941
ATOM   1152 O    GLY    73      12.102 -13.315 -10.029
ATOM   1153 N    HSD    74      12.674 -11.709 -11.638
ATOM   1154 H    HSD    74      13.399 -11.561 -12.324
ATOM   1155 CA   HSD    74      11.629 -10.641 -11.470
ATOM   1156 HA   HSD    74      10.850 -11.206 -10.958
ATOM   1157 CB   HSD    74      12.143  -9.547 -10.489
ATOM   1158 HB1  HSD    74      11.309  -8.889 -10.244
ATOM   1159 HB2  HSD    74      12.338 -10.077  -9.556
ATOM   1160 CG   HSD    74      13.408  -8.766 -10.790
ATOM   1161 ND1  HSD    74      13.497  -7.471 -11.244
ATOM   1162 HD1  HSD    74      12.730  -6.847 -11.450
ATOM   1163 CE1  HSD    74      14.772  -7.145 -11.447
ATOM   1164 HE1  HSD    74      15.168  -6.185 -11.744
ATOM   1165 NE2  HSD    74      15.519  -8.204 -11.132
ATOM   1166 CD2  HSD    74      14.684  -9.250 -10.702
ATOM   1167 HD2  HSD    74      14.911 -10.296 -10.554
ATOM   1168 C    HSD    74      11.128 -10.133 -12.845
ATOM   1169 O    HSD    74      11.852  -9.737 -13.744
ATOM   1170 N    SER    75       9.814 -10.152 -13.013
ATOM   1171 H    SER    75       9.310 -10.512 -12.217
ATOM   1172 CA   SER    75       9.122  -9.425 -14.112
ATOM   1173 HA   SER    75       9.745  -8.635 -14.532
ATOM   1174 CB   SER    75       8.739 -10.427 -15.230
ATOM   1175 HB1  SER    75       8.076 -10.026 -15.998
ATOM   1176 HB2  SER    75       9.666 -10.826 -15.643
ATOM   1177 OG   SER    75       8.024 -11.588 -14.688
ATOM   1178 HG   SER    75       7.490 -11.972 -15.386
ATOM   1179 C    SER    75       7.881  -8.653 -13.691
ATOM   1180 O    SER    75       7.271  -8.899 -12.614
ATOM   1181 N    MET    76       7.384  -7.691 -14.507
ATOM   1182 H    MET    76       7.967  -7.311 -15.238
ATOM   1183 CA   MET    76       6.064  -7.013 -14.310
ATOM   1184 HA   MET    76       5.623  -7.439 -13.408
ATOM   1185 CB   MET    76       6.381  -5.542 -13.911
ATOM   1186 HB1  MET    76       6.709  -5.044 -14.824
ATOM   1187 HB2  MET    76       7.118  -5.593 -13.109
ATOM   1188 CG   MET    76       5.236  -4.815 -13.335
ATOM   1189 HG1  MET    76       4.504  -4.686 -14.132
ATOM   1190 HG2  MET    76       4.794  -5.350 -12.494
ATOM   1191 SD   MET    76       5.677  -3.135 -12.723
ATOM   1192 CE   MET    76       5.929  -2.297 -14.256
ATOM   1193 HE1  MET    76       6.648  -2.840 -14.870
ATOM   1194 HE2  MET    76       6.158  -1.238 -14.140
ATOM   1195 HE3  MET    76       4.951  -2.310 -14.737
ATOM   1196 C    MET    76       5.050  -7.190 -15.428
ATOM   1197 O    MET    76       5.455  -7.352 -16.550
ATOM   1198 N    GLN    77       3.781  -7.142 -15.030
ATOM   1199 H    GLN    77       3.568  -7.221 -14.045
ATOM   1200 CA   GLN    77       2.649  -6.921 -15.948
ATOM   1201 HA   GLN    77       3.102  -6.393 -16.787
ATOM   1202 CB   GLN    77       2.202  -8.305 -16.472
ATOM   1203 HB1  GLN    77       3.074  -8.951 -16.575
ATOM   1204 HB2  GLN    77       1.448  -8.741 -15.816
ATOM   1205 CG   GLN    77       1.406  -8.197 -17.767
ATOM   1206 HG1  GLN    77       2.125  -7.896 -18.529
ATOM   1207 HG2  GLN    77       0.635  -7.432 -17.673
ATOM   1208 CD   GLN    77       0.806  -9.462 -18.254
ATOM   1209 OE1  GLN    77       1.386 -10.111 -19.106
ATOM   1210 NE2  GLN    77      -0.366  -9.845 -17.855
ATOM   1211 HE21 GLN    77      -0.818  -9.434 -17.051
ATOM   1212 HE22 GLN    77      -0.606 -10.801 -18.074
ATOM   1213 C    GLN    77       1.576  -6.134 -15.194
ATOM   1214 O    GLN    77       1.078  -6.465 -14.120
ATOM   1215 N    ASN    78       1.078  -5.109 -15.772
ATOM   1216 H    ASN    78       1.543  -4.930 -16.651
ATOM   1217 CA   ASN    78       0.051  -4.194 -15.241
ATOM   1218 HA   ASN    78       0.122  -3.332 -15.905
ATOM   1219 CB   ASN    78      -1.357  -4.827 -15.400
ATOM   1220 HB1  ASN    78      -2.109  -4.092 -15.112
ATOM   1221 HB2  ASN    78      -1.398  -5.728 -14.787
ATOM   1222 CG   ASN    78      -1.744  -5.313 -16.784
ATOM   1223 OD1  ASN    78      -2.106  -4.419 -17.550
ATOM   1224 ND2  ASN    78      -1.697  -6.570 -17.068
ATOM   1225 HD21 ASN    78      -1.420  -7.300 -16.428
ATOM   1226 HD22 ASN    78      -2.078  -6.925 -17.933
ATOM   1227 C    ASN    78       0.392  -3.756 -13.815
ATOM   1228 O    ASN    78       1.435  -3.222 -13.525
ATOM   1229 N    CYS    79      -0.395  -4.125 -12.771
ATOM   1230 H    CYS    79      -1.311  -4.513 -12.946
ATOM   1231 CA   CYS    79       0.024  -3.846 -11.316
ATOM   1232 HA   CYS    79       0.825  -3.107 -11.325
ATOM   1233 CB   CYS    79      -1.093  -3.159 -10.538
ATOM   1234 HB1  CYS    79      -1.958  -3.822 -10.547
ATOM   1235 HB2  CYS    79      -0.707  -3.081  -9.521
ATOM   1236 SG   CYS    79      -1.403  -1.542 -11.258
ATOM   1237 HG   CYS    79      -0.696  -0.815 -10.388
ATOM   1238 C    CYS    79       0.519  -5.057 -10.573
ATOM   1239 O    CYS    79       0.631  -5.038  -9.325
ATOM   1240 N    VAL    80       0.889  -6.144 -11.310
ATOM   1241 H    VAL    80       0.760  -6.130 -12.312
ATOM   1242 CA   VAL    80       1.608  -7.320 -10.654
ATOM   1243 HA   VAL    80       1.562  -7.274  -9.566
ATOM   1244 CB   VAL    80       0.831  -8.654 -10.846
ATOM   1245 HB   VAL    80       1.249  -9.485 -10.279
ATOM   1246 CG1  VAL    80      -0.474  -8.555 -10.076
ATOM   1247 HG11 VAL    80      -0.392  -8.463  -8.993
ATOM   1248 HG12 VAL    80      -1.118  -9.434 -10.104
ATOM   1249 HG13 VAL    80      -1.125  -7.715 -10.320
ATOM   1250 CG2  VAL    80       0.530  -9.036 -12.285
ATOM   1251 HG21 VAL    80      -0.061  -8.206 -12.671
ATOM   1252 HG22 VAL    80      -0.032  -9.970 -12.297
ATOM   1253 HG23 VAL    80       1.460  -9.155 -12.842
ATOM   1254 C    VAL    80       3.044  -7.548 -10.937
ATOM   1255 O    VAL    80       3.490  -7.566 -12.064
ATOM   1256 N    LEU    81       3.805  -7.745  -9.873
ATOM   1257 H    LEU    81       3.352  -7.858  -8.978
ATOM   1258 CA   LEU    81       5.180  -8.106  -9.910
ATOM   1259 HA   LEU    81       5.655  -7.775 -10.834
ATOM   1260 CB   LEU    81       5.923  -7.316  -8.884
ATOM   1261 HB1  LEU    81       5.520  -6.305  -8.957
ATOM   1262 HB2  LEU    81       5.846  -7.713  -7.872
ATOM   1263 CG   LEU    81       7.453  -7.275  -9.099
ATOM   1264 HG   LEU    81       7.754  -6.940 -10.091
ATOM   1265 CD1  LEU    81       7.937  -6.161  -8.201
ATOM   1266 HD11 LEU    81       9.023  -6.065  -8.194
ATOM   1267 HD12 LEU    81       7.530  -6.315  -7.202
ATOM   1268 HD13 LEU    81       7.446  -5.242  -8.519
ATOM   1269 CD2  LEU    81       8.261  -8.523  -8.681
ATOM   1270 HD21 LEU    81       7.991  -8.802  -7.662
ATOM   1271 HD22 LEU    81       9.335  -8.341  -8.670
ATOM   1272 HD23 LEU    81       8.030  -9.342  -9.362
ATOM   1273 C    LEU    81       5.263  -9.656  -9.726
ATOM   1274 O    LEU    81       4.835 -10.178  -8.709
ATOM   1275 N    LYS    82       5.861 -10.371 -10.694
ATOM   1276 H    LYS    82       6.219  -9.886 -11.505
ATOM   1277 CA   LYS    82       6.058 -11.790 -10.578
ATOM   1278 HA   LYS    82       5.464 -12.156  -9.740
ATOM   1279 CB   LYS    82       5.484 -12.462 -11.780
ATOM   1280 HB1  LYS    82       6.059 -12.075 -12.621
ATOM   1281 HB2  LYS    82       5.595 -13.547 -11.774
ATOM   1282 CG   LYS    82       4.010 -12.204 -12.163
ATOM   1283 HG1  LYS    82       3.864 -11.125 -12.118
ATOM   1284 HG2  LYS    82       3.306 -12.636 -11.451
ATOM   1285 CD   LYS    82       3.724 -12.883 -13.547
ATOM   1286 HD1  LYS    82       4.110 -13.902 -13.530
ATOM   1287 HD2  LYS    82       2.659 -13.094 -13.638
ATOM   1288 CE   LYS    82       4.279 -12.033 -14.750
ATOM   1289 HE1  LYS    82       5.326 -11.752 -14.637
ATOM   1290 HE2  LYS    82       3.699 -11.110 -14.773
ATOM   1291 NZ   LYS    82       4.016 -12.773 -15.981
ATOM   1292 HZ1  LYS    82       3.017 -12.827 -16.121
ATOM   1293 HZ2  LYS    82       4.420 -12.338 -16.798
ATOM   1294 HZ3  LYS    82       4.472 -13.673 -15.946
ATOM   1295 C    LYS    82       7.483 -12.136 -10.332
ATOM   1296 O    LYS    82       8.402 -11.578 -10.977
ATOM   1297 N    LEU    83       7.715 -13.044  -9.402
ATOM   1298 H    LEU    83       6.942 -13.534  -8.974
ATOM   1299 CA   LEU    83       8.999 -13.599  -9.010
ATOM   1300 HA   LEU    83       9.790 -12.964  -9.411
ATOM   1301 CB   LEU    83       9.219 -13.428  -7.540
ATOM   1302 HB1  LEU    83      10.114 -13.978  -7.248
ATOM   1303 HB2  LEU    83       8.395 -13.872  -6.981
ATOM   1304 CG   LEU    83       9.407 -11.977  -7.075
ATOM   1305 HG   LEU    83       8.518 -11.377  -7.268
ATOM   1306 CD1  LEU    83       9.487 -11.963  -5.578
ATOM   1307 HD11 LEU    83       9.700 -10.952  -5.229
ATOM   1308 HD12 LEU    83      10.244 -12.621  -5.151
ATOM   1309 HD13 LEU    83       8.580 -12.386  -5.147
ATOM   1310 CD2  LEU    83      10.577 -11.191  -7.658
ATOM   1311 HD21 LEU    83      11.476 -11.683  -7.287
ATOM   1312 HD22 LEU    83      10.609 -10.167  -7.285
ATOM   1313 HD23 LEU    83      10.586 -11.342  -8.738
ATOM   1314 C    LEU    83       9.119 -15.049  -9.473
ATOM   1315 O    LEU    83       8.193 -15.815  -9.428
ATOM   1316 N    LYS    84      10.278 -15.431  -9.962
ATOM   1317 H    LYS    84      10.961 -14.698 -10.091
ATOM   1318 CA   LYS    84      10.549 -16.821 -10.221
ATOM   1319 HA   LYS    84       9.662 -17.449 -10.309
ATOM   1320 CB   LYS    84      11.077 -16.876 -11.645
ATOM   1321 HB1  LYS    84      10.315 -16.470 -12.311
ATOM   1322 HB2  LYS    84      11.999 -16.294 -11.642
ATOM   1323 CG   LYS    84      11.377 -18.327 -12.007
ATOM   1324 HG1  LYS    84      10.456 -18.906 -12.082
ATOM   1325 HG2  LYS    84      11.935 -18.911 -11.276
ATOM   1326 CD   LYS    84      12.162 -18.341 -13.333
ATOM   1327 HD1  LYS    84      11.628 -17.843 -14.143
ATOM   1328 HD2  LYS    84      13.131 -17.843 -13.290
ATOM   1329 CE   LYS    84      12.438 -19.764 -13.801
ATOM   1330 HE1  LYS    84      11.475 -20.250 -13.646
ATOM   1331 HE2  LYS    84      13.151 -20.226 -13.119
ATOM   1332 NZ   LYS    84      12.804 -19.974 -15.235
ATOM   1333 HZ1  LYS    84      12.934 -20.946 -15.475
ATOM   1334 HZ2  LYS    84      12.172 -19.662 -15.959
ATOM   1335 HZ3  LYS    84      13.717 -19.564 -15.368
ATOM   1336 C    LYS    84      11.413 -17.348  -9.047
ATOM   1337 O    LYS    84      12.261 -16.608  -8.509
ATOM   1338 N    VAL    85      11.014 -18.454  -8.485
ATOM   1339 H    VAL    85      10.126 -18.868  -8.731
ATOM   1340 CA   VAL    85      11.620 -19.065  -7.306
ATOM   1341 HA   VAL    85      12.590 -18.570  -7.257
ATOM   1342 CB   VAL    85      10.792 -18.947  -6.032
ATOM   1343 HB   VAL    85      11.245 -19.535  -5.233
ATOM   1344 CG1  VAL    85      10.809 -17.451  -5.611
ATOM   1345 HG11 VAL    85      11.837 -17.316  -5.275
ATOM   1346 HG12 VAL    85      10.092 -17.351  -4.796
ATOM   1347 HG13 VAL    85      10.664 -16.741  -6.425
ATOM   1348 CG2  VAL    85       9.289 -19.388  -6.191
ATOM   1349 HG21 VAL    85       9.222 -20.414  -6.552
ATOM   1350 HG22 VAL    85       8.773 -18.616  -6.762
ATOM   1351 HG23 VAL    85       8.806 -19.402  -5.214
ATOM   1352 C    VAL    85      12.107 -20.449  -7.557
ATOM   1353 O    VAL    85      11.571 -21.236  -8.296
ATOM   1354 N    ASP    86      13.229 -20.799  -6.862
ATOM   1355 H    ASP    86      13.781 -20.107  -6.375
ATOM   1356 CA   ASP    86      13.928 -22.028  -7.167
ATOM   1357 HA   ASP    86      13.890 -22.192  -8.244
ATOM   1358 CB   ASP    86      15.376 -21.878  -6.669
ATOM   1359 HB1  ASP    86      15.639 -20.838  -6.860
ATOM   1360 HB2  ASP    86      15.293 -22.015  -5.591
ATOM   1361 CG   ASP    86      16.391 -22.842  -7.288
ATOM   1362 OD1  ASP    86      16.007 -23.596  -8.220
ATOM   1363 OD2  ASP    86      17.597 -22.881  -6.880
ATOM   1364 C    ASP    86      13.186 -23.261  -6.544
ATOM   1365 O    ASP    86      13.785 -24.151  -5.861
ATOM   1366 N    THR    87      11.840 -23.365  -6.595
ATOM   1367 H    THR    87      11.379 -22.627  -7.108
ATOM   1368 CA   THR    87      11.030 -24.504  -6.162
ATOM   1369 HA   THR    87      11.480 -25.475  -6.367
ATOM   1370 CB   THR    87      10.795 -24.336  -4.640
ATOM   1371 HB   THR    87      10.147 -23.503  -4.369
ATOM   1372 CG2  THR    87      10.230 -25.620  -4.027
ATOM   1373 HG21 THR    87      10.122 -25.388  -2.967
ATOM   1374 HG22 THR    87      10.957 -26.390  -4.282
ATOM   1375 HG23 THR    87       9.224 -25.890  -4.350
ATOM   1376 OG1  THR    87      12.041 -24.139  -4.028
ATOM   1377 HG1  THR    87      12.703 -24.270  -4.711
ATOM   1378 C    THR    87       9.647 -24.397  -6.809
ATOM   1379 O    THR    87       9.078 -23.335  -6.747
ATOM   1380 N    ALA    88       9.149 -25.479  -7.435
ATOM   1381 H    ALA    88       9.647 -26.355  -7.364
ATOM   1382 CA   ALA    88       7.772 -25.549  -7.632
ATOM   1383 HA   ALA    88       7.436 -24.564  -7.954
ATOM   1384 CB   ALA    88       7.381 -26.528  -8.732
ATOM   1385 HB1  ALA    88       6.301 -26.544  -8.878
ATOM   1386 HB2  ALA    88       7.681 -27.543  -8.471
ATOM   1387 HB3  ALA    88       7.876 -26.268  -9.668
ATOM   1388 C    ALA    88       6.903 -25.906  -6.383
ATOM   1389 O    ALA    88       7.272 -26.849  -5.643
ATOM   1390 N    ASN    89       5.867 -25.159  -6.078
ATOM   1391 H    ASN    89       5.707 -24.330  -6.633
ATOM   1392 CA   ASN    89       4.969 -25.417  -4.961
ATOM   1393 HA   ASN    89       5.482 -25.341  -4.002
ATOM   1394 CB   ASN    89       3.827 -24.291  -5.020
ATOM   1395 HB1  ASN    89       3.171 -24.347  -5.889
ATOM   1396 HB2  ASN    89       4.263 -23.297  -5.117
ATOM   1397 CG   ASN    89       3.027 -24.297  -3.780
ATOM   1398 OD1  ASN    89       3.194 -25.155  -2.933
ATOM   1399 ND2  ASN    89       2.010 -23.485  -3.579
ATOM   1400 HD21 ASN    89       1.780 -22.735  -4.216
ATOM   1401 HD22 ASN    89       1.552 -23.494  -2.679
ATOM   1402 C    ASN    89       4.314 -26.798  -4.975
ATOM   1403 O    ASN    89       3.609 -27.092  -5.967
ATOM   1404 N    PRO    90       4.538 -27.760  -4.046
ATOM   1405 CD   PRO    90       5.483 -27.709  -2.954
ATOM   1406 HD1  PRO    90       6.510 -27.644  -3.314
ATOM   1407 HD2  PRO    90       5.356 -26.765  -2.425
ATOM   1408 CG   PRO    90       5.203 -28.958  -2.134
ATOM   1409 HG1  PRO    90       4.453 -28.681  -1.394
ATOM   1410 HG2  PRO    90       6.054 -29.303  -1.547
ATOM   1411 CB   PRO    90       4.687 -29.964  -3.216
ATOM   1412 HB1  PRO    90       5.535 -30.308  -3.808
ATOM   1413 HB2  PRO    90       4.215 -30.847  -2.785
ATOM   1414 CA   PRO    90       3.841 -29.049  -4.106
ATOM   1415 HA   PRO    90       3.837 -29.455  -5.117
ATOM   1416 C    PRO    90       2.316 -28.992  -3.760
ATOM   1417 O    PRO    90       1.659 -29.985  -3.644
ATOM   1418 N    LYS    91       1.837 -27.786  -3.461
ATOM   1419 H    LYS    91       2.481 -27.030  -3.644
ATOM   1420 CA   LYS    91       0.437 -27.478  -2.921
ATOM   1421 HA   LYS    91      -0.062 -28.439  -2.801
ATOM   1422 CB   LYS    91       0.470 -26.782  -1.510
ATOM   1423 HB1  LYS    91      -0.571 -26.471  -1.418
ATOM   1424 HB2  LYS    91       1.038 -25.863  -1.656
ATOM   1425 CG   LYS    91       0.876 -27.764  -0.380
ATOM   1426 HG1  LYS    91       1.842 -28.243  -0.541
ATOM   1427 HG2  LYS    91       0.057 -28.483  -0.421
ATOM   1428 CD   LYS    91       0.845 -27.109   1.004
ATOM   1429 HD1  LYS    91       1.603 -26.330   1.088
ATOM   1430 HD2  LYS    91      -0.139 -26.643   1.052
ATOM   1431 CE   LYS    91       1.210 -28.131   2.068
ATOM   1432 HE1  LYS    91       0.542 -28.993   2.039
ATOM   1433 HE2  LYS    91       2.237 -28.458   1.906
ATOM   1434 NZ   LYS    91       1.229 -27.429   3.392
ATOM   1435 HZ1  LYS    91       0.303 -27.365   3.789
ATOM   1436 HZ2  LYS    91       1.783 -27.928   4.073
ATOM   1437 HZ3  LYS    91       1.629 -26.505   3.312
ATOM   1438 C    LYS    91      -0.411 -26.692  -3.947
ATOM   1439 O    LYS    91      -1.520 -26.256  -3.635
ATOM   1440 N    THR    92      -0.024 -26.521  -5.207
ATOM   1441 H    THR    92       0.857 -26.875  -5.550
ATOM   1442 CA   THR    92      -0.804 -25.970  -6.289
ATOM   1443 HA   THR    92      -0.966 -24.915  -6.067
ATOM   1444 CB   THR    92      -0.000 -26.046  -7.609
ATOM   1445 HB   THR    92      -0.051 -27.053  -8.023
ATOM   1446 CG2  THR    92      -0.511 -25.157  -8.739
ATOM   1447 HG21 THR    92      -1.568 -25.342  -8.932
ATOM   1448 HG22 THR    92       0.047 -25.501  -9.610
ATOM   1449 HG23 THR    92      -0.349 -24.125  -8.428
ATOM   1450 OG1  THR    92       1.332 -25.701  -7.286
ATOM   1451 HG1  THR    92       1.860 -25.931  -8.055
ATOM   1452 C    THR    92      -2.092 -26.742  -6.498
ATOM   1453 O    THR    92      -2.103 -27.935  -6.740
ATOM   1454 N    PRO    93      -3.287 -26.119  -6.408
ATOM   1455 CD   PRO    93      -3.551 -24.725  -5.983
ATOM   1456 HD1  PRO    93      -2.989 -24.059  -6.638
ATOM   1457 HD2  PRO    93      -3.392 -24.625  -4.910
ATOM   1458 CG   PRO    93      -5.041 -24.478  -6.318
ATOM   1459 HG1  PRO    93      -5.216 -24.216  -7.362
ATOM   1460 HG2  PRO    93      -5.490 -23.706  -5.693
ATOM   1461 CB   PRO    93      -5.598 -25.881  -6.065
ATOM   1462 HB1  PRO    93      -6.538 -26.003  -6.603
ATOM   1463 HB2  PRO    93      -5.585 -25.999  -4.981
ATOM   1464 CA   PRO    93      -4.568 -26.866  -6.613
ATOM   1465 HA   PRO    93      -4.681 -27.852  -6.163
ATOM   1466 C    PRO    93      -4.732 -26.934  -8.205
ATOM   1467 O    PRO    93      -3.945 -26.449  -8.991
ATOM   1468 N    LYS    94      -5.793 -27.566  -8.686
ATOM   1469 H    LYS    94      -6.234 -28.219  -8.054
ATOM   1470 CA   LYS    94      -6.406 -27.299 -10.055
ATOM   1471 HA   LYS    94      -5.633 -27.401 -10.816
ATOM   1472 CB   LYS    94      -7.515 -28.323 -10.277
ATOM   1473 HB1  LYS    94      -6.964 -29.256 -10.156
ATOM   1474 HB2  LYS    94      -8.324 -28.075  -9.590
ATOM   1475 CG   LYS    94      -8.045 -28.304 -11.746
ATOM   1476 HG1  LYS    94      -7.140 -28.217 -12.348
ATOM   1477 HG2  LYS    94      -8.818 -27.541 -11.831
ATOM   1478 CD   LYS    94      -8.771 -29.561 -12.146
ATOM   1479 HD1  LYS    94      -8.028 -30.356 -12.101
ATOM   1480 HD2  LYS    94      -9.589 -29.684 -11.436
ATOM   1481 CE   LYS    94      -9.326 -29.346 -13.537
ATOM   1482 HE1  LYS    94      -8.529 -29.608 -14.233
ATOM   1483 HE2  LYS    94      -9.491 -28.272 -13.631
ATOM   1484 NZ   LYS    94     -10.572 -30.182 -13.794
ATOM   1485 HZ1  LYS    94     -10.392 -31.176 -13.809
ATOM   1486 HZ2  LYS    94     -11.243 -29.861 -13.111
ATOM   1487 HZ3  LYS    94     -11.018 -30.052 -14.691
ATOM   1488 C    LYS    94      -6.898 -25.854 -10.119
ATOM   1489 O    LYS    94      -7.618 -25.537  -9.204
ATOM   1490 N    TYR    95      -6.500 -25.007 -11.078
ATOM   1491 H    TYR    95      -5.730 -25.366 -11.623
ATOM   1492 CA   TYR    95      -6.769 -23.569 -11.142
ATOM   1493 HA   TYR    95      -7.780 -23.501 -10.742
ATOM   1494 CB   TYR    95      -5.790 -22.686 -10.262
ATOM   1495 HB1  TYR    95      -6.240 -21.709 -10.085
ATOM   1496 HB2  TYR    95      -5.720 -23.097  -9.255
ATOM   1497 CG   TYR    95      -4.426 -22.472 -10.771
ATOM   1498 CD1  TYR    95      -3.494 -23.526 -10.531
ATOM   1499 HD1  TYR    95      -3.823 -24.350  -9.915
ATOM   1500 CE1  TYR    95      -2.267 -23.592 -11.314
ATOM   1501 HE1  TYR    95      -1.585 -24.429 -11.350
ATOM   1502 CZ   TYR    95      -1.930 -22.441 -12.108
ATOM   1503 OH   TYR    95      -0.872 -22.468 -12.921
ATOM   1504 HH   TYR    95      -0.839 -21.755 -13.563
ATOM   1505 CE2  TYR    95      -2.832 -21.381 -12.198
ATOM   1506 HE2  TYR    95      -2.575 -20.655 -12.955
ATOM   1507 CD2  TYR    95      -4.000 -21.391 -11.507
ATOM   1508 HD2  TYR    95      -4.690 -20.597 -11.754
ATOM   1509 C    TYR    95      -6.797 -22.982 -12.543
ATOM   1510 O    TYR    95      -6.193 -23.463 -13.469
ATOM   1511 N    LYS    96      -7.504 -21.768 -12.634
ATOM   1512 H    LYS    96      -8.114 -21.577 -11.851
ATOM   1513 CA   LYS    96      -7.513 -20.948 -13.869
ATOM   1514 HA   LYS    96      -6.631 -21.073 -14.496
ATOM   1515 CB   LYS    96      -8.709 -21.354 -14.773
ATOM   1516 HB1  LYS    96      -8.662 -20.644 -15.599
ATOM   1517 HB2  LYS    96      -9.606 -21.304 -14.156
ATOM   1518 CG   LYS    96      -8.540 -22.792 -15.375
ATOM   1519 HG1  LYS    96      -7.627 -22.816 -15.970
ATOM   1520 HG2  LYS    96      -8.544 -23.527 -14.570
ATOM   1521 CD   LYS    96      -9.690 -23.337 -16.226
ATOM   1522 HD1  LYS    96     -10.564 -23.403 -15.578
ATOM   1523 HD2  LYS    96      -9.374 -24.301 -16.625
ATOM   1524 CE   LYS    96      -9.873 -22.381 -17.436
ATOM   1525 HE1  LYS    96     -10.024 -21.380 -17.030
ATOM   1526 HE2  LYS    96      -8.988 -22.419 -18.072
ATOM   1527 NZ   LYS    96     -11.037 -22.776 -18.199
ATOM   1528 HZ1  LYS    96     -11.314 -22.073 -18.869
ATOM   1529 HZ2  LYS    96     -10.835 -23.625 -18.708
ATOM   1530 HZ3  LYS    96     -11.877 -23.033 -17.701
ATOM   1531 C    LYS    96      -7.679 -19.434 -13.480
ATOM   1532 O    LYS    96      -8.250 -19.153 -12.441
ATOM   1533 N    PHE    97      -7.165 -18.460 -14.198
ATOM   1534 H    PHE    97      -6.769 -18.714 -15.092
ATOM   1535 CA   PHE    97      -7.403 -17.006 -13.997
ATOM   1536 HA   PHE    97      -7.536 -16.743 -12.948
ATOM   1537 CB   PHE    97      -6.202 -16.208 -14.426
ATOM   1538 HB1  PHE    97      -6.236 -16.243 -15.515
ATOM   1539 HB2  PHE    97      -6.285 -15.157 -14.146
ATOM   1540 CG   PHE    97      -4.882 -16.646 -13.898
ATOM   1541 CD1  PHE    97      -4.687 -16.950 -12.575
ATOM   1542 HD1  PHE    97      -5.556 -16.907 -11.936
ATOM   1543 CE1  PHE    97      -3.439 -17.322 -12.071
ATOM   1544 HE1  PHE    97      -3.285 -17.541 -11.025
ATOM   1545 CZ   PHE    97      -2.325 -17.276 -12.853
ATOM   1546 HZ   PHE    97      -1.358 -17.504 -12.431
ATOM   1547 CE2  PHE    97      -2.535 -17.179 -14.228
ATOM   1548 HE2  PHE    97      -1.662 -17.202 -14.863
ATOM   1549 CD2  PHE    97      -3.727 -16.707 -14.757
ATOM   1550 HD2  PHE    97      -3.704 -16.437 -15.803
ATOM   1551 C    PHE    97      -8.648 -16.569 -14.720
ATOM   1552 O    PHE    97      -8.785 -16.866 -15.847
ATOM   1553 N    VAL    98      -9.473 -15.789 -13.970
ATOM   1554 H    VAL    98      -9.158 -15.605 -13.028
ATOM   1555 CA   VAL    98     -10.747 -15.125 -14.411
ATOM   1556 HA   VAL    98     -10.683 -15.098 -15.499
ATOM   1557 CB   VAL    98     -11.987 -15.863 -14.078
ATOM   1558 HB   VAL    98     -12.824 -15.244 -14.399
ATOM   1559 CG1  VAL    98     -12.057 -17.095 -14.957
ATOM   1560 HG11 VAL    98     -11.351 -17.877 -14.677
ATOM   1561 HG12 VAL    98     -12.032 -16.825 -16.013
ATOM   1562 HG13 VAL    98     -13.012 -17.601 -14.813
ATOM   1563 CG2  VAL    98     -12.180 -16.188 -12.607
ATOM   1564 HG21 VAL    98     -12.330 -15.270 -12.038
ATOM   1565 HG22 VAL    98     -11.336 -16.752 -12.211
ATOM   1566 HG23 VAL    98     -13.125 -16.731 -12.628
ATOM   1567 C    VAL    98     -10.880 -13.663 -13.937
ATOM   1568 O    VAL    98      -9.967 -13.101 -13.270
ATOM   1569 N    ARG    99     -11.946 -13.039 -14.372
ATOM   1570 H    ARG    99     -12.499 -13.628 -14.978
ATOM   1571 CA   ARG    99     -12.392 -11.675 -14.184
ATOM   1572 HA   ARG    99     -11.995 -11.430 -13.199
ATOM   1573 CB   ARG    99     -11.952 -10.745 -15.343
ATOM   1574 HB1  ARG    99     -12.461 -10.999 -16.272
ATOM   1575 HB2  ARG    99     -10.898 -10.888 -15.581
ATOM   1576 CG   ARG    99     -12.179  -9.234 -14.945
ATOM   1577 HG1  ARG    99     -13.258  -9.078 -14.917
ATOM   1578 HG2  ARG    99     -11.628  -9.061 -14.021
ATOM   1579 CD   ARG    99     -11.682  -8.299 -16.013
ATOM   1580 HD1  ARG    99     -12.178  -8.336 -16.983
ATOM   1581 HD2  ARG    99     -10.655  -8.559 -16.268
ATOM   1582 NE   ARG    99     -11.764  -6.893 -15.547
ATOM   1583 HE   ARG    99     -12.654  -6.454 -15.736
ATOM   1584 CZ   ARG    99     -10.876  -6.224 -14.749
ATOM   1585 NH1  ARG    99      -9.689  -6.576 -14.453
ATOM   1586 HH11 ARG    99      -9.476  -7.554 -14.587
ATOM   1587 HH12 ARG    99      -9.051  -6.037 -13.886
ATOM   1588 NH2  ARG    99     -11.188  -5.043 -14.409
ATOM   1589 HH21 ARG    99     -11.966  -4.595 -14.871
ATOM   1590 HH22 ARG    99     -10.442  -4.459 -14.060
ATOM   1591 C    ARG    99     -13.886 -11.781 -13.971
ATOM   1592 O    ARG    99     -14.441 -12.687 -14.648
ATOM   1593 N    ILE   100     -14.399 -10.888 -13.072
ATOM   1594 H    ILE   100     -13.809 -10.116 -12.796
ATOM   1595 CA   ILE   100     -15.821 -10.790 -12.700
ATOM   1596 HA   ILE   100     -16.364 -11.529 -13.289
ATOM   1597 CB   ILE   100     -15.895 -11.180 -11.189
ATOM   1598 HB   ILE   100     -16.874 -10.904 -10.798
ATOM   1599 CG2  ILE   100     -15.788 -12.743 -11.029
ATOM   1600 HG21 ILE   100     -16.005 -13.079 -10.015
ATOM   1601 HG22 ILE   100     -14.828 -13.087 -11.414
ATOM   1602 HG23 ILE   100     -16.507 -13.318 -11.612
ATOM   1603 CG1  ILE   100     -14.819 -10.442 -10.397
ATOM   1604 HG11 ILE   100     -14.838  -9.405 -10.730
ATOM   1605 HG12 ILE   100     -13.821 -10.816 -10.626
ATOM   1606 CD1  ILE   100     -14.884 -10.377  -8.921
ATOM   1607 HD11 ILE   100     -14.551 -11.299  -8.444
ATOM   1608 HD12 ILE   100     -15.883 -10.064  -8.618
ATOM   1609 HD13 ILE   100     -14.152  -9.675  -8.523
ATOM   1610 C    ILE   100     -16.377  -9.368 -12.977
ATOM   1611 O    ILE   100     -15.618  -8.457 -13.290
ATOM   1612 N    GLN   101     -17.667  -9.215 -12.836
ATOM   1613 H    GLN   101     -18.200 -10.055 -12.658
ATOM   1614 CA   GLN   101     -18.446  -7.995 -13.153
ATOM   1615 HA   GLN   101     -17.769  -7.168 -13.366
ATOM   1616 CB   GLN   101     -19.421  -8.418 -14.213
ATOM   1617 HB1  GLN   101     -19.850  -9.382 -13.943
ATOM   1618 HB2  GLN   101     -20.184  -7.672 -14.437
ATOM   1619 CG   GLN   101     -18.727  -8.743 -15.544
ATOM   1620 HG1  GLN   101     -19.486  -9.068 -16.256
ATOM   1621 HG2  GLN   101     -18.168  -9.677 -15.476
ATOM   1622 CD   GLN   101     -17.898  -7.619 -16.297
ATOM   1623 OE1  GLN   101     -17.532  -6.626 -15.703
ATOM   1624 NE2  GLN   101     -17.562  -7.736 -17.524
ATOM   1625 HE21 GLN   101     -17.983  -8.517 -18.007
ATOM   1626 HE22 GLN   101     -16.913  -7.045 -17.872
ATOM   1627 C    GLN   101     -19.271  -7.580 -11.875
ATOM   1628 O    GLN   101     -19.471  -8.401 -10.992
ATOM   1629 N    PRO   102     -19.763  -6.319 -11.787
ATOM   1630 CD   PRO   102     -19.329  -5.215 -12.652
ATOM   1631 HD1  PRO   102     -19.732  -5.405 -13.647
ATOM   1632 HD2  PRO   102     -18.242  -5.143 -12.623
ATOM   1633 CG   PRO   102     -19.973  -3.940 -12.098
ATOM   1634 HG1  PRO   102     -20.219  -3.244 -12.899
ATOM   1635 HG2  PRO   102     -19.292  -3.407 -11.435
ATOM   1636 CB   PRO   102     -21.253  -4.460 -11.358
ATOM   1637 HB1  PRO   102     -21.977  -4.642 -12.152
ATOM   1638 HB2  PRO   102     -21.492  -3.808 -10.517
ATOM   1639 CA   PRO   102     -20.769  -5.827 -10.836
ATOM   1640 HA   PRO   102     -20.318  -5.659  -9.858
ATOM   1641 C    PRO   102     -21.922  -6.848 -10.741
ATOM   1642 O    PRO   102     -22.428  -7.301 -11.741
ATOM   1643 N    GLY   103     -22.363  -7.215  -9.518
ATOM   1644 H    GLY   103     -21.879  -6.907  -8.687
ATOM   1645 CA   GLY   103     -23.503  -8.228  -9.331
ATOM   1646 HA1  GLY   103     -24.165  -8.072 -10.182
ATOM   1647 HA2  GLY   103     -24.125  -7.938  -8.484
ATOM   1648 C    GLY   103     -23.021  -9.668  -9.096
ATOM   1649 O    GLY   103     -23.852 -10.498  -8.713
ATOM   1650 N    GLN   104     -21.706  -9.959  -9.208
ATOM   1651 H    GLN   104     -21.076  -9.293  -9.633
ATOM   1652 CA   GLN   104     -21.132 -11.222  -8.741
ATOM   1653 HA   GLN   104     -21.894 -11.961  -8.990
ATOM   1654 CB   GLN   104     -19.864 -11.414  -9.591
ATOM   1655 HB1  GLN   104     -19.384 -12.351  -9.309
ATOM   1656 HB2  GLN   104     -19.199 -10.574  -9.386
ATOM   1657 CG   GLN   104     -19.943 -11.560 -11.120
ATOM   1658 HG1  GLN   104     -18.948 -11.916 -11.389
ATOM   1659 HG2  GLN   104     -20.244 -10.660 -11.656
ATOM   1660 CD   GLN   104     -20.915 -12.667 -11.433
ATOM   1661 OE1  GLN   104     -20.778 -13.762 -11.032
ATOM   1662 NE2  GLN   104     -21.934 -12.484 -12.254
ATOM   1663 HE21 GLN   104     -22.039 -11.580 -12.691
ATOM   1664 HE22 GLN   104     -22.404 -13.298 -12.624
ATOM   1665 C    GLN   104     -20.849 -11.244  -7.250
ATOM   1666 O    GLN   104     -20.570 -10.224  -6.642
ATOM   1667 N    THR   105     -20.802 -12.398  -6.536
ATOM   1668 H    THR   105     -21.033 -13.213  -7.085
ATOM   1669 CA   THR   105     -20.151 -12.641  -5.250
ATOM   1670 HA   THR   105     -19.763 -11.689  -4.887
ATOM   1671 CB   THR   105     -21.164 -13.108  -4.181
ATOM   1672 HB   THR   105     -20.623 -13.204  -3.240
ATOM   1673 CG2  THR   105     -22.287 -12.067  -3.899
ATOM   1674 HG21 THR   105     -22.966 -12.472  -3.149
ATOM   1675 HG22 THR   105     -22.743 -11.836  -4.861
ATOM   1676 HG23 THR   105     -21.800 -11.155  -3.553
ATOM   1677 OG1  THR   105     -21.738 -14.349  -4.513
ATOM   1678 HG1  THR   105     -22.323 -14.156  -5.249
ATOM   1679 C    THR   105     -18.983 -13.674  -5.319
ATOM   1680 O    THR   105     -19.028 -14.564  -6.161
ATOM   1681 N    PHE   106     -17.971 -13.501  -4.500
ATOM   1682 H    PHE   106     -18.043 -12.803  -3.773
ATOM   1683 CA   PHE   106     -16.783 -14.394  -4.352
ATOM   1684 HA   PHE   106     -17.042 -15.379  -4.742
ATOM   1685 CB   PHE   106     -15.652 -13.907  -5.266
ATOM   1686 HB1  PHE   106     -15.831 -14.234  -6.290
ATOM   1687 HB2  PHE   106     -14.752 -14.481  -5.042
ATOM   1688 CG   PHE   106     -15.288 -12.413  -5.216
ATOM   1689 CD1  PHE   106     -16.176 -11.348  -5.723
ATOM   1690 HD1  PHE   106     -17.092 -11.537  -6.264
ATOM   1691 CE1  PHE   106     -15.740  -9.989  -5.698
ATOM   1692 HE1  PHE   106     -16.320  -9.191  -6.137
ATOM   1693 CZ   PHE   106     -14.545  -9.660  -5.027
ATOM   1694 HZ   PHE   106     -14.271  -8.623  -4.902
ATOM   1695 CE2  PHE   106     -13.718 -10.658  -4.476
ATOM   1696 HE2  PHE   106     -12.852 -10.387  -3.891
ATOM   1697 CD2  PHE   106     -14.065 -11.990  -4.631
ATOM   1698 HD2  PHE   106     -13.507 -12.779  -4.149
ATOM   1699 C    PHE   106     -16.222 -14.421  -2.922
ATOM   1700 O    PHE   106     -16.531 -13.476  -2.140
ATOM   1701 N    SER   107     -15.543 -15.489  -2.529
ATOM   1702 H    SER   107     -15.307 -16.178  -3.229
ATOM   1703 CA   SER   107     -14.925 -15.533  -1.189
ATOM   1704 HA   SER   107     -15.543 -15.099  -0.403
ATOM   1705 CB   SER   107     -14.775 -17.001  -0.729
ATOM   1706 HB1  SER   107     -14.074 -17.618  -1.293
ATOM   1707 HB2  SER   107     -14.311 -16.948   0.256
ATOM   1708 OG   SER   107     -16.025 -17.517  -0.579
ATOM   1709 HG   SER   107     -16.657 -16.858  -0.875
ATOM   1710 C    SER   107     -13.568 -14.828  -1.121
ATOM   1711 O    SER   107     -12.866 -14.893  -2.134
ATOM   1712 N    VAL   108     -13.256 -14.197   0.024
ATOM   1713 H    VAL   108     -13.913 -14.283   0.786
ATOM   1714 CA   VAL   108     -11.995 -13.543   0.325
ATOM   1715 HA   VAL   108     -11.376 -13.638  -0.567
ATOM   1716 CB   VAL   108     -12.178 -12.089   0.759
ATOM   1717 HB   VAL   108     -12.847 -12.009   1.615
ATOM   1718 CG1  VAL   108     -10.896 -11.467   1.181
ATOM   1719 HG11 VAL   108     -10.629 -11.760   2.196
ATOM   1720 HG12 VAL   108     -10.909 -10.387   1.038
ATOM   1721 HG13 VAL   108     -10.125 -11.796   0.485
ATOM   1722 CG2  VAL   108     -12.943 -11.261  -0.270
ATOM   1723 HG21 VAL   108     -13.482 -10.450   0.220
ATOM   1724 HG22 VAL   108     -13.721 -11.844  -0.763
ATOM   1725 HG23 VAL   108     -12.314 -10.856  -1.062
ATOM   1726 C    VAL   108     -11.292 -14.300   1.463
ATOM   1727 O    VAL   108     -11.927 -14.491   2.509
ATOM   1728 N    LEU   109     -10.016 -14.687   1.237
ATOM   1729 H    LEU   109      -9.597 -14.524   0.333
ATOM   1730 CA   LEU   109      -9.217 -15.463   2.184
ATOM   1731 HA   LEU   109      -9.869 -15.948   2.911
ATOM   1732 CB   LEU   109      -8.439 -16.517   1.393
ATOM   1733 HB1  LEU   109      -7.864 -16.100   0.567
ATOM   1734 HB2  LEU   109      -9.126 -17.280   1.027
ATOM   1735 CG   LEU   109      -7.439 -17.328   2.251
ATOM   1736 HG   LEU   109      -6.670 -16.639   2.598
ATOM   1737 CD1  LEU   109      -8.085 -17.846   3.453
ATOM   1738 HD11 LEU   109      -8.127 -17.053   4.201
ATOM   1739 HD12 LEU   109      -7.423 -18.553   3.953
ATOM   1740 HD13 LEU   109      -9.065 -18.266   3.229
ATOM   1741 CD2  LEU   109      -6.862 -18.512   1.482
ATOM   1742 HD21 LEU   109      -6.133 -19.015   2.118
ATOM   1743 HD22 LEU   109      -6.372 -18.157   0.575
ATOM   1744 HD23 LEU   109      -7.615 -19.211   1.118
ATOM   1745 C    LEU   109      -8.283 -14.500   2.937
ATOM   1746 O    LEU   109      -7.423 -13.854   2.350
ATOM   1747 N    ALA   110      -8.481 -14.350   4.255
ATOM   1748 H    ALA   110      -9.255 -14.813   4.710
ATOM   1749 CA   ALA   110      -7.792 -13.373   5.042
ATOM   1750 HA   ALA   110      -7.603 -12.502   4.415
ATOM   1751 CB   ALA   110      -8.804 -12.892   6.108
ATOM   1752 HB1  ALA   110      -8.340 -12.346   6.930
ATOM   1753 HB2  ALA   110      -9.218 -13.812   6.521
ATOM   1754 HB3  ALA   110      -9.588 -12.225   5.748
ATOM   1755 C    ALA   110      -6.482 -13.924   5.633
ATOM   1756 O    ALA   110      -6.409 -14.964   6.323
ATOM   1757 N    CYS   111      -5.390 -13.201   5.237
ATOM   1758 H    CYS   111      -5.562 -12.431   4.606
ATOM   1759 CA   CYS   111      -4.027 -13.680   5.449
ATOM   1760 HA   CYS   111      -4.011 -14.494   6.174
ATOM   1761 CB   CYS   111      -3.316 -14.342   4.237
ATOM   1762 HB1  CYS   111      -3.474 -13.687   3.380
ATOM   1763 HB2  CYS   111      -2.251 -14.464   4.434
ATOM   1764 SG   CYS   111      -4.034 -15.933   3.866
ATOM   1765 HG   CYS   111      -3.055 -16.438   3.111
ATOM   1766 C    CYS   111      -3.129 -12.535   5.910
ATOM   1767 O    CYS   111      -3.319 -11.422   5.476
ATOM   1768 N    TYR   112      -2.068 -12.907   6.674
ATOM   1769 H    TYR   112      -1.955 -13.901   6.810
ATOM   1770 CA   TYR   112      -0.955 -12.042   7.107
ATOM   1771 HA   TYR   112      -0.868 -11.195   6.427
ATOM   1772 CB   TYR   112      -1.114 -11.583   8.579
ATOM   1773 HB1  TYR   112      -1.608 -12.398   9.109
ATOM   1774 HB2  TYR   112      -0.154 -11.427   9.071
ATOM   1775 CG   TYR   112      -1.892 -10.324   8.694
ATOM   1776 CD1  TYR   112      -3.278 -10.270   8.404
ATOM   1777 HD1  TYR   112      -3.806 -11.165   8.108
ATOM   1778 CE1  TYR   112      -4.046  -9.086   8.427
ATOM   1779 HE1  TYR   112      -5.083  -8.994   8.137
ATOM   1780 CZ   TYR   112      -3.307  -7.911   8.800
ATOM   1781 OH   TYR   112      -3.835  -6.666   8.837
ATOM   1782 HH   TYR   112      -3.137  -6.012   8.908
ATOM   1783 CE2  TYR   112      -1.897  -7.935   9.015
ATOM   1784 HE2  TYR   112      -1.359  -7.066   9.364
ATOM   1785 CD2  TYR   112      -1.205  -9.156   8.970
ATOM   1786 HD2  TYR   112      -0.140  -9.140   9.148
ATOM   1787 C    TYR   112       0.333 -12.892   6.992
ATOM   1788 O    TYR   112       0.408 -14.046   7.274
ATOM   1789 N    ASN   113       1.325 -12.292   6.314
ATOM   1790 H    ASN   113       1.186 -11.338   6.013
ATOM   1791 CA   ASN   113       2.556 -12.907   6.072
ATOM   1792 HA   ASN   113       3.103 -12.227   5.420
ATOM   1793 CB   ASN   113       3.333 -13.026   7.418
ATOM   1794 HB1  ASN   113       4.273 -13.475   7.095
ATOM   1795 HB2  ASN   113       2.806 -13.698   8.095
ATOM   1796 CG   ASN   113       3.610 -11.733   8.138
ATOM   1797 OD1  ASN   113       2.985 -11.340   9.161
ATOM   1798 ND2  ASN   113       4.658 -11.050   7.742
ATOM   1799 HD21 ASN   113       5.286 -11.479   7.077
ATOM   1800 HD22 ASN   113       4.883 -10.217   8.268
ATOM   1801 C    ASN   113       2.416 -14.251   5.355
ATOM   1802 O    ASN   113       3.039 -15.229   5.794
ATOM   1803 N    GLY   114       1.418 -14.491   4.449
ATOM   1804 H    GLY   114       0.812 -13.733   4.171
ATOM   1805 CA   GLY   114       1.089 -15.835   3.972
ATOM   1806 HA1  GLY   114       0.637 -15.874   2.981
ATOM   1807 HA2  GLY   114       1.969 -16.477   3.929
ATOM   1808 C    GLY   114       0.122 -16.731   4.806
ATOM   1809 O    GLY   114      -0.699 -17.403   4.168
ATOM   1810 N    SER   115       0.274 -16.827   6.122
ATOM   1811 H    SER   115       0.924 -16.153   6.499
ATOM   1812 CA   SER   115      -0.515 -17.702   6.996
ATOM   1813 HA   SER   115      -0.612 -18.612   6.404
ATOM   1814 CB   SER   115       0.199 -18.047   8.334
ATOM   1815 HB1  SER   115      -0.454 -18.558   9.042
ATOM   1816 HB2  SER   115       0.415 -17.098   8.825
ATOM   1817 OG   SER   115       1.395 -18.758   8.046
ATOM   1818 HG   SER   115       2.040 -18.048   8.008
ATOM   1819 C    SER   115      -1.986 -17.168   7.183
ATOM   1820 O    SER   115      -2.168 -15.974   7.362
ATOM   1821 N    PRO   116      -3.064 -17.986   6.977
ATOM   1822 CD   PRO   116      -2.975 -19.316   6.390
ATOM   1823 HD1  PRO   116      -2.596 -19.208   5.373
ATOM   1824 HD2  PRO   116      -2.373 -19.943   7.047
ATOM   1825 CG   PRO   116      -4.387 -19.794   6.356
ATOM   1826 HG1  PRO   116      -4.537 -20.419   5.476
ATOM   1827 HG2  PRO   116      -4.583 -20.374   7.257
ATOM   1828 CB   PRO   116      -5.290 -18.609   6.212
ATOM   1829 HB1  PRO   116      -5.302 -18.229   5.191
ATOM   1830 HB2  PRO   116      -6.275 -18.935   6.545
ATOM   1831 CA   PRO   116      -4.455 -17.541   7.062
ATOM   1832 HA   PRO   116      -4.405 -16.554   6.601
ATOM   1833 C    PRO   116      -4.898 -17.468   8.523
ATOM   1834 O    PRO   116      -4.624 -18.318   9.403
ATOM   1835 N    SER   117      -5.797 -16.480   8.722
ATOM   1836 H    SER   117      -6.042 -15.923   7.915
ATOM   1837 CA   SER   117      -6.439 -16.116  10.010
ATOM   1838 HA   SER   117      -6.147 -16.875  10.736
ATOM   1839 CB   SER   117      -5.919 -14.752  10.505
ATOM   1840 HB1  SER   117      -4.840 -14.903  10.554
ATOM   1841 HB2  SER   117      -6.155 -14.593  11.557
ATOM   1842 OG   SER   117      -6.322 -13.577   9.723
ATOM   1843 HG   SER   117      -5.727 -12.937  10.120
ATOM   1844 C    SER   117      -7.933 -16.189   9.994
ATOM   1845 O    SER   117      -8.541 -16.070  11.042
ATOM   1846 N    GLY   118      -8.543 -16.307   8.801
ATOM   1847 H    GLY   118      -7.963 -16.316   7.974
ATOM   1848 CA   GLY   118      -9.960 -16.280   8.593
ATOM   1849 HA1  GLY   118     -10.221 -15.401   9.181
ATOM   1850 HA2  GLY   118     -10.330 -17.247   8.934
ATOM   1851 C    GLY   118     -10.353 -16.155   7.127
ATOM   1852 O    GLY   118      -9.478 -16.198   6.241
ATOM   1853 N    VAL   119     -11.607 -16.030   6.864
ATOM   1854 H    VAL   119     -12.273 -15.914   7.615
ATOM   1855 CA   VAL   119     -12.264 -16.033   5.461
ATOM   1856 HA   VAL   119     -11.796 -15.226   4.897
ATOM   1857 CB   VAL   119     -12.160 -17.476   4.739
ATOM   1858 HB   VAL   119     -11.097 -17.563   4.514
ATOM   1859 CG1  VAL   119     -12.532 -18.588   5.699
ATOM   1860 HG11 VAL   119     -12.353 -19.576   5.274
ATOM   1861 HG12 VAL   119     -13.562 -18.471   6.036
ATOM   1862 HG13 VAL   119     -11.891 -18.576   6.580
ATOM   1863 CG2  VAL   119     -12.825 -17.692   3.359
ATOM   1864 HG21 VAL   119     -13.902 -17.593   3.494
ATOM   1865 HG22 VAL   119     -12.502 -18.653   2.959
ATOM   1866 HG23 VAL   119     -12.527 -16.872   2.706
ATOM   1867 C    VAL   119     -13.724 -15.657   5.559
ATOM   1868 O    VAL   119     -14.431 -15.905   6.569
ATOM   1869 N    TYR   120     -14.150 -14.909   4.590
ATOM   1870 H    TYR   120     -13.487 -14.924   3.829
ATOM   1871 CA   TYR   120     -15.497 -14.325   4.490
ATOM   1872 HA   TYR   120     -16.129 -14.909   5.160
ATOM   1873 CB   TYR   120     -15.403 -12.878   5.025
ATOM   1874 HB1  TYR   120     -16.399 -12.452   4.900
ATOM   1875 HB2  TYR   120     -15.142 -12.932   6.082
ATOM   1876 CG   TYR   120     -14.451 -11.780   4.498
ATOM   1877 CD1  TYR   120     -14.947 -10.820   3.547
ATOM   1878 HD1  TYR   120     -15.976 -10.686   3.248
ATOM   1879 CE1  TYR   120     -14.059  -9.860   3.021
ATOM   1880 HE1  TYR   120     -14.395  -9.074   2.360
ATOM   1881 CZ   TYR   120     -12.748  -9.826   3.538
ATOM   1882 OH   TYR   120     -11.992  -8.758   3.166
ATOM   1883 HH   TYR   120     -11.103  -8.743   3.526
ATOM   1884 CE2  TYR   120     -12.238 -10.814   4.384
ATOM   1885 HE2  TYR   120     -11.250 -10.710   4.807
ATOM   1886 CD2  TYR   120     -13.109 -11.767   4.951
ATOM   1887 HD2  TYR   120     -12.721 -12.477   5.667
ATOM   1888 C    TYR   120     -16.099 -14.383   3.068
ATOM   1889 O    TYR   120     -15.390 -14.861   2.124
ATOM   1890 N    GLN   121     -17.386 -14.073   2.898
ATOM   1891 H    GLN   121     -17.954 -13.907   3.716
ATOM   1892 CA   GLN   121     -17.975 -13.982   1.564
ATOM   1893 HA   GLN   121     -17.348 -14.456   0.809
ATOM   1894 CB   GLN   121     -19.354 -14.714   1.579
ATOM   1895 HB1  GLN   121     -19.273 -15.773   1.823
ATOM   1896 HB2  GLN   121     -19.957 -14.226   2.345
ATOM   1897 CG   GLN   121     -19.985 -14.533   0.160
ATOM   1898 HG1  GLN   121     -19.997 -13.534  -0.278
ATOM   1899 HG2  GLN   121     -21.003 -14.896   0.294
ATOM   1900 CD   GLN   121     -19.413 -15.421  -0.954
ATOM   1901 OE1  GLN   121     -18.291 -15.968  -0.895
ATOM   1902 NE2  GLN   121     -20.057 -15.573  -2.102
ATOM   1903 HE21 GLN   121     -20.974 -15.178  -2.251
ATOM   1904 HE22 GLN   121     -19.536 -15.997  -2.857
ATOM   1905 C    GLN   121     -18.113 -12.439   1.244
ATOM   1906 O    GLN   121     -18.508 -11.607   2.065
ATOM   1907 N    CYS   122     -17.815 -12.060  -0.001
ATOM   1908 H    CYS   122     -17.289 -12.751  -0.517
ATOM   1909 CA   CYS   122     -17.787 -10.690  -0.565
ATOM   1910 HA   CYS   122     -18.158  -9.961   0.155
ATOM   1911 CB   CYS   122     -16.337 -10.350  -0.864
ATOM   1912 HB1  CYS   122     -16.007 -10.869  -1.764
ATOM   1913 HB2  CYS   122     -15.729 -10.668  -0.017
ATOM   1914 SG   CYS   122     -15.983  -8.564  -0.999
ATOM   1915 HG   CYS   122     -16.544  -8.149   0.140
ATOM   1916 C    CYS   122     -18.588 -10.467  -1.884
ATOM   1917 O    CYS   122     -18.835 -11.455  -2.636
ATOM   1918 N    ALA   123     -18.951  -9.197  -2.186
ATOM   1919 H    ALA   123     -18.556  -8.476  -1.599
ATOM   1920 CA   ALA   123     -19.775  -8.825  -3.313
ATOM   1921 HA   ALA   123     -19.912  -9.719  -3.920
ATOM   1922 CB   ALA   123     -21.183  -8.446  -2.808
ATOM   1923 HB1  ALA   123     -21.126  -7.805  -1.928
ATOM   1924 HB2  ALA   123     -21.653  -9.323  -2.364
ATOM   1925 HB3  ALA   123     -21.789  -8.012  -3.603
ATOM   1926 C    ALA   123     -19.062  -7.681  -4.076
ATOM   1927 O    ALA   123     -18.315  -6.903  -3.552
ATOM   1928 N    MET   124     -19.406  -7.521  -5.363
ATOM   1929 H    MET   124     -19.963  -8.286  -5.717
ATOM   1930 CA   MET   124     -18.858  -6.487  -6.321
ATOM   1931 HA   MET   124     -18.086  -5.922  -5.798
ATOM   1932 CB   MET   124     -18.024  -7.139  -7.455
ATOM   1933 HB1  MET   124     -18.671  -7.847  -7.974
ATOM   1934 HB2  MET   124     -17.198  -7.652  -6.962
ATOM   1935 CG   MET   124     -17.351  -6.244  -8.449
ATOM   1936 HG1  MET   124     -18.057  -5.741  -9.109
ATOM   1937 HG2  MET   124     -16.865  -5.488  -7.832
ATOM   1938 SD   MET   124     -16.226  -7.046  -9.621
ATOM   1939 CE   MET   124     -14.590  -6.689  -8.876
ATOM   1940 HE1  MET   124     -14.007  -7.456  -9.385
ATOM   1941 HE2  MET   124     -14.561  -7.018  -7.837
ATOM   1942 HE3  MET   124     -14.303  -5.654  -9.056
ATOM   1943 C    MET   124     -19.897  -5.565  -6.821
ATOM   1944 O    MET   124     -20.934  -6.027  -7.303
ATOM   1945 N    ARG   125     -19.657  -4.266  -6.635
ATOM   1946 H    ARG   125     -18.718  -4.055  -6.330
ATOM   1947 CA   ARG   125     -20.632  -3.239  -6.917
ATOM   1948 HA   ARG   125     -21.627  -3.683  -6.941
ATOM   1949 CB   ARG   125     -20.476  -2.260  -5.771
ATOM   1950 HB1  ARG   125     -19.433  -1.945  -5.759
ATOM   1951 HB2  ARG   125     -21.053  -1.347  -5.919
ATOM   1952 CG   ARG   125     -20.946  -2.828  -4.371
ATOM   1953 HG1  ARG   125     -20.348  -3.658  -3.993
ATOM   1954 HG2  ARG   125     -20.789  -2.062  -3.612
ATOM   1955 CD   ARG   125     -22.389  -3.369  -4.358
ATOM   1956 HD1  ARG   125     -22.589  -4.192  -5.044
ATOM   1957 HD2  ARG   125     -22.467  -3.810  -3.365
ATOM   1958 NE   ARG   125     -23.345  -2.279  -4.655
ATOM   1959 HE   ARG   125     -23.055  -1.327  -4.483
ATOM   1960 CZ   ARG   125     -24.400  -2.465  -5.457
ATOM   1961 NH1  ARG   125     -24.814  -3.563  -5.826
ATOM   1962 HH11 ARG   125     -24.421  -4.442  -5.521
ATOM   1963 HH12 ARG   125     -25.490  -3.634  -6.573
ATOM   1964 NH2  ARG   125     -25.044  -1.438  -5.960
ATOM   1965 HH21 ARG   125     -24.492  -0.615  -5.769
ATOM   1966 HH22 ARG   125     -25.892  -1.448  -6.509
ATOM   1967 C    ARG   125     -20.509  -2.502  -8.276
ATOM   1968 O    ARG   125     -19.511  -2.725  -8.958
ATOM   1969 N    PRO   126     -21.442  -1.622  -8.711
ATOM   1970 CD   PRO   126     -22.824  -1.625  -8.132
ATOM   1971 HD1  PRO   126     -23.112  -2.663  -7.963
ATOM   1972 HD2  PRO   126     -22.948  -0.917  -7.312
ATOM   1973 CG   PRO   126     -23.751  -1.051  -9.245
ATOM   1974 HG1  PRO   126     -24.085  -1.883  -9.865
ATOM   1975 HG2  PRO   126     -24.585  -0.415  -8.949
ATOM   1976 CB   PRO   126     -22.708  -0.138  -9.998
ATOM   1977 HB1  PRO   126     -23.107   0.066 -10.991
ATOM   1978 HB2  PRO   126     -22.578   0.788  -9.437
ATOM   1979 CA   PRO   126     -21.390  -0.921  -9.980
ATOM   1980 HA   PRO   126     -21.364  -1.695 -10.747
ATOM   1981 C    PRO   126     -20.263   0.055 -10.208
ATOM   1982 O    PRO   126     -19.743   0.188 -11.306
ATOM   1983 N    ASN   127     -19.781   0.598  -9.108
ATOM   1984 H    ASN   127     -20.229   0.602  -8.203
ATOM   1985 CA   ASN   127     -18.601   1.509  -9.090
ATOM   1986 HA   ASN   127     -18.630   2.209  -9.924
ATOM   1987 CB   ASN   127     -18.657   2.494  -7.912
ATOM   1988 HB1  ASN   127     -17.803   3.164  -8.016
ATOM   1989 HB2  ASN   127     -19.608   3.012  -8.030
ATOM   1990 CG   ASN   127     -18.613   1.913  -6.534
ATOM   1991 OD1  ASN   127     -18.608   0.670  -6.400
ATOM   1992 ND2  ASN   127     -18.604   2.755  -5.534
ATOM   1993 HD21 ASN   127     -18.681   3.755  -5.657
ATOM   1994 HD22 ASN   127     -18.460   2.290  -4.649
ATOM   1995 C    ASN   127     -17.301   0.634  -9.184
ATOM   1996 O    ASN   127     -16.220   1.172  -8.932
ATOM   1997 N    PHE   128     -17.451  -0.697  -9.392
ATOM   1998 H    PHE   128     -18.358  -1.040  -9.674
ATOM   1999 CA   PHE   128     -16.423  -1.748  -9.326
ATOM   2000 HA   PHE   128     -16.924  -2.699  -9.506
ATOM   2001 CB   PHE   128     -15.466  -1.617 -10.583
ATOM   2002 HB1  PHE   128     -14.586  -2.257 -10.521
ATOM   2003 HB2  PHE   128     -14.908  -0.681 -10.557
ATOM   2004 CG   PHE   128     -16.191  -1.757 -11.997
ATOM   2005 CD1  PHE   128     -15.866  -2.919 -12.728
ATOM   2006 HD1  PHE   128     -15.219  -3.681 -12.320
ATOM   2007 CE1  PHE   128     -16.371  -3.063 -14.021
ATOM   2008 HE1  PHE   128     -16.139  -3.995 -14.515
ATOM   2009 CZ   PHE   128     -17.230  -2.166 -14.616
ATOM   2010 HZ   PHE   128     -17.645  -2.292 -15.605
ATOM   2011 CE2  PHE   128     -17.521  -1.004 -13.952
ATOM   2012 HE2  PHE   128     -18.234  -0.361 -14.447
ATOM   2013 CD2  PHE   128     -17.073  -0.855 -12.595
ATOM   2014 HD2  PHE   128     -17.409   0.035 -12.083
ATOM   2015 C    PHE   128     -15.634  -1.902  -7.997
ATOM   2016 O    PHE   128     -14.757  -2.758  -7.911
ATOM   2017 N    THR   129     -15.988  -1.135  -6.907
ATOM   2018 H    THR   129     -16.703  -0.433  -7.037
ATOM   2019 CA   THR   129     -15.376  -1.246  -5.596
ATOM   2020 HA   THR   129     -14.319  -1.386  -5.820
ATOM   2021 CB   THR   129     -15.434   0.044  -4.751
ATOM   2022 HB   THR   129     -14.962  -0.116  -3.781
ATOM   2023 CG2  THR   129     -14.692   1.172  -5.530
ATOM   2024 HG21 THR   129     -14.916   2.158  -5.123
ATOM   2025 HG22 THR   129     -14.927   1.180  -6.594
ATOM   2026 HG23 THR   129     -13.624   0.982  -5.424
ATOM   2027 OG1  THR   129     -16.799   0.479  -4.512
ATOM   2028 HG1  THR   129     -17.231   0.717  -5.336
ATOM   2029 C    THR   129     -15.837  -2.374  -4.727
ATOM   2030 O    THR   129     -16.862  -3.005  -4.974
ATOM   2031 N    ILE   130     -15.050  -2.792  -3.765
ATOM   2032 H    ILE   130     -14.165  -2.330  -3.612
ATOM   2033 CA   ILE   130     -15.451  -3.758  -2.673
ATOM   2034 HA   ILE   130     -16.515  -3.989  -2.716
ATOM   2035 CB   ILE   130     -14.632  -5.077  -2.767
ATOM   2036 HB   ILE   130     -15.014  -5.756  -2.004
ATOM   2037 CG2  ILE   130     -14.817  -5.842  -4.099
ATOM   2038 HG21 ILE   130     -15.860  -6.097  -4.287
ATOM   2039 HG22 ILE   130     -14.304  -6.791  -3.938
ATOM   2040 HG23 ILE   130     -14.404  -5.338  -4.973
ATOM   2041 CG1  ILE   130     -13.096  -4.918  -2.590
ATOM   2042 HG11 ILE   130     -12.662  -4.472  -3.484
ATOM   2043 HG12 ILE   130     -12.870  -4.194  -1.807
ATOM   2044 CD1  ILE   130     -12.424  -6.190  -1.978
ATOM   2045 HD11 ILE   130     -12.882  -6.396  -1.011
ATOM   2046 HD12 ILE   130     -11.346  -6.186  -1.818
ATOM   2047 HD13 ILE   130     -12.644  -7.109  -2.521
ATOM   2048 C    ILE   130     -15.188  -3.127  -1.282
ATOM   2049 O    ILE   130     -14.471  -2.128  -1.109
ATOM   2050 N    LYS   131     -15.772  -3.706  -0.248
ATOM   2051 H    LYS   131     -16.504  -4.378  -0.429
ATOM   2052 CA   LYS   131     -15.453  -3.507   1.215
ATOM   2053 HA   LYS   131     -14.779  -2.667   1.380
ATOM   2054 CB   LYS   131     -16.759  -3.075   1.891
ATOM   2055 HB1  LYS   131     -17.509  -3.864   1.831
ATOM   2056 HB2  LYS   131     -16.455  -2.887   2.921
ATOM   2057 CG   LYS   131     -17.422  -1.794   1.316
ATOM   2058 HG1  LYS   131     -17.633  -2.070   0.282
ATOM   2059 HG2  LYS   131     -16.677  -1.012   1.458
ATOM   2060 CD   LYS   131     -18.719  -1.314   1.956
ATOM   2061 HD1  LYS   131     -19.156  -2.254   2.294
ATOM   2062 HD2  LYS   131     -18.624  -0.672   2.832
ATOM   2063 CE   LYS   131     -19.651  -0.589   0.984
ATOM   2064 HE1  LYS   131     -19.554  -1.018  -0.014
ATOM   2065 HE2  LYS   131     -19.337   0.452   0.909
ATOM   2066 NZ   LYS   131     -21.071  -0.634   1.495
ATOM   2067 HZ1  LYS   131     -21.706  -0.310   0.779
ATOM   2068 HZ2  LYS   131     -21.441  -1.550   1.704
ATOM   2069 HZ3  LYS   131     -21.337  -0.170   2.351
ATOM   2070 C    LYS   131     -14.897  -4.828   1.808
ATOM   2071 O    LYS   131     -15.259  -5.889   1.309
ATOM   2072 N    GLY   132     -14.126  -4.665   2.891
ATOM   2073 H    GLY   132     -13.976  -3.726   3.230
ATOM   2074 CA   GLY   132     -13.475  -5.823   3.542
ATOM   2075 HA1  GLY   132     -12.877  -6.306   2.769
ATOM   2076 HA2  GLY   132     -14.218  -6.532   3.909
ATOM   2077 C    GLY   132     -12.588  -5.532   4.745
ATOM   2078 O    GLY   132     -12.223  -4.338   4.916
ATOM   2079 N    SER   133     -12.104  -6.513   5.522
ATOM   2080 H    SER   133     -12.370  -7.461   5.301
ATOM   2081 CA   SER   133     -11.244  -6.333   6.717
ATOM   2082 HA   SER   133     -11.692  -5.600   7.388
ATOM   2083 CB   SER   133     -11.261  -7.698   7.487
ATOM   2084 HB1  SER   133     -12.254  -7.993   7.828
ATOM   2085 HB2  SER   133     -10.652  -7.655   8.389
ATOM   2086 OG   SER   133     -10.887  -8.790   6.688
ATOM   2087 HG   SER   133     -11.019  -9.613   7.164
ATOM   2088 C    SER   133      -9.782  -5.898   6.542
ATOM   2089 O    SER   133      -8.921  -6.265   7.332
ATOM   2090 N    PHE   134      -9.522  -5.109   5.464
ATOM   2091 H    PHE   134     -10.334  -4.704   5.021
ATOM   2092 CA   PHE   134      -8.187  -4.745   5.025
ATOM   2093 HA   PHE   134      -7.608  -5.667   5.089
ATOM   2094 CB   PHE   134      -8.129  -4.344   3.529
ATOM   2095 HB1  PHE   134      -8.636  -3.389   3.392
ATOM   2096 HB2  PHE   134      -7.123  -4.283   3.116
ATOM   2097 CG   PHE   134      -8.883  -5.346   2.621
ATOM   2098 CD1  PHE   134      -8.150  -6.494   2.291
ATOM   2099 HD1  PHE   134      -7.101  -6.589   2.530
ATOM   2100 CE1  PHE   134      -8.689  -7.408   1.376
ATOM   2101 HE1  PHE   134      -8.133  -8.309   1.161
ATOM   2102 CZ   PHE   134      -9.871  -7.131   0.654
ATOM   2103 HZ   PHE   134     -10.158  -7.777  -0.162
ATOM   2104 CE2  PHE   134     -10.595  -5.983   1.063
ATOM   2105 HE2  PHE   134     -11.511  -5.817   0.516
ATOM   2106 CD2  PHE   134     -10.085  -5.100   2.010
ATOM   2107 HD2  PHE   134     -10.689  -4.261   2.324
ATOM   2108 C    PHE   134      -7.589  -3.683   5.958
ATOM   2109 O    PHE   134      -8.199  -2.594   6.129
ATOM   2110 N    LEU   135      -6.422  -3.984   6.504
ATOM   2111 H    LEU   135      -6.032  -4.842   6.140
ATOM   2112 CA   LEU   135      -5.578  -3.110   7.312
ATOM   2113 HA   LEU   135      -5.957  -2.092   7.225
ATOM   2114 CB   LEU   135      -5.673  -3.633   8.764
ATOM   2115 HB1  LEU   135      -5.385  -4.685   8.742
ATOM   2116 HB2  LEU   135      -4.945  -3.068   9.345
ATOM   2117 CG   LEU   135      -7.133  -3.459   9.469
ATOM   2118 HG   LEU   135      -7.867  -3.903   8.795
ATOM   2119 CD1  LEU   135      -7.134  -4.322  10.774
ATOM   2120 HD11 LEU   135      -8.182  -4.333  11.075
ATOM   2121 HD12 LEU   135      -6.486  -3.867  11.523
ATOM   2122 HD13 LEU   135      -6.703  -5.317  10.660
ATOM   2123 CD2  LEU   135      -7.384  -1.953   9.764
ATOM   2124 HD21 LEU   135      -8.404  -1.860  10.137
ATOM   2125 HD22 LEU   135      -7.167  -1.285   8.931
ATOM   2126 HD23 LEU   135      -6.626  -1.546  10.433
ATOM   2127 C    LEU   135      -4.119  -3.189   6.762
ATOM   2128 O    LEU   135      -3.831  -3.857   5.810
ATOM   2129 N    ASN   136      -3.095  -2.488   7.374
ATOM   2130 H    ASN   136      -3.277  -2.037   8.260
ATOM   2131 CA   ASN   136      -1.662  -2.680   7.013
ATOM   2132 HA   ASN   136      -1.416  -2.363   6.000
ATOM   2133 CB   ASN   136      -0.854  -1.896   8.048
ATOM   2134 HB1  ASN   136       0.173  -2.201   7.845
ATOM   2135 HB2  ASN   136      -1.169  -2.075   9.076
ATOM   2136 CG   ASN   136      -0.953  -0.432   7.633
ATOM   2137 OD1  ASN   136      -0.503  -0.121   6.585
ATOM   2138 ND2  ASN   136      -1.524   0.420   8.441
ATOM   2139 HD21 ASN   136      -1.908   0.003   9.277
ATOM   2140 HD22 ASN   136      -1.516   1.420   8.298
ATOM   2141 C    ASN   136      -1.234  -4.205   7.007
ATOM   2142 O    ASN   136      -1.552  -5.008   7.832
ATOM   2143 N    GLY   137      -0.384  -4.553   6.027
ATOM   2144 H    GLY   137      -0.262  -3.881   5.283
ATOM   2145 CA   GLY   137       0.079  -5.966   5.778
ATOM   2146 HA1  GLY   137       0.905  -5.828   5.080
ATOM   2147 HA2  GLY   137       0.547  -6.340   6.688
ATOM   2148 C    GLY   137      -0.931  -6.956   5.177
ATOM   2149 O    GLY   137      -0.451  -7.732   4.330
ATOM   2150 N    SER   138      -2.215  -6.953   5.574
ATOM   2151 H    SER   138      -2.426  -6.173   6.180
ATOM   2152 CA   SER   138      -3.329  -7.737   4.929
ATOM   2153 HA   SER   138      -3.186  -8.784   5.196
ATOM   2154 CB   SER   138      -4.694  -7.297   5.540
ATOM   2155 HB1  SER   138      -5.436  -8.088   5.428
ATOM   2156 HB2  SER   138      -4.587  -7.018   6.588
ATOM   2157 OG   SER   138      -5.145  -6.180   4.891
ATOM   2158 HG   SER   138      -4.666  -5.378   5.115
ATOM   2159 C    SER   138      -3.511  -7.699   3.376
ATOM   2160 O    SER   138      -4.286  -8.524   2.794
ATOM   2161 N    CYS   139      -2.805  -6.808   2.663
ATOM   2162 H    CYS   139      -2.220  -6.190   3.207
ATOM   2163 CA   CYS   139      -2.699  -6.715   1.221
ATOM   2164 HA   CYS   139      -3.717  -6.760   0.834
ATOM   2165 CB   CYS   139      -1.992  -5.462   0.866
ATOM   2166 HB1  CYS   139      -0.925  -5.678   0.822
ATOM   2167 HB2  CYS   139      -2.108  -4.734   1.669
ATOM   2168 SG   CYS   139      -2.504  -4.870  -0.707
ATOM   2169 HG   CYS   139      -3.179  -3.812  -0.248
ATOM   2170 C    CYS   139      -2.150  -7.924   0.529
ATOM   2171 O    CYS   139      -1.381  -8.713   1.099
ATOM   2172 N    GLY   140      -2.660  -8.158  -0.733
ATOM   2173 H    GLY   140      -3.215  -7.413  -1.129
ATOM   2174 CA   GLY   140      -2.434  -9.323  -1.506
ATOM   2175 HA1  GLY   140      -2.660  -9.041  -2.534
ATOM   2176 HA2  GLY   140      -1.374  -9.567  -1.431
ATOM   2177 C    GLY   140      -3.229 -10.539  -1.187
ATOM   2178 O    GLY   140      -3.212 -11.475  -1.974
ATOM   2179 N    SER   141      -4.117 -10.429  -0.170
ATOM   2180 H    SER   141      -3.980  -9.656   0.465
ATOM   2181 CA   SER   141      -5.184 -11.373   0.110
ATOM   2182 HA   SER   141      -4.852 -12.407   0.203
ATOM   2183 CB   SER   141      -5.803 -11.066   1.518
ATOM   2184 HB1  SER   141      -5.912  -9.982   1.515
ATOM   2185 HB2  SER   141      -6.762 -11.584   1.546
ATOM   2186 OG   SER   141      -4.920 -11.480   2.561
ATOM   2187 HG   SER   141      -4.623 -10.742   3.098
ATOM   2188 C    SER   141      -6.185 -11.362  -0.966
ATOM   2189 O    SER   141      -6.585 -10.354  -1.595
ATOM   2190 N    VAL   142      -6.643 -12.577  -1.275
ATOM   2191 H    VAL   142      -6.325 -13.359  -0.721
ATOM   2192 CA   VAL   142      -7.200 -12.947  -2.594
ATOM   2193 HA   VAL   142      -6.983 -12.153  -3.308
ATOM   2194 CB   VAL   142      -6.512 -14.248  -3.068
ATOM   2195 HB   VAL   142      -6.911 -14.529  -4.042
ATOM   2196 CG1  VAL   142      -5.001 -14.024  -3.305
ATOM   2197 HG11 VAL   142      -4.458 -13.860  -2.375
ATOM   2198 HG12 VAL   142      -4.825 -13.109  -3.871
ATOM   2199 HG13 VAL   142      -4.529 -14.851  -3.837
ATOM   2200 CG2  VAL   142      -6.606 -15.504  -2.230
ATOM   2201 HG21 VAL   142      -7.640 -15.820  -2.088
ATOM   2202 HG22 VAL   142      -6.093 -15.434  -1.271
ATOM   2203 HG23 VAL   142      -6.229 -16.311  -2.857
ATOM   2204 C    VAL   142      -8.693 -13.254  -2.569
ATOM   2205 O    VAL   142      -9.240 -13.678  -1.566
ATOM   2206 N    GLY   143      -9.315 -13.051  -3.719
ATOM   2207 H    GLY   143      -8.721 -12.676  -4.445
ATOM   2208 CA   GLY   143     -10.732 -13.343  -4.058
ATOM   2209 HA1  GLY   143     -11.199 -12.441  -4.453
ATOM   2210 HA2  GLY   143     -11.380 -13.480  -3.192
ATOM   2211 C    GLY   143     -10.913 -14.351  -5.166
ATOM   2212 O    GLY   143     -10.214 -14.194  -6.175
ATOM   2213 N    PHE   144     -11.794 -15.339  -4.960
ATOM   2214 H    PHE   144     -12.388 -15.272  -4.145
ATOM   2215 CA   PHE   144     -11.795 -16.650  -5.600
ATOM   2216 HA   PHE   144     -11.551 -16.400  -6.633
ATOM   2217 CB   PHE   144     -10.642 -17.536  -5.082
ATOM   2218 HB1  PHE   144     -10.381 -18.443  -5.627
ATOM   2219 HB2  PHE   144      -9.769 -16.885  -5.035
ATOM   2220 CG   PHE   144     -10.961 -17.983  -3.671
ATOM   2221 CD1  PHE   144     -10.666 -17.190  -2.572
ATOM   2222 HD1  PHE   144     -10.339 -16.163  -2.640
ATOM   2223 CE1  PHE   144     -11.012 -17.645  -1.268
ATOM   2224 HE1  PHE   144     -10.953 -16.913  -0.476
ATOM   2225 CZ   PHE   144     -11.590 -18.904  -1.023
ATOM   2226 HZ   PHE   144     -11.802 -19.222  -0.013
ATOM   2227 CE2  PHE   144     -11.828 -19.705  -2.156
ATOM   2228 HE2  PHE   144     -12.104 -20.734  -1.978
ATOM   2229 CD2  PHE   144     -11.491 -19.328  -3.455
ATOM   2230 HD2  PHE   144     -11.585 -19.990  -4.303
ATOM   2231 C    PHE   144     -13.175 -17.407  -5.566
ATOM   2232 O    PHE   144     -13.954 -17.314  -4.592
ATOM   2233 N    ASN   145     -13.336 -18.213  -6.614
ATOM   2234 H    ASN   145     -12.706 -18.171  -7.402
ATOM   2235 CA   ASN   145     -14.497 -19.102  -6.612
ATOM   2236 HA   ASN   145     -14.909 -19.202  -5.607
ATOM   2237 CB   ASN   145     -15.650 -18.658  -7.514
ATOM   2238 HB1  ASN   145     -15.195 -18.313  -8.442
ATOM   2239 HB2  ASN   145     -16.364 -19.481  -7.464
ATOM   2240 CG   ASN   145     -16.368 -17.417  -7.078
ATOM   2241 OD1  ASN   145     -17.040 -17.341  -6.029
ATOM   2242 ND2  ASN   145     -16.269 -16.335  -7.792
ATOM   2243 HD21 ASN   145     -15.743 -16.464  -8.645
ATOM   2244 HD22 ASN   145     -16.854 -15.520  -7.675
ATOM   2245 C    ASN   145     -13.981 -20.477  -7.074
ATOM   2246 O    ASN   145     -13.075 -20.620  -7.852
ATOM   2247 N    ILE   146     -14.688 -21.532  -6.609
ATOM   2248 H    ILE   146     -15.475 -21.389  -5.992
ATOM   2249 CA   ILE   146     -14.399 -22.960  -6.962
ATOM   2250 HA   ILE   146     -14.054 -22.917  -7.995
ATOM   2251 CB   ILE   146     -13.269 -23.551  -6.116
ATOM   2252 HB   ILE   146     -12.313 -23.211  -6.516
ATOM   2253 CG2  ILE   146     -13.315 -23.122  -4.607
ATOM   2254 HG21 ILE   146     -13.154 -22.045  -4.556
ATOM   2255 HG22 ILE   146     -12.561 -23.591  -3.975
ATOM   2256 HG23 ILE   146     -14.296 -23.225  -4.143
ATOM   2257 CG1  ILE   146     -13.238 -25.109  -6.294
ATOM   2258 HG11 ILE   146     -13.375 -25.261  -7.365
ATOM   2259 HG12 ILE   146     -13.966 -25.669  -5.708
ATOM   2260 CD1  ILE   146     -11.876 -25.661  -5.824
ATOM   2261 HD11 ILE   146     -11.747 -25.499  -4.754
ATOM   2262 HD12 ILE   146     -11.112 -25.048  -6.302
ATOM   2263 HD13 ILE   146     -11.696 -26.690  -6.136
ATOM   2264 C    ILE   146     -15.657 -23.742  -6.982
ATOM   2265 O    ILE   146     -16.342 -23.925  -5.948
ATOM   2266 N    ASP   147     -16.065 -24.246  -8.174
ATOM   2267 H    ASP   147     -15.527 -24.151  -9.023
ATOM   2268 CA   ASP   147     -17.447 -24.742  -8.394
ATOM   2269 HA   ASP   147     -18.205 -24.316  -7.737
ATOM   2270 CB   ASP   147     -17.756 -24.304  -9.792
ATOM   2271 HB1  ASP   147     -16.946 -24.703 -10.402
ATOM   2272 HB2  ASP   147     -17.523 -23.240  -9.812
ATOM   2273 CG   ASP   147     -19.213 -24.635 -10.303
ATOM   2274 OD1  ASP   147     -20.049 -24.994  -9.433
ATOM   2275 OD2  ASP   147     -19.462 -24.576 -11.533
ATOM   2276 C    ASP   147     -17.622 -26.252  -8.218
ATOM   2277 O    ASP   147     -18.491 -26.791  -7.548
ATOM   2278 N    TYR   148     -16.597 -26.979  -8.686
ATOM   2279 H    TYR   148     -15.826 -26.569  -9.192
ATOM   2280 CA   TYR   148     -16.530 -28.398  -8.407
ATOM   2281 HA   TYR   148     -17.198 -28.666  -7.589
ATOM   2282 CB   TYR   148     -17.104 -29.188  -9.592
ATOM   2283 HB1  TYR   148     -16.788 -28.824 -10.569
ATOM   2284 HB2  TYR   148     -16.670 -30.169  -9.402
ATOM   2285 CG   TYR   148     -18.646 -29.299  -9.596
ATOM   2286 CD1  TYR   148     -19.415 -28.711 -10.667
ATOM   2287 HD1  TYR   148     -18.993 -28.117 -11.464
ATOM   2288 CE1  TYR   148     -20.819 -28.976 -10.724
ATOM   2289 HE1  TYR   148     -21.366 -28.674 -11.606
ATOM   2290 CZ   TYR   148     -21.438 -29.594  -9.649
ATOM   2291 OH   TYR   148     -22.750 -29.832  -9.702
ATOM   2292 HH   TYR   148     -22.993 -30.402  -8.968
ATOM   2293 CE2  TYR   148     -20.695 -30.042  -8.516
ATOM   2294 HE2  TYR   148     -21.116 -30.620  -7.706
ATOM   2295 CD2  TYR   148     -19.300 -29.966  -8.544
ATOM   2296 HD2  TYR   148     -18.703 -30.336  -7.723
ATOM   2297 C    TYR   148     -15.087 -28.841  -8.162
ATOM   2298 O    TYR   148     -14.995 -29.685  -7.278
ATOM   2299 N    ASP   149     -14.095 -28.461  -8.934
ATOM   2300 H    ASP   149     -14.246 -27.794  -9.677
ATOM   2301 CA   ASP   149     -12.733 -28.911  -8.683
ATOM   2302 HA   ASP   149     -12.696 -29.334  -7.679
ATOM   2303 CB   ASP   149     -12.422 -30.156  -9.560
ATOM   2304 HB1  ASP   149     -11.347 -30.269  -9.699
ATOM   2305 HB2  ASP   149     -12.758 -31.047  -9.030
ATOM   2306 CG   ASP   149     -12.978 -30.074 -10.972
ATOM   2307 OD1  ASP   149     -12.407 -29.280 -11.795
ATOM   2308 OD2  ASP   149     -13.903 -30.849 -11.371
ATOM   2309 C    ASP   149     -11.661 -27.912  -8.937
ATOM   2310 O    ASP   149     -10.616 -28.040  -8.273
ATOM   2311 N    CYS   150     -11.880 -26.846  -9.752
ATOM   2312 H    CYS   150     -12.712 -26.863 -10.324
ATOM   2313 CA   CYS   150     -10.836 -25.965 -10.216
ATOM   2314 HA   CYS   150      -9.880 -26.359  -9.873
ATOM   2315 CB   CYS   150     -10.859 -25.939 -11.753
ATOM   2316 HB1  CYS   150     -10.611 -26.943 -12.096
ATOM   2317 HB2  CYS   150     -11.873 -25.686 -12.062
ATOM   2318 SG   CYS   150      -9.667 -24.800 -12.551
ATOM   2319 HG   CYS   150     -10.003 -24.684 -13.839
ATOM   2320 C    CYS   150     -11.000 -24.549  -9.610
ATOM   2321 O    CYS   150     -12.053 -23.950  -9.720
ATOM   2322 N    VAL   151      -9.971 -23.992  -9.037
ATOM   2323 H    VAL   151      -9.074 -24.455  -9.066
ATOM   2324 CA   VAL   151      -9.974 -22.634  -8.413
ATOM   2325 HA   VAL   151     -10.890 -22.455  -7.851
ATOM   2326 CB   VAL   151      -8.783 -22.510  -7.440
ATOM   2327 HB   VAL   151      -7.838 -22.702  -7.948
ATOM   2328 CG1  VAL   151      -8.750 -21.137  -6.759
ATOM   2329 HG11 VAL   151      -7.822 -21.153  -6.187
ATOM   2330 HG12 VAL   151      -9.659 -20.936  -6.192
ATOM   2331 HG13 VAL   151      -8.621 -20.370  -7.523
ATOM   2332 CG2  VAL   151      -8.809 -23.522  -6.300
ATOM   2333 HG21 VAL   151      -8.100 -23.294  -5.504
ATOM   2334 HG22 VAL   151      -8.689 -24.518  -6.727
ATOM   2335 HG23 VAL   151      -9.814 -23.431  -5.888
ATOM   2336 C    VAL   151      -9.914 -21.599  -9.529
ATOM   2337 O    VAL   151      -8.870 -21.289 -10.149
ATOM   2338 N    SER   152     -11.076 -20.958  -9.776
ATOM   2339 H    SER   152     -11.958 -21.295  -9.417
ATOM   2340 CA   SER   152     -11.201 -19.724 -10.526
ATOM   2341 HA   SER   152     -10.559 -19.744 -11.407
ATOM   2342 CB   SER   152     -12.595 -19.550 -11.147
ATOM   2343 HB1  SER   152     -12.467 -18.748 -11.873
ATOM   2344 HB2  SER   152     -13.390 -19.460 -10.407
ATOM   2345 OG   SER   152     -12.913 -20.668 -11.896
ATOM   2346 HG   SER   152     -13.787 -20.989 -11.665
ATOM   2347 C    SER   152     -10.849 -18.544  -9.740
ATOM   2348 O    SER   152     -11.685 -18.070  -8.993
ATOM   2349 N    PHE   153      -9.625 -18.121  -9.888
ATOM   2350 H    PHE   153      -9.065 -18.680 -10.515
ATOM   2351 CA   PHE   153      -9.124 -16.935  -9.208
ATOM   2352 HA   PHE   153      -9.323 -16.969  -8.137
ATOM   2353 CB   PHE   153      -7.627 -16.956  -9.384
ATOM   2354 HB1  PHE   153      -7.452 -17.168 -10.439
ATOM   2355 HB2  PHE   153      -7.287 -15.937  -9.200
ATOM   2356 CG   PHE   153      -6.765 -17.880  -8.508
ATOM   2357 CD1  PHE   153      -6.902 -17.848  -7.071
ATOM   2358 HD1  PHE   153      -7.608 -17.200  -6.574
ATOM   2359 CE1  PHE   153      -6.185 -18.787  -6.310
ATOM   2360 HE1  PHE   153      -6.242 -18.680  -5.237
ATOM   2361 CZ   PHE   153      -5.278 -19.643  -6.862
ATOM   2362 HZ   PHE   153      -4.603 -20.207  -6.235
ATOM   2363 CE2  PHE   153      -5.235 -19.739  -8.248
ATOM   2364 HE2  PHE   153      -4.484 -20.426  -8.610
ATOM   2365 CD2  PHE   153      -5.951 -18.888  -9.053
ATOM   2366 HD2  PHE   153      -5.816 -19.099 -10.103
ATOM   2367 C    PHE   153      -9.541 -15.618  -9.941
ATOM   2368 O    PHE   153      -9.226 -15.476 -11.162
ATOM   2369 N    CYS   154     -10.225 -14.658  -9.230
ATOM   2370 H    CYS   154     -10.399 -14.804  -8.246
ATOM   2371 CA   CYS   154     -10.936 -13.499  -9.823
ATOM   2372 HA   CYS   154     -10.926 -13.445 -10.911
ATOM   2373 CB   CYS   154     -12.469 -13.619  -9.702
ATOM   2374 HB1  CYS   154     -12.938 -12.727 -10.118
ATOM   2375 HB2  CYS   154     -12.803 -14.477 -10.287
ATOM   2376 SG   CYS   154     -13.052 -13.725  -8.033
ATOM   2377 HG   CYS   154     -14.333 -13.944  -8.341
ATOM   2378 C    CYS   154     -10.369 -12.138  -9.352
ATOM   2379 O    CYS   154     -10.487 -11.200 -10.127
ATOM   2380 N    TYR   155      -9.803 -12.019  -8.153
ATOM   2381 H    TYR   155      -9.631 -12.876  -7.647
ATOM   2382 CA   TYR   155      -9.628 -10.721  -7.496
ATOM   2383 HA   TYR   155      -9.347  -9.981  -8.246
ATOM   2384 CB   TYR   155     -10.867 -10.389  -6.725
ATOM   2385 HB1  TYR   155     -11.778 -10.445  -7.320
ATOM   2386 HB2  TYR   155     -10.941 -11.178  -5.977
ATOM   2387 CG   TYR   155     -10.856  -9.085  -5.997
ATOM   2388 CD1  TYR   155     -11.438  -7.947  -6.502
ATOM   2389 HD1  TYR   155     -12.066  -7.977  -7.381
ATOM   2390 CE1  TYR   155     -11.217  -6.680  -5.985
ATOM   2391 HE1  TYR   155     -11.652  -5.791  -6.419
ATOM   2392 CZ   TYR   155     -10.541  -6.567  -4.719
ATOM   2393 OH   TYR   155     -10.266  -5.375  -4.152
ATOM   2394 HH   TYR   155      -9.676  -5.386  -3.395
ATOM   2395 CE2  TYR   155      -9.951  -7.756  -4.175
ATOM   2396 HE2  TYR   155      -9.401  -7.735  -3.246
ATOM   2397 CD2  TYR   155     -10.147  -9.042  -4.747
ATOM   2398 HD2  TYR   155      -9.766  -9.933  -4.269
ATOM   2399 C    TYR   155      -8.383 -10.725  -6.578
ATOM   2400 O    TYR   155      -8.115 -11.721  -5.900
ATOM   2401 N    MET   156      -7.599  -9.631  -6.517
ATOM   2402 H    MET   156      -7.790  -8.835  -7.108
ATOM   2403 CA   MET   156      -6.403  -9.502  -5.676
ATOM   2404 HA   MET   156      -6.488 -10.092  -4.764
ATOM   2405 CB   MET   156      -5.120  -9.806  -6.551
ATOM   2406 HB1  MET   156      -5.093  -9.208  -7.462
ATOM   2407 HB2  MET   156      -5.166 -10.847  -6.871
ATOM   2408 CG   MET   156      -3.805  -9.539  -5.715
ATOM   2409 HG1  MET   156      -3.957  -8.592  -5.196
ATOM   2410 HG2  MET   156      -3.710 -10.287  -4.928
ATOM   2411 SD   MET   156      -2.271  -9.423  -6.614
ATOM   2412 CE   MET   156      -2.041 -11.077  -7.275
ATOM   2413 HE1  MET   156      -1.104 -11.087  -7.833
ATOM   2414 HE2  MET   156      -2.878 -11.336  -7.923
ATOM   2415 HE3  MET   156      -2.019 -11.758  -6.424
ATOM   2416 C    MET   156      -6.368  -8.055  -5.096
ATOM   2417 O    MET   156      -6.362  -7.077  -5.867
ATOM   2418 N    HSE   157      -6.351  -7.948  -3.772
ATOM   2419 H    HSE   157      -6.189  -8.776  -3.217
ATOM   2420 CA   HSE   157      -6.312  -6.672  -3.014
ATOM   2421 HA   HSE   157      -7.199  -6.077  -3.230
ATOM   2422 CB   HSE   157      -6.458  -6.912  -1.454
ATOM   2423 HB1  HSE   157      -7.264  -7.616  -1.244
ATOM   2424 HB2  HSE   157      -5.569  -7.301  -0.958
ATOM   2425 CG   HSE   157      -6.828  -5.523  -0.807
ATOM   2426 ND1  HSE   157      -7.669  -4.545  -1.319
ATOM   2427 CE1  HSE   157      -7.545  -3.539  -0.533
ATOM   2428 HE1  HSE   157      -8.082  -2.605  -0.606
ATOM   2429 NE2  HSE   157      -6.600  -3.744   0.379
ATOM   2430 HE2  HSE   157      -6.255  -3.043   1.019
ATOM   2431 CD2  HSE   157      -6.202  -5.039   0.288
ATOM   2432 HD2  HSE   157      -5.431  -5.519   0.872
ATOM   2433 C    HSE   157      -5.065  -5.896  -3.298
ATOM   2434 O    HSE   157      -3.937  -6.428  -3.316
ATOM   2435 N    HSD   158      -5.219  -4.586  -3.374
ATOM   2436 H    HSD   158      -6.166  -4.271  -3.532
ATOM   2437 CA   HSD   158      -4.191  -3.616  -3.545
ATOM   2438 HA   HSD   158      -3.198  -4.058  -3.458
ATOM   2439 CB   HSD   158      -4.229  -3.133  -5.017
ATOM   2440 HB1  HSD   158      -5.246  -3.020  -5.392
ATOM   2441 HB2  HSD   158      -4.035  -2.061  -5.020
ATOM   2442 CG   HSD   158      -3.266  -3.876  -5.813
ATOM   2443 ND1  HSD   158      -3.240  -5.174  -6.124
ATOM   2444 HD1  HSD   158      -3.897  -5.897  -5.867
ATOM   2445 CE1  HSD   158      -2.287  -5.382  -7.042
ATOM   2446 HE1  HSD   158      -2.086  -6.303  -7.568
ATOM   2447 NE2  HSD   158      -1.682  -4.235  -7.342
ATOM   2448 CD2  HSD   158      -2.308  -3.276  -6.518
ATOM   2449 HD2  HSD   158      -2.220  -2.199  -6.506
ATOM   2450 C    HSD   158      -4.335  -2.479  -2.533
ATOM   2451 O    HSD   158      -3.282  -2.092  -2.043
ATOM   2452 N    MET   159      -5.513  -1.877  -2.287
ATOM   2453 H    MET   159      -6.255  -2.124  -2.927
ATOM   2454 CA   MET   159      -5.584  -0.566  -1.608
ATOM   2455 HA   MET   159      -4.911  -0.635  -0.753
ATOM   2456 CB   MET   159      -5.095   0.544  -2.524
ATOM   2457 HB1  MET   159      -4.015   0.401  -2.554
ATOM   2458 HB2  MET   159      -5.246   1.563  -2.168
ATOM   2459 CG   MET   159      -5.617   0.565  -4.023
ATOM   2460 HG1  MET   159      -5.311  -0.387  -4.457
ATOM   2461 HG2  MET   159      -6.706   0.551  -4.011
ATOM   2462 SD   MET   159      -4.951   1.818  -5.156
ATOM   2463 CE   MET   159      -5.417   3.344  -4.344
ATOM   2464 HE1  MET   159      -6.297   3.043  -3.775
ATOM   2465 HE2  MET   159      -5.661   4.158  -5.025
ATOM   2466 HE3  MET   159      -4.656   3.714  -3.658
ATOM   2467 C    MET   159      -6.980  -0.173  -0.998
ATOM   2468 O    MET   159      -8.040  -0.427  -1.588
ATOM   2469 N    GLU   160      -6.992   0.669   0.005
ATOM   2470 H    GLU   160      -6.135   0.923   0.476
ATOM   2471 CA   GLU   160      -8.174   1.550   0.374
ATOM   2472 HA   GLU   160      -9.110   0.993   0.332
ATOM   2473 CB   GLU   160      -7.879   1.901   1.830
ATOM   2474 HB1  GLU   160      -7.527   1.067   2.436
ATOM   2475 HB2  GLU   160      -7.144   2.696   1.958
ATOM   2476 CG   GLU   160      -9.048   2.425   2.574
ATOM   2477 HG1  GLU   160      -9.468   3.323   2.121
ATOM   2478 HG2  GLU   160      -9.882   1.746   2.395
ATOM   2479 CD   GLU   160      -8.752   2.653   4.019
ATOM   2480 OE1  GLU   160      -8.277   3.761   4.329
ATOM   2481 OE2  GLU   160      -8.761   1.687   4.801
ATOM   2482 C    GLU   160      -8.509   2.839  -0.377
ATOM   2483 O    GLU   160      -7.577   3.536  -0.741
ATOM   2484 N    LEU   161      -9.754   3.283  -0.414
ATOM   2485 H    LEU   161     -10.469   2.596  -0.217
ATOM   2486 CA   LEU   161     -10.116   4.659  -0.785
ATOM   2487 HA   LEU   161      -9.163   5.096  -1.084
ATOM   2488 CB   LEU   161     -11.071   4.624  -1.918
ATOM   2489 HB1  LEU   161     -11.336   5.642  -2.206
ATOM   2490 HB2  LEU   161     -11.987   4.142  -1.579
ATOM   2491 CG   LEU   161     -10.471   3.940  -3.218
ATOM   2492 HG   LEU   161     -10.158   2.912  -3.036
ATOM   2493 CD1  LEU   161     -11.561   3.971  -4.266
ATOM   2494 HD11 LEU   161     -12.462   3.458  -3.930
ATOM   2495 HD12 LEU   161     -11.222   3.517  -5.198
ATOM   2496 HD13 LEU   161     -11.842   4.998  -4.500
ATOM   2497 CD2  LEU   161      -9.219   4.667  -3.691
ATOM   2498 HD21 LEU   161      -8.359   4.507  -3.041
ATOM   2499 HD22 LEU   161      -9.475   5.718  -3.830
ATOM   2500 HD23 LEU   161      -8.963   4.293  -4.682
ATOM   2501 C    LEU   161     -10.664   5.362   0.461
ATOM   2502 O    LEU   161     -11.270   4.679   1.293
ATOM   2503 N    PRO   162     -10.505   6.706   0.586
ATOM   2504 CD   PRO   162      -9.811   7.458  -0.362
ATOM   2505 HD1  PRO   162      -9.922   7.211  -1.418
ATOM   2506 HD2  PRO   162      -8.741   7.579  -0.192
ATOM   2507 CG   PRO   162     -10.276   8.891  -0.121
ATOM   2508 HG1  PRO   162     -11.269   9.270  -0.362
ATOM   2509 HG2  PRO   162      -9.605   9.649  -0.526
ATOM   2510 CB   PRO   162     -10.284   8.870   1.380
ATOM   2511 HB1  PRO   162     -10.824   9.731   1.774
ATOM   2512 HB2  PRO   162      -9.270   8.860   1.779
ATOM   2513 CA   PRO   162     -10.941   7.547   1.688
ATOM   2514 HA   PRO   162     -10.571   7.059   2.590
ATOM   2515 C    PRO   162     -12.444   7.761   1.796
ATOM   2516 O    PRO   162     -12.959   7.960   2.916
ATOM   2517 N    THR   163     -13.236   7.354   0.768
ATOM   2518 H    THR   163     -12.776   7.134  -0.104
ATOM   2519 CA   THR   163     -14.727   7.273   0.727
ATOM   2520 HA   THR   163     -15.090   8.100   1.337
ATOM   2521 CB   THR   163     -15.246   7.445  -0.720
ATOM   2522 HB   THR   163     -16.330   7.331  -0.724
ATOM   2523 CG2  THR   163     -14.892   8.836  -1.172
ATOM   2524 HG21 THR   163     -15.200   9.662  -0.531
ATOM   2525 HG22 THR   163     -15.443   9.041  -2.090
ATOM   2526 HG23 THR   163     -13.817   9.008  -1.223
ATOM   2527 OG1  THR   163     -14.793   6.519  -1.668
ATOM   2528 HG1  THR   163     -15.498   6.077  -2.147
ATOM   2529 C    THR   163     -15.350   5.986   1.366
ATOM   2530 O    THR   163     -16.510   5.679   1.250
ATOM   2531 N    GLY   164     -14.471   5.213   1.982
ATOM   2532 H    GLY   164     -13.498   5.480   2.016
ATOM   2533 CA   GLY   164     -14.881   3.998   2.713
ATOM   2534 HA1  GLY   164     -14.113   3.911   3.481
ATOM   2535 HA2  GLY   164     -15.814   4.228   3.228
ATOM   2536 C    GLY   164     -14.941   2.706   2.001
ATOM   2537 O    GLY   164     -15.875   2.000   2.361
ATOM   2538 N    VAL   165     -14.092   2.341   1.073
ATOM   2539 H    VAL   165     -13.290   2.932   0.902
ATOM   2540 CA   VAL   165     -14.158   1.162   0.187
ATOM   2541 HA   VAL   165     -14.608   0.339   0.743
ATOM   2542 CB   VAL   165     -15.107   1.412  -0.992
ATOM   2543 HB   VAL   165     -15.066   0.547  -1.654
ATOM   2544 CG1  VAL   165     -16.563   1.466  -0.667
ATOM   2545 HG11 VAL   165     -17.112   1.483  -1.608
ATOM   2546 HG12 VAL   165     -16.797   2.368  -0.102
ATOM   2547 HG13 VAL   165     -16.773   0.616  -0.017
ATOM   2548 CG2  VAL   165     -14.698   2.690  -1.877
ATOM   2549 HG21 VAL   165     -15.210   2.541  -2.828
ATOM   2550 HG22 VAL   165     -13.632   2.696  -2.101
ATOM   2551 HG23 VAL   165     -14.839   3.623  -1.331
ATOM   2552 C    VAL   165     -12.757   0.777  -0.256
ATOM   2553 O    VAL   165     -11.804   1.483   0.087
ATOM   2554 N    HSE   166     -12.606  -0.322  -0.951
ATOM   2555 H    HSE   166     -13.435  -0.867  -1.140
ATOM   2556 CA   HSE   166     -11.309  -0.931  -1.338
ATOM   2557 HA   HSE   166     -10.568  -0.192  -1.033
ATOM   2558 CB   HSE   166     -11.033  -2.118  -0.360
ATOM   2559 HB1  HSE   166     -10.152  -2.661  -0.703
ATOM   2560 HB2  HSE   166     -11.889  -2.788  -0.444
ATOM   2561 CG   HSE   166     -10.799  -1.709   1.107
ATOM   2562 ND1  HSE   166      -9.630  -1.285   1.657
ATOM   2563 CE1  HSE   166      -9.893  -0.921   2.926
ATOM   2564 HE1  HSE   166      -9.134  -0.574   3.612
ATOM   2565 NE2  HSE   166     -11.177  -1.179   3.177
ATOM   2566 HE2  HSE   166     -11.600  -1.092   4.091
ATOM   2567 CD2  HSE   166     -11.766  -1.686   2.056
ATOM   2568 HD2  HSE   166     -12.783  -2.019   1.909
ATOM   2569 C    HSE   166     -11.274  -1.325  -2.836
ATOM   2570 O    HSE   166     -12.313  -1.429  -3.443
ATOM   2571 N    ALA   167     -10.066  -1.481  -3.369
ATOM   2572 H    ALA   167      -9.221  -1.326  -2.838
ATOM   2573 CA   ALA   167      -9.795  -1.753  -4.785
ATOM   2574 HA   ALA   167     -10.684  -2.200  -5.230
ATOM   2575 CB   ALA   167      -9.571  -0.374  -5.452
ATOM   2576 HB1  ALA   167      -8.646   0.099  -5.120
ATOM   2577 HB2  ALA   167     -10.393   0.294  -5.195
ATOM   2578 HB3  ALA   167      -9.464  -0.498  -6.530
ATOM   2579 C    ALA   167      -8.615  -2.761  -5.030
ATOM   2580 O    ALA   167      -7.700  -2.862  -4.200
ATOM   2581 N    GLY   168      -8.524  -3.318  -6.212
ATOM   2582 H    GLY   168      -9.074  -2.927  -6.964
ATOM   2583 CA   GLY   168      -7.682  -4.469  -6.551
ATOM   2584 HA1  GLY   168      -6.644  -4.348  -6.242
ATOM   2585 HA2  GLY   168      -8.070  -5.361  -6.058
ATOM   2586 C    GLY   168      -7.601  -4.674  -8.054
ATOM   2587 O    GLY   168      -8.336  -4.047  -8.809
ATOM   2588 N    THR   169      -6.768  -5.665  -8.427
ATOM   2589 H    THR   169      -6.184  -6.106  -7.731
ATOM   2590 CA   THR   169      -6.677  -6.298  -9.717
ATOM   2591 HA   THR   169      -7.218  -5.640 -10.396
ATOM   2592 CB   THR   169      -5.103  -6.298 -10.045
ATOM   2593 HB   THR   169      -5.000  -6.690 -11.057
ATOM   2594 CG2  THR   169      -4.518  -4.876 -10.077
ATOM   2595 HG21 THR   169      -4.543  -4.571  -9.031
ATOM   2596 HG22 THR   169      -5.040  -4.162 -10.713
ATOM   2597 HG23 THR   169      -3.459  -5.016 -10.292
ATOM   2598 OG1  THR   169      -4.492  -7.166  -9.100
ATOM   2599 HG1  THR   169      -4.446  -8.017  -9.541
ATOM   2600 C    THR   169      -7.268  -7.732  -9.904
ATOM   2601 O    THR   169      -7.693  -8.256  -8.908
ATOM   2602 N    ASP   170      -7.379  -8.199 -11.142
ATOM   2603 H    ASP   170      -7.187  -7.605 -11.935
ATOM   2604 CA   ASP   170      -7.166  -9.646 -11.342
ATOM   2605 HA   ASP   170      -7.695 -10.188 -10.558
ATOM   2606 CB   ASP   170      -7.849 -10.049 -12.602
ATOM   2607 HB1  ASP   170      -7.547 -11.071 -12.830
ATOM   2608 HB2  ASP   170      -8.927 -10.108 -12.458
ATOM   2609 CG   ASP   170      -7.507  -9.218 -13.872
ATOM   2610 OD1  ASP   170      -6.362  -8.792 -13.994
ATOM   2611 OD2  ASP   170      -8.465  -9.016 -14.692
ATOM   2612 C    ASP   170      -5.695 -10.146 -11.268
ATOM   2613 O    ASP   170      -4.784  -9.332 -10.999
ATOM   2614 N    LEU   171      -5.451 -11.466 -11.443
ATOM   2615 H    LEU   171      -6.240 -12.083 -11.575
ATOM   2616 CA   LEU   171      -4.132 -12.150 -11.422
ATOM   2617 HA   LEU   171      -3.616 -11.785 -10.534
ATOM   2618 CB   LEU   171      -4.334 -13.684 -11.326
ATOM   2619 HB1  LEU   171      -5.280 -14.028 -11.743
ATOM   2620 HB2  LEU   171      -3.558 -14.145 -11.937
ATOM   2621 CG   LEU   171      -4.002 -14.244  -9.879
ATOM   2622 HG   LEU   171      -4.087 -15.328  -9.946
ATOM   2623 CD1  LEU   171      -2.542 -13.972  -9.422
ATOM   2624 HD11 LEU   171      -2.503 -14.081  -8.338
ATOM   2625 HD12 LEU   171      -2.167 -13.015  -9.784
ATOM   2626 HD13 LEU   171      -1.962 -14.797  -9.836
ATOM   2627 CD2  LEU   171      -4.921 -13.672  -8.864
ATOM   2628 HD21 LEU   171      -4.737 -14.222  -7.941
ATOM   2629 HD22 LEU   171      -5.957 -13.696  -9.205
ATOM   2630 HD23 LEU   171      -4.551 -12.686  -8.584
ATOM   2631 C    LEU   171      -3.281 -11.756 -12.689
ATOM   2632 O    LEU   171      -2.065 -11.678 -12.591
ATOM   2633 N    GLU   172      -3.924 -11.455 -13.785
ATOM   2634 H    GLU   172      -4.926 -11.570 -13.829
ATOM   2635 CA   GLU   172      -3.234 -10.762 -14.902
ATOM   2636 HA   GLU   172      -2.347 -11.299 -15.239
ATOM   2637 CB   GLU   172      -4.055 -10.835 -16.159
ATOM   2638 HB1  GLU   172      -3.598 -10.372 -17.034
ATOM   2639 HB2  GLU   172      -4.955 -10.270 -15.913
ATOM   2640 CG   GLU   172      -4.669 -12.160 -16.652
ATOM   2641 HG1  GLU   172      -5.389 -11.858 -17.412
ATOM   2642 HG2  GLU   172      -5.188 -12.663 -15.836
ATOM   2643 CD   GLU   172      -3.582 -13.030 -17.259
ATOM   2644 OE1  GLU   172      -2.832 -12.554 -18.143
ATOM   2645 OE2  GLU   172      -3.368 -14.212 -16.898
ATOM   2646 C    GLU   172      -2.841  -9.291 -14.678
ATOM   2647 O    GLU   172      -1.930  -8.767 -15.316
ATOM   2648 N    GLY   173      -3.375  -8.666 -13.628
ATOM   2649 H    GLY   173      -4.139  -9.118 -13.146
ATOM   2650 CA   GLY   173      -2.813  -7.490 -13.011
ATOM   2651 HA1  GLY   173      -1.749  -7.355 -13.207
ATOM   2652 HA2  GLY   173      -2.856  -7.604 -11.928
ATOM   2653 C    GLY   173      -3.559  -6.152 -13.293
ATOM   2654 O    GLY   173      -3.092  -5.072 -13.004
ATOM   2655 N    ASN   174      -4.697  -6.319 -13.929
ATOM   2656 H    ASN   174      -5.009  -7.260 -14.123
ATOM   2657 CA   ASN   174      -5.564  -5.168 -14.372
ATOM   2658 HA   ASN   174      -4.921  -4.376 -14.756
ATOM   2659 CB   ASN   174      -6.412  -5.729 -15.622
ATOM   2660 HB1  ASN   174      -7.219  -5.042 -15.875
ATOM   2661 HB2  ASN   174      -6.976  -6.635 -15.398
ATOM   2662 CG   ASN   174      -5.517  -5.957 -16.803
ATOM   2663 OD1  ASN   174      -5.173  -5.048 -17.546
ATOM   2664 ND2  ASN   174      -5.117  -7.199 -17.048
ATOM   2665 HD21 ASN   174      -5.623  -7.983 -16.662
ATOM   2666 HD22 ASN   174      -4.323  -7.331 -17.659
ATOM   2667 C    ASN   174      -6.497  -4.718 -13.228
ATOM   2668 O    ASN   174      -7.143  -5.596 -12.642
ATOM   2669 N    PHE   175      -6.453  -3.445 -12.937
ATOM   2670 H    PHE   175      -5.749  -2.861 -13.365
ATOM   2671 CA   PHE   175      -7.360  -2.857 -11.958
ATOM   2672 HA   PHE   175      -7.096  -3.365 -11.030
ATOM   2673 CB   PHE   175      -7.207  -1.341 -11.790
ATOM   2674 HB1  PHE   175      -6.681  -1.020 -12.689
ATOM   2675 HB2  PHE   175      -8.198  -0.889 -11.749
ATOM   2676 CG   PHE   175      -6.487  -0.960 -10.478
ATOM   2677 CD1  PHE   175      -7.085  -1.128  -9.240
ATOM   2678 HD1  PHE   175      -8.089  -1.472  -9.043
ATOM   2679 CE1  PHE   175      -6.363  -0.772  -8.063
ATOM   2680 HE1  PHE   175      -6.776  -1.045  -7.103
ATOM   2681 CZ   PHE   175      -5.048  -0.319  -8.115
ATOM   2682 HZ   PHE   175      -4.479  -0.072  -7.232
ATOM   2683 CE2  PHE   175      -4.426  -0.181  -9.410
ATOM   2684 HE2  PHE   175      -3.408   0.174  -9.477
ATOM   2685 CD2  PHE   175      -5.179  -0.443 -10.571
ATOM   2686 HD2  PHE   175      -4.799  -0.333 -11.575
ATOM   2687 C    PHE   175      -8.817  -3.219 -12.251
ATOM   2688 O    PHE   175      -9.370  -3.001 -13.360
ATOM   2689 N    TYR   176      -9.615  -3.334 -11.179
ATOM   2690 H    TYR   176      -9.174  -3.548 -10.296
ATOM   2691 CA   TYR   176     -10.971  -2.855 -11.094
ATOM   2692 HA   TYR   176     -11.394  -2.942 -12.095
ATOM   2693 CB   TYR   176     -11.752  -3.684 -10.057
ATOM   2694 HB1  TYR   176     -12.776  -3.350 -10.226
ATOM   2695 HB2  TYR   176     -11.467  -3.477  -9.026
ATOM   2696 CG   TYR   176     -11.792  -5.193 -10.460
ATOM   2697 CD1  TYR   176     -12.621  -5.650 -11.472
ATOM   2698 HD1  TYR   176     -13.206  -4.877 -11.948
ATOM   2699 CE1  TYR   176     -12.683  -7.022 -11.835
ATOM   2700 HE1  TYR   176     -13.298  -7.471 -12.601
ATOM   2701 CZ   TYR   176     -11.853  -7.997 -11.135
ATOM   2702 OH   TYR   176     -11.866  -9.330 -11.424
ATOM   2703 HH   TYR   176     -11.192  -9.841 -10.971
ATOM   2704 CE2  TYR   176     -11.066  -7.502 -10.044
ATOM   2705 HE2  TYR   176     -10.517  -8.199  -9.427
ATOM   2706 CD2  TYR   176     -11.064  -6.122  -9.726
ATOM   2707 HD2  TYR   176     -10.466  -5.697  -8.933
ATOM   2708 C    TYR   176     -11.168  -1.333 -10.726
ATOM   2709 O    TYR   176     -10.711  -0.894  -9.676
ATOM   2710 N    GLY   177     -11.991  -0.599 -11.510
ATOM   2711 H    GLY   177     -12.254  -1.088 -12.354
ATOM   2712 CA   GLY   177     -12.351   0.828 -11.393
ATOM   2713 HA1  GLY   177     -13.339   0.911 -11.845
ATOM   2714 HA2  GLY   177     -12.447   1.083 -10.337
ATOM   2715 C    GLY   177     -11.264   1.726 -11.992
ATOM   2716 O    GLY   177     -10.175   1.315 -12.382
ATOM   2717 N    PRO   178     -11.571   3.010 -12.022
ATOM   2718 CD   PRO   178     -12.783   3.616 -11.432
ATOM   2719 HD1  PRO   178     -13.622   3.493 -12.116
ATOM   2720 HD2  PRO   178     -12.954   3.413 -10.375
ATOM   2721 CG   PRO   178     -12.437   5.079 -11.393
ATOM   2722 HG1  PRO   178     -13.310   5.730 -11.446
ATOM   2723 HG2  PRO   178     -11.907   5.339 -10.477
ATOM   2724 CB   PRO   178     -11.472   5.296 -12.589
ATOM   2725 HB1  PRO   178     -11.970   5.313 -13.558
ATOM   2726 HB2  PRO   178     -10.764   6.115 -12.462
ATOM   2727 CA   PRO   178     -10.685   4.019 -12.503
ATOM   2728 HA   PRO   178     -10.342   3.790 -13.513
ATOM   2729 C    PRO   178      -9.339   4.183 -11.666
ATOM   2730 O    PRO   178      -8.620   5.223 -11.799
ATOM   2731 N    PHE   179      -9.115   3.390 -10.643
ATOM   2732 H    PHE   179      -9.564   2.487 -10.591
ATOM   2733 CA   PHE   179      -8.202   3.812  -9.525
ATOM   2734 HA   PHE   179      -8.412   4.859  -9.307
ATOM   2735 CB   PHE   179      -8.526   3.001  -8.225
ATOM   2736 HB1  PHE   179      -8.196   1.970  -8.345
ATOM   2737 HB2  PHE   179      -7.975   3.486  -7.420
ATOM   2738 CG   PHE   179     -10.045   2.976  -7.892
ATOM   2739 CD1  PHE   179     -10.799   4.162  -7.731
ATOM   2740 HD1  PHE   179     -10.310   5.120  -7.629
ATOM   2741 CE1  PHE   179     -12.236   4.081  -7.714
ATOM   2742 HE1  PHE   179     -12.798   5.000  -7.795
ATOM   2743 CZ   PHE   179     -12.864   2.828  -7.738
ATOM   2744 HZ   PHE   179     -13.936   2.706  -7.777
ATOM   2745 CE2  PHE   179     -12.151   1.689  -7.848
ATOM   2746 HE2  PHE   179     -12.734   0.801  -8.038
ATOM   2747 CD2  PHE   179     -10.769   1.755  -7.865
ATOM   2748 HD2  PHE   179     -10.160   0.913  -8.157
ATOM   2749 C    PHE   179      -6.753   3.576  -9.776
ATOM   2750 O    PHE   179      -6.373   2.748 -10.604
ATOM   2751 N    VAL   180      -5.763   4.344  -9.235
ATOM   2752 H    VAL   180      -5.992   5.134  -8.650
ATOM   2753 CA   VAL   180      -4.297   4.140  -9.448
ATOM   2754 HA   VAL   180      -4.177   3.184  -9.958
ATOM   2755 CB   VAL   180      -3.629   5.233 -10.272
ATOM   2756 HB   VAL   180      -2.554   5.151 -10.112
ATOM   2757 CG1  VAL   180      -3.747   5.005 -11.810
ATOM   2758 HG11 VAL   180      -4.793   4.889 -12.097
ATOM   2759 HG12 VAL   180      -3.384   4.026 -12.120
ATOM   2760 HG13 VAL   180      -3.178   5.763 -12.348
ATOM   2761 CG2  VAL   180      -4.089   6.633  -9.872
ATOM   2762 HG21 VAL   180      -3.882   6.759  -8.810
ATOM   2763 HG22 VAL   180      -5.109   6.774 -10.229
ATOM   2764 HG23 VAL   180      -3.597   7.392 -10.481
ATOM   2765 C    VAL   180      -3.494   3.895  -8.133
ATOM   2766 O    VAL   180      -3.845   4.474  -7.068
ATOM   2767 N    ASP   181      -2.394   3.172  -8.271
ATOM   2768 H    ASP   181      -2.258   2.774  -9.190
ATOM   2769 CA   ASP   181      -1.573   2.792  -7.140
ATOM   2770 HA   ASP   181      -2.273   2.695  -6.310
ATOM   2771 CB   ASP   181      -0.847   1.388  -7.333
ATOM   2772 HB1  ASP   181      -1.592   0.620  -7.128
ATOM   2773 HB2  ASP   181      -0.088   1.226  -6.568
ATOM   2774 CG   ASP   181      -0.216   1.147  -8.762
ATOM   2775 OD1  ASP   181      -0.128   2.041  -9.599
ATOM   2776 OD2  ASP   181       0.227   0.029  -9.054
ATOM   2777 C    ASP   181      -0.532   3.884  -6.776
ATOM   2778 O    ASP   181       0.730   3.679  -6.755
ATOM   2779 N    ARG   182      -1.042   4.967  -6.233
ATOM   2780 H    ARG   182      -2.036   5.081  -6.371
ATOM   2781 CA   ARG   182      -0.322   6.051  -5.657
ATOM   2782 HA   ARG   182       0.533   5.688  -5.087
ATOM   2783 CB   ARG   182       0.181   7.044  -6.769
ATOM   2784 HB1  ARG   182       1.178   6.765  -7.110
ATOM   2785 HB2  ARG   182       0.205   8.061  -6.377
ATOM   2786 CG   ARG   182      -0.616   7.137  -8.139
ATOM   2787 HG1  ARG   182      -0.918   6.178  -8.561
ATOM   2788 HG2  ARG   182      -1.605   7.542  -7.923
ATOM   2789 CD   ARG   182      -0.018   7.981  -9.322
ATOM   2790 HD1  ARG   182      -0.891   8.122  -9.959
ATOM   2791 HD2  ARG   182       0.464   8.901  -8.993
ATOM   2792 NE   ARG   182       0.882   7.202 -10.124
ATOM   2793 HE   ARG   182       0.424   6.483 -10.666
ATOM   2794 CZ   ARG   182       2.196   7.222 -10.359
ATOM   2795 NH1  ARG   182       2.996   8.193  -9.997
ATOM   2796 HH11 ARG   182       2.438   8.948  -9.624
ATOM   2797 HH12 ARG   182       3.852   8.363 -10.506
ATOM   2798 NH2  ARG   182       2.701   6.189 -10.911
ATOM   2799 HH21 ARG   182       2.155   5.353 -11.067
ATOM   2800 HH22 ARG   182       3.705   6.084 -10.875
ATOM   2801 C    ARG   182      -1.125   6.817  -4.725
ATOM   2802 O    ARG   182      -2.331   6.752  -4.632
ATOM   2803 N    GLN   183      -0.440   7.666  -3.885
ATOM   2804 H    GLN   183       0.558   7.728  -4.029
ATOM   2805 CA   GLN   183      -0.971   8.594  -2.857
ATOM   2806 HA   GLN   183      -1.843   8.056  -2.485
ATOM   2807 CB   GLN   183       0.046   8.797  -1.700
ATOM   2808 HB1  GLN   183       1.013   9.232  -1.954
ATOM   2809 HB2  GLN   183      -0.393   9.555  -1.052
ATOM   2810 CG   GLN   183       0.286   7.568  -0.782
ATOM   2811 HG1  GLN   183       0.511   6.772  -1.492
ATOM   2812 HG2  GLN   183      -0.644   7.265  -0.299
ATOM   2813 CD   GLN   183       1.297   7.825   0.266
ATOM   2814 OE1  GLN   183       1.929   8.843   0.371
ATOM   2815 NE2  GLN   183       1.572   6.775   0.982
ATOM   2816 HE21 GLN   183       1.165   5.855   0.892
ATOM   2817 HE22 GLN   183       2.100   6.936   1.828
ATOM   2818 C    GLN   183      -1.433   9.970  -3.424
ATOM   2819 O    GLN   183      -1.336  11.057  -2.788
ATOM   2820 N    THR   184      -1.871   9.911  -4.638
ATOM   2821 H    THR   184      -1.986   9.032  -5.122
ATOM   2822 CA   THR   184      -2.515  11.081  -5.289
ATOM   2823 HA   THR   184      -2.143  11.999  -4.834
ATOM   2824 CB   THR   184      -2.128  11.206  -6.769
ATOM   2825 HB   THR   184      -2.655  12.014  -7.275
ATOM   2826 CG2  THR   184      -0.631  11.524  -7.036
ATOM   2827 HG21 THR   184      -0.387  12.452  -6.519
ATOM   2828 HG22 THR   184      -0.641  11.724  -8.108
ATOM   2829 HG23 THR   184       0.040  10.693  -6.817
ATOM   2830 OG1  THR   184      -2.405   9.980  -7.463
ATOM   2831 HG1  THR   184      -2.651  10.193  -8.367
ATOM   2832 C    THR   184      -4.003  11.032  -5.022
ATOM   2833 O    THR   184      -4.588   9.973  -4.728
ATOM   2834 N    ALA   185      -4.566  12.258  -4.876
ATOM   2835 H    ALA   185      -3.922  13.034  -4.926
ATOM   2836 CA   ALA   185      -5.966  12.475  -4.501
ATOM   2837 HA   ALA   185      -6.139  12.228  -3.454
ATOM   2838 CB   ALA   185      -6.243  13.968  -4.574
ATOM   2839 HB1  ALA   185      -5.858  14.447  -3.674
ATOM   2840 HB2  ALA   185      -7.316  14.155  -4.600
ATOM   2841 HB3  ALA   185      -5.695  14.440  -5.389
ATOM   2842 C    ALA   185      -6.939  11.726  -5.457
ATOM   2843 O    ALA   185      -7.013  11.939  -6.645
ATOM   2844 N    GLN   186      -7.730  10.855  -4.779
ATOM   2845 H    GLN   186      -7.609  10.758  -3.781
ATOM   2846 CA   GLN   186      -8.582   9.832  -5.427
ATOM   2847 HA   GLN   186      -9.020  10.225  -6.345
ATOM   2848 CB   GLN   186      -7.769   8.587  -5.789
ATOM   2849 HB1  GLN   186      -8.481   7.792  -6.011
ATOM   2850 HB2  GLN   186      -7.125   8.210  -4.995
ATOM   2851 CG   GLN   186      -6.958   8.751  -7.076
ATOM   2852 HG1  GLN   186      -7.673   9.039  -7.846
ATOM   2853 HG2  GLN   186      -6.130   9.457  -7.010
ATOM   2854 CD   GLN   186      -6.290   7.432  -7.392
ATOM   2855 OE1  GLN   186      -6.816   6.744  -8.230
ATOM   2856 NE2  GLN   186      -5.152   7.145  -6.750
ATOM   2857 HE21 GLN   186      -4.763   7.768  -6.056
ATOM   2858 HE22 GLN   186      -4.686   6.262  -6.900
ATOM   2859 C    GLN   186      -9.786   9.420  -4.480
ATOM   2860 O    GLN   186      -9.681   9.286  -3.273
ATOM   2861 N    ALA   187     -10.957   9.371  -5.184
ATOM   2862 H    ALA   187     -10.995   9.638  -6.158
ATOM   2863 CA   ALA   187     -12.290   9.173  -4.625
ATOM   2864 HA   ALA   187     -12.153   8.522  -3.762
ATOM   2865 CB   ALA   187     -12.979  10.540  -4.270
ATOM   2866 HB1  ALA   187     -13.246  11.105  -5.163
ATOM   2867 HB2  ALA   187     -12.192  11.160  -3.840
ATOM   2868 HB3  ALA   187     -13.785  10.473  -3.540
ATOM   2869 C    ALA   187     -13.163   8.319  -5.546
ATOM   2870 O    ALA   187     -12.816   8.016  -6.669
ATOM   2871 N    ALA   188     -14.455   8.093  -5.203
ATOM   2872 H    ALA   188     -14.804   8.489  -4.342
ATOM   2873 CA   ALA   188     -15.475   7.433  -6.071
ATOM   2874 HA   ALA   188     -15.301   7.656  -7.123
ATOM   2875 CB   ALA   188     -15.375   5.933  -5.911
ATOM   2876 HB1  ALA   188     -16.094   5.352  -6.487
ATOM   2877 HB2  ALA   188     -15.473   5.566  -4.889
ATOM   2878 HB3  ALA   188     -14.408   5.595  -6.285
ATOM   2879 C    ALA   188     -16.858   7.913  -5.806
ATOM   2880 O    ALA   188     -17.070   8.600  -4.770
ATOM   2881 N    GLY   189     -17.841   7.620  -6.664
ATOM   2882 H    GLY   189     -17.645   7.217  -7.569
ATOM   2883 CA   GLY   189     -19.280   7.695  -6.318
ATOM   2884 HA1  GLY   189     -19.871   7.615  -7.230
ATOM   2885 HA2  GLY   189     -19.562   8.614  -5.804
ATOM   2886 C    GLY   189     -19.718   6.562  -5.341
ATOM   2887 O    GLY   189     -18.970   5.730  -4.886
ATOM   2888 N    THR   190     -21.007   6.547  -4.997
ATOM   2889 H    THR   190     -21.672   7.213  -5.364
ATOM   2890 CA   THR   190     -21.561   5.598  -4.085
ATOM   2891 HA   THR   190     -20.976   5.597  -3.166
ATOM   2892 CB   THR   190     -22.991   6.007  -3.695
ATOM   2893 HB   THR   190     -23.467   5.324  -2.991
ATOM   2894 CG2  THR   190     -23.192   7.355  -2.981
ATOM   2895 HG21 THR   190     -24.258   7.571  -2.912
ATOM   2896 HG22 THR   190     -22.682   8.192  -3.459
ATOM   2897 HG23 THR   190     -22.949   7.276  -1.921
ATOM   2898 OG1  THR   190     -23.790   6.185  -4.815
ATOM   2899 HG1  THR   190     -24.041   5.335  -5.184
ATOM   2900 C    THR   190     -21.585   4.180  -4.613
ATOM   2901 O    THR   190     -21.540   3.986  -5.833
ATOM   2902 N    ASP   191     -21.497   3.179  -3.701
ATOM   2903 H    ASP   191     -21.404   3.462  -2.736
ATOM   2904 CA   ASP   191     -21.541   1.743  -3.905
ATOM   2905 HA   ASP   191     -20.992   1.503  -4.815
ATOM   2906 CB   ASP   191     -20.770   1.014  -2.758
ATOM   2907 HB1  ASP   191     -19.796   1.500  -2.810
ATOM   2908 HB2  ASP   191     -20.701  -0.066  -2.889
ATOM   2909 CG   ASP   191     -21.383   1.212  -1.422
ATOM   2910 OD1  ASP   191     -21.127   2.292  -0.746
ATOM   2911 OD2  ASP   191     -22.129   0.284  -0.977
ATOM   2912 C    ASP   191     -22.935   1.210  -4.175
ATOM   2913 OT1  ASP   191     -22.951   0.430  -5.102
ATOM   2914 OT2  ASP   191     -23.954   1.627  -3.587
ATOM   2915 O    TIP   192      -6.826 -10.219   4.217
ATOM   2916 H1   TIP   192      -7.582  -9.634   4.175
ATOM   2917 H2   TIP   192      -6.096  -9.693   3.892
ATOM   2918 O    TIP   193       5.466   8.809 -11.205
ATOM   2919 H1   TIP   193       6.028   8.780 -11.978
ATOM   2920 H2   TIP   193       5.644   9.662 -10.809
ATOM   2921 O    TIP   194       1.113  -1.742   5.209
ATOM   2922 H1   TIP   194       1.955  -1.309   5.070
ATOM   2923 H2   TIP   194       0.544  -1.056   5.558
ATOM   2924 O    TIP   195     -15.013 -24.564   4.425
ATOM   2925 H1   TIP   195     -14.377 -25.252   4.621
ATOM   2926 H2   TIP   195     -15.754 -25.025   4.033
ATOM   2927 O    TIP   196     -25.924 -17.317   0.311
ATOM   2928 H1   TIP   196     -25.226 -17.824  -0.103
ATOM   2929 H2   TIP   196     -26.256 -17.887   1.004
ATOM   2930 O    TIP   197      13.166 -20.233   6.224
ATOM   2931 H1   TIP   197      13.452 -20.004   7.109
ATOM   2932 H2   TIP   197      12.216 -20.121   6.241
ATOM   2933 O    TIP   198      -8.766   6.817 -15.582
ATOM   2934 H1   TIP   198      -7.953   6.403 -15.294
ATOM   2935 H2   TIP   198      -8.954   7.472 -14.911
ATOM   2936 O    TIP   199      -2.665  12.224   2.044
ATOM   2937 H1   TIP   199      -3.312  12.927   2.087
ATOM   2938 H2   TIP   199      -2.197  12.377   1.223
ATOM   2939 O    TIP   200      11.014   8.063  -2.395
ATOM   2940 H1   TIP   200      10.222   8.419  -1.993
ATOM   2941 H2   TIP   200      11.027   7.144  -2.128
ATOM   2942 O    TIP   201      -4.960  -7.624  11.593
ATOM   2943 H1   TIP   201      -4.435  -6.889  11.278
ATOM   2944 H2   TIP   201      -5.651  -7.724  10.939
ATOM   2945 O    TIP   202      -1.743 -13.806 -14.924
ATOM   2946 H1   TIP   202      -2.326 -13.999 -15.658
ATOM   2947 H2   TIP   202      -1.858 -14.543 -14.325
ATOM   2948 O    TIP   203     -20.305 -16.817  -6.934
ATOM   2949 H1   TIP   203     -19.737 -16.078  -6.717
ATOM   2950 H2   TIP   203     -21.127 -16.415  -7.214
ATOM   2951 O    TIP   204       2.520 -21.044   9.049
ATOM   2952 H1   TIP   204       2.088 -20.434   8.452
ATOM   2953 H2   TIP   204       2.832 -20.495   9.769
ATOM   2954 O    TIP   205       8.574 -15.735  14.673
ATOM   2955 H1   TIP   205       8.771 -15.174  13.923
ATOM   2956 H2   TIP   205       8.170 -16.514  14.291
ATOM   2957 O    TIP   206     -28.922   1.379   1.252
ATOM   2958 H1   TIP   206     -29.198   1.104   2.126
ATOM   2959 H2   TIP   206     -28.721   2.310   1.344
ATOM   2960 O    TIP   207       8.995  27.577   5.722
ATOM   2961 H1   TIP   207       9.372  28.397   5.405
ATOM   2962 H2   TIP   207       8.053  27.675   5.582
ATOM   2963 O    TIP   208      -8.156   5.864   2.845
ATOM   2964 H1   TIP   208      -8.450   6.556   3.437
ATOM   2965 H2   TIP   208      -8.149   5.073   3.384
ATOM   2966 O    TIP   209      -4.021 -23.921 -17.908
ATOM   2967 H1   TIP   209      -4.639 -23.222 -17.692
ATOM   2968 H2   TIP   209      -3.336 -23.487 -18.416
ATOM   2969 O    TIP   210      -7.694 -14.371  -6.747
ATOM   2970 H1   TIP   210      -8.582 -14.340  -6.392
ATOM   2971 H2   TIP   210      -7.378 -13.470  -6.684
ATOM   2972 O    TIP   211      -9.489 -21.592   5.723
ATOM   2973 H1   TIP   211      -8.580 -21.884   5.655
ATOM   2974 H2   TIP   211      -9.861 -22.125   6.425
ATOM   2975 O    TIP   212      25.256  -6.565  -1.049
ATOM   2976 H1   TIP   212      26.187  -6.351  -1.098
ATOM   2977 H2   TIP   212      24.896  -6.266  -1.883
ATOM   2978 O    TIP   213      27.069  -3.417   1.367
ATOM   2979 H1   TIP   213      27.199  -3.697   2.273
ATOM   2980 H2   TIP   213      26.201  -3.015   1.362
ATOM   2981 O    TIP   214     -15.946 -16.151 -10.584
ATOM   2982 H1   TIP   214     -15.782 -16.355 -11.504
ATOM   2983 H2   TIP   214     -16.768 -15.662 -10.589
ATOM   2984 O    TIP   215      -9.442 -10.216  -1.872
ATOM   2985 H1   TIP   215      -8.553 -10.538  -1.726
ATOM   2986 H2   TIP   215      -9.931 -10.500  -1.099
ATOM   2987 O    TIP   216      17.017   0.285  -3.675
ATOM   2988 H1   TIP   216      16.917   1.047  -3.105
ATOM   2989 H2   TIP   216      17.690   0.542  -4.305
ATOM   2990 O    TIP   217       3.187   0.464 -16.407
ATOM   2991 H1   TIP   217       2.374   0.966 -16.356
ATOM   2992 H2   TIP   217       2.943  -0.418 -16.128
ATOM   2993 O    TIP   218      -5.262 -14.711   1.256
ATOM   2994 H1   TIP   218      -5.947 -14.183   1.665
ATOM   2995 H2   TIP   218      -4.956 -15.290   1.954
ATOM   2996 O    TIP   219     -15.192  26.019  -4.341
ATOM   2997 H1   TIP   219     -15.970  26.538  -4.140
ATOM   2998 H2   TIP   219     -15.036  26.172  -5.273
ATOM   2999 O    TIP   220       1.328  -9.536   5.546
ATOM   3000 H1   TIP   220       2.050  -8.957   5.790
ATOM   3001 H2   TIP   220       0.819  -9.031   4.912
ATOM   3002 O    TIP   221      17.929  -5.507 -11.889
ATOM   3003 H1   TIP   221      17.269  -5.385 -11.207
ATOM   3004 H2   TIP   221      17.781  -6.396 -12.211
ATOM   3005 O    TIP   222     -13.449  -2.818   8.649
ATOM   3006 H1   TIP   222     -12.648  -3.168   8.260
ATOM   3007 H2   TIP   222     -13.174  -2.010   9.081
ATOM   3008 O    TIP   223       5.178 -20.326  11.854
ATOM   3009 H1   TIP   223       5.482 -21.206  11.631
ATOM   3010 H2   TIP   223       5.964 -19.782  11.809
ATOM   3011 O    TIP   224       0.148 -11.973 -14.359
ATOM   3012 H1   TIP   224      -0.578 -12.494 -14.701
ATOM   3013 H2   TIP   224      -0.239 -11.454 -13.655
ATOM   3014 O    TIP   225     -11.633  -1.799   5.833
ATOM   3015 H1   TIP   225     -11.738  -2.736   5.669
ATOM   3016 H2   TIP   225     -11.088  -1.752   6.618
ATOM   3017 O    TIP   226       4.564  -2.939   4.505
ATOM   3018 H1   TIP   226       3.995  -3.386   5.130
ATOM   3019 H2   TIP   226       4.004  -2.277   4.100
ATOM   3020 O    TIP   227       0.927   2.961 -16.184
ATOM   3021 H1   TIP   227       0.334   2.332 -15.773
ATOM   3022 H2   TIP   227       0.557   3.108 -17.054
ATOM   3023 O    TIP   228       6.643   7.441   8.109
ATOM   3024 H1   TIP   228       7.043   8.162   8.595
ATOM   3025 H2   TIP   228       6.360   7.834   7.284
ATOM   3026 O    TIP   229     -27.041 -16.570  -2.734
ATOM   3027 H1   TIP   229     -26.215 -17.033  -2.872
ATOM   3028 H2   TIP   229     -26.916 -15.723  -3.161
ATOM   3029 O    TIP   230      16.806  -9.617   1.513
ATOM   3030 H1   TIP   230      17.610  -9.203   1.201
ATOM   3031 H2   TIP   230      16.750 -10.435   1.020
ATOM   3032 O    TIP   231     -21.418 -21.353  -2.577
ATOM   3033 H1   TIP   231     -22.276 -20.932  -2.536
ATOM   3034 H2   TIP   231     -20.917 -20.819  -3.193
ATOM   3035 O    TIP   232     -17.878  -1.517  -2.423
ATOM   3036 H1   TIP   232     -17.397  -0.720  -2.645
ATOM   3037 H2   TIP   232     -17.781  -2.079  -3.191
ATOM   3038 O    TIP   233      16.279  -7.385  17.124
ATOM   3039 H1   TIP   233      15.952  -7.277  18.016
ATOM   3040 H2   TIP   233      16.762  -6.578  16.945
ATOM   3041 O    TIP   234       8.712  27.928  -0.791
ATOM   3042 H1   TIP   234       8.518  28.855  -0.654
ATOM   3043 H2   TIP   234       9.418  27.922  -1.437
ATOM   3044 O    TIP   235      14.788  10.179  -9.136
ATOM   3045 H1   TIP   235      14.219  10.522  -9.825
ATOM   3046 H2   TIP   235      15.661  10.499  -9.362
ATOM   3047 O    TIP   236       3.191  -7.551   6.630
ATOM   3048 H1   TIP   236       4.073  -7.574   7.000
ATOM   3049 H2   TIP   236       2.611  -7.599   7.390
ATOM   3050 O    TIP   237       8.388  -6.867  14.064
ATOM   3051 H1   TIP   237       7.523  -6.464  13.991
ATOM   3052 H2   TIP   237       8.756  -6.501  14.869
ATOM   3053 O    TIP   238      17.273  10.581   3.797
ATOM   3054 H1   TIP   238      17.466  11.444   3.432
ATOM   3055 H2   TIP   238      16.353  10.429   3.584
ATOM   3056 O    TIP   239     -13.041  -5.498  14.400
ATOM   3057 H1   TIP   239     -13.700  -4.843  14.173
ATOM   3058 H2   TIP   239     -13.447  -6.335  14.177
ATOM   3059 O    TIP   240       4.448 -17.377   4.832
ATOM   3060 H1   TIP   240       5.169 -17.220   5.441
ATOM   3061 H2   TIP   240       3.876 -16.616   4.936
ATOM   3062 O    TIP   241     -11.949  18.646  -3.998
ATOM   3063 H1   TIP   241     -12.175  19.429  -4.500
ATOM   3064 H2   TIP   241     -11.889  17.950  -4.652
ATOM   3065 O    TIP   242      -8.083 -13.023 -11.171
ATOM   3066 H1   TIP   242      -8.515 -12.644 -11.936
ATOM   3067 H2   TIP   242      -8.287 -13.957 -11.217
ATOM   3068 O    TIP   243       1.065 -15.778 -16.012
ATOM   3069 H1   TIP   243       0.158 -15.805 -16.317
ATOM   3070 H2   TIP   243       1.561 -15.444 -16.759
ATOM   3071 O    TIP   244       1.941 -23.394   7.495
ATOM   3072 H1   TIP   244       2.214 -22.566   7.889
ATOM   3073 H2   TIP   244       0.991 -23.415   7.611
ATOM   3074 O    TIP   245     -14.025  -1.506   4.619
ATOM   3075 H1   TIP   245     -14.466  -0.666   4.743
ATOM   3076 H2   TIP   245     -13.211  -1.426   5.114
ATOM   3077 O    TIP   246     -15.173   0.618   9.931
ATOM   3078 H1   TIP   246     -15.298   1.518  10.232
ATOM   3079 H2   TIP   246     -14.224   0.519   9.855
ATOM   3080 O    TIP   247     -23.920  -2.144 -14.231
ATOM   3081 H1   TIP   247     -23.176  -2.745 -14.270
ATOM   3082 H2   TIP   247     -24.185  -2.028 -15.143
ATOM   3083 O    TIP   248      14.201  -7.130   3.824
ATOM   3084 H1   TIP   248      13.643  -6.385   3.603
ATOM   3085 H2   TIP   248      14.260  -7.635   3.013
ATOM   3086 O    TIP   249     -11.637  26.303  -0.528
ATOM   3087 H1   TIP   249     -11.213  25.720  -1.157
ATOM   3088 H2   TIP   249     -12.405  25.817  -0.230
ATOM   3089 O    TIP   250       9.114  10.619  -5.392
ATOM   3090 H1   TIP   250       9.797  10.608  -4.722
ATOM   3091 H2   TIP   250       8.825   9.709  -5.456
ATOM   3092 O    TIP   251      -1.323 -23.194 -17.019
ATOM   3093 H1   TIP   251      -2.016 -23.278 -16.364
ATOM   3094 H2   TIP   251      -1.651 -22.536 -17.632
ATOM   3095 O    TIP   252     -17.741 -17.477   3.229
ATOM   3096 H1   TIP   252     -16.843 -17.751   3.047
ATOM   3097 H2   TIP   252     -18.274 -17.968   2.604
ATOM   3098 O    TIP   253     -12.962 -22.329   4.843
ATOM   3099 H1   TIP   253     -12.818 -23.242   5.092
ATOM   3100 H2   TIP   253     -12.178 -22.088   4.349
ATOM   3101 O    TIP   254     -19.301  -6.724   6.062
ATOM   3102 H1   TIP   254     -18.593  -6.450   6.645
ATOM   3103 H2   TIP   254     -19.956  -7.110   6.644
ATOM   3104 O    TIP   255      -5.880 -11.345  13.558
ATOM   3105 H1   TIP   255      -5.283 -11.232  12.819
ATOM   3106 H2   TIP   255      -6.582 -11.899  13.216
ATOM   3107 O    TIP   256     -18.016   5.731  -8.932
ATOM   3108 H1   TIP   256     -18.782   5.502  -9.458
ATOM   3109 H2   TIP   256     -17.371   5.055  -9.140
ATOM   3110 O    TIP   257     -11.641   4.158   4.128
ATOM   3111 H1   TIP   257     -11.776   5.104   4.177
ATOM   3112 H2   TIP   257     -11.140   4.028   3.323
ATOM   3113 O    TIP   258     -20.464  10.618   0.695
ATOM   3114 H1   TIP   258     -20.868  11.413   0.348
ATOM   3115 H2   TIP   258     -21.153   9.955   0.644
ATOM   3116 O    TIP   259      13.147 -12.593   9.957
ATOM   3117 H1   TIP   259      13.935 -13.122  10.077
ATOM   3118 H2   TIP   259      13.368 -11.743  10.337
ATOM   3119 O    TIP   260       4.812 -28.125   1.556
ATOM   3120 H1   TIP   260       5.101 -27.904   2.442
ATOM   3121 H2   TIP   260       4.444 -27.311   1.213
ATOM   3122 O    TIP   261      10.215  -1.903  -0.611
ATOM   3123 H1   TIP   261       9.278  -1.840  -0.797
ATOM   3124 H2   TIP   261      10.270  -2.474   0.155
ATOM   3125 O    TIP   262      18.213 -23.586  -4.206
ATOM   3126 H1   TIP   262      19.031 -24.080  -4.150
ATOM   3127 H2   TIP   262      17.948 -23.664  -5.123
ATOM   3128 O    TIP   263       0.578  -1.958  -7.108
ATOM   3129 H1   TIP   263       0.676  -1.333  -7.826
ATOM   3130 H2   TIP   263      -0.071  -2.587  -7.423
ATOM   3131 O    TIP   264     -11.708 -20.724  12.595
ATOM   3132 H1   TIP   264     -11.840 -20.517  11.671
ATOM   3133 H2   TIP   264     -11.238 -21.558  12.591
ATOM   3134 O    TIP   265      17.560 -19.489 -13.672
ATOM   3135 H1   TIP   265      18.047 -20.313 -13.705
ATOM   3136 H2   TIP   265      16.667 -19.728 -13.921
ATOM   3137 O    TIP   266       9.279  13.566 -10.852
ATOM   3138 H1   TIP   266       8.894  14.236 -10.288
ATOM   3139 H2   TIP   266      10.158  13.429 -10.499
ATOM   3140 O    TIP   267      17.321  -5.945   9.581
ATOM   3141 H1   TIP   267      17.921  -6.148  10.298
ATOM   3142 H2   TIP   267      16.795  -6.737   9.475
ATOM   3143 O    TIP   268     -15.354 -15.131  12.214
ATOM   3144 H1   TIP   268     -16.230 -15.210  12.590
ATOM   3145 H2   TIP   268     -15.493 -15.189  11.269
ATOM   3146 O    TIP   269     -14.292 -10.265   7.973
ATOM   3147 H1   TIP   269     -14.354  -9.679   7.219
ATOM   3148 H2   TIP   269     -13.915 -11.071   7.621
ATOM   3149 O    TIP   270     -19.395  -3.299  -1.062
ATOM   3150 H1   TIP   270     -20.276  -2.931  -1.125
ATOM   3151 H2   TIP   270     -18.817  -2.589  -1.341
ATOM   3152 O    TIP   271      -4.047   1.551   0.435
ATOM   3153 H1   TIP   271      -4.159   2.384  -0.024
ATOM   3154 H2   TIP   271      -3.966   1.793   1.357
ATOM   3155 O    TIP   272       3.341 -23.162   1.022
ATOM   3156 H1   TIP   272       3.180 -22.609   1.786
ATOM   3157 H2   TIP   272       2.891 -22.717   0.304
ATOM   3158 O    TIP   273     -13.825  -9.661  10.552
ATOM   3159 H1   TIP   273     -13.178 -10.278  10.895
ATOM   3160 H2   TIP   273     -14.127 -10.058   9.736
ATOM   3161 O    TIP   274     -22.001  -6.184   0.894
ATOM   3162 H1   TIP   274     -22.618  -6.862   1.169
ATOM   3163 H2   TIP   274     -21.142  -6.600   0.959
ATOM   3164 O    TIP   275       7.252 -25.931   0.536
ATOM   3165 H1   TIP   275       7.139 -26.057   1.478
ATOM   3166 H2   TIP   275       6.377 -25.715   0.215
ATOM   3167 O    TIP   276     -10.652  -4.346  14.561
ATOM   3168 H1   TIP   276     -10.004  -5.017  14.774
ATOM   3169 H2   TIP   276     -11.496  -4.782  14.670
ATOM   3170 O    TIP   277       9.571 -13.175 -12.884
ATOM   3171 H1   TIP   277       9.073 -12.729 -12.200
ATOM   3172 H2   TIP   277       9.203 -12.847 -13.703
ATOM   3173 O    TIP   278      18.330 -17.057 -12.854
ATOM   3174 H1   TIP   278      18.122 -17.986 -12.953
ATOM   3175 H2   TIP   278      17.493 -16.644 -12.642
ATOM   3176 O    TIP   279       3.522  -0.144   4.417
ATOM   3177 H1   TIP   279       3.247   0.615   3.902
ATOM   3178 H2   TIP   279       4.390   0.089   4.745
ATOM   3179 O    TIP   280      -5.115  -3.263  13.897
ATOM   3180 H1   TIP   280      -4.386  -2.784  14.292
ATOM   3181 H2   TIP   280      -5.016  -4.159  14.218
ATOM   3182 O    TIP   281       3.683 -25.759  -0.333
ATOM   3183 H1   TIP   281       3.606 -24.891   0.062
ATOM   3184 H2   TIP   281       3.427 -25.631  -1.247
ATOM   3185 O    TIP   282       6.625 -26.541   3.115
ATOM   3186 H1   TIP   282       6.029 -25.822   3.326
ATOM   3187 H2   TIP   282       6.504 -27.170   3.826
ATOM   3188 O    TIP   283      -2.599  -8.071  12.265
ATOM   3189 H1   TIP   283      -2.149  -8.910  12.164
ATOM   3190 H2   TIP   283      -3.455  -8.206  11.858
ATOM   3191 O    TIP   284      15.214 -23.209 -10.638
ATOM   3192 H1   TIP   284      15.545 -23.438  -9.770
ATOM   3193 H2   TIP   284      14.311 -22.931 -10.485
ATOM   3194 O    TIP   285     -17.057 -18.106   6.017
ATOM   3195 H1   TIP   285     -17.162 -18.039   5.068
ATOM   3196 H2   TIP   285     -17.630 -17.426   6.371
ATOM   3197 O    TIP   286      -8.843 -18.811   6.758
ATOM   3198 H1   TIP   286      -8.981 -18.081   6.154
ATOM   3199 H2   TIP   286      -9.265 -19.557   6.333
ATOM   3200 O    TIP   287       0.466   4.557  12.184
ATOM   3201 H1   TIP   287       0.527   3.625  12.395
ATOM   3202 H2   TIP   287       1.350   4.894  12.328
ATOM   3203 O    TIP   288     -14.452 -23.537 -10.341
ATOM   3204 H1   TIP   288     -14.682 -22.868 -10.984
ATOM   3205 H2   TIP   288     -13.499 -23.603 -10.392
ATOM   3206 O    TIP   289     -17.978 -22.388   1.338
ATOM   3207 H1   TIP   289     -18.060 -22.153   2.262
ATOM   3208 H2   TIP   289     -18.832 -22.751   1.105
ATOM   3209 O    TIP   290       3.774 -19.775  14.186
ATOM   3210 H1   TIP   290       4.346 -19.401  14.856
ATOM   3211 H2   TIP   290       4.283 -19.719  13.377
ATOM   3212 O    TIP   291     -11.216   2.045   5.751
ATOM   3213 H1   TIP   291     -10.367   1.771   5.404
ATOM   3214 H2   TIP   291     -11.619   2.539   5.037
ATOM   3215 O    TIP   292     -16.901  27.596  -1.097
ATOM   3216 H1   TIP   292     -16.546  27.388  -0.233
ATOM   3217 H2   TIP   292     -16.186  28.045  -1.549
ATOM   3218 O    TIP   293     -24.785   0.107  -1.216
ATOM   3219 H1   TIP   293     -23.983  -0.041  -0.715
ATOM   3220 H2   TIP   293     -24.492   0.173  -2.125
ATOM   3221 O    TIP   294      -3.560 -23.237   6.647
ATOM   3222 H1   TIP   294      -4.194 -23.457   5.966
ATOM   3223 H2   TIP   294      -2.829 -22.837   6.176
ATOM   3224 O    TIP   295     -18.489  -5.637  -1.182
ATOM   3225 H1   TIP   295     -18.270  -5.945  -2.061
ATOM   3226 H2   TIP   295     -18.867  -4.769  -1.318
ATOM   3227 O    TIP   296      14.939  -9.630   8.615
ATOM   3228 H1   TIP   296      14.662  -9.712   9.527
ATOM   3229 H2   TIP   296      15.870  -9.412   8.665
ATOM   3230 O    TIP   297      -0.398 -20.072   4.005
ATOM   3231 H1   TIP   297      -0.423 -19.128   3.851
ATOM   3232 H2   TIP   297      -0.751 -20.457   3.203
ATOM   3233 O    TIP   298     -25.591 -13.665  -2.251
ATOM   3234 H1   TIP   298     -26.406 -13.545  -2.737
ATOM   3235 H2   TIP   298     -25.470 -12.843  -1.776
ATOM   3236 O    TIP   299      17.311 -14.027   4.641
ATOM   3237 H1   TIP   299      16.777 -13.706   5.368
ATOM   3238 H2   TIP   299      17.802 -13.259   4.346
ATOM   3239 O    TIP   300      -9.524  12.937  -2.380
ATOM   3240 H1   TIP   300      -9.133  13.806  -2.462
ATOM   3241 H2   TIP   300     -10.465  13.101  -2.317
ATOM   3242 O    TIP   301      -4.261  11.058  -1.026
ATOM   3243 H1   TIP   301      -3.779  10.245  -1.177
ATOM   3244 H2   TIP   301      -3.973  11.642  -1.727
ATOM   3245 O    TIP   302     -16.908   5.226  -2.709
ATOM   3246 H1   TIP   302     -17.499   4.603  -2.288
ATOM   3247 H2   TIP   302     -17.442   5.648  -3.382
ATOM   3248 O    TIP   303      -3.399 -26.195   0.833
ATOM   3249 H1   TIP   303      -4.327 -25.974   0.749
ATOM   3250 H2   TIP   303      -3.018 -25.959  -0.012
ATOM   3251 O    TIP   304       4.206   5.438   7.441
ATOM   3252 H1   TIP   304       4.632   5.885   8.172
ATOM   3253 H2   TIP   304       3.633   6.100   7.055
ATOM   3254 O    TIP   305      -4.346  -3.264   2.895
ATOM   3255 H1   TIP   305      -4.168  -3.396   3.826
ATOM   3256 H2   TIP   305      -5.173  -2.782   2.874
ATOM   3257 O    TIP   306       3.304 -17.005   8.044
ATOM   3258 H1   TIP   306       4.196 -16.912   8.377
ATOM   3259 H2   TIP   306       3.225 -16.325   7.374
ATOM   3260 O    TIP   307       1.403   4.506   5.825
ATOM   3261 H1   TIP   307       1.939   5.284   5.981
ATOM   3262 H2   TIP   307       1.572   3.942   6.579
ATOM   3263 O    TIP   308      20.394   2.514  -7.156
ATOM   3264 H1   TIP   308      19.656   2.924  -7.607
ATOM   3265 H2   TIP   308      20.928   2.142  -7.857
ATOM   3266 O    TIP   309     -22.054   8.376   0.367
ATOM   3267 H1   TIP   309     -22.236   7.882   1.166
ATOM   3268 H2   TIP   309     -21.499   7.796  -0.154
ATOM   3269 O    TIP   310      18.033  -2.435  -3.942
ATOM   3270 H1   TIP   310      17.863  -1.495  -3.878
ATOM   3271 H2   TIP   310      17.336  -2.841  -3.427
ATOM   3272 O    TIP   311     -20.184  15.643 -11.606
ATOM   3273 H1   TIP   311     -20.388  14.990 -10.936
ATOM   3274 H2   TIP   311     -19.512  16.195 -11.207
ATOM   3275 O    TIP   312      -9.178   0.592 -20.372
ATOM   3276 H1   TIP   312      -8.559   0.111 -20.921
ATOM   3277 H2   TIP   312      -8.837   0.493 -19.483
ATOM   3278 O    TIP   313      10.016   9.495  -8.712
ATOM   3279 H1   TIP   313      10.283   8.643  -9.056
ATOM   3280 H2   TIP   313       9.215   9.316  -8.221
ATOM   3281 O    TIP   314     -14.264  19.761  -7.931
ATOM   3282 H1   TIP   314     -15.091  20.105  -8.268
ATOM   3283 H2   TIP   314     -14.320  18.817  -8.075
ATOM   3284 O    TIP   315     -24.739  24.998  -2.976
ATOM   3285 H1   TIP   315     -24.009  24.758  -2.404
ATOM   3286 H2   TIP   315     -25.375  25.413  -2.393
ATOM   3287 O    TIP   316     -23.870 -25.626  -7.779
ATOM   3288 H1   TIP   316     -23.148 -26.096  -7.362
ATOM   3289 H2   TIP   316     -23.445 -25.023  -8.388
ATOM   3290 O    TIP   317       9.167 -19.518 -14.456
ATOM   3291 H1   TIP   317       9.130 -20.347 -13.980
ATOM   3292 H2   TIP   317       8.354 -19.071 -14.225
ATOM   3293 O    TIP   318      -8.584  19.495 -13.716
ATOM   3294 H1   TIP   318      -9.185  19.726 -14.425
ATOM   3295 H2   TIP   318      -9.090  19.636 -12.916
ATOM   3296 O    TIP   319       6.170  13.984   0.366
ATOM   3297 H1   TIP   319       6.155  14.306   1.267
ATOM   3298 H2   TIP   319       5.957  13.054   0.439
ATOM   3299 O    TIP   320      29.091  -8.116 -10.066
ATOM   3300 H1   TIP   320      29.633  -7.365  -9.825
ATOM   3301 H2   TIP   320      29.665  -8.665 -10.600
ATOM   3302 O    TIP   321      -0.856 -11.596  -3.727
ATOM   3303 H1   TIP   321      -1.734 -11.600  -3.346
ATOM   3304 H2   TIP   321      -0.272 -11.446  -2.983
ATOM   3305 O    TIP   322       4.538 -15.484 -16.799
ATOM   3306 H1   TIP   322       4.145 -16.131 -17.384
ATOM   3307 H2   TIP   322       5.448 -15.767 -16.705
ATOM   3308 O    TIP   323      13.662 -21.986  -2.828
ATOM   3309 H1   TIP   323      12.939 -22.543  -3.116
ATOM   3310 H2   TIP   323      14.450 -22.487  -3.042
ATOM   3311 O    TIP   324       5.297 -14.101  10.367
ATOM   3312 H1   TIP   324       5.995 -14.046   9.714
ATOM   3313 H2   TIP   324       5.671 -13.704  11.153
ATOM   3314 O    TIP   325      12.262 -15.420   6.706
ATOM   3315 H1   TIP   325      13.079 -15.407   6.207
ATOM   3316 H2   TIP   325      12.533 -15.601   7.606
ATOM   3317 O    TIP   326       5.838  -3.367 -18.720
ATOM   3318 H1   TIP   326       6.688  -2.946 -18.849
ATOM   3319 H2   TIP   326       5.425  -3.345 -19.584
ATOM   3320 O    TIP   327      -5.431   8.519  -2.576
ATOM   3321 H1   TIP   327      -5.902   9.285  -2.250
ATOM   3322 H2   TIP   327      -5.203   8.742  -3.478
ATOM   3323 O    TIP   328     -15.931 -16.104   8.859
ATOM   3324 H1   TIP   328     -16.828 -16.359   8.645
ATOM   3325 H2   TIP   328     -15.499 -16.010   8.010
ATOM   3326 O    TIP   329     -10.595   3.049 -20.878
ATOM   3327 H1   TIP   329     -11.513   2.789 -20.805
ATOM   3328 H2   TIP   329     -10.104   2.245 -20.712
ATOM   3329 O    TIP   330     -18.884   3.809  -1.571
ATOM   3330 H1   TIP   330     -19.520   3.096  -1.504
ATOM   3331 H2   TIP   330     -18.983   4.297  -0.753
ATOM   3332 O    TIP   331      -8.504   1.110 -14.746
ATOM   3333 H1   TIP   331      -8.599   0.308 -15.259
ATOM   3334 H2   TIP   331      -9.253   1.106 -14.151
ATOM   3335 O    TIP   332      14.204   1.554  -3.651
ATOM   3336 H1   TIP   332      13.349   1.759  -4.029
ATOM   3337 H2   TIP   332      14.431   2.327  -3.135
ATOM   3338 O    TIP   333     -12.299  27.073  -5.016
ATOM   3339 H1   TIP   333     -13.121  27.506  -4.787
ATOM   3340 H2   TIP   333     -12.562  26.334  -5.565
ATOM   3341 O    TIP   334      20.466  27.766  -4.984
ATOM   3342 H1   TIP   334      20.753  28.645  -5.229
ATOM   3343 H2   TIP   334      19.664  27.625  -5.487
ATOM   3344 O    TIP   335      -3.487  -1.924 -16.938
ATOM   3345 H1   TIP   335      -3.056  -1.117 -17.220
ATOM   3346 H2   TIP   335      -3.022  -2.620 -17.402
ATOM   3347 O    TIP   336      -0.806   2.515   1.883
ATOM   3348 H1   TIP   336      -0.333   3.346   1.871
ATOM   3349 H2   TIP   336      -1.460   2.620   2.574
ATOM   3350 O    TIP   337      -5.116 -17.997  13.022
ATOM   3351 H1   TIP   337      -4.326 -18.227  12.533
ATOM   3352 H2   TIP   337      -5.790 -18.584  12.681
ATOM   3353 O    TIP   338       6.086 -11.962  -6.423
ATOM   3354 H1   TIP   338       5.914 -12.570  -7.142
ATOM   3355 H2   TIP   338       5.495 -11.226  -6.583
ATOM   3356 O    TIP   339      -4.978  -1.826 -14.857
ATOM   3357 H1   TIP   339      -4.586  -1.032 -14.494
ATOM   3358 H2   TIP   339      -4.433  -2.038 -15.615
ATOM   3359 O    TIP   340     -21.735 -19.291   5.106
ATOM   3360 H1   TIP   340     -21.269 -19.716   4.386
ATOM   3361 H2   TIP   340     -21.051 -18.841   5.602
ATOM   3362 O    TIP   341      14.907  26.417  -0.811
ATOM   3363 H1   TIP   341      14.840  27.290  -1.198
ATOM   3364 H2   TIP   341      14.083  25.988  -1.041
ATOM   3365 O    TIP   342     -27.368 -15.114 -16.728
ATOM   3366 H1   TIP   342     -27.509 -14.296 -16.252
ATOM   3367 H2   TIP   342     -28.230 -15.345 -17.072
ATOM   3368 O    TIP   343       7.310  -5.530 -17.386
ATOM   3369 H1   TIP   343       6.861  -4.887 -17.935
ATOM   3370 H2   TIP   343       6.658  -6.213 -17.234
ATOM   3371 O    TIP   344      24.263  -4.992  -3.222
ATOM   3372 H1   TIP   344      24.306  -5.278  -4.134
ATOM   3373 H2   TIP   344      23.358  -4.703  -3.103
ATOM   3374 O    TIP   345      16.496   2.440 -11.062
ATOM   3375 H1   TIP   345      16.244   3.311 -11.368
ATOM   3376 H2   TIP   345      15.708   1.909 -11.173
ATOM   3377 O    TIP   346      -0.383 -12.649 -18.840
ATOM   3378 H1   TIP   346      -1.285 -12.679 -18.522
ATOM   3379 H2   TIP   346      -0.465 -12.527 -19.786
ATOM   3380 O    TIP   347     -11.536  -1.022 -17.675
ATOM   3381 H1   TIP   347     -11.811  -0.531 -18.449
ATOM   3382 H2   TIP   347     -11.389  -0.354 -17.005
ATOM   3383 O    TIP   348       3.017 -18.726  11.134
ATOM   3384 H1   TIP   348       3.359 -17.859  10.914
ATOM   3385 H2   TIP   348       3.736 -19.159  11.592
ATOM   3386 O    TIP   349      26.346  -2.657  -7.050
ATOM   3387 H1   TIP   349      27.282  -2.856  -7.045
ATOM   3388 H2   TIP   349      26.182  -2.293  -7.920
ATOM   3389 O    TIP   350     -13.309  22.587 -21.196
ATOM   3390 H1   TIP   350     -13.172  21.924 -20.519
ATOM   3391 H2   TIP   350     -13.419  22.087 -22.004
ATOM   3392 O    TIP   351      21.445 -18.347   0.267
ATOM   3393 H1   TIP   351      21.091 -18.375  -0.622
ATOM   3394 H2   TIP   351      22.289 -18.794   0.204
ATOM   3395 O    TIP   352      25.209  -5.074   6.818
ATOM   3396 H1   TIP   352      25.771  -5.567   7.416
ATOM   3397 H2   TIP   352      24.957  -5.708   6.147
ATOM   3398 O    TIP   353     -17.145  -7.077   7.850
ATOM   3399 H1   TIP   353     -16.969  -7.814   8.434
ATOM   3400 H2   TIP   353     -16.285  -6.696   7.676
ATOM   3401 O    TIP   354       8.272  -2.093 -19.644
ATOM   3402 H1   TIP   354       8.303  -1.208 -19.282
ATOM   3403 H2   TIP   354       8.587  -1.996 -20.543
ATOM   3404 O    TIP   355       3.330 -21.044 -12.618
ATOM   3405 H1   TIP   355       2.592 -20.443 -12.722
ATOM   3406 H2   TIP   355       3.484 -21.074 -11.674
ATOM   3407 O    TIP   356      11.307 -27.517 -11.629
ATOM   3408 H1   TIP   356      11.968 -27.199 -11.015
ATOM   3409 H2   TIP   356      10.846 -26.729 -11.916
ATOM   3410 O    TIP   357      -2.339 -21.467 -18.738
ATOM   3411 H1   TIP   357      -3.250 -21.396 -19.023
ATOM   3412 H2   TIP   357      -2.224 -20.750 -18.115
ATOM   3413 O    TIP   358     -20.793 -12.910 -15.405
ATOM   3414 H1   TIP   358     -21.222 -12.152 -15.802
ATOM   3415 H2   TIP   358     -21.507 -13.411 -15.009
ATOM   3416 O    TIP   359     -13.350  27.772   8.632
ATOM   3417 H1   TIP   359     -13.306  28.650   8.255
ATOM   3418 H2   TIP   359     -14.271  27.523   8.555
ATOM   3419 O    TIP   360     -13.592   3.323  10.488
ATOM   3420 H1   TIP   360     -12.959   4.011  10.690
ATOM   3421 H2   TIP   360     -13.841   3.483   9.578
ATOM   3422 O    TIP   361      -9.723  12.113   0.244
ATOM   3423 H1   TIP   361      -9.417  12.351  -0.631
ATOM   3424 H2   TIP   361     -10.676  12.094   0.168
ATOM   3425 O    TIP   362     -15.649 -21.378   4.447
ATOM   3426 H1   TIP   362     -14.905 -21.969   4.334
ATOM   3427 H2   TIP   362     -15.458 -20.901   5.254
ATOM   3428 O    TIP   363       4.921  18.336  -3.333
ATOM   3429 H1   TIP   363       4.939  17.381  -3.379
ATOM   3430 H2   TIP   363       4.081  18.579  -3.722
ATOM   3431 O    TIP   364     -14.911  -6.430 -14.830
ATOM   3432 H1   TIP   364     -15.786  -6.365 -15.211
ATOM   3433 H2   TIP   364     -14.973  -7.153 -14.206
ATOM   3434 O    TIP   365      -3.850   5.026  11.160
ATOM   3435 H1   TIP   365      -4.085   4.542  11.952
ATOM   3436 H2   TIP   365      -3.717   5.925  11.458
ATOM   3437 O    TIP   366      14.455   6.225  -1.240
ATOM   3438 H1   TIP   366      14.347   5.418  -1.743
ATOM   3439 H2   TIP   366      15.392   6.266  -1.049
ATOM   3440 O    TIP   367     -24.703   3.751  -5.405
ATOM   3441 H1   TIP   367     -25.183   3.334  -6.120
ATOM   3442 H2   TIP   367     -24.350   3.023  -4.895
ATOM   3443 O    TIP   368      -4.729 -19.881  16.958
ATOM   3444 H1   TIP   368      -5.107 -20.724  17.207
ATOM   3445 H2   TIP   368      -4.761 -19.357  17.758
ATOM   3446 O    TIP   369      -1.715   8.739 -17.469
ATOM   3447 H1   TIP   369      -0.784   8.530 -17.395
ATOM   3448 H2   TIP   369      -1.839   8.957 -18.393
ATOM   3449 O    TIP   370      14.149   7.897  -7.573
ATOM   3450 H1   TIP   370      14.461   8.680  -8.028
ATOM   3451 H2   TIP   370      13.289   8.143  -7.234
ATOM   3452 O    TIP   371      21.010 -10.332  -7.755
ATOM   3453 H1   TIP   371      21.590  -9.807  -8.306
ATOM   3454 H2   TIP   371      21.222 -10.065  -6.860
ATOM   3455 O    TIP   372      -9.199  -0.235   6.624
ATOM   3456 H1   TIP   372      -8.614  -0.981   6.495
ATOM   3457 H2   TIP   372      -8.764   0.491   6.177
ATOM   3458 O    TIP   373     -27.490  -6.202  -6.352
ATOM   3459 H1   TIP   373     -27.502  -6.908  -6.998
ATOM   3460 H2   TIP   373     -27.436  -6.650  -5.508
ATOM   3461 O    TIP   374      16.522 -12.245   0.430
ATOM   3462 H1   TIP   374      16.550 -13.179   0.636
ATOM   3463 H2   TIP   374      15.781 -12.153  -0.169
ATOM   3464 O    TIP   375       8.195   0.149   7.467
ATOM   3465 H1   TIP   375       9.146   0.216   7.550
ATOM   3466 H2   TIP   375       8.055  -0.623   6.918
ATOM   3467 O    TIP   376     -13.843  17.043  -8.231
ATOM   3468 H1   TIP   376     -13.334  16.259  -8.024
ATOM   3469 H2   TIP   376     -14.371  16.794  -8.990
ATOM   3470 O    TIP   377     -14.149 -20.607 -16.017
ATOM   3471 H1   TIP   377     -14.362 -21.536 -16.108
ATOM   3472 H2   TIP   377     -14.422 -20.215 -16.846
ATOM   3473 O    TIP   378       7.880  -7.885 -20.152
ATOM   3474 H1   TIP   378       7.111  -7.485 -20.558
ATOM   3475 H2   TIP   378       8.545  -7.198 -20.168
ATOM   3476 O    TIP   379     -15.627  -3.466   5.570
ATOM   3477 H1   TIP   379     -15.075  -2.777   5.201
ATOM   3478 H2   TIP   379     -16.467  -3.367   5.122
ATOM   3479 O    TIP   380      13.175  -0.028   2.544
ATOM   3480 H1   TIP   380      12.766   0.560   3.178
ATOM   3481 H2   TIP   380      13.364   0.527   1.788
ATOM   3482 O    TIP   381      28.693   5.914 -10.550
ATOM   3483 H1   TIP   381      28.029   6.227  -9.936
ATOM   3484 H2   TIP   381      29.013   5.100 -10.163
ATOM   3485 O    TIP   382     -23.264 -14.847  -2.242
ATOM   3486 H1   TIP   382     -22.975 -14.574  -3.112
ATOM   3487 H2   TIP   382     -24.128 -14.448  -2.139
ATOM   3488 O    TIP   383      13.234 -22.537 -21.597
ATOM   3489 H1   TIP   383      13.668 -21.709 -21.393
ATOM   3490 H2   TIP   383      13.910 -23.202 -21.468
ATOM   3491 O    TIP   384      -4.312   6.072  -2.832
ATOM   3492 H1   TIP   384      -4.887   6.832  -2.738
ATOM   3493 H2   TIP   384      -3.727   6.301  -3.553
ATOM   3494 O    TIP   385      18.652 -24.461  -9.218
ATOM   3495 H1   TIP   385      17.923 -24.171  -8.670
ATOM   3496 H2   TIP   385      18.342 -25.273  -9.620
ATOM   3497 O    TIP   386       5.285 -24.411   3.972
ATOM   3498 H1   TIP   386       5.207 -24.400   4.926
ATOM   3499 H2   TIP   386       5.766 -23.611   3.761
ATOM   3500 O    TIP   387     -26.377   3.224   7.739
ATOM   3501 H1   TIP   387     -25.829   3.907   8.125
ATOM   3502 H2   TIP   387     -26.610   2.657   8.475
ATOM   3503 O    TIP   388      -3.933 -20.242 -15.361
ATOM   3504 H1   TIP   388      -3.710 -19.437 -14.893
ATOM   3505 H2   TIP   388      -4.419 -19.945 -16.130
ATOM   3506 O    TIP   389       9.951  24.066  -2.388
ATOM   3507 H1   TIP   389      10.165  23.138  -2.479
ATOM   3508 H2   TIP   389       9.779  24.362  -3.282
ATOM   3509 O    TIP   390     -14.656  14.841   1.396
ATOM   3510 H1   TIP   390     -15.350  14.201   1.552
ATOM   3511 H2   TIP   390     -14.314  14.620   0.530
ATOM   3512 O    TIP   391       2.163   6.617 -14.434
ATOM   3513 H1   TIP   391       3.029   6.437 -14.067
ATOM   3514 H2   TIP   391       1.664   6.984 -13.705
ATOM   3515 O    TIP   392      -9.051  -8.595   4.581
ATOM   3516 H1   TIP   392      -9.234  -7.719   4.241
ATOM   3517 H2   TIP   392      -9.595  -8.667   5.366
ATOM   3518 O    TIP   393     -17.279  -7.721   2.051
ATOM   3519 H1   TIP   393     -17.053  -7.736   2.981
ATOM   3520 H2   TIP   393     -16.682  -7.078   1.668
ATOM   3521 O    TIP   394       8.808  23.824  -5.253
ATOM   3522 H1   TIP   394       8.412  24.310  -5.976
ATOM   3523 H2   TIP   394       8.064  23.465  -4.769
ATOM   3524 O    TIP   395      12.870   4.646  -3.585
ATOM   3525 H1   TIP   395      12.192   5.068  -3.057
ATOM   3526 H2   TIP   395      12.448   3.861  -3.934
ATOM   3527 O    TIP   396      -5.004   3.917  -0.764
ATOM   3528 H1   TIP   396      -4.716   4.441  -1.511
ATOM   3529 H2   TIP   396      -5.954   3.856  -0.864
ATOM   3530 O    TIP   397     -20.214 -21.090  -0.112
ATOM   3531 H1   TIP   397     -20.598 -21.098  -0.989
ATOM   3532 H2   TIP   397     -20.672 -21.786   0.358
ATOM   3533 O    TIP   398     -13.559  27.597 -14.196
ATOM   3534 H1   TIP   398     -13.330  27.713 -13.274
ATOM   3535 H2   TIP   398     -12.952  28.167 -14.668
ATOM   3536 O    TIP   399       3.158  14.432  -6.207
ATOM   3537 H1   TIP   399       3.971  14.895  -6.407
ATOM   3538 H2   TIP   399       2.574  14.646  -6.934
ATOM   3539 O    TIP   400     -15.567 -19.554   2.501
ATOM   3540 H1   TIP   400     -15.574 -20.360   3.017
ATOM   3541 H2   TIP   400     -14.739 -19.584   2.022
ATOM   3542 O    TIP   401     -18.522 -15.177 -10.433
ATOM   3543 H1   TIP   401     -18.967 -15.853  -9.922
ATOM   3544 H2   TIP   401     -19.226 -14.711 -10.882
ATOM   3545 O    TIP   402     -21.769   4.983  -0.632
ATOM   3546 H1   TIP   402     -22.346   5.285   0.069
ATOM   3547 H2   TIP   402     -21.732   4.033  -0.521
ATOM   3548 O    TIP   403      19.377  -3.360 -12.174
ATOM   3549 H1   TIP   403      18.790  -2.653 -11.905
ATOM   3550 H2   TIP   403      18.828  -4.143 -12.170
ATOM   3551 O    TIP   404      17.931  -9.339 -10.983
ATOM   3552 H1   TIP   404      18.232 -10.148 -11.395
ATOM   3553 H2   TIP   404      17.031  -9.233 -11.290
ATOM   3554 O    TIP   405      23.157  19.353  -5.165
ATOM   3555 H1   TIP   405      23.798  19.023  -5.794
ATOM   3556 H2   TIP   405      22.321  18.995  -5.464
ATOM   3557 O    TIP   406       1.835  -0.896   9.559
ATOM   3558 H1   TIP   406       1.762  -0.132  10.131
ATOM   3559 H2   TIP   406       1.406  -1.601  10.043
ATOM   3560 O    TIP   407      23.383  -7.818   2.917
ATOM   3561 H1   TIP   407      23.912  -7.625   3.691
ATOM   3562 H2   TIP   407      23.948  -8.361   2.369
ATOM   3563 O    TIP   408     -12.552  -1.718 -14.235
ATOM   3564 H1   TIP   408     -13.097  -2.258 -14.808
ATOM   3565 H2   TIP   408     -12.936  -0.843 -14.292
ATOM   3566 O    TIP   409      -4.746 -15.881 -18.386
ATOM   3567 H1   TIP   409      -5.360 -15.256 -18.770
ATOM   3568 H2   TIP   409      -4.250 -15.370 -17.747
ATOM   3569 O    TIP   410     -15.624   5.920  10.640
ATOM   3570 H1   TIP   410     -15.865   5.066  10.282
ATOM   3571 H2   TIP   410     -15.235   6.389   9.903
ATOM   3572 O    TIP   411     -11.482 -24.554   5.465
ATOM   3573 H1   TIP   411     -10.756 -24.468   6.082
ATOM   3574 H2   TIP   411     -11.131 -25.086   4.752
ATOM   3575 O    TIP   412     -20.303 -16.921   4.389
ATOM   3576 H1   TIP   412     -19.517 -17.084   3.868
ATOM   3577 H2   TIP   412     -21.029 -17.115   3.796
ATOM   3578 O    TIP   413       2.428 -20.933   2.747
ATOM   3579 H1   TIP   413       1.805 -20.315   2.365
ATOM   3580 H2   TIP   413       2.530 -20.642   3.653
ATOM   3581 O    TIP   414      -2.071  15.799   1.156
ATOM   3582 H1   TIP   414      -1.170  15.611   0.894
ATOM   3583 H2   TIP   414      -2.147  16.751   1.090
ATOM   3584 O    TIP   415     -14.652   6.622   5.266
ATOM   3585 H1   TIP   415     -13.780   6.237   5.180
ATOM   3586 H2   TIP   415     -14.566   7.500   4.895
ATOM   3587 O    TIP   416      17.439  -9.271   4.078
ATOM   3588 H1   TIP   416      17.009  -9.528   3.263
ATOM   3589 H2   TIP   416      16.720  -9.077   4.679
ATOM   3590 O    TIP   417     -19.610   1.082   4.422
ATOM   3591 H1   TIP   417     -20.073   0.271   4.629
ATOM   3592 H2   TIP   417     -20.077   1.758   4.913
ATOM   3593 O    TIP   418     -21.230 -26.269  -7.457
ATOM   3594 H1   TIP   418     -20.649 -25.685  -7.946
ATOM   3595 H2   TIP   418     -20.852 -27.140  -7.577
ATOM   3596 O    TIP   419       8.141  26.810  -5.805
ATOM   3597 H1   TIP   419       8.068  27.728  -5.543
ATOM   3598 H2   TIP   419       7.287  26.599  -6.182
ATOM   3599 O    TIP   420     -16.721 -19.052 -10.373
ATOM   3600 H1   TIP   420     -17.487 -19.060  -9.799
ATOM   3601 H2   TIP   420     -16.634 -18.139 -10.645
ATOM   3602 O    TIP   421       4.873   7.001  12.281
ATOM   3603 H1   TIP   421       4.947   7.953  12.220
ATOM   3604 H2   TIP   421       5.400   6.672  11.553
ATOM   3605 O    TIP   422     -21.234   2.306   1.873
ATOM   3606 H1   TIP   422     -21.147   2.427   0.928
ATOM   3607 H2   TIP   422     -20.334   2.264   2.194
ATOM   3608 O    TIP   423     -16.259   3.978  -9.998
ATOM   3609 H1   TIP   423     -16.154   3.085  -9.672
ATOM   3610 H2   TIP   423     -16.532   3.871 -10.909
ATOM   3611 O    TIP   424      -9.783   4.884   6.436
ATOM   3612 H1   TIP   424     -10.575   4.347   6.408
ATOM   3613 H2   TIP   424      -9.256   4.574   5.701
ATOM   3614 O    TIP   425       2.356 -25.446   9.274
ATOM   3615 H1   TIP   425       2.379 -24.873   8.507
ATOM   3616 H2   TIP   425       1.721 -25.036   9.861
ATOM   3617 O    TIP   426      -0.965   5.562 -15.141
ATOM   3618 H1   TIP   426      -1.706   5.493 -15.743
ATOM   3619 H2   TIP   426      -0.239   5.863 -15.688
ATOM   3620 O    TIP   427      14.113 -15.398   0.215
ATOM   3621 H1   TIP   427      13.775 -15.959  -0.483
ATOM   3622 H2   TIP   427      15.065 -15.468   0.139
ATOM   3623 O    TIP   428      14.644   8.428   3.249
ATOM   3624 H1   TIP   428      13.693   8.364   3.166
ATOM   3625 H2   TIP   428      14.974   7.619   2.857
ATOM   3626 O    TIP   429      11.549   2.005  -3.460
ATOM   3627 H1   TIP   429      11.226   2.370  -2.636
ATOM   3628 H2   TIP   429      11.134   1.145  -3.521
ATOM   3629 O    TIP   430     -18.307  -3.229   4.609
ATOM   3630 H1   TIP   430     -18.665  -3.439   5.471
ATOM   3631 H2   TIP   430     -18.987  -2.702   4.188
ATOM   3632 O    TIP   431       8.149  16.169 -13.095
ATOM   3633 H1   TIP   431       8.861  16.195 -12.456
ATOM   3634 H2   TIP   431       7.956  17.088 -13.279
ATOM   3635 O    TIP   432      -1.675  24.535 -16.824
ATOM   3636 H1   TIP   432      -1.753  24.077 -17.661
ATOM   3637 H2   TIP   432      -1.817  23.856 -16.165
ATOM   3638 O    TIP   433      20.917 -12.965  -6.916
ATOM   3639 H1   TIP   433      20.884 -12.088  -7.299
ATOM   3640 H2   TIP   433      21.785 -13.296  -7.148
ATOM   3641 O    TIP   434      26.619 -18.401  -4.959
ATOM   3642 H1   TIP   434      26.591 -19.036  -4.244
ATOM   3643 H2   TIP   434      27.146 -17.678  -4.620
ATOM   3644 O    TIP   435      -1.853 -15.562  10.421
ATOM   3645 H1   TIP   435      -2.179 -15.391   9.537
ATOM   3646 H2   TIP   435      -1.823 -14.701  10.837
ATOM   3647 O    TIP   436     -10.838 -18.676 -21.103
ATOM   3648 H1   TIP   436     -10.033 -18.173 -20.988
ATOM   3649 H2   TIP   436     -10.654 -19.262 -21.837
ATOM   3650 O    TIP   437      -5.316   5.276   3.205
ATOM   3651 H1   TIP   437      -5.391   4.749   4.000
ATOM   3652 H2   TIP   437      -6.168   5.192   2.779
ATOM   3653 O    TIP   438      -9.981 -18.954 -17.338
ATOM   3654 H1   TIP   438      -9.800 -18.071 -17.017
ATOM   3655 H2   TIP   438     -10.930 -19.049 -17.259
ATOM   3656 O    TIP   439      -0.857 -16.896  16.938
ATOM   3657 H1   TIP   439      -1.455 -17.310  17.560
ATOM   3658 H2   TIP   439      -1.407 -16.672  16.188
ATOM   3659 O    TIP   440      -0.752 -23.223   8.420
ATOM   3660 H1   TIP   440      -1.482 -23.198   7.801
ATOM   3661 H2   TIP   440      -0.939 -22.518   9.041
ATOM   3662 O    TIP   441       4.482   8.869  -0.234
ATOM   3663 H1   TIP   441       4.920   8.356   0.445
ATOM   3664 H2   TIP   441       3.558   8.858   0.016
ATOM   3665 O    TIP   442      13.739   3.023   2.007
ATOM   3666 H1   TIP   442      12.929   3.319   2.423
ATOM   3667 H2   TIP   442      14.436   3.387   2.553
ATOM   3668 O    TIP   443      14.871 -23.162   0.960
ATOM   3669 H1   TIP   443      15.061 -23.449   0.067
ATOM   3670 H2   TIP   443      14.046 -22.683   0.889
ATOM   3671 O    TIP   444      -4.177  27.600   1.897
ATOM   3672 H1   TIP   444      -4.145  28.383   2.446
ATOM   3673 H2   TIP   444      -4.177  27.934   1.000
ATOM   3674 O    TIP   445       1.443  10.634  10.509
ATOM   3675 H1   TIP   445       0.809  10.042  10.105
ATOM   3676 H2   TIP   445       1.321  11.466  10.053
ATOM   3677 O    TIP   446       1.346 -12.643 -16.799
ATOM   3678 H1   TIP   446       0.840 -12.761 -17.603
ATOM   3679 H2   TIP   446       0.688 -12.608 -16.104
ATOM   3680 O    TIP   447     -19.563  -7.441   0.531
ATOM   3681 H1   TIP   447     -18.882  -7.493   1.201
ATOM   3682 H2   TIP   447     -19.239  -6.792  -0.092
ATOM   3683 O    TIP   448     -21.796   1.616  -7.172
ATOM   3684 H1   TIP   448     -22.193   1.023  -6.535
ATOM   3685 H2   TIP   448     -21.393   2.303  -6.643
ATOM   3686 O    TIP   449      -3.738  27.889   4.681
ATOM   3687 H1   TIP   449      -3.109  27.593   5.337
ATOM   3688 H2   TIP   449      -4.235  27.103   4.452
ATOM   3689 O    TIP   450      -1.266  -5.568  12.179
ATOM   3690 H1   TIP   450      -1.703  -6.377  12.443
ATOM   3691 H2   TIP   450      -1.980  -4.951  12.017
ATOM   3692 O    TIP   451     -22.817  -6.087 -14.407
ATOM   3693 H1   TIP   451     -22.669  -6.234 -13.473
ATOM   3694 H2   TIP   451     -23.753  -5.899 -14.475
ATOM   3695 O    TIP   452       3.293  27.956  -8.136
ATOM   3696 H1   TIP   452       3.103  28.664  -8.751
ATOM   3697 H2   TIP   452       3.545  28.401  -7.327
ATOM   3698 O    TIP   453      22.981  -0.193 -17.456
ATOM   3699 H1   TIP   453      22.982  -0.685 -18.277
ATOM   3700 H2   TIP   453      23.221   0.698 -17.709
ATOM   3701 O    TIP   454      14.940 -25.483 -18.833
ATOM   3702 H1   TIP   454      14.896 -24.830 -19.532
ATOM   3703 H2   TIP   454      15.817 -25.381 -18.464
ATOM   3704 O    TIP   455     -14.408  -7.682  14.041
ATOM   3705 H1   TIP   455     -15.238  -7.789  13.577
ATOM   3706 H2   TIP   455     -14.033  -8.562  14.069
ATOM   3707 O    TIP   456     -19.044 -17.442  -4.371
ATOM   3708 H1   TIP   456     -19.830 -17.440  -4.917
ATOM   3709 H2   TIP   456     -18.323 -17.318  -4.988
ATOM   3710 O    TIP   457      12.506  -4.095 -18.184
ATOM   3711 H1   TIP   457      12.100  -3.759 -17.385
ATOM   3712 H2   TIP   457      12.323  -3.429 -18.846
ATOM   3713 O    TIP   458       8.064  26.608 -10.370
ATOM   3714 H1   TIP   458       8.602  26.701 -11.156
ATOM   3715 H2   TIP   458       7.362  27.248 -10.483
ATOM   3716 O    TIP   459      14.976  -0.783   0.485
ATOM   3717 H1   TIP   459      14.144  -0.612   0.044
ATOM   3718 H2   TIP   459      14.800  -0.603   1.408
ATOM   3719 O    TIP   460      15.841 -12.183 -18.432
ATOM   3720 H1   TIP   460      15.617 -12.718 -17.672
ATOM   3721 H2   TIP   460      15.035 -12.145 -18.946
ATOM   3722 O    TIP   461      -2.443 -28.176 -10.808
ATOM   3723 H1   TIP   461      -3.009 -27.487 -10.462
ATOM   3724 H2   TIP   461      -1.553 -27.860 -10.648
ATOM   3725 O    TIP   462     -15.449   0.732   4.739
ATOM   3726 H1   TIP   462     -16.244   0.263   4.994
ATOM   3727 H2   TIP   462     -15.615   1.016   3.841
ATOM   3728 O    TIP   463      29.050   7.398   0.621
ATOM   3729 H1   TIP   463      29.329   7.378  -0.294
ATOM   3730 H2   TIP   463      28.099   7.297   0.585
ATOM   3731 O    TIP   464       3.742  -5.682 -20.112
ATOM   3732 H1   TIP   464       2.974  -5.875 -20.651
ATOM   3733 H2   TIP   464       4.406  -6.304 -20.407
ATOM   3734 O    TIP   465     -16.514  -9.230   9.270
ATOM   3735 H1   TIP   465     -17.107  -9.973   9.160
ATOM   3736 H2   TIP   465     -15.674  -9.540   8.934
ATOM   3737 O    TIP   466     -16.130  16.828  -9.740
ATOM   3738 H1   TIP   466     -16.697  17.373 -10.286
ATOM   3739 H2   TIP   466     -16.341  15.930  -9.993
ATOM   3740 O    TIP   467      28.258  -2.025  -2.254
ATOM   3741 H1   TIP   467      28.776  -1.415  -1.728
ATOM   3742 H2   TIP   467      28.871  -2.720  -2.491
ATOM   3743 O    TIP   468     -25.652  13.858  -7.459
ATOM   3744 H1   TIP   468     -25.082  13.701  -6.707
ATOM   3745 H2   TIP   468     -25.244  14.589  -7.922
ATOM   3746 O    TIP   469     -27.831 -20.796  -2.485
ATOM   3747 H1   TIP   469     -27.180 -20.402  -3.065
ATOM   3748 H2   TIP   469     -27.542 -20.562  -1.603
ATOM   3749 O    TIP   470     -11.779   6.779   5.148
ATOM   3750 H1   TIP   470     -12.163   7.428   4.559
ATOM   3751 H2   TIP   470     -10.836   6.848   5.001
ATOM   3752 O    TIP   471      -6.440  10.884  -9.906
ATOM   3753 H1   TIP   471      -7.210  11.156  -9.406
ATOM   3754 H2   TIP   471      -6.776  10.691 -10.780
ATOM   3755 O    TIP   472       9.756   5.430   8.290
ATOM   3756 H1   TIP   472       9.822   6.038   9.026
ATOM   3757 H2   TIP   472       8.821   5.238   8.219
ATOM   3758 O    TIP   473       4.091  23.900  -5.543
ATOM   3759 H1   TIP   473       3.620  24.144  -6.339
ATOM   3760 H2   TIP   473       3.415  23.552  -4.961
ATOM   3761 O    TIP   474      14.710   2.071 -17.199
ATOM   3762 H1   TIP   474      15.084   1.268 -17.562
ATOM   3763 H2   TIP   474      13.793   1.856 -17.031
ATOM   3764 O    TIP   475     -18.604 -18.559  -1.923
ATOM   3765 H1   TIP   475     -18.764 -18.405  -2.854
ATOM   3766 H2   TIP   475     -18.425 -17.691  -1.563
ATOM   3767 O    TIP   476     -25.905  -2.372 -12.400
ATOM   3768 H1   TIP   476     -25.982  -3.260 -12.747
ATOM   3769 H2   TIP   476     -25.176  -1.987 -12.885
ATOM   3770 O    TIP   477       1.449  11.329   0.432
ATOM   3771 H1   TIP   477       1.750  10.428   0.311
ATOM   3772 H2   TIP   477       1.958  11.654   1.175
ATOM   3773 O    TIP   478     -25.176  22.375  -4.104
ATOM   3774 H1   TIP   478     -25.342  21.746  -3.402
ATOM   3775 H2   TIP   478     -24.918  23.178  -3.651
ATOM   3776 O    TIP   479      10.820  -9.107   9.022
ATOM   3777 H1   TIP   479      11.261  -9.227   8.181
ATOM   3778 H2   TIP   479       9.999  -9.590   8.933
ATOM   3779 O    TIP   480       7.722 -18.252 -19.817
ATOM   3780 H1   TIP   480       7.341 -19.084 -20.098
ATOM   3781 H2   TIP   480       8.544 -18.188 -20.302
ATOM   3782 O    TIP   481      10.987  -5.657  18.742
ATOM   3783 H1   TIP   481      10.680  -6.350  19.326
ATOM   3784 H2   TIP   481      11.068  -4.887  19.303
ATOM   3785 O    TIP   482     -23.252 -22.281 -13.905
ATOM   3786 H1   TIP   482     -22.798 -21.539 -13.506
ATOM   3787 H2   TIP   482     -23.286 -22.942 -13.214
ATOM   3788 O    TIP   483     -25.820 -21.689 -15.234
ATOM   3789 H1   TIP   483     -26.380 -22.447 -15.067
ATOM   3790 H2   TIP   483     -24.998 -21.894 -14.790
ATOM   3791 O    TIP   484      -3.502 -22.908 -15.082
ATOM   3792 H1   TIP   484      -3.606 -21.958 -15.132
ATOM   3793 H2   TIP   484      -4.242 -23.204 -14.552
ATOM   3794 O    TIP   485     -17.242 -13.509 -18.326
ATOM   3795 H1   TIP   485     -17.689 -13.927 -17.591
ATOM   3796 H2   TIP   485     -17.159 -14.200 -18.982
ATOM   3797 O    TIP   486      -0.839   9.236   9.537
ATOM   3798 H1   TIP   486      -0.964  10.176   9.409
ATOM   3799 H2   TIP   486      -1.119   8.841   8.712
ATOM   3800 O    TIP   487     -18.591   2.268   2.248
ATOM   3801 H1   TIP   487     -18.718   1.850   3.099
ATOM   3802 H2   TIP   487     -17.641   2.312   2.140
ATOM   3803 O    TIP   488     -20.736 -11.459   6.724
ATOM   3804 H1   TIP   488     -21.084 -12.343   6.604
ATOM   3805 H2   TIP   488     -21.159 -10.940   6.040
ATOM   3806 O    TIP   489      19.053 -15.207  -7.725
ATOM   3807 H1   TIP   489      19.450 -14.436  -7.321
ATOM   3808 H2   TIP   489      18.120 -15.129  -7.529
ATOM   3809 O    TIP   490      -0.730 -13.040  12.021
ATOM   3810 H1   TIP   490      -0.558 -13.683  12.708
ATOM   3811 H2   TIP   490      -0.063 -13.214  11.357
ATOM   3812 O    TIP   491      -8.120  -9.112  18.692
ATOM   3813 H1   TIP   491      -8.572  -8.299  18.468
ATOM   3814 H2   TIP   491      -7.202  -8.943  18.482
ATOM   3815 O    TIP   492      14.682  11.668  -1.103
ATOM   3816 H1   TIP   492      15.127  11.604  -1.948
ATOM   3817 H2   TIP   492      13.996  11.002  -1.142
ATOM   3818 O    TIP   493      12.627  -0.322  -1.285
ATOM   3819 H1   TIP   493      12.251   0.535  -1.086
ATOM   3820 H2   TIP   493      11.902  -0.936  -1.165
ATOM   3821 O    TIP   494      16.541 -20.961   8.822
ATOM   3822 H1   TIP   494      16.835 -20.741   7.939
ATOM   3823 H2   TIP   494      16.413 -20.115   9.251
ATOM   3824 O    TIP   495      24.070 -11.476 -13.405
ATOM   3825 H1   TIP   495      24.029 -11.073 -12.538
ATOM   3826 H2   TIP   495      23.156 -11.638 -13.638
ATOM   3827 O    TIP   496      -5.917   1.588 -12.966
ATOM   3828 H1   TIP   496      -6.750   1.520 -13.432
ATOM   3829 H2   TIP   496      -6.139   2.015 -12.139
ATOM   3830 O    TIP   497     -12.987 -12.625   8.715
ATOM   3831 H1   TIP   497     -12.628 -13.511   8.662
ATOM   3832 H2   TIP   497     -13.050 -12.447   9.653
ATOM   3833 O    TIP   498     -20.883  17.042 -16.933
ATOM   3834 H1   TIP   498     -21.241  17.823 -17.353
ATOM   3835 H2   TIP   498     -20.855  17.261 -16.002
ATOM   3836 O    TIP   499       2.572 -16.401 -18.828
ATOM   3837 H1   TIP   499       1.987 -15.658 -18.682
ATOM   3838 H2   TIP   499       2.704 -16.421 -19.776
ATOM   3839 O    TIP   500     -23.580 -15.439   0.302
ATOM   3840 H1   TIP   500     -23.375 -15.235  -0.610
ATOM   3841 H2   TIP   500     -24.444 -15.850   0.268
ATOM   3842 O    TIP   501      -0.713  25.551   0.272
ATOM   3843 H1   TIP   501       0.183  25.364   0.553
ATOM   3844 H2   TIP   501      -1.173  25.789   1.076
ATOM   3845 O    TIP   502      23.488   2.492  -6.096
ATOM   3846 H1   TIP   502      23.510   1.766  -5.473
ATOM   3847 H2   TIP   502      22.703   2.336  -6.620
ATOM   3848 O    TIP   503       0.021 -25.070 -12.940
ATOM   3849 H1   TIP   503      -0.460 -24.244 -12.994
ATOM   3850 H2   TIP   503       0.847 -24.840 -12.517
ATOM   3851 O    TIP   504       9.158 -21.430  13.413
ATOM   3852 H1   TIP   504       9.368 -21.189  12.510
ATOM   3853 H2   TIP   504       9.667 -20.821  13.948
ATOM   3854 O    TIP   505      -7.663  26.789   0.373
ATOM   3855 H1   TIP   505      -7.738  27.151   1.256
ATOM   3856 H2   TIP   505      -6.891  27.217   0.003
ATOM   3857 O    TIP   506     -13.165   8.262 -10.390
ATOM   3858 H1   TIP   506     -13.929   7.722 -10.192
ATOM   3859 H2   TIP   506     -12.750   8.412  -9.541
ATOM   3860 O    TIP   507      15.614  -8.515   5.827
ATOM   3861 H1   TIP   507      15.110  -8.386   6.630
ATOM   3862 H2   TIP   507      15.057  -8.162   5.134
ATOM   3863 O    TIP   508      -7.056 -12.958  21.273
ATOM   3864 H1   TIP   508      -8.002 -12.888  21.148
ATOM   3865 H2   TIP   508      -6.904 -13.888  21.445
ATOM   3866 O    TIP   509      12.172   9.661  -6.607
ATOM   3867 H1   TIP   509      12.942  10.161  -6.879
ATOM   3868 H2   TIP   509      11.446  10.054  -7.091
ATOM   3869 O    TIP   510     -17.008 -21.930 -18.943
ATOM   3870 H1   TIP   510     -17.773 -22.503 -18.891
ATOM   3871 H2   TIP   510     -16.416 -22.374 -19.551
ATOM   3872 O    TIP   511      -2.933  -7.891 -19.061
ATOM   3873 H1   TIP   511      -2.749  -8.787 -19.342
ATOM   3874 H2   TIP   511      -2.975  -7.387 -19.873
ATOM   3875 O    TIP   512     -27.191 -20.018 -11.696
ATOM   3876 H1   TIP   512     -27.848 -20.438 -12.252
ATOM   3877 H2   TIP   512     -27.078 -20.621 -10.961
ATOM   3878 O    TIP   513       3.618  25.079   5.055
ATOM   3879 H1   TIP   513       4.436  25.187   4.571
ATOM   3880 H2   TIP   513       3.483  24.132   5.092
ATOM   3881 O    TIP   514      -9.076   8.260 -13.124
ATOM   3882 H1   TIP   514      -9.010   9.095 -12.661
ATOM   3883 H2   TIP   514      -8.687   7.622 -12.527
ATOM   3884 O    TIP   515      13.259   1.473   7.213
ATOM   3885 H1   TIP   515      14.137   1.301   7.554
ATOM   3886 H2   TIP   515      12.669   1.164   7.900
ATOM   3887 O    TIP   516     -16.367  21.866 -11.733
ATOM   3888 H1   TIP   516     -15.978  22.710 -11.504
ATOM   3889 H2   TIP   516     -16.069  21.700 -12.628
ATOM   3890 O    TIP   517       6.065   1.589   4.735
ATOM   3891 H1   TIP   517       5.286   2.134   4.624
ATOM   3892 H2   TIP   517       6.235   1.602   5.677
ATOM   3893 O    TIP   518     -14.942   6.306  -9.229
ATOM   3894 H1   TIP   518     -15.281   5.444  -9.470
ATOM   3895 H2   TIP   518     -15.721   6.855  -9.144
ATOM   3896 O    TIP   519      14.749 -20.166 -21.062
ATOM   3897 H1   TIP   519      14.921 -19.400 -20.515
ATOM   3898 H2   TIP   519      15.584 -20.345 -21.495
ATOM   3899 O    TIP   520      13.782  -0.885 -17.885
ATOM   3900 H1   TIP   520      13.428  -0.801 -18.770
ATOM   3901 H2   TIP   520      14.721  -1.019 -18.013
ATOM   3902 O    TIP   521      23.889 -10.035  -2.856
ATOM   3903 H1   TIP   521      23.569 -10.107  -1.956
ATOM   3904 H2   TIP   521      23.218  -9.524  -3.309
ATOM   3905 O    TIP   522     -12.237 -21.554 -14.416
ATOM   3906 H1   TIP   522     -12.325 -21.209 -13.528
ATOM   3907 H2   TIP   522     -12.921 -21.109 -14.916
ATOM   3908 O    TIP   523     -22.719   8.533  -6.723
ATOM   3909 H1   TIP   523     -22.847   7.591  -6.840
ATOM   3910 H2   TIP   523     -22.781   8.895  -7.606
ATOM   3911 O    TIP   524       3.007  20.700  19.539
ATOM   3912 H1   TIP   524       3.739  20.790  18.930
ATOM   3913 H2   TIP   524       2.924  19.756  19.677
ATOM   3914 O    TIP   525     -15.759  10.447 -11.427
ATOM   3915 H1   TIP   525     -15.809   9.954 -12.246
ATOM   3916 H2   TIP   525     -14.856  10.762 -11.391
ATOM   3917 O    TIP   526       3.316  18.563 -14.720
ATOM   3918 H1   TIP   526       2.664  18.704 -14.033
ATOM   3919 H2   TIP   526       3.610  17.662 -14.592
ATOM   3920 O    TIP   527      18.676   4.539  -3.151
ATOM   3921 H1   TIP   527      19.082   4.574  -4.017
ATOM   3922 H2   TIP   527      19.330   4.115  -2.596
ATOM   3923 O    TIP   528      20.976  -3.455  -9.797
ATOM   3924 H1   TIP   528      20.118  -3.285 -10.185
ATOM   3925 H2   TIP   528      20.878  -4.299  -9.358
ATOM   3926 O    TIP   529      -9.023  -3.910 -21.544
ATOM   3927 H1   TIP   529      -8.640  -4.778 -21.672
ATOM   3928 H2   TIP   529      -8.581  -3.563 -20.769
ATOM   3929 O    TIP   530       0.926  27.151  -6.696
ATOM   3930 H1   TIP   530       0.426  27.011  -7.500
ATOM   3931 H2   TIP   530       1.781  27.458  -6.995
ATOM   3932 O    TIP   531     -20.698  23.046  -9.603
ATOM   3933 H1   TIP   531     -20.808  23.633  -8.855
ATOM   3934 H2   TIP   531     -21.377  22.382  -9.490
ATOM   3935 O    TIP   532     -20.035  10.968  -4.393
ATOM   3936 H1   TIP   532     -20.957  10.757  -4.543
ATOM   3937 H2   TIP   532     -20.012  11.924  -4.350
ATOM   3938 O    TIP   533      -6.114  16.681 -11.584
ATOM   3939 H1   TIP   533      -5.173  16.757 -11.737
ATOM   3940 H2   TIP   533      -6.351  15.830 -11.951
ATOM   3941 O    TIP   534     -28.308 -17.512 -10.071
ATOM   3942 H1   TIP   534     -28.329 -18.259 -10.669
ATOM   3943 H2   TIP   534     -27.391 -17.438  -9.810
ATOM   3944 O    TIP   535      24.393 -10.347  -7.074
ATOM   3945 H1   TIP   535      23.613 -10.179  -6.547
ATOM   3946 H2   TIP   535      24.065 -10.430  -7.969
ATOM   3947 O    TIP   536     -16.849   3.584 -12.624
ATOM   3948 H1   TIP   536     -16.699   3.887 -13.519
ATOM   3949 H2   TIP   536     -17.741   3.238 -12.633
ATOM   3950 O    TIP   537       1.639   3.357 -13.530
ATOM   3951 H1   TIP   537       2.581   3.522 -13.524
ATOM   3952 H2   TIP   537       1.431   3.184 -14.448
ATOM   3953 O    TIP   538      -8.390  12.317   2.787
ATOM   3954 H1   TIP   538      -8.523  13.265   2.808
ATOM   3955 H2   TIP   538      -8.783  12.038   1.961
ATOM   3956 O    TIP   539       2.371   6.685 -18.631
ATOM   3957 H1   TIP   539       1.903   6.292 -19.368
ATOM   3958 H2   TIP   539       2.357   6.013 -17.951
ATOM   3959 O    TIP   540       8.299  16.282  -6.860
ATOM   3960 H1   TIP   540       8.993  16.586  -6.275
ATOM   3961 H2   TIP   540       7.543  16.828  -6.641
ATOM   3962 O    TIP   541      12.084 -26.786   6.580
ATOM   3963 H1   TIP   541      12.685 -27.408   6.988
ATOM   3964 H2   TIP   541      11.999 -27.090   5.676
ATOM   3965 O    TIP   542      -1.468 -16.242 -17.474
ATOM   3966 H1   TIP   542      -1.072 -15.853 -18.253
ATOM   3967 H2   TIP   542      -2.113 -15.596 -17.185
ATOM   3968 O    TIP   543      19.445 -21.700  -1.322
ATOM   3969 H1   TIP   543      18.708 -22.261  -1.080
ATOM   3970 H2   TIP   543      20.147 -21.953  -0.724
ATOM   3971 O    TIP   544       4.300  -1.520  12.143
ATOM   3972 H1   TIP   544       3.982  -2.019  12.895
ATOM   3973 H2   TIP   544       3.838  -1.893  11.393
ATOM   3974 O    TIP   545     -16.584 -26.472 -12.636
ATOM   3975 H1   TIP   545     -16.124 -26.044 -13.358
ATOM   3976 H2   TIP   545     -17.505 -26.250 -12.772
ATOM   3977 O    TIP   546     -19.804   4.922 -11.151
ATOM   3978 H1   TIP   546     -19.617   4.148 -11.683
ATOM   3979 H2   TIP   546     -19.579   5.662 -11.715
ATOM   3980 O    TIP   547      13.303   8.701  -1.016
ATOM   3981 H1   TIP   547      13.885   7.972  -1.230
ATOM   3982 H2   TIP   547      12.470   8.471  -1.426
ATOM   3983 O    TIP   548     -17.623  -0.183   8.578
ATOM   3984 H1   TIP   548     -17.452  -1.122   8.649
ATOM   3985 H2   TIP   548     -16.781   0.230   8.772
ATOM   3986 O    TIP   549       9.973  27.855   9.255
ATOM   3987 H1   TIP   549      10.135  28.604   9.828
ATOM   3988 H2   TIP   549       9.121  28.036   8.859
ATOM   3989 O    TIP   550      -4.267 -26.068 -12.279
ATOM   3990 H1   TIP   550      -3.563 -25.455 -12.068
ATOM   3991 H2   TIP   550      -3.863 -26.705 -12.869
ATOM   3992 O    TIP   551      -3.120  26.586  -3.226
ATOM   3993 H1   TIP   551      -3.061  25.830  -2.642
ATOM   3994 H2   TIP   551      -2.455  26.426  -3.895
ATOM   3995 O    TIP   552      10.499  -6.349   6.833
ATOM   3996 H1   TIP   552      10.081  -6.002   6.045
ATOM   3997 H2   TIP   552       9.850  -6.946   7.205
ATOM   3998 O    TIP   553     -18.180  -8.307  15.462
ATOM   3999 H1   TIP   553     -17.367  -7.853  15.680
ATOM   4000 H2   TIP   553     -18.722  -8.219  16.247
ATOM   4001 O    TIP   554      12.113   1.700  18.691
ATOM   4002 H1   TIP   554      12.037   2.503  18.176
ATOM   4003 H2   TIP   554      11.241   1.306  18.653
ATOM   4004 O    TIP   555       6.601 -19.480 -15.962
ATOM   4005 H1   TIP   555       6.292 -19.976 -15.204
ATOM   4006 H2   TIP   555       6.517 -20.087 -16.697
ATOM   4007 O    TIP   556      16.916   3.109 -15.299
ATOM   4008 H1   TIP   556      16.373   3.502 -14.616
ATOM   4009 H2   TIP   556      16.293   2.674 -15.881
ATOM   4010 O    TIP   557     -24.062   4.497 -12.432
ATOM   4011 H1   TIP   557     -24.501   3.854 -11.876
ATOM   4012 H2   TIP   557     -23.948   4.052 -13.272
ATOM   4013 O    TIP   558      12.160 -23.509 -10.082
ATOM   4014 H1   TIP   558      11.828 -22.746  -9.608
ATOM   4015 H2   TIP   558      12.109 -23.260 -11.005
ATOM   4016 O    TIP   559       3.277  -4.932   5.659
ATOM   4017 H1   TIP   559       3.154  -5.733   6.168
ATOM   4018 H2   TIP   559       3.536  -5.237   4.789
ATOM   4019 O    TIP   560       5.059  10.741 -14.067
ATOM   4020 H1   TIP   560       5.227  11.633 -13.763
ATOM   4021 H2   TIP   560       5.822  10.240 -13.779
ATOM   4022 O    TIP   561      -9.191 -26.818 -15.538
ATOM   4023 H1   TIP   561      -8.584 -26.583 -14.837
ATOM   4024 H2   TIP   561      -8.649 -27.267 -16.186
ATOM   4025 O    TIP   562      -5.364  13.572   1.727
ATOM   4026 H1   TIP   562      -6.185  13.975   1.445
ATOM   4027 H2   TIP   562      -5.595  12.664   1.921
ATOM   4028 O    TIP   563      -4.520  20.798 -15.181
ATOM   4029 H1   TIP   563      -5.437  21.071 -15.216
ATOM   4030 H2   TIP   563      -4.543  19.930 -14.778
ATOM   4031 O    TIP   564       8.702   2.408  20.312
ATOM   4032 H1   TIP   564       9.616   2.639  20.473
ATOM   4033 H2   TIP   564       8.478   1.804  21.019
ATOM   4034 O    TIP   565      14.171 -22.837   5.123
ATOM   4035 H1   TIP   565      14.635 -22.863   4.286
ATOM   4036 H2   TIP   565      14.587 -22.124   5.607
ATOM   4037 O    TIP   566      10.167 -11.702   6.740
ATOM   4038 H1   TIP   566       9.976 -12.636   6.823
ATOM   4039 H2   TIP   566      11.091 -11.624   6.976
ATOM   4040 O    TIP   567     -29.277  -1.334  -7.553
ATOM   4041 H1   TIP   567     -28.450  -1.024  -7.923
ATOM   4042 H2   TIP   567     -29.303  -0.958  -6.674
ATOM   4043 O    TIP   568     -28.663  -2.152   0.873
ATOM   4044 H1   TIP   568     -28.619  -1.408   0.273
ATOM   4045 H2   TIP   568     -29.432  -2.646   0.588
ATOM   4046 O    TIP   569     -26.315  27.794 -11.161
ATOM   4047 H1   TIP   569     -26.232  28.526 -10.550
ATOM   4048 H2   TIP   569     -25.418  27.489 -11.294
ATOM   4049 O    TIP   570      -4.858  26.606 -20.484
ATOM   4050 H1   TIP   570      -5.222  26.649 -19.600
ATOM   4051 H2   TIP   570      -3.923  26.776 -20.368
ATOM   4052 O    TIP   571     -19.972 -19.041   7.041
ATOM   4053 H1   TIP   571     -19.920 -19.634   7.791
ATOM   4054 H2   TIP   571     -19.089 -18.682   6.957
ATOM   4055 O    TIP   572      -6.195   2.332   7.926
ATOM   4056 H1   TIP   572      -6.635   1.778   8.570
ATOM   4057 H2   TIP   572      -5.960   3.123   8.410
ATOM   4058 O    TIP   573      -7.381 -22.106   7.975
ATOM   4059 H1   TIP   573      -6.575 -22.359   8.425
ATOM   4060 H2   TIP   573      -7.160 -22.148   7.045
ATOM   4061 O    TIP   574     -21.927  -2.417  -1.104
ATOM   4062 H1   TIP   574     -22.157  -1.539  -1.407
ATOM   4063 H2   TIP   574     -22.615  -2.644  -0.480
ATOM   4064 O    TIP   575     -19.859   7.239  -0.742
ATOM   4065 H1   TIP   575     -19.051   7.540  -1.158
ATOM   4066 H2   TIP   575     -19.979   6.347  -1.068
ATOM   4067 O    TIP   576     -12.189   0.185  19.820
ATOM   4068 H1   TIP   576     -11.425  -0.230  19.419
ATOM   4069 H2   TIP   576     -12.060   1.121  19.671
ATOM   4070 O    TIP   577     -16.491   8.733  -9.479
ATOM   4071 H1   TIP   577     -16.133   9.225 -10.218
ATOM   4072 H2   TIP   577     -17.440   8.798  -9.583
ATOM   4073 O    TIP   578      15.648 -17.816 -19.767
ATOM   4074 H1   TIP   578      16.307 -17.951 -19.085
ATOM   4075 H2   TIP   578      15.635 -16.869 -19.905
ATOM   4076 O    TIP   579      -5.498  26.674 -17.860
ATOM   4077 H1   TIP   579      -5.514  25.805 -17.460
ATOM   4078 H2   TIP   579      -4.670  27.057 -17.570
ATOM   4079 O    TIP   580      -2.024 -10.632  15.152
ATOM   4080 H1   TIP   580      -1.359 -10.649  15.840
ATOM   4081 H2   TIP   580      -2.851 -10.767  15.614
ATOM   4082 O    TIP   581       9.815 -25.598  -0.157
ATOM   4083 H1   TIP   581       8.915 -25.542   0.163
ATOM   4084 H2   TIP   581       9.914 -24.841  -0.733
ATOM   4085 O    TIP   582      10.921  10.076   7.807
ATOM   4086 H1   TIP   582      10.266   9.460   7.477
ATOM   4087 H2   TIP   582      10.431  10.665   8.379
ATOM   4088 O    TIP   583     -11.606  28.004   5.189
ATOM   4089 H1   TIP   583     -10.924  28.001   5.861
ATOM   4090 H2   TIP   583     -11.224  27.522   4.456
ATOM   4091 O    TIP   584     -19.289 -23.903 -18.267
ATOM   4092 H1   TIP   584     -18.588 -24.447 -18.625
ATOM   4093 H2   TIP   584     -19.365 -24.179 -17.354
ATOM   4094 O    TIP   585     -16.246  10.513   2.175
ATOM   4095 H1   TIP   585     -16.610  10.428   1.294
ATOM   4096 H2   TIP   585     -16.564   9.741   2.643
ATOM   4097 O    TIP   586       0.894 -22.050 -16.232
ATOM   4098 H1   TIP   586       0.153 -22.631 -16.401
ATOM   4099 H2   TIP   586       0.500 -21.253 -15.879
ATOM   4100 O    TIP   587       0.041  -2.825  15.763
ATOM   4101 H1   TIP   587       0.128  -2.936  14.817
ATOM   4102 H2   TIP   587       0.173  -3.702  16.122
ATOM   4103 O    TIP   588      19.180  -9.197   6.614
ATOM   4104 H1   TIP   588      18.894  -9.183   5.701
ATOM   4105 H2   TIP   588      19.323  -8.277   6.836
ATOM   4106 O    TIP   589      -2.017  12.232 -11.811
ATOM   4107 H1   TIP   589      -1.205  12.045 -12.281
ATOM   4108 H2   TIP   589      -2.272  11.393 -11.427
ATOM   4109 O    TIP   590      -3.297  26.447  -8.587
ATOM   4110 H1   TIP   590      -2.603  27.008  -8.241
ATOM   4111 H2   TIP   590      -3.436  26.759  -9.481
ATOM   4112 O    TIP   591       8.036 -11.988 -20.917
ATOM   4113 H1   TIP   591       7.601 -11.697 -21.718
ATOM   4114 H2   TIP   591       7.799 -11.332 -20.262
ATOM   4115 O    TIP   592     -12.838 -24.425 -14.683
ATOM   4116 H1   TIP   592     -13.758 -24.241 -14.490
ATOM   4117 H2   TIP   592     -12.381 -23.610 -14.478
ATOM   4118 O    TIP   593      -9.882  -0.363  10.997
ATOM   4119 H1   TIP   593      -9.512  -0.251  11.872
ATOM   4120 H2   TIP   593     -10.077  -1.298  10.936
ATOM   4121 O    TIP   594     -26.345   0.948  -4.847
ATOM   4122 H1   TIP   594     -26.605   0.110  -4.465
ATOM   4123 H2   TIP   594     -25.492   1.136  -4.456
ATOM   4124 O    TIP   595       0.151 -27.274  14.609
ATOM   4125 H1   TIP   595       0.698 -26.769  14.008
ATOM   4126 H2   TIP   595       0.750 -27.903  15.010
ATOM   4127 O    TIP   596     -11.913 -27.021 -15.209
ATOM   4128 H1   TIP   596     -12.052 -26.155 -14.827
ATOM   4129 H2   TIP   596     -11.029 -26.985 -15.573
ATOM   4130 O    TIP   597     -11.521 -22.468 -21.153
ATOM   4131 H1   TIP   597     -11.686 -22.875 -22.004
ATOM   4132 H2   TIP   597     -12.294 -21.929 -20.990
ATOM   4133 O    TIP   598      28.019 -10.827 -20.937
ATOM   4134 H1   TIP   598      28.586 -10.183 -20.512
ATOM   4135 H2   TIP   598      27.782 -11.437 -20.239
ATOM   4136 O    TIP   599       2.211  22.021  15.176
ATOM   4137 H1   TIP   599       3.005  22.538  15.305
ATOM   4138 H2   TIP   599       1.963  22.183  14.266
ATOM   4139 O    TIP   600      -2.777  24.513  -1.121
ATOM   4140 H1   TIP   600      -2.397  23.826  -1.669
ATOM   4141 H2   TIP   600      -2.055  24.805  -0.566
ATOM   4142 O    TIP   601      19.383   0.371  -1.125
ATOM   4143 H1   TIP   601      18.576   0.832  -0.899
ATOM   4144 H2   TIP   601      19.131  -0.552  -1.161
ATOM   4145 O    TIP   602     -13.959 -16.868  21.328
ATOM   4146 H1   TIP   602     -13.433 -16.968  20.535
ATOM   4147 H2   TIP   602     -13.323 -16.672  22.016
ATOM   4148 O    TIP   603      11.547  10.839  -0.649
ATOM   4149 H1   TIP   603      12.276  10.224  -0.735
ATOM   4150 H2   TIP   603      11.473  10.993   0.292
ATOM   4151 O    TIP   604      -6.660  24.426  -9.093
ATOM   4152 H1   TIP   604      -6.315  24.923  -8.352
ATOM   4153 H2   TIP   604      -5.928  24.372  -9.708
ATOM   4154 O    TIP   605      -4.782 -11.540  10.847
ATOM   4155 H1   TIP   605      -4.017 -11.440  11.413
ATOM   4156 H2   TIP   605      -4.583 -11.009  10.077
ATOM   4157 O    TIP   606     -16.934   6.747 -14.265
ATOM   4158 H1   TIP   606     -17.631   6.814 -14.917
ATOM   4159 H2   TIP   606     -16.419   5.988 -14.540
ATOM   4160 O    TIP   607     -18.677 -11.913 -14.197
ATOM   4161 H1   TIP   607     -18.249 -12.694 -13.848
ATOM   4162 H2   TIP   607     -19.459 -12.244 -14.637
ATOM   4163 O    TIP   608      -8.996   2.666  15.221
ATOM   4164 H1   TIP   608      -9.579   3.230  14.712
ATOM   4165 H2   TIP   608      -8.320   2.396  14.599
ATOM   4166 O    TIP   609      -5.333  27.755  -0.735
ATOM   4167 H1   TIP   609      -4.944  28.491  -1.208
ATOM   4168 H2   TIP   609      -5.042  26.980  -1.215
ATOM   4169 O    TIP   610      16.042  -5.715 -15.999
ATOM   4170 H1   TIP   610      15.619  -5.332 -16.767
ATOM   4171 H2   TIP   610      15.406  -5.601 -15.293
ATOM   4172 O    TIP   611      -3.333   8.483  -0.672
ATOM   4173 H1   TIP   611      -3.949   8.395  -1.399
ATOM   4174 H2   TIP   611      -3.195   7.587  -0.364
ATOM   4175 O    TIP   612     -16.243  26.390 -12.790
ATOM   4176 H1   TIP   612     -15.362  26.076 -12.587
ATOM   4177 H2   TIP   612     -16.238  27.310 -12.525
ATOM   4178 O    TIP   613       2.636 -23.247 -14.188
ATOM   4179 H1   TIP   613       2.051 -22.705 -14.717
ATOM   4180 H2   TIP   613       3.003 -22.645 -13.541
ATOM   4181 O    TIP   614      14.667   4.039   8.839
ATOM   4182 H1   TIP   614      15.124   4.859   9.024
ATOM   4183 H2   TIP   614      14.266   4.175   7.981
ATOM   4184 O    TIP   615       0.714   4.134 -11.156
ATOM   4185 H1   TIP   615       0.747   3.639 -11.974
ATOM   4186 H2   TIP   615       0.395   3.506 -10.508
ATOM   4187 O    TIP   616     -11.998 -12.872 -21.748
ATOM   4188 H1   TIP   616     -11.860 -12.615 -22.660
ATOM   4189 H2   TIP   616     -11.215 -13.369 -21.517
ATOM   4190 O    TIP   617      -8.504 -15.908 -18.346
ATOM   4191 H1   TIP   617      -8.514 -16.339 -17.492
ATOM   4192 H2   TIP   617      -8.210 -15.016 -18.161
ATOM   4193 O    TIP   618     -21.552  18.931  -6.423
ATOM   4194 H1   TIP   618     -20.732  19.008  -5.936
ATOM   4195 H2   TIP   618     -21.989  19.772  -6.293
ATOM   4196 O    TIP   619     -28.246 -21.357  -7.354
ATOM   4197 H1   TIP   619     -28.912 -20.863  -7.831
ATOM   4198 H2   TIP   619     -27.619 -20.696  -7.062
ATOM   4199 O    TIP   620      -2.942 -24.407  -1.710
ATOM   4200 H1   TIP   620      -3.713 -24.471  -2.274
ATOM   4201 H2   TIP   620      -2.225 -24.747  -2.245
ATOM   4202 O    TIP   621      10.512  26.167  -4.524
ATOM   4203 H1   TIP   621       9.737  26.225  -5.082
ATOM   4204 H2   TIP   621      11.250  26.264  -5.126
ATOM   4205 O    TIP   622      22.377  -8.158  -9.020
ATOM   4206 H1   TIP   622      22.151  -7.956  -9.928
ATOM   4207 H2   TIP   622      22.341  -7.315  -8.570
ATOM   4208 O    TIP   623     -23.650 -13.836  -6.605
ATOM   4209 H1   TIP   623     -24.454 -13.346  -6.436
ATOM   4210 H2   TIP   623     -23.502 -13.741  -7.545
ATOM   4211 O    TIP   624      -5.893   4.659   9.543
ATOM   4212 H1   TIP   624      -6.707   4.826  10.018
ATOM   4213 H2   TIP   624      -5.201   4.875  10.168
ATOM   4214 O    TIP   625     -14.680 -26.364 -10.942
ATOM   4215 H1   TIP   625     -15.375 -26.418 -11.597
ATOM   4216 H2   TIP   625     -14.622 -25.432 -10.729
ATOM   4217 O    TIP   626      22.840   9.347  -2.070
ATOM   4218 H1   TIP   626      23.760   9.284  -2.325
ATOM   4219 H2   TIP   626      22.617  10.269  -2.195
ATOM   4220 O    TIP   627      21.056  14.928   0.723
ATOM   4221 H1   TIP   627      20.374  15.042   0.062
ATOM   4222 H2   TIP   627      21.587  14.201   0.398
ATOM   4223 O    TIP   628      13.832   7.314 -12.903
ATOM   4224 H1   TIP   628      14.492   7.089 -13.559
ATOM   4225 H2   TIP   628      14.036   6.753 -12.155
ATOM   4226 O    TIP   629      10.999   4.205   4.784
ATOM   4227 H1   TIP   629      11.468   3.373   4.714
ATOM   4228 H2   TIP   629      11.392   4.759   4.110
ATOM   4229 O    TIP   630      -2.777  -7.090  17.953
ATOM   4230 H1   TIP   630      -3.132  -7.469  17.150
ATOM   4231 H2   TIP   630      -3.264  -6.274  18.070
ATOM   4232 O    TIP   631      -4.229  -0.370   9.322
ATOM   4233 H1   TIP   631      -4.484  -0.098   8.441
ATOM   4234 H2   TIP   631      -4.989  -0.165   9.866
ATOM   4235 O    TIP   632      17.463 -15.565  -3.670
ATOM   4236 H1   TIP   632      18.018 -15.146  -4.328
ATOM   4237 H2   TIP   632      17.101 -14.840  -3.162
ATOM   4238 O    TIP   633      -1.420 -22.378   5.019
ATOM   4239 H1   TIP   633      -0.955 -21.595   4.725
ATOM   4240 H2   TIP   633      -1.163 -23.058   4.397
ATOM   4241 O    TIP   634     -10.383  -8.681 -20.918
ATOM   4242 H1   TIP   634     -11.040  -8.109 -21.314
ATOM   4243 H2   TIP   634     -10.198  -9.336 -21.591
ATOM   4244 O    TIP   635      18.484  -7.566   0.420
ATOM   4245 H1   TIP   635      18.108  -6.750   0.748
ATOM   4246 H2   TIP   635      19.428  -7.460   0.539
ATOM   4247 O    TIP   636       2.301  24.638  -7.406
ATOM   4248 H1   TIP   636       1.899  25.457  -7.116
ATOM   4249 H2   TIP   636       2.405  24.742  -8.352
ATOM   4250 O    TIP   637       9.542  14.402   6.184
ATOM   4251 H1   TIP   637       8.839  14.619   6.795
ATOM   4252 H2   TIP   637      10.292  14.199   6.742
ATOM   4253 O    TIP   638      16.076 -17.725   6.578
ATOM   4254 H1   TIP   638      15.652 -17.037   6.065
ATOM   4255 H2   TIP   638      16.713 -17.262   7.121
ATOM   4256 O    TIP   639      -1.306  14.456  -2.771
ATOM   4257 H1   TIP   639      -0.693  14.667  -3.475
ATOM   4258 H2   TIP   639      -0.754  14.124  -2.063
ATOM   4259 O    TIP   640      12.122  -2.274 -15.854
ATOM   4260 H1   TIP   640      12.709  -1.880 -16.499
ATOM   4261 H2   TIP   640      12.374  -1.873 -15.022
ATOM   4262 O    TIP   641     -29.051 -13.835  -0.870
ATOM   4263 H1   TIP   641     -29.991 -13.711  -0.738
ATOM   4264 H2   TIP   641     -28.905 -13.609  -1.788
ATOM   4265 O    TIP   642       2.678 -22.697 -20.301
ATOM   4266 H1   TIP   642       3.155 -22.599 -19.478
ATOM   4267 H2   TIP   642       1.934 -22.100 -20.222
ATOM   4268 O    TIP   643      -1.337  26.124  -5.448
ATOM   4269 H1   TIP   643      -1.565  26.929  -5.912
ATOM   4270 H2   TIP   643      -0.449  25.921  -5.741
ATOM   4271 O    TIP   644      10.436   3.003   7.322
ATOM   4272 H1   TIP   644      10.103   3.754   7.812
ATOM   4273 H2   TIP   644      10.655   3.355   6.460
ATOM   4274 O    TIP   645      -8.420 -17.779 -20.786
ATOM   4275 H1   TIP   645      -8.524 -17.433 -19.900
ATOM   4276 H2   TIP   645      -7.500 -17.622 -20.999
ATOM   4277 O    TIP   646       6.044 -17.117   8.627
ATOM   4278 H1   TIP   646       6.395 -17.844   8.113
ATOM   4279 H2   TIP   646       6.556 -16.357   8.349
ATOM   4280 O    TIP   647       8.475  12.555   0.928
ATOM   4281 H1   TIP   647       8.352  13.486   0.744
ATOM   4282 H2   TIP   647       7.705  12.132   0.550
ATOM   4283 O    TIP   648      18.440   8.569  -4.450
ATOM   4284 H1   TIP   648      18.564   7.847  -5.067
ATOM   4285 H2   TIP   648      17.596   8.950  -4.693
ATOM   4286 O    TIP   649      26.385   7.462  -9.381
ATOM   4287 H1   TIP   649      25.490   7.413  -9.715
ATOM   4288 H2   TIP   649      26.808   8.129  -9.922
ATOM   4289 O    TIP   650       5.210 -23.278   9.497
ATOM   4290 H1   TIP   650       4.459 -22.997   8.975
ATOM   4291 H2   TIP   650       5.808 -23.677   8.865
ATOM   4292 O    TIP   651       7.255 -17.775  13.229
ATOM   4293 H1   TIP   651       8.014 -18.230  12.865
ATOM   4294 H2   TIP   651       6.685 -17.618  12.477
ATOM   4295 O    TIP   652      13.402  26.060   4.548
ATOM   4296 H1   TIP   652      12.457  25.910   4.566
ATOM   4297 H2   TIP   652      13.772  25.227   4.257
ATOM   4298 O    TIP   653     -10.042 -25.467 -19.203
ATOM   4299 H1   TIP   653     -10.330 -26.364 -19.036
ATOM   4300 H2   TIP   653      -9.827 -25.453 -20.136
ATOM   4301 O    TIP   654       0.515 -19.121 -20.085
ATOM   4302 H1   TIP   654       0.095 -19.975 -20.187
ATOM   4303 H2   TIP   654       0.036 -18.545 -20.679
ATOM   4304 O    TIP   655     -14.945  -5.704   7.389
ATOM   4305 H1   TIP   655     -14.569  -5.545   8.254
ATOM   4306 H2   TIP   655     -15.055  -4.832   7.010
ATOM   4307 O    TIP   656       0.389  -3.549  12.970
ATOM   4308 H1   TIP   656       0.443  -3.062  12.148
ATOM   4309 H2   TIP   656       0.065  -4.413  12.716
ATOM   4310 O    TIP   657     -18.044  -9.857   6.108
ATOM   4311 H1   TIP   657     -18.079 -10.197   7.002
ATOM   4312 H2   TIP   657     -18.873 -10.127   5.715
ATOM   4313 O    TIP   658      12.310 -16.346   9.398
ATOM   4314 H1   TIP   658      13.062 -16.539   9.958
ATOM   4315 H2   TIP   658      11.608 -16.122  10.008
ATOM   4316 O    TIP   659       8.042 -14.592 -17.583
ATOM   4317 H1   TIP   659       7.492 -14.548 -18.365
ATOM   4318 H2   TIP   659       8.146 -15.528 -17.415
ATOM   4319 O    TIP   660      13.890  -8.958  19.791
ATOM   4320 H1   TIP   660      14.817  -8.722  19.782
ATOM   4321 H2   TIP   660      13.772  -9.437  20.611
ATOM   4322 O    TIP   661      -7.923  10.538 -12.215
ATOM   4323 H1   TIP   661      -7.550  10.680 -13.085
ATOM   4324 H2   TIP   661      -8.623  11.188 -12.144
ATOM   4325 O    TIP   662      14.598  -6.908  10.702
ATOM   4326 H1   TIP   662      14.844  -6.006  10.905
ATOM   4327 H2   TIP   662      14.894  -7.415  11.458
ATOM   4328 O    TIP   663       3.196   7.245  14.351
ATOM   4329 H1   TIP   663       3.804   7.000  13.654
ATOM   4330 H2   TIP   663       3.074   6.443  14.858
ATOM   4331 O    TIP   664      -3.720  14.179  -1.207
ATOM   4332 H1   TIP   664      -3.193  13.811  -0.497
ATOM   4333 H2   TIP   664      -3.082  14.581  -1.796
ATOM   4334 O    TIP   665     -14.793 -19.664 -18.501
ATOM   4335 H1   TIP   665     -15.505 -20.263 -18.724
ATOM   4336 H2   TIP   665     -15.088 -18.811 -18.817
ATOM   4337 O    TIP   666      12.624   2.374  -0.266
ATOM   4338 H1   TIP   666      13.048   2.734   0.512
ATOM   4339 H2   TIP   666      11.938   3.006  -0.481
ATOM   4340 O    TIP   667      -8.049  27.631   3.197
ATOM   4341 H1   TIP   667      -7.977  27.065   3.965
ATOM   4342 H2   TIP   667      -7.225  28.117   3.178
ATOM   4343 O    TIP   668      -2.560  -1.891  10.994
ATOM   4344 H1   TIP   668      -1.846  -1.356  11.341
ATOM   4345 H2   TIP   668      -3.102  -1.276  10.500
ATOM   4346 O    TIP   669       9.163  21.915  -7.717
ATOM   4347 H1   TIP   669       8.869  22.642  -8.266
ATOM   4348 H2   TIP   669       8.355  21.512  -7.398
ATOM   4349 O    TIP   670       5.495 -21.527 -14.367
ATOM   4350 H1   TIP   670       6.000 -21.837 -13.615
ATOM   4351 H2   TIP   670       4.657 -21.252 -13.996
ATOM   4352 O    TIP   671       2.867 -15.417  10.679
ATOM   4353 H1   TIP   671       2.224 -14.939  10.155
ATOM   4354 H2   TIP   671       3.658 -14.881  10.638
ATOM   4355 O    TIP   672     -28.018  -5.949  -9.582
ATOM   4356 H1   TIP   672     -28.403  -5.114  -9.318
ATOM   4357 H2   TIP   672     -27.094  -5.751  -9.732
ATOM   4358 O    TIP   673      18.390 -22.234 -13.996
ATOM   4359 H1   TIP   673      17.447 -22.201 -13.837
ATOM   4360 H2   TIP   673      18.757 -22.597 -13.190
ATOM   4361 O    TIP   674       2.698 -19.220 -15.061
ATOM   4362 H1   TIP   674       2.702 -18.941 -15.976
ATOM   4363 H2   TIP   674       2.929 -18.433 -14.568
ATOM   4364 O    TIP   675      -6.585  -1.475   2.625
ATOM   4365 H1   TIP   675      -7.534  -1.466   2.507
ATOM   4366 H2   TIP   675      -6.424  -0.847   3.330
ATOM   4367 O    TIP   676     -15.683  27.380   1.381
ATOM   4368 H1   TIP   676     -15.499  27.734   2.251
ATOM   4369 H2   TIP   676     -15.153  26.586   1.327
ATOM   4370 O    TIP   677      15.308 -24.197 -14.968
ATOM   4371 H1   TIP   677      15.515 -24.765 -15.709
ATOM   4372 H2   TIP   677      15.500 -24.729 -14.196
ATOM   4373 O    TIP   678      16.641 -20.426   5.894
ATOM   4374 H1   TIP   678      16.292 -20.778   5.075
ATOM   4375 H2   TIP   678      16.288 -19.537   5.943
ATOM   4376 O    TIP   679     -20.579  -9.979   1.001
ATOM   4377 H1   TIP   679     -20.076  -9.174   0.882
ATOM   4378 H2   TIP   679     -19.947 -10.608   1.349
ATOM   4379 O    TIP   680     -14.364  -9.487  19.303
ATOM   4380 H1   TIP   680     -13.530  -9.648  18.864
ATOM   4381 H2   TIP   680     -14.216  -9.759  20.209
ATOM   4382 O    TIP   681      12.623   6.486  -9.820
ATOM   4383 H1   TIP   681      12.573   7.104 -10.548
ATOM   4384 H2   TIP   681      13.097   5.734 -10.175
ATOM   4385 O    TIP   682       8.030  -0.444   4.502
ATOM   4386 H1   TIP   682       7.459   0.272   4.221
ATOM   4387 H2   TIP   682       7.821  -1.164   3.908
ATOM   4388 O    TIP   683       6.407  11.158  -0.286
ATOM   4389 H1   TIP   683       5.805  10.433  -0.454
ATOM   4390 H2   TIP   683       7.059  11.096  -0.984
ATOM   4391 O    TIP   684     -25.749  -9.467   4.855
ATOM   4392 H1   TIP   684     -25.201  -9.613   4.083
ATOM   4393 H2   TIP   684     -25.912 -10.344   5.203
ATOM   4394 O    TIP   685      -6.351  -2.664 -17.133
ATOM   4395 H1   TIP   685      -5.796  -3.418 -17.334
ATOM   4396 H2   TIP   685      -6.266  -2.548 -16.187
ATOM   4397 O    TIP   686     -20.139 -24.076 -15.629
ATOM   4398 H1   TIP   686     -20.026 -24.844 -15.070
ATOM   4399 H2   TIP   686     -21.086 -23.950 -15.678
ATOM   4400 O    TIP   687       2.376  -1.535  21.647
ATOM   4401 H1   TIP   687       2.557  -1.053  20.841
ATOM   4402 H2   TIP   687       2.465  -0.884  22.342
ATOM   4403 O    TIP   688      21.501  -4.905   4.958
ATOM   4404 H1   TIP   688      22.187  -4.864   4.292
ATOM   4405 H2   TIP   688      21.298  -5.837   5.037
ATOM   4406 O    TIP   689     -29.145 -26.367 -12.196
ATOM   4407 H1   TIP   689     -29.042 -25.959 -13.056
ATOM   4408 H2   TIP   689     -29.837 -27.016 -12.319
ATOM   4409 O    TIP   690      -9.022  17.648  -4.393
ATOM   4410 H1   TIP   690      -8.585  18.387  -4.817
ATOM   4411 H2   TIP   690      -9.932  17.929  -4.299
ATOM   4412 O    TIP   691      20.966   4.082  -1.788
ATOM   4413 H1   TIP   691      21.269   4.990  -1.781
ATOM   4414 H2   TIP   691      20.665   3.922  -0.894
ATOM   4415 O    TIP   692      20.496  -4.526  -6.430
ATOM   4416 H1   TIP   692      20.015  -5.000  -5.752
ATOM   4417 H2   TIP   692      20.253  -3.610  -6.303
ATOM   4418 O    TIP   693       8.422  27.834  12.607
ATOM   4419 H1   TIP   693       8.687  27.170  11.971
ATOM   4420 H2   TIP   693       9.213  28.352  12.757
ATOM   4421 O    TIP   694     -24.718  -1.526   3.399
ATOM   4422 H1   TIP   694     -24.853  -1.702   4.330
ATOM   4423 H2   TIP   694     -25.141  -0.680   3.250
ATOM   4424 O    TIP   695      21.893  -3.768 -15.826
ATOM   4425 H1   TIP   695      21.195  -4.066 -15.243
ATOM   4426 H2   TIP   695      21.745  -2.827 -15.917
ATOM   4427 O    TIP   696       8.380  10.862  -1.935
ATOM   4428 H1   TIP   696       8.438   9.911  -1.850
ATOM   4429 H2   TIP   696       9.267  11.138  -2.164
ATOM   4430 O    TIP   697     -10.773  23.073 -10.098
ATOM   4431 H1   TIP   697     -10.612  22.835 -11.011
ATOM   4432 H2   TIP   697     -11.670  22.786  -9.929
ATOM   4433 O    TIP   698     -12.348  11.795   0.326
ATOM   4434 H1   TIP   698     -12.906  12.483  -0.036
ATOM   4435 H2   TIP   698     -12.653  11.689   1.228
ATOM   4436 O    TIP   699       1.927 -19.972   5.462
ATOM   4437 H1   TIP   699       1.620 -19.795   6.351
ATOM   4438 H2   TIP   699       1.131 -19.991   4.931
ATOM   4439 O    TIP   700       0.032   0.564 -20.002
ATOM   4440 H1   TIP   700      -0.326   0.769 -20.865
ATOM   4441 H2   TIP   700       0.928   0.901 -20.026
ATOM   4442 O    TIP   701       2.713  22.305   2.417
ATOM   4443 H1   TIP   701       2.704  21.407   2.087
ATOM   4444 H2   TIP   701       2.031  22.752   1.917
ATOM   4445 O    TIP   702       3.586 -25.092   6.310
ATOM   4446 H1   TIP   702       3.105 -25.528   5.607
ATOM   4447 H2   TIP   702       3.037 -24.346   6.551
ATOM   4448 O    TIP   703      26.450 -17.921   8.236
ATOM   4449 H1   TIP   703      26.063 -17.740   9.092
ATOM   4450 H2   TIP   703      25.736 -18.300   7.724
ATOM   4451 O    TIP   704     -19.861 -26.194 -13.571
ATOM   4452 H1   TIP   704     -20.684 -26.683 -13.570
ATOM   4453 H2   TIP   704     -19.862 -25.721 -12.739
ATOM   4454 O    TIP   705     -27.859  -9.512 -11.706
ATOM   4455 H1   TIP   705     -28.348 -10.330 -11.629
ATOM   4456 H2   TIP   705     -26.985  -9.779 -11.989
ATOM   4457 O    TIP   706      29.183  -8.817 -14.963
ATOM   4458 H1   TIP   706      28.619  -8.740 -14.194
ATOM   4459 H2   TIP   706      28.581  -8.988 -15.687
ATOM   4460 O    TIP   707       7.265   4.173   7.138
ATOM   4461 H1   TIP   707       6.986   3.282   7.350
ATOM   4462 H2   TIP   707       6.502   4.717   7.333
ATOM   4463 O    TIP   708      25.226  27.055 -10.026
ATOM   4464 H1   TIP   708      26.080  26.964  -9.605
ATOM   4465 H2   TIP   708      24.734  27.639  -9.450
ATOM   4466 O    TIP   709     -25.087   2.027  -8.183
ATOM   4467 H1   TIP   709     -24.321   2.514  -7.879
ATOM   4468 H2   TIP   709     -25.229   2.338  -9.077
ATOM   4469 O    TIP   710      13.024  -0.184  20.290
ATOM   4470 H1   TIP   710      12.655  -0.765  19.624
ATOM   4471 H2   TIP   710      12.373   0.511  20.389
ATOM   4472 O    TIP   711      -8.111 -19.557   9.145
ATOM   4473 H1   TIP   711      -7.792 -20.431   8.920
ATOM   4474 H2   TIP   711      -8.362 -19.170   8.307
ATOM   4475 O    TIP   712      -9.354  -9.232  10.270
ATOM   4476 H1   TIP   712      -9.820  -9.484   9.472
ATOM   4477 H2   TIP   712      -9.445  -9.988  10.850
ATOM   4478 O    TIP   713     -20.348  -3.107   6.456
ATOM   4479 H1   TIP   713     -21.030  -3.572   5.971
ATOM   4480 H2   TIP   713     -20.826  -2.541   7.061
ATOM   4481 O    TIP   714      19.637   8.308   0.927
ATOM   4482 H1   TIP   714      19.159   8.115   0.121
ATOM   4483 H2   TIP   714      19.766   9.256   0.910
ATOM   4484 O    TIP   715     -15.368 -10.808  13.071
ATOM   4485 H1   TIP   715     -16.013 -11.336  12.602
ATOM   4486 H2   TIP   715     -15.717  -9.917  13.039
ATOM   4487 O    TIP   716      -6.387   7.067   0.848
ATOM   4488 H1   TIP   716      -6.527   6.996   1.792
ATOM   4489 H2   TIP   716      -7.240   6.866   0.462
ATOM   4490 O    TIP   717      -5.911 -19.016 -16.834
ATOM   4491 H1   TIP   717      -6.577 -19.314 -17.453
ATOM   4492 H2   TIP   717      -5.119 -18.914 -17.362
ATOM   4493 O    TIP   718     -12.632  -7.515  16.982
ATOM   4494 H1   TIP   718     -12.470  -8.127  16.265
ATOM   4495 H2   TIP   718     -13.298  -7.945  17.519
ATOM   4496 O    TIP   719     -19.050 -14.659 -16.795
ATOM   4497 H1   TIP   719     -19.646 -13.923 -16.658
ATOM   4498 H2   TIP   719     -19.418 -15.131 -17.542
ATOM   4499 O    TIP   720      -0.688  16.708  -8.998
ATOM   4500 H1   TIP   720      -0.912  15.797  -9.183
ATOM   4501 H2   TIP   720      -0.604  17.115  -9.860
ATOM   4502 O    TIP   721      -7.372  -8.235   7.264
ATOM   4503 H1   TIP   721      -7.749  -9.006   6.841
ATOM   4504 H2   TIP   721      -8.105  -7.627   7.357
ATOM   4505 O    TIP   722       2.399  -2.038 -15.654
ATOM   4506 H1   TIP   722       2.060  -2.456 -14.863
ATOM   4507 H2   TIP   722       2.845  -2.741 -16.126
ATOM   4508 O    TIP   723     -21.689  -0.085 -15.216
ATOM   4509 H1   TIP   723     -21.656  -1.002 -14.945
ATOM   4510 H2   TIP   723     -22.210  -0.089 -16.019
ATOM   4511 O    TIP   724      16.075  -3.215  -1.795
ATOM   4512 H1   TIP   724      16.872  -2.916  -1.357
ATOM   4513 H2   TIP   724      15.770  -3.950  -1.264
ATOM   4514 O    TIP   725      18.050   0.068 -18.737
ATOM   4515 H1   TIP   725      17.829   0.801 -19.311
ATOM   4516 H2   TIP   725      18.404   0.479 -17.948
ATOM   4517 O    TIP   726      -8.943 -12.448   9.386
ATOM   4518 H1   TIP   726      -8.123 -12.901   9.189
ATOM   4519 H2   TIP   726      -9.018 -12.493  10.339
ATOM   4520 O    TIP   727      21.026  -2.061  -1.097
ATOM   4521 H1   TIP   727      20.983  -1.111  -1.204
ATOM   4522 H2   TIP   727      20.913  -2.202  -0.157
ATOM   4523 O    TIP   728     -19.454 -19.202   1.610
ATOM   4524 H1   TIP   728     -19.629 -19.858   0.935
ATOM   4525 H2   TIP   728     -20.204 -18.609   1.570
ATOM   4526 O    TIP   729      27.448 -11.766   5.571
ATOM   4527 H1   TIP   729      27.605 -12.261   6.375
ATOM   4528 H2   TIP   729      26.734 -11.169   5.792
ATOM   4529 O    TIP   730      12.265   5.448   0.298
ATOM   4530 H1   TIP   730      11.736   5.257  -0.477
ATOM   4531 H2   TIP   730      13.002   5.960  -0.034
ATOM   4532 O    TIP   731       0.031 -21.557  13.134
ATOM   4533 H1   TIP   731       0.930 -21.827  12.949
ATOM   4534 H2   TIP   731      -0.424 -22.369  13.354
ATOM   4535 O    TIP   732     -12.641 -21.268   7.619
ATOM   4536 H1   TIP   732     -13.580 -21.356   7.781
ATOM   4537 H2   TIP   732     -12.564 -21.238   6.666
ATOM   4538 O    TIP   733      -4.347  15.918 -14.890
ATOM   4539 H1   TIP   733      -5.192  16.324 -14.698
ATOM   4540 H2   TIP   733      -3.716  16.426 -14.381
ATOM   4541 O    TIP   734     -28.603 -12.253  -7.830
ATOM   4542 H1   TIP   734     -28.523 -12.992  -7.227
ATOM   4543 H2   TIP   734     -27.849 -12.336  -8.414
ATOM   4544 O    TIP   735     -10.924 -10.994   7.933
ATOM   4545 H1   TIP   735     -10.325 -11.524   8.458
ATOM   4546 H2   TIP   735     -11.789 -11.369   8.101
ATOM   4547 O    TIP   736       0.297   0.216 -15.575
ATOM   4548 H1   TIP   736      -0.300  -0.324 -15.057
ATOM   4549 H2   TIP   736       0.661  -0.384 -16.225
ATOM   4550 O    TIP   737      27.436 -10.983  -9.229
ATOM   4551 H1   TIP   737      28.243 -11.139  -8.739
ATOM   4552 H2   TIP   737      27.433 -10.040  -9.392
ATOM   4553 O    TIP   738     -26.214   1.121   0.858
ATOM   4554 H1   TIP   738     -27.130   0.850   0.800
ATOM   4555 H2   TIP   738     -25.858   0.956  -0.014
ATOM   4556 O    TIP   739      12.203  -7.503 -14.751
ATOM   4557 H1   TIP   739      12.090  -8.389 -14.409
ATOM   4558 H2   TIP   739      12.315  -7.621 -15.694
ATOM   4559 O    TIP   740       1.265 -23.298  10.639
ATOM   4560 H1   TIP   740       1.751 -22.474  10.633
ATOM   4561 H2   TIP   740       0.414 -23.079  10.261
ATOM   4562 O    TIP   741     -10.980 -26.093  -0.875
ATOM   4563 H1   TIP   741     -11.662 -25.426  -0.801
ATOM   4564 H2   TIP   741     -11.280 -26.668  -1.579
ATOM   4565 O    TIP   742      10.504  14.552 -19.371
ATOM   4566 H1   TIP   742      10.513  13.677 -18.985
ATOM   4567 H2   TIP   742       9.644  14.624 -19.784
ATOM   4568 O    TIP   743      11.352   4.704 -17.025
ATOM   4569 H1   TIP   743      11.597   4.316 -17.865
ATOM   4570 H2   TIP   743      12.186   4.931 -16.613
ATOM   4571 O    TIP   744      25.081  -3.297 -11.540
ATOM   4572 H1   TIP   744      24.820  -4.052 -12.068
ATOM   4573 H2   TIP   744      25.076  -2.562 -12.153
ATOM   4574 O    TIP   745       6.645   3.504 -15.387
ATOM   4575 H1   TIP   745       6.293   3.208 -16.226
ATOM   4576 H2   TIP   745       7.407   4.034 -15.619
ATOM   4577 O    TIP   746     -19.028  15.735  -6.210
ATOM   4578 H1   TIP   746     -18.296  16.193  -5.798
ATOM   4579 H2   TIP   746     -18.618  15.038  -6.723
ATOM   4580 O    TIP   747     -24.165  -4.646  -0.254
ATOM   4581 H1   TIP   747     -23.396  -5.119   0.063
ATOM   4582 H2   TIP   747     -24.064  -3.761   0.096
ATOM   4583 O    TIP   748     -12.949  10.844 -11.096
ATOM   4584 H1   TIP   748     -12.031  11.068 -10.946
ATOM   4585 H2   TIP   748     -13.023   9.931 -10.818
ATOM   4586 O    TIP   749       2.341  -8.251   9.223
ATOM   4587 H1   TIP   749       2.706  -9.135   9.205
ATOM   4588 H2   TIP   749       1.920  -8.181  10.079
ATOM   4589 O    TIP   750      10.807  27.960  -2.437
ATOM   4590 H1   TIP   750      10.453  27.556  -3.229
ATOM   4591 H2   TIP   750      11.735  27.724  -2.441
ATOM   4592 O    TIP   751       2.194 -12.692  13.287
ATOM   4593 H1   TIP   751       3.118 -12.780  13.519
ATOM   4594 H2   TIP   751       1.754 -13.381  13.785
ATOM   4595 O    TIP   752       5.190   5.086 -17.855
ATOM   4596 H1   TIP   752       5.559   4.225 -18.052
ATOM   4597 H2   TIP   752       4.390   4.899 -17.364
ATOM   4598 O    TIP   753      -3.391 -26.046  19.112
ATOM   4599 H1   TIP   753      -3.995 -25.473  19.584
ATOM   4600 H2   TIP   753      -3.865 -26.296  18.320
ATOM   4601 O    TIP   754     -21.001  19.154  -2.887
ATOM   4602 H1   TIP   754     -20.809  19.881  -2.295
ATOM   4603 H2   TIP   754     -20.392  19.271  -3.616
ATOM   4604 O    TIP   755       1.050 -19.960  15.264
ATOM   4605 H1   TIP   755       1.928 -19.909  14.887
ATOM   4606 H2   TIP   755       0.547 -20.476  14.634
ATOM   4607 O    TIP   756       5.241   9.812  15.604
ATOM   4608 H1   TIP   756       5.693   9.051  15.967
ATOM   4609 H2   TIP   756       5.882  10.216  15.018
ATOM   4610 O    TIP   757     -14.564 -18.180  13.269
ATOM   4611 H1   TIP   757     -14.990 -17.757  14.015
ATOM   4612 H2   TIP   757     -15.040 -19.002  13.155
ATOM   4613 O    TIP   758      16.713 -11.562   6.936
ATOM   4614 H1   TIP   758      17.510 -11.040   6.851
ATOM   4615 H2   TIP   758      16.006 -10.917   6.977
ATOM   4616 O    TIP   759      12.937 -11.271   7.456
ATOM   4617 H1   TIP   759      12.746 -11.894   8.157
ATOM   4618 H2   TIP   759      13.765 -10.866   7.713
ATOM   4619 O    TIP   760     -10.927 -14.542  11.962
ATOM   4620 H1   TIP   760     -10.036 -14.884  12.042
ATOM   4621 H2   TIP   760     -11.488 -15.313  12.047
ATOM   4622 O    TIP   761      17.974 -16.695  -1.407
ATOM   4623 H1   TIP   761      17.842 -16.200  -2.216
ATOM   4624 H2   TIP   761      18.306 -17.545  -1.696
ATOM   4625 O    TIP   762     -23.345  -9.633   0.115
ATOM   4626 H1   TIP   762     -22.394  -9.724   0.060
ATOM   4627 H2   TIP   762     -23.541  -9.717   1.048
ATOM   4628 O    TIP   763      -7.115  21.619  -9.877
ATOM   4629 H1   TIP   763      -6.345  21.274  -9.424
ATOM   4630 H2   TIP   763      -7.152  22.540  -9.621
ATOM   4631 O    TIP   764     -15.810  16.066   5.016
ATOM   4632 H1   TIP   764     -15.099  15.650   5.503
ATOM   4633 H2   TIP   764     -15.621  17.003   5.067
ATOM   4634 O    TIP   765       8.849  24.214   1.265
ATOM   4635 H1   TIP   765       8.496  24.582   0.455
ATOM   4636 H2   TIP   765       9.476  23.552   0.974
ATOM   4637 O    TIP   766       8.126   0.420 -21.409
ATOM   4638 H1   TIP   766       7.213   0.229 -21.624
ATOM   4639 H2   TIP   766       8.099   0.740 -20.508
ATOM   4640 O    TIP   767      23.978  -8.269 -15.079
ATOM   4641 H1   TIP   767      24.897  -8.024 -15.190
ATOM   4642 H2   TIP   767      23.778  -8.045 -14.170
ATOM   4643 O    TIP   768     -10.327  28.180 -18.405
ATOM   4644 H1   TIP   768     -10.439  27.649 -17.616
ATOM   4645 H2   TIP   768      -9.385  28.345 -18.451
ATOM   4646 O    TIP   769      -9.407  14.978 -11.802
ATOM   4647 H1   TIP   769      -8.457  14.871 -11.836
ATOM   4648 H2   TIP   769      -9.594  15.173 -10.884
ATOM   4649 O    TIP   770      -8.268 -13.267 -17.651
ATOM   4650 H1   TIP   770      -8.123 -12.946 -16.761
ATOM   4651 H2   TIP   770      -8.685 -12.535 -18.105
ATOM   4652 O    TIP   771     -21.557  -3.847 -14.877
ATOM   4653 H1   TIP   771     -20.702  -3.864 -15.307
ATOM   4654 H2   TIP   771     -21.999  -4.637 -15.188
ATOM   4655 O    TIP   772      23.605 -19.659  -8.517
ATOM   4656 H1   TIP   772      23.707 -19.569  -9.465
ATOM   4657 H2   TIP   772      23.741 -18.776  -8.176
ATOM   4658 O    TIP   773      15.698  12.785  -7.358
ATOM   4659 H1   TIP   773      15.841  12.221  -8.117
ATOM   4660 H2   TIP   773      14.759  12.721  -7.184
ATOM   4661 O    TIP   774     -10.494  -3.080   7.954
ATOM   4662 H1   TIP   774      -9.758  -2.624   7.546
ATOM   4663 H2   TIP   774     -10.109  -3.534   8.703
ATOM   4664 O    TIP   775     -10.029  -7.384  12.248
ATOM   4665 H1   TIP   775     -10.921  -7.305  11.911
ATOM   4666 H2   TIP   775      -9.639  -8.091  11.734
ATOM   4667 O    TIP   776      16.415 -13.071  -3.060
ATOM   4668 H1   TIP   776      16.421 -12.636  -3.912
ATOM   4669 H2   TIP   776      15.760 -12.593  -2.550
ATOM   4670 O    TIP   777     -12.109 -17.176  11.949
ATOM   4671 H1   TIP   777     -12.987 -17.305  12.308
ATOM   4672 H2   TIP   777     -11.558 -17.790  12.433
ATOM   4673 O    TIP   778     -14.544  -8.026   6.290
ATOM   4674 H1   TIP   778     -14.716  -7.222   6.778
ATOM   4675 H2   TIP   778     -15.294  -8.117   5.702
ATOM   4676 O    TIP   779     -12.019  11.865 -14.057
ATOM   4677 H1   TIP   779     -12.005  10.924 -14.234
ATOM   4678 H2   TIP   779     -11.494  11.968 -13.263
ATOM   4679 O    TIP   780     -23.287  10.508  -8.746
ATOM   4680 H1   TIP   780     -23.101  10.188  -9.629
ATOM   4681 H2   TIP   780     -24.227  10.368  -8.633
ATOM   4682 O    TIP   781     -16.825  13.090   1.333
ATOM   4683 H1   TIP   781     -17.583  13.412   1.818
ATOM   4684 H2   TIP   781     -16.573  12.285   1.786
ATOM   4685 O    TIP   782      15.111  -1.613  21.001
ATOM   4686 H1   TIP   782      14.375  -1.052  20.757
ATOM   4687 H2   TIP   782      14.717  -2.471  21.159
ATOM   4688 O    TIP   783     -16.431  -8.492  12.004
ATOM   4689 H1   TIP   783     -16.248  -8.779  11.110
ATOM   4690 H2   TIP   783     -17.386  -8.438  12.049
ATOM   4691 O    TIP   784       0.895  -1.565 -18.544
ATOM   4692 H1   TIP   784       0.077  -1.830 -18.965
ATOM   4693 H2   TIP   784       1.101  -0.715 -18.932
ATOM   4694 O    TIP   785      17.738 -25.627  -6.684
ATOM   4695 H1   TIP   785      17.403 -25.680  -5.789
ATOM   4696 H2   TIP   785      17.542 -24.733  -6.963
ATOM   4697 O    TIP   786     -19.280   0.375 -20.425
ATOM   4698 H1   TIP   786     -19.735   0.052 -21.202
ATOM   4699 H2   TIP   786     -18.550   0.890 -20.769
ATOM   4700 O    TIP   787      29.168  -5.223 -14.256
ATOM   4701 H1   TIP   787      29.604  -5.825 -13.654
ATOM   4702 H2   TIP   787      29.023  -4.430 -13.740
ATOM   4703 O    TIP   788     -22.050 -10.314 -16.272
ATOM   4704 H1   TIP   788     -22.167  -9.384 -16.465
ATOM   4705 H2   TIP   788     -22.134 -10.748 -17.121
ATOM   4706 O    TIP   789      -6.567  24.771  -4.091
ATOM   4707 H1   TIP   789      -5.908  24.477  -4.719
ATOM   4708 H2   TIP   789      -6.062  25.111  -3.352
ATOM   4709 O    TIP   790      -3.899   0.426 -14.153
ATOM   4710 H1   TIP   790      -3.096   0.908 -13.957
ATOM   4711 H2   TIP   790      -4.553   0.798 -13.562
ATOM   4712 O    TIP   791     -21.325  23.870 -12.194
ATOM   4713 H1   TIP   791     -21.208  23.012 -12.602
ATOM   4714 H2   TIP   791     -20.632  23.919 -11.535
ATOM   4715 O    TIP   792     -29.008 -16.708  -0.593
ATOM   4716 H1   TIP   792     -29.193 -15.769  -0.628
ATOM   4717 H2   TIP   792     -28.388 -16.857  -1.306
ATOM   4718 O    TIP   793       7.162 -13.902   8.469
ATOM   4719 H1   TIP   793       6.698 -13.508   7.731
ATOM   4720 H2   TIP   793       7.892 -14.375   8.070
ATOM   4721 O    TIP   794      10.929 -23.320 -20.063
ATOM   4722 H1   TIP   794      11.252 -23.582 -19.201
ATOM   4723 H2   TIP   794      11.720 -23.143 -20.573
ATOM   4724 O    TIP   795      -6.206  -9.129  15.024
ATOM   4725 H1   TIP   795      -6.062  -9.824  14.382
ATOM   4726 H2   TIP   795      -6.517  -8.385  14.508
ATOM   4727 O    TIP   796       6.542 -23.682 -16.035
ATOM   4728 H1   TIP   796       6.150 -22.990 -15.503
ATOM   4729 H2   TIP   796       7.233 -24.048 -15.483
ATOM   4730 O    TIP   797      14.904 -26.050  -8.103
ATOM   4731 H1   TIP   797      15.385 -25.227  -8.190
ATOM   4732 H2   TIP   797      15.066 -26.329  -7.202
ATOM   4733 O    TIP   798      10.495   6.546  -7.984
ATOM   4734 H1   TIP   798      11.357   6.335  -8.341
ATOM   4735 H2   TIP   798      10.667   6.816  -7.082
ATOM   4736 O    TIP   799      -4.455   8.356   9.150
ATOM   4737 H1   TIP   799      -4.104   8.441  10.037
ATOM   4738 H2   TIP   799      -5.368   8.632   9.225
ATOM   4739 O    TIP   800      28.654  -1.273 -10.715
ATOM   4740 H1   TIP   800      27.857  -1.570 -10.276
ATOM   4741 H2   TIP   800      28.458  -1.350 -11.648
ATOM   4742 O    TIP   801     -21.541   8.232 -11.126
ATOM   4743 H1   TIP   801     -22.119   8.330 -11.882
ATOM   4744 H2   TIP   801     -21.788   7.390 -10.743
ATOM   4745 O    TIP   802     -26.827  25.023  -5.081
ATOM   4746 H1   TIP   802     -26.101  24.841  -4.485
ATOM   4747 H2   TIP   802     -26.853  25.978  -5.143
ATOM   4748 O    TIP   803       3.772 -17.198  18.539
ATOM   4749 H1   TIP   803       3.274 -17.367  17.740
ATOM   4750 H2   TIP   803       4.305 -17.983  18.661
ATOM   4751 O    TIP   804     -22.321  -1.927 -21.657
ATOM   4752 H1   TIP   804     -21.417  -1.947 -21.972
ATOM   4753 H2   TIP   804     -22.668  -2.794 -21.867
ATOM   4754 O    TIP   805       1.846  18.751   3.440
ATOM   4755 H1   TIP   805       1.757  17.882   3.049
ATOM   4756 H2   TIP   805       1.065  18.851   3.983
ATOM   4757 O    TIP   806     -27.398  -5.459 -19.538
ATOM   4758 H1   TIP   806     -27.846  -5.950 -18.849
ATOM   4759 H2   TIP   806     -26.468  -5.542 -19.327
ATOM   4760 O    TIP   807       8.145  -8.482  11.940
ATOM   4761 H1   TIP   807       9.100  -8.465  11.870
ATOM   4762 H2   TIP   807       7.936  -7.772  12.546
ATOM   4763 O    TIP   808      23.795 -12.938  -1.650
ATOM   4764 H1   TIP   808      23.367 -12.107  -1.445
ATOM   4765 H2   TIP   808      24.241 -12.780  -2.482
ATOM   4766 O    TIP   809      -2.419 -18.120  11.614
ATOM   4767 H1   TIP   809      -2.297 -17.410  10.984
ATOM   4768 H2   TIP   809      -1.547 -18.501  11.718
ATOM   4769 O    TIP   810       3.057   5.274  11.428
ATOM   4770 H1   TIP   810       2.965   5.819  10.647
ATOM   4771 H2   TIP   810       3.878   5.562  11.827
ATOM   4772 O    TIP   811      15.142 -18.223 -14.970
ATOM   4773 H1   TIP   811      15.908 -17.945 -15.472
ATOM   4774 H2   TIP   811      14.526 -17.495 -15.048
ATOM   4775 O    TIP   812     -28.103   2.680  -6.766
ATOM   4776 H1   TIP   812     -27.450   2.000  -6.929
ATOM   4777 H2   TIP   812     -28.716   2.282  -6.148
ATOM   4778 O    TIP   813     -10.303  -4.352 -17.643
ATOM   4779 H1   TIP   813      -9.498  -4.584 -18.106
ATOM   4780 H2   TIP   813     -10.384  -3.406 -17.760
ATOM   4781 O    TIP   814     -11.935 -16.318 -20.189
ATOM   4782 H1   TIP   814     -11.723 -17.250 -20.236
ATOM   4783 H2   TIP   814     -11.109 -15.873 -20.379
ATOM   4784 O    TIP   815     -15.393 -23.746 -14.228
ATOM   4785 H1   TIP   815     -16.139 -23.633 -13.639
ATOM   4786 H2   TIP   815     -15.653 -23.300 -15.034
ATOM   4787 O    TIP   816      19.536   2.290   5.956
ATOM   4788 H1   TIP   816      20.186   1.647   6.237
ATOM   4789 H2   TIP   816      18.760   1.771   5.746
ATOM   4790 O    TIP   817     -21.582  -8.000   7.024
ATOM   4791 H1   TIP   817     -22.181  -8.667   6.688
ATOM   4792 H2   TIP   817     -22.080  -7.183   6.975
ATOM   4793 O    TIP   818      -2.276  20.358 -12.262
ATOM   4794 H1   TIP   818      -1.396  20.116 -11.972
ATOM   4795 H2   TIP   818      -2.132  21.004 -12.954
ATOM   4796 O    TIP   819     -17.557  11.615  -9.608
ATOM   4797 H1   TIP   819     -17.080  11.307 -10.379
ATOM   4798 H2   TIP   819     -18.190  10.921  -9.424
ATOM   4799 O    TIP   820     -11.555  18.069  -9.349
ATOM   4800 H1   TIP   820     -12.360  17.933  -8.849
ATOM   4801 H2   TIP   820     -11.804  17.900 -10.257
ATOM   4802 O    TIP   821     -24.583  -6.104  -2.719
ATOM   4803 H1   TIP   821     -24.841  -6.938  -2.327
ATOM   4804 H2   TIP   821     -24.514  -5.501  -1.979
ATOM   4805 O    TIP   822      22.829 -21.428  14.144
ATOM   4806 H1   TIP   822      23.071 -20.826  13.440
ATOM   4807 H2   TIP   822      22.756 -22.281  13.717
ATOM   4808 O    TIP   823      21.104 -12.557 -10.418
ATOM   4809 H1   TIP   823      21.913 -12.257 -10.005
ATOM   4810 H2   TIP   823      21.202 -13.508 -10.477
ATOM   4811 O    TIP   824     -23.257   9.503  14.119
ATOM   4812 H1   TIP   824     -23.707   9.435  14.961
ATOM   4813 H2   TIP   824     -23.806   9.006  13.513
ATOM   4814 O    TIP   825       2.082   2.503   7.685
ATOM   4815 H1   TIP   825       2.830   2.588   8.275
ATOM   4816 H2   TIP   825       1.918   1.562   7.638
ATOM   4817 O    TIP   826      -2.911 -24.802  15.001
ATOM   4818 H1   TIP   826      -3.489 -24.161  14.587
ATOM   4819 H2   TIP   826      -2.042 -24.601  14.655
ATOM   4820 O    TIP   827      24.427  -7.522   5.488
ATOM   4821 H1   TIP   827      23.704  -7.919   5.973
ATOM   4822 H2   TIP   827      25.129  -8.173   5.526
ATOM   4823 O    TIP   828     -14.172   0.421 -14.441
ATOM   4824 H1   TIP   828     -15.064   0.428 -14.094
ATOM   4825 H2   TIP   828     -14.267   0.688 -15.355
ATOM   4826 O    TIP   829      22.803  24.696  -2.564
ATOM   4827 H1   TIP   829      22.031  25.256  -2.486
ATOM   4828 H2   TIP   829      23.294  25.064  -3.299
ATOM   4829 O    TIP   830      -9.222 -10.374  20.922
ATOM   4830 H1   TIP   830      -9.258 -11.232  20.498
ATOM   4831 H2   TIP   830      -8.777  -9.811  20.289
ATOM   4832 O    TIP   831      15.545  -5.249  -0.122
ATOM   4833 H1   TIP   831      15.348  -6.159  -0.342
ATOM   4834 H2   TIP   831      16.049  -5.301   0.690
ATOM   4835 O    TIP   832      15.557 -21.882 -13.513
ATOM   4836 H1   TIP   832      15.337 -22.224 -12.647
ATOM   4837 H2   TIP   832      15.532 -22.648 -14.087
ATOM   4838 O    TIP   833     -18.318   8.939  -2.527
ATOM   4839 H1   TIP   833     -18.985   9.507  -2.913
ATOM   4840 H2   TIP   833     -17.747   8.706  -3.259
ATOM   4841 O    TIP   834     -16.288   3.643   9.199
ATOM   4842 H1   TIP   834     -16.712   4.415   8.824
ATOM   4843 H2   TIP   834     -15.941   3.168   8.444
ATOM   4844 O    TIP   835     -18.068 -14.609 -13.853
ATOM   4845 H1   TIP   835     -17.710 -15.471 -13.643
ATOM   4846 H2   TIP   835     -18.874 -14.794 -14.335
ATOM   4847 O    TIP   836       7.824 -23.806  21.159
ATOM   4848 H1   TIP   836       8.650 -24.176  20.848
ATOM   4849 H2   TIP   836       7.572 -24.364  21.895
ATOM   4850 O    TIP   837      -3.797   2.971   2.742
ATOM   4851 H1   TIP   837      -3.272   2.880   3.537
ATOM   4852 H2   TIP   837      -4.311   3.766   2.884
ATOM   4853 O    TIP   838      11.872  -7.447  10.861
ATOM   4854 H1   TIP   838      11.542  -7.854  10.059
ATOM   4855 H2   TIP   838      12.824  -7.488  10.776
ATOM   4856 O    TIP   839     -14.481 -18.513   9.932
ATOM   4857 H1   TIP   839     -15.072 -18.551  10.684
ATOM   4858 H2   TIP   839     -14.711 -17.697   9.487
ATOM   4859 O    TIP   840     -13.023 -15.600   9.441
ATOM   4860 H1   TIP   840     -12.783 -15.623  10.367
ATOM   4861 H2   TIP   840     -13.978 -15.659   9.438
ATOM   4862 O    TIP   841     -19.836 -10.536   4.273
ATOM   4863 H1   TIP   841     -20.491 -11.212   4.101
ATOM   4864 H2   TIP   841     -19.123 -10.731   3.665
ATOM   4865 O    TIP   842     -25.778   1.201   3.474
ATOM   4866 H1   TIP   842     -26.098   1.101   2.578
ATOM   4867 H2   TIP   842     -25.234   1.988   3.450
ATOM   4868 O    TIP   843      -6.101  10.119   0.934
ATOM   4869 H1   TIP   843      -6.186   9.247   0.551
ATOM   4870 H2   TIP   843      -5.441  10.556   0.396
ATOM   4871 O    TIP   844     -16.015  23.839 -20.951
ATOM   4872 H1   TIP   844     -15.151  23.584 -21.272
ATOM   4873 H2   TIP   844     -16.341  23.064 -20.494
ATOM   4874 O    TIP   845      -3.759  21.318  -3.296
ATOM   4875 H1   TIP   845      -3.218  20.715  -2.788
ATOM   4876 H2   TIP   845      -3.204  22.087  -3.428
ATOM   4877 O    TIP   846      14.613 -27.214  -1.021
ATOM   4878 H1   TIP   846      14.575 -26.910  -0.114
ATOM   4879 H2   TIP   846      13.992 -26.656  -1.488
ATOM   4880 O    TIP   847       2.759   4.852 -16.525
ATOM   4881 H1   TIP   847       2.240   4.048 -16.514
ATOM   4882 H2   TIP   847       2.535   5.294 -15.706
ATOM   4883 O    TIP   848      20.665 -23.808  -7.204
ATOM   4884 H1   TIP   848      19.783 -23.531  -6.955
ATOM   4885 H2   TIP   848      20.767 -23.503  -8.105
ATOM   4886 O    TIP   849     -16.950  23.832  16.502
ATOM   4887 H1   TIP   849     -17.184  24.756  16.594
ATOM   4888 H2   TIP   849     -16.484  23.784  15.667
ATOM   4889 O    TIP   850     -23.120 -23.941   9.871
ATOM   4890 H1   TIP   850     -23.732 -23.214   9.757
ATOM   4891 H2   TIP   850     -22.875 -23.906  10.796
ATOM   4892 O    TIP   851      21.189  -8.022 -11.609
ATOM   4893 H1   TIP   851      21.332  -8.229 -12.532
ATOM   4894 H2   TIP   851      20.609  -8.715 -11.294
ATOM   4895 O    TIP   852      -8.011  -5.320 -18.739
ATOM   4896 H1   TIP   852      -7.560  -6.074 -19.116
ATOM   4897 H2   TIP   852      -7.308  -4.737 -18.452
ATOM   4898 O    TIP   853      22.244  -5.327 -11.592
ATOM   4899 H1   TIP   853      21.289  -5.389 -11.594
ATOM   4900 H2   TIP   853      22.443  -4.718 -10.881
ATOM   4901 O    TIP   854       6.265  17.794  -5.719
ATOM   4902 H1   TIP   854       6.068  18.015  -4.809
ATOM   4903 H2   TIP   854       5.411  17.628  -6.117
ATOM   4904 O    TIP   855       4.723 -12.486 -21.425
ATOM   4905 H1   TIP   855       3.877 -12.917 -21.543
ATOM   4906 H2   TIP   855       4.794 -12.352 -20.480
ATOM   4907 O    TIP   856       3.648  19.855  -6.604
ATOM   4908 H1   TIP   856       2.934  20.480  -6.478
ATOM   4909 H2   TIP   856       4.163  20.221  -7.323
ATOM   4910 O    TIP   857     -23.529   2.939   3.654
ATOM   4911 H1   TIP   857     -22.881   2.791   2.966
ATOM   4912 H2   TIP   857     -23.095   2.654   4.458
ATOM   4913 O    TIP   858      14.484  -8.284   1.457
ATOM   4914 H1   TIP   858      15.392  -8.585   1.445
ATOM   4915 H2   TIP   858      14.247  -8.196   0.534
ATOM   4916 O    TIP   859       2.713  11.911  -7.994
ATOM   4917 H1   TIP   859       2.538  12.820  -7.749
ATOM   4918 H2   TIP   859       2.467  11.402  -7.222
ATOM   4919 O    TIP   860      -1.396  24.038  11.495
ATOM   4920 H1   TIP   860      -1.187  23.166  11.828
ATOM   4921 H2   TIP   860      -0.546  24.430  11.296
ATOM   4922 O    TIP   861     -20.194   2.295 -15.540
ATOM   4923 H1   TIP   861     -20.817   1.580 -15.410
ATOM   4924 H2   TIP   861     -19.778   2.103 -16.380
ATOM   4925 O    TIP   862     -18.553  27.773   4.501
ATOM   4926 H1   TIP   862     -19.081  27.358   5.183
ATOM   4927 H2   TIP   862     -18.952  27.486   3.680
ATOM   4928 O    TIP   863      -6.264 -20.725  14.706
ATOM   4929 H1   TIP   863      -5.925 -20.367  15.526
ATOM   4930 H2   TIP   863      -5.589 -20.525  14.058
ATOM   4931 O    TIP   864      13.152 -24.248   7.165
ATOM   4932 H1   TIP   864      12.800 -25.037   6.755
ATOM   4933 H2   TIP   864      13.382 -23.678   6.432
ATOM   4934 O    TIP   865     -27.246   3.979  -9.028
ATOM   4935 H1   TIP   865     -27.678   3.443  -8.363
ATOM   4936 H2   TIP   865     -27.211   3.418  -9.803
ATOM   4937 O    TIP   866      -6.703  10.270   3.669
ATOM   4938 H1   TIP   866      -6.388   9.701   2.967
ATOM   4939 H2   TIP   866      -7.387  10.799   3.260
ATOM   4940 O    TIP   867       6.431 -27.486 -12.850
ATOM   4941 H1   TIP   867       6.370 -26.530 -12.853
ATOM   4942 H2   TIP   867       5.553 -27.783 -13.089
ATOM   4943 O    TIP   868     -18.978 -24.957   5.541
ATOM   4944 H1   TIP   868     -19.787 -25.305   5.916
ATOM   4945 H2   TIP   868     -18.741 -24.229   6.114
ATOM   4946 O    TIP   869      -8.653   7.420 -10.205
ATOM   4947 H1   TIP   869      -8.026   7.267  -9.499
ATOM   4948 H2   TIP   869      -8.575   6.649 -10.767
ATOM   4949 O    TIP   870     -10.917 -10.795  12.179
ATOM   4950 H1   TIP   870     -11.740 -11.211  12.438
ATOM   4951 H2   TIP   870     -10.441 -10.673  13.000
ATOM   4952 O    TIP   871     -17.355  11.558  -5.318
ATOM   4953 H1   TIP   871     -17.974  12.278  -5.435
ATOM   4954 H2   TIP   871     -17.800  10.951  -4.726
ATOM   4955 O    TIP   872      10.543 -12.307  21.441
ATOM   4956 H1   TIP   872       9.851 -12.785  21.898
ATOM   4957 H2   TIP   872      10.564 -11.450  21.865
ATOM   4958 O    TIP   873     -10.430   8.450  -8.113
ATOM   4959 H1   TIP   873     -11.063   7.733  -8.133
ATOM   4960 H2   TIP   873      -9.909   8.335  -8.907
ATOM   4961 O    TIP   874      16.066   6.481   9.039
ATOM   4962 H1   TIP   874      15.633   7.010   8.369
ATOM   4963 H2   TIP   874      16.908   6.913   9.180
ATOM   4964 O    TIP   875     -11.695 -27.849  -2.759
ATOM   4965 H1   TIP   875     -11.805 -28.342  -3.572
ATOM   4966 H2   TIP   875     -11.858 -28.489  -2.066
ATOM   4967 O    TIP   876     -13.408  -4.260 -15.911
ATOM   4968 H1   TIP   876     -13.583  -3.745 -16.699
ATOM   4969 H2   TIP   876     -14.138  -4.877 -15.860
ATOM   4970 O    TIP   877      26.532   1.561 -19.190
ATOM   4971 H1   TIP   877      26.222   0.739 -19.569
ATOM   4972 H2   TIP   877      25.849   2.197 -19.402
ATOM   4973 O    TIP   878      -9.440 -12.756  19.715
ATOM   4974 H1   TIP   878     -10.337 -13.024  19.513
ATOM   4975 H2   TIP   878      -8.966 -12.863  18.890
ATOM   4976 O    TIP   879     -17.716  26.989  -3.702
ATOM   4977 H1   TIP   879     -17.506  27.155  -2.783
ATOM   4978 H2   TIP   879     -18.366  26.287  -3.678
ATOM   4979 O    TIP   880       2.314  19.294  -3.918
ATOM   4980 H1   TIP   880       1.528  19.771  -3.651
ATOM   4981 H2   TIP   880       2.505  19.618  -4.798
ATOM   4982 O    TIP   881      12.913 -22.826 -15.280
ATOM   4983 H1   TIP   881      13.737 -23.217 -14.992
ATOM   4984 H2   TIP   881      12.677 -23.316 -16.068
ATOM   4985 O    TIP   882     -18.897 -25.660  -3.022
ATOM   4986 H1   TIP   882     -19.611 -25.118  -2.686
ATOM   4987 H2   TIP   882     -19.188 -25.928  -3.893
ATOM   4988 O    TIP   883      -8.481 -11.837 -15.369
ATOM   4989 H1   TIP   883      -8.944 -12.171 -14.601
ATOM   4990 H2   TIP   883      -8.512 -10.886 -15.274
ATOM   4991 O    TIP   884      16.038  -1.772 -19.258
ATOM   4992 H1   TIP   884      15.640  -1.232 -19.941
ATOM   4993 H2   TIP   884      16.850  -1.318 -19.035
ATOM   4994 O    TIP   885     -18.633 -22.587   3.978
ATOM   4995 H1   TIP   885     -17.788 -22.312   4.332
ATOM   4996 H2   TIP   885     -18.943 -23.257   4.588
ATOM   4997 O    TIP   886      13.138  20.892  -6.422
ATOM   4998 H1   TIP   886      14.036  20.786  -6.735
ATOM   4999 H2   TIP   886      13.228  21.058  -5.484
ATOM   5000 O    TIP   887       9.315  13.097  -6.656
ATOM   5001 H1   TIP   887       9.464  12.306  -6.139
ATOM   5002 H2   TIP   887       9.829  13.773  -6.215
ATOM   5003 O    TIP   888       1.132  14.141 -11.094
ATOM   5004 H1   TIP   888       0.881  13.346 -11.564
ATOM   5005 H2   TIP   888       1.718  14.600 -11.694
ATOM   5006 O    TIP   889      15.022  -8.038 -17.172
ATOM   5007 H1   TIP   889      15.415  -7.246 -16.806
ATOM   5008 H2   TIP   889      14.197  -7.742 -17.556
ATOM   5009 O    TIP   890     -17.156  19.591  -2.025
ATOM   5010 H1   TIP   890     -16.832  18.741  -1.728
ATOM   5011 H2   TIP   890     -16.660  19.772  -2.823
ATOM   5012 O    TIP   891      23.641  -5.005  11.060
ATOM   5013 H1   TIP   891      23.408  -5.044  10.132
ATOM   5014 H2   TIP   891      24.591  -4.892  11.065
ATOM   5015 O    TIP   892      -8.170   7.293  10.420
ATOM   5016 H1   TIP   892      -7.973   7.801   9.633
ATOM   5017 H2   TIP   892      -8.414   6.427  10.093
ATOM   5018 O    TIP   893       6.232   2.471 -17.728
ATOM   5019 H1   TIP   893       7.131   2.282 -17.996
ATOM   5020 H2   TIP   893       5.708   1.784 -18.141
ATOM   5021 O    TIP   894      -0.406 -24.145 -21.713
ATOM   5022 H1   TIP   894       0.143 -24.758 -21.224
ATOM   5023 H2   TIP   894      -0.602 -24.599 -22.533
ATOM   5024 O    TIP   895      12.097 -21.719  12.617
ATOM   5025 H1   TIP   895      12.241 -21.011  13.245
ATOM   5026 H2   TIP   895      11.508 -21.343  11.962
ATOM   5027 O    TIP   896       5.941  27.682   4.849
ATOM   5028 H1   TIP   896       5.826  26.922   4.280
ATOM   5029 H2   TIP   896       5.420  27.482   5.627
ATOM   5030 O    TIP   897     -25.349   8.525  -5.330
ATOM   5031 H1   TIP   897     -25.397   7.810  -4.696
ATOM   5032 H2   TIP   897     -24.965   8.129  -6.112
ATOM   5033 O    TIP   898      -3.034 -27.876 -14.036
ATOM   5034 H1   TIP   898      -3.030 -28.468 -14.788
ATOM   5035 H2   TIP   898      -2.126 -27.866 -13.732
ATOM   5036 O    TIP   899       4.010  16.423  -7.913
ATOM   5037 H1   TIP   899       3.634  17.229  -8.268
ATOM   5038 H2   TIP   899       4.600  16.111  -8.597
ATOM   5039 O    TIP   900       4.717  -3.119 -21.243
ATOM   5040 H1   TIP   900       3.868  -2.728 -21.449
ATOM   5041 H2   TIP   900       4.553  -4.062 -21.238
ATOM   5042 O    TIP   901      22.299 -16.923 -17.446
ATOM   5043 H1   TIP   901      22.859 -16.306 -17.917
ATOM   5044 H2   TIP   901      21.411 -16.705 -17.728
ATOM   5045 O    TIP   902      -0.879  10.621  12.138
ATOM   5046 H1   TIP   902      -0.361   9.944  11.703
ATOM   5047 H2   TIP   902      -1.751  10.237  12.227
ATOM   5048 O    TIP   903      24.989 -16.583  -1.691
ATOM   5049 H1   TIP   903      24.193 -16.487  -2.213
ATOM   5050 H2   TIP   903      24.799 -16.120  -0.875
ATOM   5051 O    TIP   904      20.206  -1.583 -18.355
ATOM   5052 H1   TIP   904      20.243  -1.239 -17.463
ATOM   5053 H2   TIP   904      19.427  -1.179 -18.736
ATOM   5054 O    TIP   905      23.577 -16.823  -8.029
ATOM   5055 H1   TIP   905      24.099 -16.022  -7.999
ATOM   5056 H2   TIP   905      22.706 -16.533  -8.301
ATOM   5057 O    TIP   906     -18.475   7.932  10.772
ATOM   5058 H1   TIP   906     -18.404   8.138  11.703
ATOM   5059 H2   TIP   906     -17.736   8.386  10.368
ATOM   5060 O    TIP   907     -13.253  28.134 -18.825
ATOM   5061 H1   TIP   907     -12.299  28.198 -18.780
ATOM   5062 H2   TIP   907     -13.434  27.196 -18.776
ATOM   5063 O    TIP   908       4.536 -23.910  15.041
ATOM   5064 H1   TIP   908       5.047 -24.235  14.300
ATOM   5065 H2   TIP   908       5.180 -23.490  15.612
ATOM   5066 O    TIP   909       1.297   9.493   7.166
ATOM   5067 H1   TIP   909       0.419   9.542   6.788
ATOM   5068 H2   TIP   909       1.788  10.186   6.724
ATOM   5069 O    TIP   910      -0.145 -20.041 -14.835
ATOM   5070 H1   TIP   910       0.620 -19.522 -14.588
ATOM   5071 H2   TIP   910      -0.600 -19.505 -15.485
ATOM   5072 O    TIP   911      -6.935  23.811 -12.354
ATOM   5073 H1   TIP   911      -6.624  24.167 -13.187
ATOM   5074 H2   TIP   911      -6.140  23.534 -11.899
ATOM   5075 O    TIP   912     -18.088  13.815 -16.534
ATOM   5076 H1   TIP   912     -18.572  13.608 -15.735
ATOM   5077 H2   TIP   912     -17.849  14.737 -16.438
ATOM   5078 O    TIP   913      12.200 -14.565 -19.141
ATOM   5079 H1   TIP   913      12.474 -15.471 -19.002
ATOM   5080 H2   TIP   913      11.568 -14.612 -19.858
ATOM   5081 O    TIP   914       1.641  12.079   3.936
ATOM   5082 H1   TIP   914       1.365  11.341   3.393
ATOM   5083 H2   TIP   914       0.939  12.182   4.578
ATOM   5084 O    TIP   915       6.591  21.150 -11.249
ATOM   5085 H1   TIP   915       6.184  20.982 -12.099
ATOM   5086 H2   TIP   915       6.478  22.090 -11.110
ATOM   5087 O    TIP   916     -22.432  25.581  -5.435
ATOM   5088 H1   TIP   916     -22.389  26.509  -5.206
ATOM   5089 H2   TIP   916     -22.167  25.124  -4.637
ATOM   5090 O    TIP   917     -27.447  -7.170  -3.639
ATOM   5091 H1   TIP   917     -28.165  -7.738  -3.360
ATOM   5092 H2   TIP   917     -26.863  -7.131  -2.881
ATOM   5093 O    TIP   918      -1.034  12.643  -0.403
ATOM   5094 H1   TIP   918      -0.132  12.489  -0.123
ATOM   5095 H2   TIP   918      -1.099  12.210  -1.254
ATOM   5096 O    TIP   919       0.238  26.696  -9.279
ATOM   5097 H1   TIP   919       0.414  27.534  -9.705
ATOM   5098 H2   TIP   919      -0.098  26.136  -9.979
ATOM   5099 O    TIP   920      -0.718 -24.256  13.462
ATOM   5100 H1   TIP   920       0.113 -24.719  13.572
ATOM   5101 H2   TIP   920      -0.941 -24.378  12.539
ATOM   5102 O    TIP   921      -3.648 -20.692  10.264
ATOM   5103 H1   TIP   921      -4.140 -19.901  10.045
ATOM   5104 H2   TIP   921      -3.790 -21.277   9.520
ATOM   5105 O    TIP   922       4.132  23.709  10.165
ATOM   5106 H1   TIP   922       4.543  22.865  10.351
ATOM   5107 H2   TIP   922       4.230  24.209  10.975
ATOM   5108 O    TIP   923     -23.482  -5.190  -7.853
ATOM   5109 H1   TIP   923     -22.606  -5.331  -7.494
ATOM   5110 H2   TIP   923     -24.064  -5.665  -7.260
ATOM   5111 O    TIP   924     -12.070   6.498   7.871
ATOM   5112 H1   TIP   924     -11.794   6.498   6.955
ATOM   5113 H2   TIP   924     -12.117   5.572   8.107
ATOM   5114 O    TIP   925       3.463  19.703   1.391
ATOM   5115 H1   TIP   925       3.999  18.916   1.301
ATOM   5116 H2   TIP   925       2.917  19.536   2.159
ATOM   5117 O    TIP   926       7.596  14.651  -1.901
ATOM   5118 H1   TIP   926       7.260  14.761  -1.012
ATOM   5119 H2   TIP   926       6.816  14.499  -2.435
ATOM   5120 O    TIP   927      -8.939  -9.915  13.950
ATOM   5121 H1   TIP   927      -8.712 -10.222  14.828
ATOM   5122 H2   TIP   927      -8.631  -9.009  13.925
ATOM   5123 O    TIP   928     -29.266  -4.715  -2.551
ATOM   5124 H1   TIP   928     -28.829  -4.612  -3.396
ATOM   5125 H2   TIP   928     -28.635  -5.189  -2.010
ATOM   5126 O    TIP   929     -18.606 -22.600   7.210
ATOM   5127 H1   TIP   929     -18.050 -22.363   7.952
ATOM   5128 H2   TIP   929     -19.092 -21.800   7.007
ATOM   5129 O    TIP   930       5.735  23.694  -8.531
ATOM   5130 H1   TIP   930       5.981  22.851  -8.150
ATOM   5131 H2   TIP   930       4.779  23.705  -8.493
ATOM   5132 O    TIP   931      -2.933   0.767  14.689
ATOM   5133 H1   TIP   931      -2.279   1.362  15.054
ATOM   5134 H2   TIP   931      -2.505   0.377  13.927
ATOM   5135 O    TIP   932     -24.551 -18.286  14.711
ATOM   5136 H1   TIP   932     -24.124 -17.719  14.068
ATOM   5137 H2   TIP   932     -25.484 -18.221  14.507
ATOM   5138 O    TIP   933     -25.513 -16.976  -9.034
ATOM   5139 H1   TIP   933     -24.611 -16.716  -8.847
ATOM   5140 H2   TIP   933     -25.749 -17.561  -8.315
ATOM   5141 O    TIP   934      13.847 -19.125   9.064
ATOM   5142 H1   TIP   934      14.273 -18.603   8.385
ATOM   5143 H2   TIP   934      13.633 -18.495   9.752
ATOM   5144 O    TIP   935      19.801 -19.464   8.596
ATOM   5145 H1   TIP   935      20.314 -19.833   9.314
ATOM   5146 H2   TIP   935      20.063 -18.545   8.559
ATOM   5147 O    TIP   936     -22.964  -4.424  16.256
ATOM   5148 H1   TIP   936     -22.162  -4.246  16.747
ATOM   5149 H2   TIP   936     -23.227  -3.572  15.909
ATOM   5150 O    TIP   937       9.427  -5.559 -19.955
ATOM   5151 H1   TIP   937       8.894  -4.924 -19.477
ATOM   5152 H2   TIP   937       9.975  -5.027 -20.532
ATOM   5153 O    TIP   938     -23.574  13.384  -1.310
ATOM   5154 H1   TIP   938     -23.490  13.896  -2.114
ATOM   5155 H2   TIP   938     -23.785  12.500  -1.609
ATOM   5156 O    TIP   939     -17.472   2.778  11.518
ATOM   5157 H1   TIP   939     -17.074   3.013  10.680
ATOM   5158 H2   TIP   939     -16.737   2.733  12.129
ATOM   5159 O    TIP   940     -21.300  23.195  -3.400
ATOM   5160 H1   TIP   940     -21.437  22.412  -3.933
ATOM   5161 H2   TIP   940     -22.043  23.208  -2.796
ATOM   5162 O    TIP   941       2.197  10.746 -10.375
ATOM   5163 H1   TIP   941       2.546  11.160 -11.165
ATOM   5164 H2   TIP   941       2.225  11.434  -9.711
ATOM   5165 O    TIP   942     -19.647 -15.584 -19.660
ATOM   5166 H1   TIP   942     -20.509 -15.692 -20.062
ATOM   5167 H2   TIP   942     -19.113 -15.179 -20.343
ATOM   5168 O    TIP   943      16.756  -5.261   7.076
ATOM   5169 H1   TIP   943      15.988  -5.829   7.015
ATOM   5170 H2   TIP   943      17.082  -5.392   7.966
ATOM   5171 O    TIP   944     -19.114  21.434  -2.068
ATOM   5172 H1   TIP   944     -18.645  22.060  -2.619
ATOM   5173 H2   TIP   944     -18.592  20.634  -2.114
ATOM   5174 O    TIP   945      -1.945   9.473   1.664
ATOM   5175 H1   TIP   945      -2.322  10.349   1.745
ATOM   5176 H2   TIP   945      -2.284   9.142   0.832
ATOM   5177 O    TIP   946      -6.176   0.321   4.673
ATOM   5178 H1   TIP   946      -6.837   0.988   4.857
ATOM   5179 H2   TIP   946      -5.605   0.329   5.441
ATOM   5180 O    TIP   947      14.483  19.056   2.719
ATOM   5181 H1   TIP   947      14.332  19.545   1.910
ATOM   5182 H2   TIP   947      14.406  18.137   2.462
ATOM   5183 O    TIP   948      13.007  13.139  -6.994
ATOM   5184 H1   TIP   948      12.592  13.876  -6.546
ATOM   5185 H2   TIP   948      13.179  13.461  -7.879
ATOM   5186 O    TIP   949     -29.242  -0.709  -4.928
ATOM   5187 H1   TIP   949     -30.180  -0.895  -4.893
ATOM   5188 H2   TIP   949     -28.878  -1.163  -4.169
ATOM   5189 O    TIP   950      10.570 -18.601 -16.657
ATOM   5190 H1   TIP   950      10.113 -19.073 -17.353
ATOM   5191 H2   TIP   950      10.021 -18.724 -15.882
ATOM   5192 O    TIP   951     -20.060 -18.382  10.682
ATOM   5193 H1   TIP   951     -20.620 -17.606  10.683
ATOM   5194 H2   TIP   951     -19.535 -18.301  11.478
ATOM   5195 O    TIP   952     -22.422 -22.544  -6.617
ATOM   5196 H1   TIP   952     -22.325 -22.839  -7.522
ATOM   5197 H2   TIP   952     -22.611 -23.342  -6.123
ATOM   5198 O    TIP   953      -2.141  25.879   2.786
ATOM   5199 H1   TIP   953      -1.799  26.636   3.263
ATOM   5200 H2   TIP   953      -2.953  26.193   2.388
ATOM   5201 O    TIP   954     -18.304 -15.370  12.369
ATOM   5202 H1   TIP   954     -18.054 -16.293  12.415
ATOM   5203 H2   TIP   954     -19.110 -15.314  12.882
ATOM   5204 O    TIP   955      -1.427  26.175   8.502
ATOM   5205 H1   TIP   955      -0.962  25.374   8.260
ATOM   5206 H2   TIP   955      -1.387  26.197   9.457
ATOM   5207 O    TIP   956      21.763  -1.991  -4.608
ATOM   5208 H1   TIP   956      22.285  -1.190  -4.568
ATOM   5209 H2   TIP   956      21.197  -1.872  -5.370
ATOM   5210 O    TIP   957      12.256   5.657   3.030
ATOM   5211 H1   TIP   957      12.217   6.611   3.104
ATOM   5212 H2   TIP   957      12.397   5.494   2.098
ATOM   5213 O    TIP   958      24.379 -21.364  -6.358
ATOM   5214 H1   TIP   958      24.022 -21.151  -7.221
ATOM   5215 H2   TIP   958      24.272 -20.560  -5.849
ATOM   5216 O    TIP   959      -9.323  -1.385 -15.466
ATOM   5217 H1   TIP   959      -8.852  -1.915 -14.824
ATOM   5218 H2   TIP   959     -10.234  -1.668 -15.389
ATOM   5219 O    TIP   960       4.166  -0.153   8.320
ATOM   5220 H1   TIP   960       3.328  -0.560   8.540
ATOM   5221 H2   TIP   960       4.817  -0.832   8.494
ATOM   5222 O    TIP   961     -11.367  26.145 -16.651
ATOM   5223 H1   TIP   961     -12.269  26.152 -16.970
ATOM   5224 H2   TIP   961     -11.148  25.217 -16.570
ATOM   5225 O    TIP   962      25.635  -2.231  -2.202
ATOM   5226 H1   TIP   962      26.591  -2.183  -2.199
ATOM   5227 H2   TIP   962      25.439  -3.103  -2.544
ATOM   5228 O    TIP   963      15.590 -25.562 -12.399
ATOM   5229 H1   TIP   963      16.274 -25.983 -11.879
ATOM   5230 H2   TIP   963      15.354 -24.781 -11.899
ATOM   5231 O    TIP   964      17.111  -8.265  14.832
ATOM   5232 H1   TIP   964      16.890  -7.998  15.725
ATOM   5233 H2   TIP   964      18.060  -8.389  14.846
ATOM   5234 O    TIP   965      21.392 -15.294 -10.954
ATOM   5235 H1   TIP   965      22.342 -15.221 -10.859
ATOM   5236 H2   TIP   965      21.097 -15.674 -10.127
ATOM   5237 O    TIP   966       7.117 -10.163 -19.024
ATOM   5238 H1   TIP   966       6.328  -9.624 -18.957
ATOM   5239 H2   TIP   966       7.798  -9.557 -19.315
ATOM   5240 O    TIP   967     -13.600 -24.680  14.315
ATOM   5241 H1   TIP   967     -13.134 -24.469  13.507
ATOM   5242 H2   TIP   967     -12.964 -24.516  15.011
ATOM   5243 O    TIP   968     -15.101  24.888   4.407
ATOM   5244 H1   TIP   968     -14.452  25.250   5.009
ATOM   5245 H2   TIP   968     -15.589  24.253   4.931
ATOM   5246 O    TIP   969       3.952  -3.955 -16.475
ATOM   5247 H1   TIP   969       4.577  -3.340 -16.856
ATOM   5248 H2   TIP   969       3.490  -4.325 -17.226
ATOM   5249 O    TIP   970      22.470  -8.882   6.617
ATOM   5250 H1   TIP   970      21.974  -9.005   7.427
ATOM   5251 H2   TIP   970      23.102  -9.600   6.611
ATOM   5252 O    TIP   971      16.406 -14.891 -14.426
ATOM   5253 H1   TIP   971      16.325 -14.984 -13.477
ATOM   5254 H2   TIP   971      17.341 -14.999 -14.600
ATOM   5255 O    TIP   972      -7.551  -9.137 -17.450
ATOM   5256 H1   TIP   972      -7.872  -8.750 -16.636
ATOM   5257 H2   TIP   972      -7.448 -10.067 -17.251
ATOM   5258 O    TIP   973      11.258 -27.364   1.723
ATOM   5259 H1   TIP   973      10.508 -27.904   1.971
ATOM   5260 H2   TIP   973      10.926 -26.799   1.025
ATOM   5261 O    TIP   974      -1.247  17.450  -1.996
ATOM   5262 H1   TIP   974      -0.315  17.271  -1.872
ATOM   5263 H2   TIP   974      -1.689  16.686  -1.625
ATOM   5264 O    TIP   975      -0.868 -17.650  21.589
ATOM   5265 H1   TIP   975      -0.310 -18.130  20.978
ATOM   5266 H2   TIP   975      -1.374 -17.054  21.037
ATOM   5267 O    TIP   976      -4.821  13.573 -10.580
ATOM   5268 H1   TIP   976      -4.853  13.074  -9.764
ATOM   5269 H2   TIP   976      -4.046  13.242 -11.034
ATOM   5270 O    TIP   977      -5.676   3.611   5.192
ATOM   5271 H1   TIP   977      -6.607   3.575   4.972
ATOM   5272 H2   TIP   977      -5.616   3.190   6.049
ATOM   5273 O    TIP   978     -14.015  15.683  -3.319
ATOM   5274 H1   TIP   978     -13.113  15.989  -3.230
ATOM   5275 H2   TIP   978     -14.010  15.142  -4.108
ATOM   5276 O    TIP   979       1.637  15.814   2.571
ATOM   5277 H1   TIP   979       1.929  15.513   3.431
ATOM   5278 H2   TIP   979       2.351  15.578   1.978
ATOM   5279 O    TIP   980     -17.910 -22.866 -12.919
ATOM   5280 H1   TIP   980     -18.523 -22.544 -13.579
ATOM   5281 H2   TIP   980     -18.450 -23.382 -12.320
ATOM   5282 O    TIP   981     -18.950 -18.707  -8.874
ATOM   5283 H1   TIP   981     -19.292 -18.727  -7.980
ATOM   5284 H2   TIP   981     -19.729 -18.729  -9.430
ATOM   5285 O    TIP   982      24.185   3.560  -1.261
ATOM   5286 H1   TIP   982      23.947   3.804  -2.156
ATOM   5287 H2   TIP   982      24.660   4.319  -0.923
ATOM   5288 O    TIP   983     -24.646 -21.068  -5.703
ATOM   5289 H1   TIP   983     -23.783 -21.294  -6.050
ATOM   5290 H2   TIP   983     -25.201 -21.813  -5.932
ATOM   5291 O    TIP   984      24.875 -14.968  -5.469
ATOM   5292 H1   TIP   984      24.771 -15.679  -4.837
ATOM   5293 H2   TIP   984      25.316 -14.274  -4.980
ATOM   5294 O    TIP   985     -11.936  14.907  -7.681
ATOM   5295 H1   TIP   985     -12.480  14.119  -7.670
ATOM   5296 H2   TIP   985     -11.279  14.736  -8.355
ATOM   5297 O    TIP   986     -18.055 -26.100  10.046
ATOM   5298 H1   TIP   986     -18.792 -25.501   9.931
ATOM   5299 H2   TIP   986     -17.754 -26.285   9.157
ATOM   5300 O    TIP   987       3.858   0.079  19.811
ATOM   5301 H1   TIP   987       3.797   0.886  19.301
ATOM   5302 H2   TIP   987       3.451  -0.587  19.258
ATOM   5303 O    TIP   988       2.874 -25.153   2.930
ATOM   5304 H1   TIP   988       2.670 -24.342   2.465
ATOM   5305 H2   TIP   988       3.766 -25.027   3.253
ATOM   5306 O    TIP   989      -2.005   3.291  15.279
ATOM   5307 H1   TIP   989      -1.552   3.909  14.705
ATOM   5308 H2   TIP   989      -1.788   3.582  16.164
ATOM   5309 O    TIP   990      17.330 -25.873 -17.527
ATOM   5310 H1   TIP   990      17.828 -26.490 -18.063
ATOM   5311 H2   TIP   990      17.987 -25.452 -16.972
ATOM   5312 O    TIP   991      -3.674  10.514 -10.252
ATOM   5313 H1   TIP   991      -3.730   9.955 -11.027
ATOM   5314 H2   TIP   991      -4.583  10.642  -9.981
ATOM   5315 O    TIP   992       8.312   7.787  -5.285
ATOM   5316 H1   TIP   992       7.752   7.031  -5.461
ATOM   5317 H2   TIP   992       9.129   7.592  -5.744
ATOM   5318 O    TIP   993     -26.778  -3.041  -7.946
ATOM   5319 H1   TIP   993     -26.847  -2.419  -8.670
ATOM   5320 H2   TIP   993     -27.672  -3.124  -7.615
ATOM   5321 O    TIP   994      -5.432   3.566  16.621
ATOM   5322 H1   TIP   994      -5.748   3.921  17.452
ATOM   5323 H2   TIP   994      -4.915   4.275  16.238
ATOM   5324 O    TIP   995       9.216  10.143 -11.384
ATOM   5325 H1   TIP   995       8.899  10.162 -10.481
ATOM   5326 H2   TIP   995      10.116   9.823 -11.317
ATOM   5327 O    TIP   996      27.614   1.444   6.144
ATOM   5328 H1   TIP   996      27.078   1.847   6.827
ATOM   5329 H2   TIP   996      27.760   0.549   6.450
ATOM   5330 O    TIP   997      18.729  -4.899   0.135
ATOM   5331 H1   TIP   997      19.603  -5.032   0.500
ATOM   5332 H2   TIP   997      18.644  -3.949   0.054
ATOM   5333 O    TIP   998      12.359  14.501  -3.069
ATOM   5334 H1   TIP   998      12.847  13.733  -3.367
ATOM   5335 H2   TIP   998      11.669  14.144  -2.510
ATOM   5336 O    TIP   999     -16.964  -7.692   4.701
ATOM   5337 H1   TIP   999     -17.412  -6.924   5.054
ATOM   5338 H2   TIP   999     -17.340  -8.431   5.179
ATOM   5339 O    TIP  1000      -8.556 -24.658   6.921
ATOM   5340 H1   TIP  1000      -8.587 -25.127   6.088
ATOM   5341 H2   TIP  1000      -7.882 -23.990   6.797
ATOM   5342 O    TIP  1001      11.201  23.032 -15.408
ATOM   5343 H1   TIP  1001      11.785  23.535 -15.976
ATOM   5344 H2   TIP  1001      10.606  23.684 -15.038
ATOM   5345 O    TIP  1002     -25.040   2.505 -11.132
ATOM   5346 H1   TIP  1002     -24.521   1.877 -11.634
ATOM   5347 H2   TIP  1002     -25.941   2.193 -11.216
ATOM   5348 O    TIP  1003      19.803 -14.014  -4.700
ATOM   5349 H1   TIP  1003      20.201 -13.826  -3.850
ATOM   5350 H2   TIP  1003      20.382 -13.591  -5.335
ATOM   5351 O    TIP  1004      -8.168  27.830 -21.616
ATOM   5352 H1   TIP  1004      -8.847  27.172 -21.768
ATOM   5353 H2   TIP  1004      -8.649  28.613 -21.348
ATOM   5354 O    TIP  1005      16.345   6.807 -16.847
ATOM   5355 H1   TIP  1005      15.879   6.572 -16.045
ATOM   5356 H2   TIP  1005      16.327   6.011 -17.378
ATOM   5357 O    TIP  1006     -19.255 -14.017   9.938
ATOM   5358 H1   TIP  1006     -20.064 -13.679  10.321
ATOM   5359 H2   TIP  1006     -18.810 -14.456  10.663
ATOM   5360 O    TIP  1007      11.002   0.336 -21.297
ATOM   5361 H1   TIP  1007      10.793   0.896 -20.550
ATOM   5362 H2   TIP  1007      10.155   0.000 -21.590
ATOM   5363 O    TIP  1008      -0.202  24.835 -11.635
ATOM   5364 H1   TIP  1008      -0.022  24.260 -12.378
ATOM   5365 H2   TIP  1008      -1.155  24.926 -11.627
ATOM   5366 O    TIP  1009     -24.053   3.121  -1.387
ATOM   5367 H1   TIP  1009     -23.938   2.633  -2.202
ATOM   5368 H2   TIP  1009     -23.357   2.800  -0.814
ATOM   5369 O    TIP  1010      -9.123 -13.803  14.702
ATOM   5370 H1   TIP  1010     -10.039 -13.965  14.929
ATOM   5371 H2   TIP  1010      -8.747 -14.675  14.585
ATOM   5372 O    TIP  1011     -19.130  -4.487 -16.614
ATOM   5373 H1   TIP  1011     -18.839  -5.261 -16.133
ATOM   5374 H2   TIP  1011     -18.337  -4.151 -17.031
ATOM   5375 O    TIP  1012       1.608  17.206  -2.097
ATOM   5376 H1   TIP  1012       2.090  17.973  -2.409
ATOM   5377 H2   TIP  1012       1.589  16.613  -2.848
ATOM   5378 O    TIP  1013     -26.804  -9.918   0.295
ATOM   5379 H1   TIP  1013     -26.884  -9.436   1.118
ATOM   5380 H2   TIP  1013     -27.431 -10.636   0.375
ATOM   5381 O    TIP  1014     -22.682 -21.047   7.097
ATOM   5382 H1   TIP  1014     -22.309 -21.801   6.641
ATOM   5383 H2   TIP  1014     -22.686 -20.348   6.444
ATOM   5384 O    TIP  1015      18.010 -21.433 -10.476
ATOM   5385 H1   TIP  1015      18.231 -22.179 -11.033
ATOM   5386 H2   TIP  1015      17.054 -21.446 -10.425
ATOM   5387 O    TIP  1016     -28.245 -11.840 -18.083
ATOM   5388 H1   TIP  1016     -27.852 -11.108 -18.557
ATOM   5389 H2   TIP  1016     -28.038 -11.671 -17.164
ATOM   5390 O    TIP  1017       1.861 -25.467  13.318
ATOM   5391 H1   TIP  1017       2.750 -25.812  13.396
ATOM   5392 H2   TIP  1017       1.933 -24.759  12.678
ATOM   5393 O    TIP  1018      21.261  -7.632   0.876
ATOM   5394 H1   TIP  1018      22.100  -7.754   1.319
ATOM   5395 H2   TIP  1018      21.280  -6.726   0.569
ATOM   5396 O    TIP  1019      16.891 -15.041   0.419
ATOM   5397 H1   TIP  1019      17.631 -14.898   1.009
ATOM   5398 H2   TIP  1019      17.226 -15.644  -0.245
ATOM   5399 O    TIP  1020     -12.082   4.927 -18.718
ATOM   5400 H1   TIP  1020     -11.500   4.358 -19.222
ATOM   5401 H2   TIP  1020     -11.495   5.426 -18.150
ATOM   5402 O    TIP  1021      16.893 -16.916  12.527
ATOM   5403 H1   TIP  1021      17.231 -16.070  12.235
ATOM   5404 H2   TIP  1021      17.042 -17.504  11.787
ATOM   5405 O    TIP  1022     -29.064 -14.433   5.392
ATOM   5406 H1   TIP  1022     -28.573 -14.067   4.656
ATOM   5407 H2   TIP  1022     -29.957 -14.526   5.062
ATOM   5408 O    TIP  1023      18.281 -27.078  -2.808
ATOM   5409 H1   TIP  1023      18.710 -27.730  -2.254
ATOM   5410 H2   TIP  1023      17.576 -27.557  -3.242
ATOM   5411 O    TIP  1024       7.731  14.966 -19.545
ATOM   5412 H1   TIP  1024       7.683  14.011 -19.511
ATOM   5413 H2   TIP  1024       7.085  15.263 -18.905
ATOM   5414 O    TIP  1025     -21.012  14.840   6.164
ATOM   5415 H1   TIP  1025     -20.219  15.245   5.812
ATOM   5416 H2   TIP  1025     -21.399  14.380   5.419
ATOM   5417 O    TIP  1026      28.693 -16.600  -3.955
ATOM   5418 H1   TIP  1026      29.481 -16.614  -4.498
ATOM   5419 H2   TIP  1026      28.837 -17.287  -3.304
ATOM   5420 O    TIP  1027      -4.275   1.034   6.628
ATOM   5421 H1   TIP  1027      -4.817   1.740   6.980
ATOM   5422 H2   TIP  1027      -3.819   1.428   5.885
ATOM   5423 O    TIP  1028       0.139 -27.669 -19.075
ATOM   5424 H1   TIP  1028       0.599 -26.940 -19.490
ATOM   5425 H2   TIP  1028      -0.495 -27.252 -18.491
ATOM   5426 O    TIP  1029     -11.772 -24.106   8.678
ATOM   5427 H1   TIP  1029     -12.448 -24.246   9.340
ATOM   5428 H2   TIP  1029     -12.049 -23.316   8.215
ATOM   5429 O    TIP  1030      22.320 -13.981   5.494
ATOM   5430 H1   TIP  1030      22.075 -13.278   6.095
ATOM   5431 H2   TIP  1030      21.572 -14.577   5.503
ATOM   5432 O    TIP  1031       9.253 -17.426  19.199
ATOM   5433 H1   TIP  1031       9.597 -18.310  19.321
ATOM   5434 H2   TIP  1031       8.321 -17.499  19.405
ATOM   5435 O    TIP  1032       5.883  -9.027  14.937
ATOM   5436 H1   TIP  1032       6.680  -8.644  15.305
ATOM   5437 H2   TIP  1032       5.737  -9.820  15.452
ATOM   5438 O    TIP  1033      -6.198   5.423 -15.260
ATOM   5439 H1   TIP  1033      -5.777   4.690 -14.810
ATOM   5440 H2   TIP  1033      -6.475   5.061 -16.101
ATOM   5441 O    TIP  1034       8.467 -24.244  13.372
ATOM   5442 H1   TIP  1034       8.423 -23.306  13.188
ATOM   5443 H2   TIP  1034       9.346 -24.503  13.094
ATOM   5444 O    TIP  1035      -7.859 -15.530  20.964
ATOM   5445 H1   TIP  1035      -7.820 -15.710  20.025
ATOM   5446 H2   TIP  1035      -8.542 -16.114  21.293
ATOM   5447 O    TIP  1036      -8.606 -11.242 -19.670
ATOM   5448 H1   TIP  1036      -9.027 -11.035 -20.505
ATOM   5449 H2   TIP  1036      -7.722 -10.884 -19.751
ATOM   5450 O    TIP  1037      20.637   4.251   7.821
ATOM   5451 H1   TIP  1037      21.203   4.786   7.264
ATOM   5452 H2   TIP  1037      19.892   4.028   7.263
ATOM   5453 O    TIP  1038      -8.422 -18.524  19.048
ATOM   5454 H1   TIP  1038      -8.259 -17.635  18.732
ATOM   5455 H2   TIP  1038      -8.407 -19.066  18.260
ATOM   5456 O    TIP  1039      18.392  -9.901 -14.883
ATOM   5457 H1   TIP  1039      18.206 -10.719 -14.423
ATOM   5458 H2   TIP  1039      17.701  -9.833 -15.542
ATOM   5459 O    TIP  1040      23.767   8.752 -14.145
ATOM   5460 H1   TIP  1040      23.332   9.596 -14.262
ATOM   5461 H2   TIP  1040      24.464   8.926 -13.512
ATOM   5462 O    TIP  1041     -19.679  -8.800   8.972
ATOM   5463 H1   TIP  1041     -20.391  -8.751   8.335
ATOM   5464 H2   TIP  1041     -19.166  -9.562   8.702
ATOM   5465 O    TIP  1042       6.868 -12.257 -16.983
ATOM   5466 H1   TIP  1042       7.383 -13.046 -17.155
ATOM   5467 H2   TIP  1042       6.858 -11.790 -17.818
ATOM   5468 O    TIP  1043     -26.623   3.736  -1.088
ATOM   5469 H1   TIP  1043     -25.739   3.396  -1.226
ATOM   5470 H2   TIP  1043     -27.163   3.265  -1.722
ATOM   5471 O    TIP  1044       4.231  12.928 -10.851
ATOM   5472 H1   TIP  1044       4.390  12.128 -10.351
ATOM   5473 H2   TIP  1044       3.980  13.578 -10.195
ATOM   5474 O    TIP  1045      26.436   2.240   3.500
ATOM   5475 H1   TIP  1045      26.921   2.177   4.322
ATOM   5476 H2   TIP  1045      25.554   1.938   3.717
ATOM   5477 O    TIP  1046     -14.651   3.026  21.706
ATOM   5478 H1   TIP  1046     -14.021   2.828  22.399
ATOM   5479 H2   TIP  1046     -14.298   2.593  20.929
ATOM   5480 O    TIP  1047      27.043 -10.069  -5.587
ATOM   5481 H1   TIP  1047      26.258 -10.062  -6.134
ATOM   5482 H2   TIP  1047      27.685  -9.557  -6.080
ATOM   5483 O    TIP  1048      -3.640  -4.301  11.566
ATOM   5484 H1   TIP  1048      -4.299  -4.084  12.225
ATOM   5485 H2   TIP  1048      -3.241  -3.462  11.339
ATOM   5486 O    TIP  1049     -13.521  10.746   5.384
ATOM   5487 H1   TIP  1049     -14.317  10.288   5.654
ATOM   5488 H2   TIP  1049     -13.066  10.941   6.203
ATOM   5489 O    TIP  1050     -27.622   4.342 -12.759
ATOM   5490 H1   TIP  1050     -27.365   4.912 -12.034
ATOM   5491 H2   TIP  1050     -27.263   4.767 -13.538
ATOM   5492 O    TIP  1051     -21.062 -24.189  -2.933
ATOM   5493 H1   TIP  1051     -21.635 -24.404  -3.668
ATOM   5494 H2   TIP  1051     -21.205 -23.255  -2.782
ATOM   5495 O    TIP  1052      22.096   7.525  -8.923
ATOM   5496 H1   TIP  1052      22.847   7.885  -9.395
ATOM   5497 H2   TIP  1052      21.735   6.863  -9.513
ATOM   5498 O    TIP  1053      14.383 -10.467  11.359
ATOM   5499 H1   TIP  1053      14.711  -9.709  11.843
ATOM   5500 H2   TIP  1053      13.589 -10.725  11.826
ATOM   5501 O    TIP  1054     -11.788  -0.166 -20.785
ATOM   5502 H1   TIP  1054     -10.849  -0.043 -20.649
ATOM   5503 H2   TIP  1054     -11.886  -0.247 -21.733
ATOM   5504 O    TIP  1055      -9.857 -26.008  21.679
ATOM   5505 H1   TIP  1055      -9.392 -25.462  21.045
ATOM   5506 H2   TIP  1055     -10.609 -26.350  21.196
ATOM   5507 O    TIP  1056      18.188  13.066  -4.333
ATOM   5508 H1   TIP  1056      19.062  13.213  -4.694
ATOM   5509 H2   TIP  1056      18.336  12.908  -3.401
ATOM   5510 O    TIP  1057       1.117   2.127  20.647
ATOM   5511 H1   TIP  1057       1.904   2.357  21.140
ATOM   5512 H2   TIP  1057       1.314   2.383  19.746
ATOM   5513 O    TIP  1058     -27.489   5.255  -5.719
ATOM   5514 H1   TIP  1058     -27.768   4.447  -6.149
ATOM   5515 H2   TIP  1058     -28.122   5.913  -6.007
ATOM   5516 O    TIP  1059     -21.491  27.890  -3.572
ATOM   5517 H1   TIP  1059     -22.129  28.597  -3.482
ATOM   5518 H2   TIP  1059     -20.727  28.305  -3.973
ATOM   5519 O    TIP  1060      28.075  -3.086 -17.474
ATOM   5520 H1   TIP  1060      28.104  -4.043 -17.451
ATOM   5521 H2   TIP  1060      28.854  -2.810 -16.993
ATOM   5522 O    TIP  1061      -8.231 -12.099  12.452
ATOM   5523 H1   TIP  1061      -8.376 -11.233  12.832
ATOM   5524 H2   TIP  1061      -8.989 -12.614  12.731
ATOM   5525 O    TIP  1062      28.331 -12.271  -3.874
ATOM   5526 H1   TIP  1062      27.911 -11.800  -4.594
ATOM   5527 H2   TIP  1062      27.697 -12.945  -3.627
ATOM   5528 O    TIP  1063       4.630  20.593  12.368
ATOM   5529 H1   TIP  1063       4.154  19.948  11.845
ATOM   5530 H2   TIP  1063       5.524  20.567  12.026
ATOM   5531 O    TIP  1064      -0.530  21.199   4.512
ATOM   5532 H1   TIP  1064      -0.407  22.084   4.170
ATOM   5533 H2   TIP  1064      -0.976  20.729   3.808
ATOM   5534 O    TIP  1065     -15.175   2.157   7.074
ATOM   5535 H1   TIP  1065     -15.334   2.019   6.140
ATOM   5536 H2   TIP  1065     -14.519   1.500   7.306
ATOM   5537 O    TIP  1066     -26.015 -11.931  -9.135
ATOM   5538 H1   TIP  1066     -26.083 -11.674 -10.054
ATOM   5539 H2   TIP  1066     -25.176 -11.573  -8.846
ATOM   5540 O    TIP  1067      10.987  23.601  -8.962
ATOM   5541 H1   TIP  1067      10.664  22.702  -8.893
ATOM   5542 H2   TIP  1067      10.210  24.119  -9.170
ATOM   5543 O    TIP  1068     -22.273 -23.244  -9.219
ATOM   5544 H1   TIP  1068     -22.286 -22.694 -10.002
ATOM   5545 H2   TIP  1068     -21.509 -23.808  -9.334
ATOM   5546 O    TIP  1069      -3.301  11.535   4.861
ATOM   5547 H1   TIP  1069      -3.626  10.731   5.267
ATOM   5548 H2   TIP  1069      -2.825  11.238   4.086
ATOM   5549 O    TIP  1070      11.667  15.243 -10.530
ATOM   5550 H1   TIP  1070      12.019  15.931 -11.094
ATOM   5551 H2   TIP  1070      10.717  15.340 -10.596
ATOM   5552 O    TIP  1071     -25.223 -11.245   9.557
ATOM   5553 H1   TIP  1071     -24.670 -11.830  10.075
ATOM   5554 H2   TIP  1071     -25.833 -10.867  10.190
ATOM   5555 O    TIP  1072     -25.132 -22.425   1.375
ATOM   5556 H1   TIP  1072     -24.645 -21.986   2.072
ATOM   5557 H2   TIP  1072     -26.051 -22.263   1.584
ATOM   5558 O    TIP  1073     -16.189 -25.640  -4.082
ATOM   5559 H1   TIP  1073     -16.301 -24.957  -4.743
ATOM   5560 H2   TIP  1073     -17.066 -25.772  -3.721
ATOM   5561 O    TIP  1074       4.055  22.391  -2.229
ATOM   5562 H1   TIP  1074       4.056  21.437  -2.161
ATOM   5563 H2   TIP  1074       3.132  22.637  -2.158
ATOM   5564 O    TIP  1075     -13.109  18.330 -19.508
ATOM   5565 H1   TIP  1075     -13.814  18.848 -19.896
ATOM   5566 H2   TIP  1075     -13.529  17.508 -19.251
ATOM   5567 O    TIP  1076       2.350   7.121   6.036
ATOM   5568 H1   TIP  1076       2.230   7.300   5.103
ATOM   5569 H2   TIP  1076       2.053   7.918   6.474
ATOM   5570 O    TIP  1077      15.329 -14.323  11.501
ATOM   5571 H1   TIP  1077      16.234 -14.167  11.770
ATOM   5572 H2   TIP  1077      14.915 -14.717  12.269
ATOM   5573 O    TIP  1078      -1.790 -27.100 -16.943
ATOM   5574 H1   TIP  1078      -2.480 -26.568 -16.548
ATOM   5575 H2   TIP  1078      -0.976 -26.728 -16.605
ATOM   5576 O    TIP  1079      -6.723 -25.841 -14.300
ATOM   5577 H1   TIP  1079      -6.939 -24.967 -13.976
ATOM   5578 H2   TIP  1079      -5.809 -25.972 -14.048
ATOM   5579 O    TIP  1080      -3.931 -27.106  -2.604
ATOM   5580 H1   TIP  1080      -3.072 -26.708  -2.743
ATOM   5581 H2   TIP  1080      -3.827 -28.010  -2.899
ATOM   5582 O    TIP  1081     -24.830 -22.030  -9.066
ATOM   5583 H1   TIP  1081     -24.929 -22.610  -9.821
ATOM   5584 H2   TIP  1081     -24.931 -22.603  -8.307
ATOM   5585 O    TIP  1082      -8.415  13.142  -8.737
ATOM   5586 H1   TIP  1082      -8.059  12.619  -8.019
ATOM   5587 H2   TIP  1082      -8.344  14.047  -8.433
ATOM   5588 O    TIP  1083       9.992 -14.404   7.646
ATOM   5589 H1   TIP  1083      10.864 -14.745   7.446
ATOM   5590 H2   TIP  1083       9.390 -15.042   7.263
ATOM   5591 O    TIP  1084     -17.536  -1.511 -19.006
ATOM   5592 H1   TIP  1084     -17.825  -2.415 -19.129
ATOM   5593 H2   TIP  1084     -18.051  -1.005 -19.634
ATOM   5594 O    TIP  1085     -15.044  26.181 -16.077
ATOM   5595 H1   TIP  1085     -15.765  25.798 -15.577
ATOM   5596 H2   TIP  1085     -14.487  26.595 -15.418
ATOM   5597 O    TIP  1086      19.658   6.605 -19.940
ATOM   5598 H1   TIP  1086      18.982   6.560 -20.616
ATOM   5599 H2   TIP  1086      20.081   7.452 -20.079
ATOM   5600 O    TIP  1087      24.006 -18.488  -5.597
ATOM   5601 H1   TIP  1087      24.933 -18.393  -5.376
ATOM   5602 H2   TIP  1087      23.872 -17.892  -6.333
ATOM   5603 O    TIP  1088     -22.368 -14.974 -14.658
ATOM   5604 H1   TIP  1088     -22.582 -15.805 -14.235
ATOM   5605 H2   TIP  1088     -23.069 -14.842 -15.297
ATOM   5606 O    TIP  1089     -22.223  -4.402   4.228
ATOM   5607 H1   TIP  1089     -22.029  -5.204   4.713
ATOM   5608 H2   TIP  1089     -23.168  -4.287   4.322
ATOM   5609 O    TIP  1090      12.392 -25.807  -1.497
ATOM   5610 H1   TIP  1090      11.893 -25.785  -0.681
ATOM   5611 H2   TIP  1090      11.739 -25.672  -2.183
ATOM   5612 O    TIP  1091       9.747  25.748  11.118
ATOM   5613 H1   TIP  1091      10.010  26.288  10.373
ATOM   5614 H2   TIP  1091      10.170  24.903  10.964
ATOM   5615 O    TIP  1092     -22.249 -26.409   8.943
ATOM   5616 H1   TIP  1092     -22.962 -27.045   8.896
ATOM   5617 H2   TIP  1092     -22.681 -25.575   9.127
ATOM   5618 O    TIP  1093       6.120   3.138  12.424
ATOM   5619 H1   TIP  1093       6.741   3.655  11.910
ATOM   5620 H2   TIP  1093       6.144   2.268  12.026
ATOM   5621 O    TIP  1094       5.744 -17.543  15.792
ATOM   5622 H1   TIP  1094       6.264 -17.565  14.989
ATOM   5623 H2   TIP  1094       6.060 -16.772  16.263
ATOM   5624 O    TIP  1095     -27.113  -1.548 -10.007
ATOM   5625 H1   TIP  1095     -27.973  -1.336 -10.369
ATOM   5626 H2   TIP  1095     -26.572  -1.747 -10.771
ATOM   5627 O    TIP  1096     -19.148  18.839  -5.057
ATOM   5628 H1   TIP  1096     -18.555  19.279  -5.666
ATOM   5629 H2   TIP  1096     -19.030  17.906  -5.238
ATOM   5630 O    TIP  1097      20.312  -1.232  -6.903
ATOM   5631 H1   TIP  1097      20.488  -0.608  -7.607
ATOM   5632 H2   TIP  1097      19.363  -1.354  -6.921
ATOM   5633 O    TIP  1098     -13.459 -24.845  10.691
ATOM   5634 H1   TIP  1098     -13.901 -25.536  11.184
ATOM   5635 H2   TIP  1098     -14.146 -24.207  10.502
ATOM   5636 O    TIP  1099     -15.592  20.127  -4.453
ATOM   5637 H1   TIP  1099     -15.344  19.377  -4.994
ATOM   5638 H2   TIP  1099     -14.782  20.381  -4.009
ATOM   5639 O    TIP  1100     -16.363  15.825  21.244
ATOM   5640 H1   TIP  1100     -16.933  15.806  22.012
ATOM   5641 H2   TIP  1100     -16.359  14.922  20.926
ATOM   5642 O    TIP  1101      -7.801  -7.999 -20.085
ATOM   5643 H1   TIP  1101      -7.607  -8.452 -19.265
ATOM   5644 H2   TIP  1101      -8.691  -8.274 -20.306
ATOM   5645 O    TIP  1102      -3.957  -4.625  18.112
ATOM   5646 H1   TIP  1102      -4.509  -3.853  17.990
ATOM   5647 H2   TIP  1102      -3.386  -4.399  18.846
ATOM   5648 O    TIP  1103     -17.496 -25.273 -16.277
ATOM   5649 H1   TIP  1103     -17.448 -24.350 -16.029
ATOM   5650 H2   TIP  1103     -16.608 -25.492 -16.561
ATOM   5651 O    TIP  1104      -5.861 -13.655 -19.425
ATOM   5652 H1   TIP  1104      -6.657 -13.507 -18.915
ATOM   5653 H2   TIP  1104      -5.666 -12.806 -19.819
ATOM   5654 O    TIP  1105      -0.706   7.057 -21.783
ATOM   5655 H1   TIP  1105      -0.154   6.464 -21.274
ATOM   5656 H2   TIP  1105      -1.381   7.345 -21.169
ATOM   5657 O    TIP  1106     -17.666  19.782 -16.073
ATOM   5658 H1   TIP  1106     -18.191  20.457 -16.504
ATOM   5659 H2   TIP  1106     -18.292  19.297 -15.536
ATOM   5660 O    TIP  1107       6.498  -2.683   6.521
ATOM   5661 H1   TIP  1107       5.857  -2.860   5.832
ATOM   5662 H2   TIP  1107       7.307  -3.085   6.206
ATOM   5663 O    TIP  1108       6.050 -24.022   6.916
ATOM   5664 H1   TIP  1108       5.205 -24.439   6.749
ATOM   5665 H2   TIP  1108       6.629 -24.743   7.162
ATOM   5666 O    TIP  1109      11.761 -11.057 -17.692
ATOM   5667 H1   TIP  1109      11.348 -11.882 -17.438
ATOM   5668 H2   TIP  1109      11.103 -10.613 -18.227
ATOM   5669 O    TIP  1110      -3.126  23.597  -7.882
ATOM   5670 H1   TIP  1110      -3.108  24.398  -8.405
ATOM   5671 H2   TIP  1110      -3.681  22.997  -8.380
ATOM   5672 O    TIP  1111      16.875  25.828 -14.930
ATOM   5673 H1   TIP  1111      16.771  25.421 -14.071
ATOM   5674 H2   TIP  1111      16.144  26.442 -14.996
ATOM   5675 O    TIP  1112     -18.679 -13.617   5.370
ATOM   5676 H1   TIP  1112     -18.496 -13.109   6.160
ATOM   5677 H2   TIP  1112     -19.301 -14.287   5.653
ATOM   5678 O    TIP  1113     -16.066 -12.708  15.331
ATOM   5679 H1   TIP  1113     -15.847 -11.979  15.911
ATOM   5680 H2   TIP  1113     -16.788 -12.381  14.796
ATOM   5681 O    TIP  1114     -16.188 -20.625  12.598
ATOM   5682 H1   TIP  1114     -15.397 -21.063  12.910
ATOM   5683 H2   TIP  1114     -16.825 -20.751  13.301
ATOM   5684 O    TIP  1115       8.774 -18.906  11.267
ATOM   5685 H1   TIP  1115       9.492 -19.371  10.837
ATOM   5686 H2   TIP  1115       8.844 -18.007  10.947
ATOM   5687 O    TIP  1116       9.658   9.669  20.482
ATOM   5688 H1   TIP  1116       9.188  10.390  20.064
ATOM   5689 H2   TIP  1116      10.489  10.054  20.761
ATOM   5690 O    TIP  1117      28.878   1.341 -12.394
ATOM   5691 H1   TIP  1117      29.146   2.136 -12.854
ATOM   5692 H2   TIP  1117      27.971   1.505 -12.138
ATOM   5693 O    TIP  1118     -18.361  13.259  -7.384
ATOM   5694 H1   TIP  1118     -19.194  12.815  -7.229
ATOM   5695 H2   TIP  1118     -17.914  12.713  -8.030
ATOM   5696 O    TIP  1119     -27.721 -24.229 -11.570
ATOM   5697 H1   TIP  1119     -28.354 -24.944 -11.624
ATOM   5698 H2   TIP  1119     -27.780 -23.923 -10.666
ATOM   5699 O    TIP  1120      -3.880   1.098  17.457
ATOM   5700 H1   TIP  1120      -3.793   0.815  16.547
ATOM   5701 H2   TIP  1120      -4.127   2.021  17.399
ATOM   5702 O    TIP  1121      27.550  -5.760  -6.879
ATOM   5703 H1   TIP  1121      27.671  -5.390  -6.005
ATOM   5704 H2   TIP  1121      28.129  -5.244  -7.441
ATOM   5705 O    TIP  1122      20.897 -17.689 -12.244
ATOM   5706 H1   TIP  1122      19.982 -17.750 -12.516
ATOM   5707 H2   TIP  1122      20.931 -16.914 -11.685
ATOM   5708 O    TIP  1123      23.904  -4.989 -13.985
ATOM   5709 H1   TIP  1123      23.600  -4.381 -14.659
ATOM   5710 H2   TIP  1123      23.236  -4.944 -13.301
ATOM   5711 O    TIP  1124       5.292  17.377   1.686
ATOM   5712 H1   TIP  1124       5.763  17.220   0.869
ATOM   5713 H2   TIP  1124       5.953  17.731   2.281
ATOM   5714 O    TIP  1125      -6.777   1.178  10.503
ATOM   5715 H1   TIP  1125      -7.468   0.701  10.960
ATOM   5716 H2   TIP  1125      -6.761   2.039  10.922
ATOM   5717 O    TIP  1126      16.150   4.917  -3.800
ATOM   5718 H1   TIP  1126      17.075   4.700  -3.689
ATOM   5719 H2   TIP  1126      15.704   4.432  -3.105
ATOM   5720 O    TIP  1127      19.887  -8.240  14.669
ATOM   5721 H1   TIP  1127      20.571  -7.640  14.371
ATOM   5722 H2   TIP  1127      20.173  -9.101  14.366
ATOM   5723 O    TIP  1128      -2.490 -11.032  12.323
ATOM   5724 H1   TIP  1128      -2.499 -10.982  13.279
ATOM   5725 H2   TIP  1128      -1.944 -11.793  12.127
ATOM   5726 O    TIP  1129       6.788 -25.390 -20.367
ATOM   5727 H1   TIP  1129       6.188 -26.021 -20.763
ATOM   5728 H2   TIP  1129       6.307 -25.039 -19.617
ATOM   5729 O    TIP  1130      -1.925   6.570   2.505
ATOM   5730 H1   TIP  1130      -1.849   7.490   2.253
ATOM   5731 H2   TIP  1130      -2.740   6.276   2.099
ATOM   5732 O    TIP  1131     -12.129   3.603   8.073
ATOM   5733 H1   TIP  1131     -12.114   3.353   7.149
ATOM   5734 H2   TIP  1131     -11.766   2.846   8.533
ATOM   5735 O    TIP  1132      17.621   8.331  -1.764
ATOM   5736 H1   TIP  1132      17.173   9.177  -1.734
ATOM   5737 H2   TIP  1132      18.053   8.319  -2.618
ATOM   5738 O    TIP  1133     -25.608   0.782   6.348
ATOM   5739 H1   TIP  1133     -26.043   1.504   6.801
ATOM   5740 H2   TIP  1133     -25.810   0.922   5.423
ATOM   5741 O    TIP  1134     -23.872  -9.493 -19.712
ATOM   5742 H1   TIP  1134     -23.346 -10.264 -19.928
ATOM   5743 H2   TIP  1134     -24.341  -9.288 -20.520
ATOM   5744 O    TIP  1135      10.127  13.765  -1.476
ATOM   5745 H1   TIP  1135       9.677  13.026  -1.066
ATOM   5746 H2   TIP  1135       9.465  14.454  -1.524
ATOM   5747 O    TIP  1136      -5.709  17.033   5.088
ATOM   5748 H1   TIP  1136      -6.511  17.335   4.662
ATOM   5749 H2   TIP  1136      -5.050  17.043   4.394
ATOM   5750 O    TIP  1137     -22.902   5.731  -7.785
ATOM   5751 H1   TIP  1137     -22.775   5.497  -8.704
ATOM   5752 H2   TIP  1137     -22.525   5.000  -7.296
ATOM   5753 O    TIP  1138      19.817  -4.402 -19.003
ATOM   5754 H1   TIP  1138      19.321  -4.925 -18.372
ATOM   5755 H2   TIP  1138      19.815  -3.518 -18.637
ATOM   5756 O    TIP  1139      13.933   7.100  -3.883
ATOM   5757 H1   TIP  1139      14.621   7.128  -3.219
ATOM   5758 H2   TIP  1139      13.696   6.174  -3.946
ATOM   5759 O    TIP  1140       9.912 -19.621  15.609
ATOM   5760 H1   TIP  1140       9.917 -18.685  15.804
ATOM   5761 H2   TIP  1140       9.331 -20.001  16.268
ATOM   5762 O    TIP  1141     -26.442 -12.620 -15.481
ATOM   5763 H1   TIP  1141     -26.179 -12.298 -14.619
ATOM   5764 H2   TIP  1141     -25.776 -12.281 -16.079
ATOM   5765 O    TIP  1142     -24.722 -19.170 -12.158
ATOM   5766 H1   TIP  1142     -25.621 -19.476 -12.269
ATOM   5767 H2   TIP  1142     -24.555 -19.249 -11.219
ATOM   5768 O    TIP  1143      -3.130  13.119 -14.193
ATOM   5769 H1   TIP  1143      -2.796  12.750 -13.375
ATOM   5770 H2   TIP  1143      -3.502  13.964 -13.941
ATOM   5771 O    TIP  1144      -4.747  11.838 -16.302
ATOM   5772 H1   TIP  1144      -3.936  11.844 -15.795
ATOM   5773 H2   TIP  1144      -4.852  10.928 -16.578
ATOM   5774 O    TIP  1145       2.119  21.914  -6.544
ATOM   5775 H1   TIP  1145       2.238  22.781  -6.931
ATOM   5776 H2   TIP  1145       1.170  21.802  -6.492
ATOM   5777 O    TIP  1146      18.686   1.687 -16.761
ATOM   5778 H1   TIP  1146      18.111   1.989 -16.058
ATOM   5779 H2   TIP  1146      18.979   2.489 -17.194
ATOM   5780 O    TIP  1147       5.186 -24.993 -18.127
ATOM   5781 H1   TIP  1147       4.273 -25.127 -17.872
ATOM   5782 H2   TIP  1147       5.623 -24.716 -17.322
ATOM   5783 O    TIP  1148       9.686   3.005  14.645
ATOM   5784 H1   TIP  1148       9.025   3.492  15.137
ATOM   5785 H2   TIP  1148       9.881   2.244  15.193
ATOM   5786 O    TIP  1149       2.661  18.147 -10.458
ATOM   5787 H1   TIP  1149       1.723  18.333 -10.488
ATOM   5788 H2   TIP  1149       2.767  17.356 -10.986
ATOM   5789 O    TIP  1150       8.592   5.186   4.917
ATOM   5790 H1   TIP  1150       9.489   4.852   4.929
ATOM   5791 H2   TIP  1150       8.197   4.843   5.719
ATOM   5792 O    TIP  1151      11.634 -22.633 -12.731
ATOM   5793 H1   TIP  1151      10.762 -22.424 -13.063
ATOM   5794 H2   TIP  1151      12.145 -22.845 -13.513
ATOM   5795 O    TIP  1152     -23.662 -19.623  -9.065
ATOM   5796 H1   TIP  1152     -24.070 -20.488  -9.111
ATOM   5797 H2   TIP  1152     -24.123 -19.177  -8.354
ATOM   5798 O    TIP  1153     -18.394 -11.116   8.403
ATOM   5799 H1   TIP  1153     -19.211 -11.250   7.923
ATOM   5800 H2   TIP  1153     -17.899 -11.924   8.264
ATOM   5801 O    TIP  1154     -21.502 -18.250 -10.122
ATOM   5802 H1   TIP  1154     -22.213 -18.891 -10.133
ATOM   5803 H2   TIP  1154     -21.336 -18.060 -11.045
ATOM   5804 O    TIP  1155      25.845  26.506  -2.467
ATOM   5805 H1   TIP  1155      26.591  26.938  -2.052
ATOM   5806 H2   TIP  1155      25.353  26.123  -1.740
ATOM   5807 O    TIP  1156     -15.683 -21.185 -11.555
ATOM   5808 H1   TIP  1156     -16.388 -21.517 -12.111
ATOM   5809 H2   TIP  1156     -16.132 -20.709 -10.856
ATOM   5810 O    TIP  1157      -2.596 -18.768 -20.470
ATOM   5811 H1   TIP  1157      -1.895 -18.265 -20.884
ATOM   5812 H2   TIP  1157      -2.942 -19.321 -21.170
ATOM   5813 O    TIP  1158      12.094  17.490  -0.511
ATOM   5814 H1   TIP  1158      11.393  17.530   0.139
ATOM   5815 H2   TIP  1158      12.278  16.555  -0.610
ATOM   5816 O    TIP  1159     -18.024 -12.958  17.927
ATOM   5817 H1   TIP  1159     -17.339 -13.504  18.312
ATOM   5818 H2   TIP  1159     -17.575 -12.151  17.676
ATOM   5819 O    TIP  1160      -5.647 -10.975 -20.152
ATOM   5820 H1   TIP  1160      -4.837 -10.573 -19.838
ATOM   5821 H2   TIP  1160      -5.679 -10.756 -21.083
ATOM   5822 O    TIP  1161     -21.581   5.955 -16.924
ATOM   5823 H1   TIP  1161     -21.464   6.574 -17.644
ATOM   5824 H2   TIP  1161     -21.416   6.470 -16.135
ATOM   5825 O    TIP  1162      26.025   1.161 -11.730
ATOM   5826 H1   TIP  1162      26.350   1.050 -12.623
ATOM   5827 H2   TIP  1162      25.641   2.038 -11.721
ATOM   5828 O    TIP  1163       3.129  25.856  14.953
ATOM   5829 H1   TIP  1163       3.320  25.290  15.701
ATOM   5830 H2   TIP  1163       2.187  26.018  15.009
ATOM   5831 O    TIP  1164       2.082  27.443   7.992
ATOM   5832 H1   TIP  1164       2.549  27.982   8.630
ATOM   5833 H2   TIP  1164       1.620  26.792   8.520
ATOM   5834 O    TIP  1165      -8.213  24.244   1.876
ATOM   5835 H1   TIP  1165      -8.118  25.149   1.578
ATOM   5836 H2   TIP  1165      -8.786  23.836   1.226
ATOM   5837 O    TIP  1166      26.141  -1.621  -9.522
ATOM   5838 H1   TIP  1166      25.788  -0.773  -9.251
ATOM   5839 H2   TIP  1166      25.375  -2.127  -9.790
ATOM   5840 O    TIP  1167      -7.855  -2.626  14.249
ATOM   5841 H1   TIP  1167      -8.073  -3.556  14.181
ATOM   5842 H2   TIP  1167      -6.929  -2.580  14.012
ATOM   5843 O    TIP  1168      29.030   6.930  -6.055
ATOM   5844 H1   TIP  1168      28.167   7.185  -5.729
ATOM   5845 H2   TIP  1168      29.071   7.296  -6.938
ATOM   5846 O    TIP  1169     -24.160  13.054  -5.180
ATOM   5847 H1   TIP  1169     -23.944  12.295  -4.639
ATOM   5848 H2   TIP  1169     -23.780  13.798  -4.713
ATOM   5849 O    TIP  1170     -11.159  25.910   3.375
ATOM   5850 H1   TIP  1170     -11.671  25.156   3.083
ATOM   5851 H2   TIP  1170     -10.423  25.952   2.764
ATOM   5852 O    TIP  1171      -4.429   7.556 -14.687
ATOM   5853 H1   TIP  1171      -4.806   6.676 -14.700
ATOM   5854 H2   TIP  1171      -4.734   7.959 -15.500
ATOM   5855 O    TIP  1172       5.368  -0.125 -18.338
ATOM   5856 H1   TIP  1172       5.245  -0.320 -17.409
ATOM   5857 H2   TIP  1172       6.280  -0.357 -18.513
ATOM   5858 O    TIP  1173     -11.702  10.711  -8.021
ATOM   5859 H1   TIP  1173     -12.631  10.592  -7.823
ATOM   5860 H2   TIP  1173     -11.342   9.824  -8.028
ATOM   5861 O    TIP  1174      -3.669 -15.770  13.530
ATOM   5862 H1   TIP  1174      -2.943 -16.274  13.163
ATOM   5863 H2   TIP  1174      -4.438 -16.323  13.395
ATOM   5864 O    TIP  1175     -27.410  -3.018   5.509
ATOM   5865 H1   TIP  1175     -26.566  -2.751   5.874
ATOM   5866 H2   TIP  1175     -27.656  -2.302   4.925
ATOM   5867 O    TIP  1176     -16.707  -4.756  20.538
ATOM   5868 H1   TIP  1176     -16.342  -5.570  20.192
ATOM   5869 H2   TIP  1176     -17.448  -4.560  19.965
ATOM   5870 O    TIP  1177      24.128  13.878   0.830
ATOM   5871 H1   TIP  1177      23.671  13.590   0.040
ATOM   5872 H2   TIP  1177      24.492  14.732   0.600
ATOM   5873 O    TIP  1178      14.949   3.343  -1.615
ATOM   5874 H1   TIP  1178      15.636   2.814  -1.210
ATOM   5875 H2   TIP  1178      14.144   3.068  -1.177
ATOM   5876 O    TIP  1179     -12.907 -15.710  17.453
ATOM   5877 H1   TIP  1179     -13.524 -16.379  17.157
ATOM   5878 H2   TIP  1179     -12.303 -16.179  18.029
ATOM   5879 O    TIP  1180      -6.137 -22.105  11.390
ATOM   5880 H1   TIP  1180      -5.328 -22.153  11.899
ATOM   5881 H2   TIP  1180      -5.858 -22.232  10.483
ATOM   5882 O    TIP  1181     -13.148   0.537   6.942
ATOM   5883 H1   TIP  1181     -12.989  -0.406   6.980
ATOM   5884 H2   TIP  1181     -12.280   0.923   6.830
ATOM   5885 O    TIP  1182      -8.713 -25.120  12.260
ATOM   5886 H1   TIP  1182      -9.013 -24.249  12.520
ATOM   5887 H2   TIP  1182      -8.907 -25.171  11.324
ATOM   5888 O    TIP  1183      26.555 -20.670 -15.741
ATOM   5889 H1   TIP  1183      26.464 -20.667 -16.693
ATOM   5890 H2   TIP  1183      27.078 -21.448 -15.551
ATOM   5891 O    TIP  1184     -10.365  -5.265  10.149
ATOM   5892 H1   TIP  1184     -10.892  -6.030   9.916
ATOM   5893 H2   TIP  1184      -9.620  -5.625  10.631
ATOM   5894 O    TIP  1185       3.696 -25.664 -14.023
ATOM   5895 H1   TIP  1185       3.535 -25.770 -13.085
ATOM   5896 H2   TIP  1185       3.277 -24.833 -14.245
ATOM   5897 O    TIP  1186       5.781  23.807 -11.686
ATOM   5898 H1   TIP  1186       5.836  24.741 -11.487
ATOM   5899 H2   TIP  1186       5.055  23.736 -12.306
ATOM   5900 O    TIP  1187      27.603  -9.101 -17.205
ATOM   5901 H1   TIP  1187      27.273  -9.827 -17.735
ATOM   5902 H2   TIP  1187      27.082  -8.347 -17.480
ATOM   5903 O    TIP  1188      18.717   2.534 -13.223
ATOM   5904 H1   TIP  1188      18.195   2.798 -13.981
ATOM   5905 H2   TIP  1188      18.071   2.297 -12.558
ATOM   5906 O    TIP  1189      17.597   0.327   5.761
ATOM   5907 H1   TIP  1189      17.470   0.104   6.683
ATOM   5908 H2   TIP  1189      17.482  -0.501   5.295
ATOM   5909 O    TIP  1190      14.200  -5.460 -14.191
ATOM   5910 H1   TIP  1190      13.529  -6.128 -14.330
ATOM   5911 H2   TIP  1190      14.014  -5.109 -13.321
ATOM   5912 O    TIP  1191      -9.390   7.730   4.656
ATOM   5913 H1   TIP  1191      -9.331   8.657   4.422
ATOM   5914 H2   TIP  1191      -9.084   7.691   5.562
ATOM   5915 O    TIP  1192      -1.727 -27.017   3.268
ATOM   5916 H1   TIP  1192      -2.406 -27.142   3.930
ATOM   5917 H2   TIP  1192      -2.194 -26.677   2.505
ATOM   5918 O    TIP  1193      22.080   6.091   6.582
ATOM   5919 H1   TIP  1193      22.798   5.637   6.142
ATOM   5920 H2   TIP  1193      21.716   6.671   5.913
ATOM   5921 O    TIP  1194      -5.918 -27.781  20.720
ATOM   5922 H1   TIP  1194      -6.517 -28.193  21.341
ATOM   5923 H2   TIP  1194      -5.185 -28.393  20.650
ATOM   5924 O    TIP  1195      -8.007  22.571   6.454
ATOM   5925 H1   TIP  1195      -7.685  23.428   6.176
ATOM   5926 H2   TIP  1195      -8.306  22.153   5.646
ATOM   5927 O    TIP  1196       1.131  -4.020  19.342
ATOM   5928 H1   TIP  1196       0.629  -4.160  18.540
ATOM   5929 H2   TIP  1196       0.490  -3.691  19.972
ATOM   5930 O    TIP  1197     -21.956  -8.305  12.051
ATOM   5931 H1   TIP  1197     -21.234  -8.799  11.663
ATOM   5932 H2   TIP  1197     -22.396  -7.896  11.306
ATOM   5933 O    TIP  1198       0.986 -16.746  12.485
ATOM   5934 H1   TIP  1198       0.785 -17.548  12.004
ATOM   5935 H2   TIP  1198       1.576 -16.260  11.909
ATOM   5936 O    TIP  1199       9.234  -7.542 -16.936
ATOM   5937 H1   TIP  1199      10.097  -7.386 -17.317
ATOM   5938 H2   TIP  1199       8.653  -6.939 -17.400
ATOM   5939 O    TIP  1200     -26.906 -14.761  -6.782
ATOM   5940 H1   TIP  1200     -26.287 -14.078  -7.040
ATOM   5941 H2   TIP  1200     -26.478 -15.580  -7.030
ATOM   5942 O    TIP  1201      -6.611  17.099  -3.255
ATOM   5943 H1   TIP  1201      -6.065  17.308  -4.013
ATOM   5944 H2   TIP  1201      -7.509  17.173  -3.578
ATOM   5945 O    TIP  1202      -1.832  11.867   8.754
ATOM   5946 H1   TIP  1202      -2.723  11.737   9.077
ATOM   5947 H2   TIP  1202      -1.686  12.810   8.825
ATOM   5948 O    TIP  1203      26.637  -1.646   4.747
ATOM   5949 H1   TIP  1203      27.441  -1.126   4.749
ATOM   5950 H2   TIP  1203      25.939  -1.009   4.899
ATOM   5951 O    TIP  1204      27.707  -7.964   0.672
ATOM   5952 H1   TIP  1204      27.710  -7.362  -0.073
ATOM   5953 H2   TIP  1204      28.447  -7.684   1.211
ATOM   5954 O    TIP  1205     -18.414  18.063 -10.910
ATOM   5955 H1   TIP  1205     -18.285  18.770 -11.541
ATOM   5956 H2   TIP  1205     -19.106  18.382 -10.330
ATOM   5957 O    TIP  1206     -14.102  14.717  -5.887
ATOM   5958 H1   TIP  1206     -14.890  14.416  -5.435
ATOM   5959 H2   TIP  1206     -14.162  14.329  -6.760
ATOM   5960 O    TIP  1207       3.351   4.809  15.277
ATOM   5961 H1   TIP  1207       3.138   4.278  16.044
ATOM   5962 H2   TIP  1207       4.228   4.522  15.023
ATOM   5963 O    TIP  1208     -15.831 -24.351   9.420
ATOM   5964 H1   TIP  1208     -15.666 -24.109   8.509
ATOM   5965 H2   TIP  1208     -16.372 -25.138   9.365
ATOM   5966 O    TIP  1209     -10.894  12.617  -9.668
ATOM   5967 H1   TIP  1209     -11.107  11.869  -9.111
ATOM   5968 H2   TIP  1209      -9.981  12.818  -9.463
ATOM   5969 O    TIP  1210      -2.732   8.506 -12.748
ATOM   5970 H1   TIP  1210      -3.456   8.126 -13.246
ATOM   5971 H2   TIP  1210      -2.161   8.893 -13.412
ATOM   5972 O    TIP  1211      -4.454   7.733   4.317
ATOM   5973 H1   TIP  1211      -4.407   6.790   4.156
ATOM   5974 H2   TIP  1211      -5.390   7.933   4.305
ATOM   5975 O    TIP  1212     -26.375   5.383 -15.006
ATOM   5976 H1   TIP  1212     -26.919   5.980 -15.518
ATOM   5977 H2   TIP  1212     -25.605   5.901 -14.771
ATOM   5978 O    TIP  1213       5.481   2.917 -21.178
ATOM   5979 H1   TIP  1213       5.828   3.583 -21.771
ATOM   5980 H2   TIP  1213       6.255   2.539 -20.761
ATOM   5981 O    TIP  1214       7.349  26.858   7.984
ATOM   5982 H1   TIP  1214       6.426  26.936   7.747
ATOM   5983 H2   TIP  1214       7.795  26.676   7.157
ATOM   5984 O    TIP  1215      -3.280  20.660   6.774
ATOM   5985 H1   TIP  1215      -2.335  20.654   6.627
ATOM   5986 H2   TIP  1215      -3.478  19.784   7.105
ATOM   5987 O    TIP  1216      -8.100 -15.782  18.129
ATOM   5988 H1   TIP  1216      -8.301 -14.861  17.962
ATOM   5989 H2   TIP  1216      -7.402 -15.992  17.508
ATOM   5990 O    TIP  1217      25.327  -9.317   1.240
ATOM   5991 H1   TIP  1217      25.998  -8.698   0.954
ATOM   5992 H2   TIP  1217      25.283  -9.966   0.538
ATOM   5993 O    TIP  1218     -25.477   6.625  -7.698
ATOM   5994 H1   TIP  1218     -24.659   6.159  -7.525
ATOM   5995 H2   TIP  1218     -26.159   6.050  -7.352
ATOM   5996 O    TIP  1219      20.189 -18.931  -1.947
ATOM   5997 H1   TIP  1219      19.831 -19.788  -1.720
ATOM   5998 H2   TIP  1219      20.913 -19.122  -2.542
ATOM   5999 O    TIP  1220     -20.399   5.818   6.188
ATOM   6000 H1   TIP  1220     -19.621   5.273   6.071
ATOM   6001 H2   TIP  1220     -21.097   5.340   5.741
ATOM   6002 O    TIP  1221       9.696 -23.656  17.804
ATOM   6003 H1   TIP  1221      10.141 -23.172  18.499
ATOM   6004 H2   TIP  1221       9.233 -22.985  17.302
ATOM   6005 O    TIP  1222     -20.135 -11.378 -20.500
ATOM   6006 H1   TIP  1222     -20.384 -11.830 -21.306
ATOM   6007 H2   TIP  1222     -19.535 -10.690 -20.786
ATOM   6008 O    TIP  1223      15.311  18.520 -12.551
ATOM   6009 H1   TIP  1223      15.189  18.800 -13.458
ATOM   6010 H2   TIP  1223      15.978  17.834 -12.599
ATOM   6011 O    TIP  1224     -16.237   5.732 -19.870
ATOM   6012 H1   TIP  1224     -16.283   6.688 -19.879
ATOM   6013 H2   TIP  1224     -15.392   5.528 -20.271
ATOM   6014 O    TIP  1225      23.399 -17.568 -13.670
ATOM   6015 H1   TIP  1225      23.376 -16.683 -14.034
ATOM   6016 H2   TIP  1225      22.532 -17.691 -13.284
ATOM   6017 O    TIP  1226     -24.098  27.630   2.698
ATOM   6018 H1   TIP  1226     -24.916  27.710   3.188
ATOM   6019 H2   TIP  1226     -24.286  26.980   2.022
ATOM   6020 O    TIP  1227     -15.186  -8.489 -20.759
ATOM   6021 H1   TIP  1227     -14.571  -7.793 -20.989
ATOM   6022 H2   TIP  1227     -15.340  -8.373 -19.822
ATOM   6023 O    TIP  1228     -17.507  -0.742   5.592
ATOM   6024 H1   TIP  1228     -17.713  -0.721   6.526
ATOM   6025 H2   TIP  1228     -18.132  -1.366   5.221
ATOM   6026 O    TIP  1229      15.674 -15.081  16.173
ATOM   6027 H1   TIP  1229      16.123 -14.283  16.449
ATOM   6028 H2   TIP  1229      14.946 -15.173  16.787
ATOM   6029 O    TIP  1230      15.466  10.803  -3.840
ATOM   6030 H1   TIP  1230      15.491  10.057  -4.439
ATOM   6031 H2   TIP  1230      16.139  11.398  -4.170
ATOM   6032 O    TIP  1231      19.961  -2.146   4.272
ATOM   6033 H1   TIP  1231      20.118  -2.740   3.539
ATOM   6034 H2   TIP  1231      19.172  -2.486   4.693
ATOM   6035 O    TIP  1232      23.616 -26.021 -10.186
ATOM   6036 H1   TIP  1232      22.832 -26.568 -10.154
ATOM   6037 H2   TIP  1232      24.058 -26.186  -9.353
ATOM   6038 O    TIP  1233     -16.852  -2.151  14.621
ATOM   6039 H1   TIP  1233     -16.324  -1.372  14.447
ATOM   6040 H2   TIP  1233     -17.720  -1.934  14.282
ATOM   6041 O    TIP  1234      15.083   4.159   4.042
ATOM   6042 H1   TIP  1234      14.554   4.622   4.691
ATOM   6043 H2   TIP  1234      15.715   4.810   3.737
ATOM   6044 O    TIP  1235      21.382   1.714 -15.638
ATOM   6045 H1   TIP  1235      21.688   2.041 -16.483
ATOM   6046 H2   TIP  1235      20.560   1.265 -15.837
ATOM   6047 O    TIP  1236      -1.569   3.171 -14.008
ATOM   6048 H1   TIP  1236      -1.574   3.996 -14.492
ATOM   6049 H2   TIP  1236      -0.940   3.312 -13.300
ATOM   6050 O    TIP  1237     -24.553  -2.940   8.866
ATOM   6051 H1   TIP  1237     -25.271  -2.490   9.310
ATOM   6052 H2   TIP  1237     -24.018  -3.296   9.576
ATOM   6053 O    TIP  1238     -18.907 -14.737  21.273
ATOM   6054 H1   TIP  1238     -17.996 -14.448  21.223
ATOM   6055 H2   TIP  1238     -18.971 -15.446  20.634
ATOM   6056 O    TIP  1239      -8.345  15.160  -1.492
ATOM   6057 H1   TIP  1239      -7.622  14.550  -1.350
ATOM   6058 H2   TIP  1239      -7.920  16.001  -1.659
ATOM   6059 O    TIP  1240      -3.807   7.900  11.777
ATOM   6060 H1   TIP  1240      -4.742   8.085  11.869
ATOM   6061 H2   TIP  1240      -3.404   8.319  12.538
ATOM   6062 O    TIP  1241     -25.368  -8.342  -1.307
ATOM   6063 H1   TIP  1241     -24.709  -8.450  -0.622
ATOM   6064 H2   TIP  1241     -26.057  -8.966  -1.077
ATOM   6065 O    TIP  1242     -11.149  15.569  -2.496
ATOM   6066 H1   TIP  1242     -10.865  15.706  -3.399
ATOM   6067 H2   TIP  1242     -10.346  15.626  -1.979
ATOM   6068 O    TIP  1243      17.526   7.444 -11.597
ATOM   6069 H1   TIP  1243      17.590   8.354 -11.887
ATOM   6070 H2   TIP  1243      17.723   6.929 -12.379
ATOM   6071 O    TIP  1244       9.577  26.710  -8.059
ATOM   6072 H1   TIP  1244       8.917  26.447  -8.701
ATOM   6073 H2   TIP  1244       9.176  26.522  -7.211
ATOM   6074 O    TIP  1245       2.154  24.295 -10.350
ATOM   6075 H1   TIP  1245       2.724  24.641 -11.037
ATOM   6076 H2   TIP  1245       1.272  24.359 -10.715
ATOM   6077 O    TIP  1246       4.366   3.703 -13.905
ATOM   6078 H1   TIP  1246       4.376   4.610 -13.599
ATOM   6079 H2   TIP  1246       5.136   3.630 -14.468
ATOM   6080 O    TIP  1247     -16.622  14.265 -10.626
ATOM   6081 H1   TIP  1247     -15.814  13.824 -10.890
ATOM   6082 H2   TIP  1247     -17.180  13.563 -10.291
ATOM   6083 O    TIP  1248     -22.877  -7.715 -16.487
ATOM   6084 H1   TIP  1248     -23.800  -7.645 -16.732
ATOM   6085 H2   TIP  1248     -22.793  -7.169 -15.706
ATOM   6086 O    TIP  1249      -1.691  20.403  -1.680
ATOM   6087 H1   TIP  1249      -1.508  19.464  -1.673
ATOM   6088 H2   TIP  1249      -1.761  20.641  -0.756
ATOM   6089 O    TIP  1250     -15.400 -15.242 -15.165
ATOM   6090 H1   TIP  1250     -14.850 -15.459 -15.917
ATOM   6091 H2   TIP  1250     -15.299 -14.297 -15.057
ATOM   6092 O    TIP  1251      23.463   9.966   1.125
ATOM   6093 H1   TIP  1251      23.934   9.172   0.874
ATOM   6094 H2   TIP  1251      23.278   9.852   2.057
ATOM   6095 O    TIP  1252     -16.635 -12.312  21.232
ATOM   6096 H1   TIP  1252     -17.106 -11.573  21.618
ATOM   6097 H2   TIP  1252     -15.750 -11.980  21.083
ATOM   6098 O    TIP  1253      27.207 -10.402  -0.742
ATOM   6099 H1   TIP  1253      26.962  -9.975  -1.563
ATOM   6100 H2   TIP  1253      27.779  -9.772  -0.304
ATOM   6101 O    TIP  1254     -12.742  -0.582  10.187
ATOM   6102 H1   TIP  1254     -13.052  -1.259  10.788
ATOM   6103 H2   TIP  1254     -11.829  -0.439  10.435
ATOM   6104 O    TIP  1255     -14.893 -27.682  -2.774
ATOM   6105 H1   TIP  1255     -14.225 -27.237  -2.253
ATOM   6106 H2   TIP  1255     -15.170 -27.029  -3.417
ATOM   6107 O    TIP  1256      -8.487   0.113  13.403
ATOM   6108 H1   TIP  1256      -7.695   0.643  13.493
ATOM   6109 H2   TIP  1256      -8.216  -0.769  13.656
ATOM   6110 O    TIP  1257       1.189  13.595  15.606
ATOM   6111 H1   TIP  1257       1.411  13.277  14.731
ATOM   6112 H2   TIP  1257       0.369  14.075  15.487
ATOM   6113 O    TIP  1258     -15.741 -23.533   6.914
ATOM   6114 H1   TIP  1258     -15.264 -23.936   6.189
ATOM   6115 H2   TIP  1258     -15.800 -22.608   6.678
ATOM   6116 O    TIP  1259     -17.808  22.946  -9.064
ATOM   6117 H1   TIP  1259     -16.920  23.295  -9.140
ATOM   6118 H2   TIP  1259     -18.333  23.493  -9.648
ATOM   6119 O    TIP  1260      10.575 -27.454  13.761
ATOM   6120 H1   TIP  1260      10.832 -26.564  13.522
ATOM   6121 H2   TIP  1260      11.324 -27.995  13.512
ATOM   6122 O    TIP  1261       5.495  -0.234  21.820
ATOM   6123 H1   TIP  1261       4.973  -0.117  21.027
ATOM   6124 H2   TIP  1261       5.063  -0.948  22.289
ATOM   6125 O    TIP  1262       2.205   7.267   8.993
ATOM   6126 H1   TIP  1262       1.382   6.782   9.041
ATOM   6127 H2   TIP  1262       1.941   8.179   8.873
ATOM   6128 O    TIP  1263      17.826   2.164  17.614
ATOM   6129 H1   TIP  1263      16.870   2.167  17.642
ATOM   6130 H2   TIP  1263      18.094   2.091  18.530
ATOM   6131 O    TIP  1264     -25.086 -15.732 -15.044
ATOM   6132 H1   TIP  1264     -25.533 -15.690 -14.199
ATOM   6133 H2   TIP  1264     -25.573 -15.128 -15.605
ATOM   6134 O    TIP  1265       0.535  17.159  -6.710
ATOM   6135 H1   TIP  1265       0.856  18.059  -6.761
ATOM   6136 H2   TIP  1265      -0.030  17.062  -7.476
ATOM   6137 O    TIP  1266      16.346  -5.566   2.584
ATOM   6138 H1   TIP  1266      15.669  -6.049   3.058
ATOM   6139 H2   TIP  1266      17.171  -5.909   2.927
ATOM   6140 O    TIP  1267      -4.597  16.866  -0.856
ATOM   6141 H1   TIP  1267      -5.292  16.885  -1.514
ATOM   6142 H2   TIP  1267      -4.221  15.988  -0.928
ATOM   6143 O    TIP  1268     -25.469  16.787 -15.749
ATOM   6144 H1   TIP  1268     -24.965  17.568 -15.521
ATOM   6145 H2   TIP  1268     -26.226  16.809 -15.165
ATOM   6146 O    TIP  1269     -10.111  10.302   4.043
ATOM   6147 H1   TIP  1269     -11.038  10.108   4.185
ATOM   6148 H2   TIP  1269     -10.090  11.235   3.832
ATOM   6149 O    TIP  1270      19.916   3.212   0.499
ATOM   6150 H1   TIP  1270      20.073   2.457   1.066
ATOM   6151 H2   TIP  1270      18.966   3.328   0.508
ATOM   6152 O    TIP  1271     -12.442 -10.265 -19.339
ATOM   6153 H1   TIP  1271     -12.057 -11.107 -19.582
ATOM   6154 H2   TIP  1271     -11.763  -9.622 -19.541
ATOM   6155 O    TIP  1272     -25.266 -13.066 -12.339
ATOM   6156 H1   TIP  1272     -24.742 -13.866 -12.381
ATOM   6157 H2   TIP  1272     -26.087 -13.337 -11.929
ATOM   6158 O    TIP  1273       9.833   7.529   6.338
ATOM   6159 H1   TIP  1273       9.927   7.163   5.458
ATOM   6160 H2   TIP  1273       9.447   6.820   6.853
ATOM   6161 O    TIP  1274      10.593  17.649  -5.877
ATOM   6162 H1   TIP  1274      10.314  18.416  -5.378
ATOM   6163 H2   TIP  1274      11.104  18.008  -6.603
ATOM   6164 O    TIP  1275       5.668 -17.113  11.312
ATOM   6165 H1   TIP  1275       5.254 -16.250  11.328
ATOM   6166 H2   TIP  1275       5.766 -17.315  10.382
ATOM   6167 O    TIP  1276     -27.265   1.532   9.729
ATOM   6168 H1   TIP  1276     -28.001   2.129   9.858
ATOM   6169 H2   TIP  1276     -27.014   1.265  10.614
ATOM   6170 O    TIP  1277       0.851 -26.406   6.186
ATOM   6171 H1   TIP  1277       1.232 -26.692   7.017
ATOM   6172 H2   TIP  1277      -0.034 -26.121   6.413
ATOM   6173 O    TIP  1278       4.900   9.647   3.389
ATOM   6174 H1   TIP  1278       5.533  10.319   3.137
ATOM   6175 H2   TIP  1278       5.116   8.894   2.839
ATOM   6176 O    TIP  1279      -0.708   4.756  17.321
ATOM   6177 H1   TIP  1279       0.022   4.180  17.546
ATOM   6178 H2   TIP  1279      -1.033   5.073  18.163
ATOM   6179 O    TIP  1280       0.828   1.853  10.439
ATOM   6180 H1   TIP  1280       1.643   2.351  10.494
ATOM   6181 H2   TIP  1280       0.216   2.441   9.997
ATOM   6182 O    TIP  1281       7.316  25.075 -15.094
ATOM   6183 H1   TIP  1281       7.005  25.976 -15.178
ATOM   6184 H2   TIP  1281       7.083  24.661 -15.924
ATOM   6185 O    TIP  1282     -28.210  22.587  -5.900
ATOM   6186 H1   TIP  1282     -27.808  23.424  -5.669
ATOM   6187 H2   TIP  1282     -28.018  22.014  -5.158
ATOM   6188 O    TIP  1283      26.910  -8.959  -2.998
ATOM   6189 H1   TIP  1283      25.990  -8.741  -3.146
ATOM   6190 H2   TIP  1283      27.071  -9.715  -3.563
ATOM   6191 O    TIP  1284      13.388  25.574 -14.202
ATOM   6192 H1   TIP  1284      12.923  25.579 -15.038
ATOM   6193 H2   TIP  1284      12.734  25.286 -13.565
ATOM   6194 O    TIP  1285     -14.600   3.719 -17.906
ATOM   6195 H1   TIP  1285     -13.870   4.314 -18.076
ATOM   6196 H2   TIP  1285     -15.345   4.117 -18.355
ATOM   6197 O    TIP  1286     -26.990  -4.469   1.663
ATOM   6198 H1   TIP  1286     -27.295  -3.596   1.909
ATOM   6199 H2   TIP  1286     -26.180  -4.588   2.158
ATOM   6200 O    TIP  1287      17.518  10.204 -12.428
ATOM   6201 H1   TIP  1287      17.318  10.047 -13.351
ATOM   6202 H2   TIP  1287      16.904  10.887 -12.161
ATOM   6203 O    TIP  1288      -7.595 -27.840 -17.715
ATOM   6204 H1   TIP  1288      -6.882 -28.478 -17.760
ATOM   6205 H2   TIP  1288      -7.168 -26.993 -17.845
ATOM   6206 O    TIP  1289     -22.745  -4.900   7.638
ATOM   6207 H1   TIP  1289     -23.409  -4.390   8.102
ATOM   6208 H2   TIP  1289     -22.129  -5.169   8.319
ATOM   6209 O    TIP  1290     -12.587   9.170 -18.133
ATOM   6210 H1   TIP  1290     -11.818   8.615 -18.003
ATOM   6211 H2   TIP  1290     -12.883   9.381 -17.248
ATOM   6212 O    TIP  1291      -3.524 -20.029  20.945
ATOM   6213 H1   TIP  1291      -4.381 -19.661  20.733
ATOM   6214 H2   TIP  1291      -3.720 -20.852  21.394
ATOM   6215 O    TIP  1292       2.349  14.516   5.201
ATOM   6216 H1   TIP  1292       2.153  13.635   4.883
ATOM   6217 H2   TIP  1292       1.648  14.709   5.823
ATOM   6218 O    TIP  1293     -20.721 -20.981   3.396
ATOM   6219 H1   TIP  1293     -20.319 -20.405   2.746
ATOM   6220 H2   TIP  1293     -20.069 -21.663   3.549
ATOM   6221 O    TIP  1294       4.776  26.647   7.204
ATOM   6222 H1   TIP  1294       4.641  25.718   7.015
ATOM   6223 H2   TIP  1294       3.915  26.965   7.476
ATOM   6224 O    TIP  1295      -9.613 -22.275  18.440
ATOM   6225 H1   TIP  1295      -9.531 -21.590  17.777
ATOM   6226 H2   TIP  1295     -10.549 -22.472  18.469
ATOM   6227 O    TIP  1296     -16.248 -16.933 -13.057
ATOM   6228 H1   TIP  1296     -16.031 -16.268 -13.710
ATOM   6229 H2   TIP  1296     -15.935 -17.754 -13.438
ATOM   6230 O    TIP  1297       2.844   0.484 -20.195
ATOM   6231 H1   TIP  1297       3.397  -0.052 -19.628
ATOM   6232 H2   TIP  1297       3.454   1.070 -20.643
ATOM   6233 O    TIP  1298       4.605  23.968  19.889
ATOM   6234 H1   TIP  1298       4.864  24.883  19.997
ATOM   6235 H2   TIP  1298       5.384  23.538  19.536
ATOM   6236 O    TIP  1299      19.057  13.670  -9.321
ATOM   6237 H1   TIP  1299      18.639  12.861  -9.027
ATOM   6238 H2   TIP  1299      18.330  14.262  -9.511
ATOM   6239 O    TIP  1300      -1.305 -12.434 -21.281
ATOM   6240 H1   TIP  1300      -1.537 -12.326 -22.203
ATOM   6241 H2   TIP  1300      -1.739 -13.244 -21.016
ATOM   6242 O    TIP  1301     -20.620   7.483 -19.212
ATOM   6243 H1   TIP  1301     -21.013   8.313 -19.480
ATOM   6244 H2   TIP  1301     -20.473   7.011 -20.031
ATOM   6245 O    TIP  1302      16.981  11.787   0.093
ATOM   6246 H1   TIP  1302      16.090  11.620  -0.214
ATOM   6247 H2   TIP  1302      16.961  12.690   0.410
ATOM   6248 O    TIP  1303      -0.896 -19.206 -17.394
ATOM   6249 H1   TIP  1303      -1.665 -18.678 -17.611
ATOM   6250 H2   TIP  1303      -0.289 -19.057 -18.118
ATOM   6251 O    TIP  1304      10.421 -13.519 -17.015
ATOM   6252 H1   TIP  1304       9.602 -14.015 -17.012
ATOM   6253 H2   TIP  1304      10.867 -13.797 -17.815
ATOM   6254 O    TIP  1305     -24.437 -25.560 -12.180
ATOM   6255 H1   TIP  1305     -23.643 -25.823 -11.716
ATOM   6256 H2   TIP  1305     -25.147 -25.749 -11.567
ATOM   6257 O    TIP  1306      -0.985 -16.598  14.168
ATOM   6258 H1   TIP  1306      -1.463 -17.417  14.041
ATOM   6259 H2   TIP  1306      -0.222 -16.674  13.595
ATOM   6260 O    TIP  1307       1.828  27.123   5.345
ATOM   6261 H1   TIP  1307       1.620  27.396   6.238
ATOM   6262 H2   TIP  1307       2.427  26.384   5.454
ATOM   6263 O    TIP  1308      -4.539  23.988  -5.628
ATOM   6264 H1   TIP  1308      -3.839  23.907  -4.980
ATOM   6265 H2   TIP  1308      -4.174  23.604  -6.425
ATOM   6266 O    TIP  1309     -15.905  26.987   7.895
ATOM   6267 H1   TIP  1309     -16.502  26.358   8.299
ATOM   6268 H2   TIP  1309     -16.444  27.760   7.731
ATOM   6269 O    TIP  1310     -12.380   2.397  16.678
ATOM   6270 H1   TIP  1310     -12.058   1.548  16.376
ATOM   6271 H2   TIP  1310     -11.649   2.770  17.170
ATOM   6272 O    TIP  1311       0.284 -27.652  21.530
ATOM   6273 H1   TIP  1311      -0.210 -27.405  20.749
ATOM   6274 H2   TIP  1311      -0.061 -28.511  21.772
ATOM   6275 O    TIP  1312     -25.430 -10.284 -12.327
ATOM   6276 H1   TIP  1312     -24.511 -10.197 -12.582
ATOM   6277 H2   TIP  1312     -25.631 -11.209 -12.466
ATOM   6278 O    TIP  1313     -19.231   7.150 -12.603
ATOM   6279 H1   TIP  1313     -19.544   7.923 -12.134
ATOM   6280 H2   TIP  1313     -18.341   7.377 -12.874
ATOM   6281 O    TIP  1314      -2.713  22.430 -14.129
ATOM   6282 H1   TIP  1314      -3.116  21.701 -14.599
ATOM   6283 H2   TIP  1314      -3.324  23.158 -14.245
ATOM   6284 O    TIP  1315      17.907 -20.837   1.782
ATOM   6285 H1   TIP  1315      18.243 -19.959   1.606
ATOM   6286 H2   TIP  1315      18.553 -21.228   2.371
ATOM   6287 O    TIP  1316      22.408 -22.372 -14.566
ATOM   6288 H1   TIP  1316      23.000 -21.626 -14.654
ATOM   6289 H2   TIP  1316      22.829 -22.939 -13.920
ATOM   6290 O    TIP  1317       1.876 -11.224 -21.636
ATOM   6291 H1   TIP  1317       1.600 -11.003 -20.746
ATOM   6292 H2   TIP  1317       2.191 -12.125 -21.574
ATOM   6293 O    TIP  1318     -22.302 -26.086 -10.539
ATOM   6294 H1   TIP  1318     -22.198 -27.016 -10.340
ATOM   6295 H2   TIP  1318     -21.537 -25.668 -10.142
ATOM   6296 O    TIP  1319       6.703   9.213  -3.549
ATOM   6297 H1   TIP  1319       7.228   9.971  -3.292
ATOM   6298 H2   TIP  1319       7.340   8.582  -3.884
ATOM   6299 O    TIP  1320      13.302 -16.153 -15.743
ATOM   6300 H1   TIP  1320      12.935 -16.419 -16.586
ATOM   6301 H2   TIP  1320      12.547 -15.864 -15.232
ATOM   6302 O    TIP  1321      24.378  -5.653   1.301
ATOM   6303 H1   TIP  1321      24.145  -6.512   1.653
ATOM   6304 H2   TIP  1321      24.551  -5.812   0.373
ATOM   6305 O    TIP  1322      -5.178  -5.540  15.700
ATOM   6306 H1   TIP  1322      -4.652  -6.232  15.302
ATOM   6307 H2   TIP  1322      -4.580  -5.100  16.304
ATOM   6308 O    TIP  1323     -15.715  21.064 -14.279
ATOM   6309 H1   TIP  1323     -16.422  20.657 -14.780
ATOM   6310 H2   TIP  1323     -15.452  21.819 -14.804
ATOM   6311 O    TIP  1324      21.955  -4.730  -0.041
ATOM   6312 H1   TIP  1324      21.989  -3.847  -0.409
ATOM   6313 H2   TIP  1324      22.839  -4.886   0.290
ATOM   6314 O    TIP  1325      -6.184  17.986   1.003
ATOM   6315 H1   TIP  1325      -5.509  17.406   0.650
ATOM   6316 H2   TIP  1325      -6.916  17.902   0.393
ATOM   6317 O    TIP  1326     -13.846 -23.225 -17.642
ATOM   6318 H1   TIP  1326     -14.090 -24.035 -17.194
ATOM   6319 H2   TIP  1326     -14.240 -23.302 -18.510
ATOM   6320 O    TIP  1327     -18.678  13.322   3.307
ATOM   6321 H1   TIP  1327     -18.283  13.297   4.178
ATOM   6322 H2   TIP  1327     -19.398  12.692   3.351
ATOM   6323 O    TIP  1328      -1.531   8.843   6.218
ATOM   6324 H1   TIP  1328      -2.251   9.441   6.418
ATOM   6325 H2   TIP  1328      -1.915   7.970   6.298
ATOM   6326 O    TIP  1329       6.518   7.517  16.453
ATOM   6327 H1   TIP  1329       6.688   6.857  15.781
ATOM   6328 H2   TIP  1329       6.007   7.057  17.118
ATOM   6329 O    TIP  1330       3.025 -26.294 -16.626
ATOM   6330 H1   TIP  1330       3.306 -26.273 -15.712
ATOM   6331 H2   TIP  1330       2.085 -26.118 -16.594
ATOM   6332 O    TIP  1331     -13.096   2.931  19.430
ATOM   6333 H1   TIP  1331     -13.704   3.670  19.443
ATOM   6334 H2   TIP  1331     -13.124   2.613  18.528
ATOM   6335 O    TIP  1332      12.638 -24.652 -17.752
ATOM   6336 H1   TIP  1332      13.445 -24.917 -18.193
ATOM   6337 H2   TIP  1332      12.134 -25.462 -17.666
ATOM   6338 O    TIP  1333      -0.252  12.511   5.888
ATOM   6339 H1   TIP  1333      -0.752  13.309   5.718
ATOM   6340 H2   TIP  1333      -0.791  12.015   6.503
ATOM   6341 O    TIP  1334       7.430  19.238  -2.931
ATOM   6342 H1   TIP  1334       6.603  18.759  -2.879
ATOM   6343 H2   TIP  1334       7.373  19.894  -2.236
ATOM   6344 O    TIP  1335      16.588  -2.063   8.501
ATOM   6345 H1   TIP  1335      16.978  -2.446   9.286
ATOM   6346 H2   TIP  1335      17.054  -1.236   8.380
ATOM   6347 O    TIP  1336     -21.567  -3.494   1.888
ATOM   6348 H1   TIP  1336     -21.730  -3.872   2.752
ATOM   6349 H2   TIP  1336     -21.381  -4.246   1.327
ATOM   6350 O    TIP  1337       0.417  11.815 -12.908
ATOM   6351 H1   TIP  1337       0.447  10.858 -12.922
ATOM   6352 H2   TIP  1337       0.916  12.082 -13.680
ATOM   6353 O    TIP  1338      19.416   6.078 -17.035
ATOM   6354 H1   TIP  1338      19.337   5.886 -17.969
ATOM   6355 H2   TIP  1338      18.608   6.542 -16.815
ATOM   6356 O    TIP  1339     -15.445  19.427 -17.503
ATOM   6357 H1   TIP  1339     -16.288  19.597 -17.085
ATOM   6358 H2   TIP  1339     -14.939  18.954 -16.843
ATOM   6359 O    TIP  1340       9.394 -12.965  14.724
ATOM   6360 H1   TIP  1340      10.346 -13.013  14.639
ATOM   6361 H2   TIP  1340       9.061 -13.313  13.898
ATOM   6362 O    TIP  1341     -25.861 -16.344   4.013
ATOM   6363 H1   TIP  1341     -25.808 -16.557   3.082
ATOM   6364 H2   TIP  1341     -25.078 -16.738   4.396
ATOM   6365 O    TIP  1342       6.639  14.959   2.708
ATOM   6366 H1   TIP  1342       7.442  15.418   2.950
ATOM   6367 H2   TIP  1342       6.255  14.688   3.542
ATOM   6368 O    TIP  1343      -3.915   6.088   0.570
ATOM   6369 H1   TIP  1343      -4.775   6.507   0.557
ATOM   6370 H2   TIP  1343      -4.087   5.177   0.333
ATOM   6371 O    TIP  1344      -4.406 -10.463  16.857
ATOM   6372 H1   TIP  1344      -4.614 -10.322  17.781
ATOM   6373 H2   TIP  1344      -5.002  -9.880  16.385
ATOM   6374 O    TIP  1345       9.554  23.572   3.925
ATOM   6375 H1   TIP  1345       9.062  22.767   4.086
ATOM   6376 H2   TIP  1345       9.381  23.781   3.008
ATOM   6377 O    TIP  1346      -2.859  25.534 -12.103
ATOM   6378 H1   TIP  1346      -3.388  25.660 -12.890
ATOM   6379 H2   TIP  1346      -2.710  26.418 -11.768
ATOM   6380 O    TIP  1347     -11.370  24.304 -20.791
ATOM   6381 H1   TIP  1347     -12.193  23.827 -20.897
ATOM   6382 H2   TIP  1347     -10.761  23.657 -20.436
ATOM   6383 O    TIP  1348      -9.640  16.165  -9.293
ATOM   6384 H1   TIP  1348     -10.245  16.905  -9.255
ATOM   6385 H2   TIP  1348      -9.488  15.931  -8.377
ATOM   6386 O    TIP  1349      -5.133  13.530  -7.810
ATOM   6387 H1   TIP  1349      -5.706  14.246  -8.085
ATOM   6388 H2   TIP  1349      -5.698  12.952  -7.298
ATOM   6389 O    TIP  1350     -19.896  25.561  -0.232
ATOM   6390 H1   TIP  1350     -19.111  25.320   0.260
ATOM   6391 H2   TIP  1350     -19.644  25.463  -1.150
ATOM   6392 O    TIP  1351      21.211  -6.806 -21.224
ATOM   6393 H1   TIP  1351      20.557  -6.870 -20.528
ATOM   6394 H2   TIP  1351      21.876  -6.213 -20.875
ATOM   6395 O    TIP  1352       7.495 -26.566  17.208
ATOM   6396 H1   TIP  1352       7.711 -26.555  18.140
ATOM   6397 H2   TIP  1352       8.172 -27.114  16.811
ATOM   6398 O    TIP  1353       3.746  -7.438  13.673
ATOM   6399 H1   TIP  1353       4.393  -7.972  14.134
ATOM   6400 H2   TIP  1353       3.245  -8.065  13.150
ATOM   6401 O    TIP  1354      18.540  -6.295 -16.924
ATOM   6402 H1   TIP  1354      17.671  -6.056 -16.600
ATOM   6403 H2   TIP  1354      19.075  -6.382 -16.136
ATOM   6404 O    TIP  1355      -9.002  25.233  -8.524
ATOM   6405 H1   TIP  1355      -8.134  24.886  -8.727
ATOM   6406 H2   TIP  1355      -9.607  24.647  -8.979
ATOM   6407 O    TIP  1356       6.257   6.317  19.416
ATOM   6408 H1   TIP  1356       7.171   6.593  19.346
ATOM   6409 H2   TIP  1356       6.301   5.370  19.545
ATOM   6410 O    TIP  1357      11.662   4.196   9.957
ATOM   6411 H1   TIP  1357      12.532   4.124   9.564
ATOM   6412 H2   TIP  1357      11.255   4.936   9.507
ATOM   6413 O    TIP  1358      20.010 -10.144   0.474
ATOM   6414 H1   TIP  1358      19.562 -10.151  -0.372
ATOM   6415 H2   TIP  1358      20.005  -9.225   0.742
ATOM   6416 O    TIP  1359      16.833  14.331   1.008
ATOM   6417 H1   TIP  1359      17.117  15.158   0.618
ATOM   6418 H2   TIP  1359      15.891  14.298   0.844
ATOM   6419 O    TIP  1360     -26.230 -25.300   3.406
ATOM   6420 H1   TIP  1360     -25.745 -24.994   2.640
ATOM   6421 H2   TIP  1360     -26.776 -26.014   3.075
ATOM   6422 O    TIP  1361      19.282 -13.016  -1.215
ATOM   6423 H1   TIP  1361      18.410 -13.400  -1.127
ATOM   6424 H2   TIP  1361      19.204 -12.148  -0.819
ATOM   6425 O    TIP  1362      11.422  26.282   0.988
ATOM   6426 H1   TIP  1362      11.538  27.216   1.160
ATOM   6427 H2   TIP  1362      10.652  26.036   1.501
ATOM   6428 O    TIP  1363     -25.995 -19.206  -3.677
ATOM   6429 H1   TIP  1363     -25.676 -19.459  -4.544
ATOM   6430 H2   TIP  1363     -25.647 -18.325  -3.541
ATOM   6431 O    TIP  1364     -12.258 -20.152   9.894
ATOM   6432 H1   TIP  1364     -12.789 -19.356   9.866
ATOM   6433 H2   TIP  1364     -12.263 -20.477   8.994
ATOM   6434 O    TIP  1365      -1.109   9.700 -14.757
ATOM   6435 H1   TIP  1365      -1.328   9.517 -15.671
ATOM   6436 H2   TIP  1365      -0.190   9.449 -14.675
ATOM   6437 O    TIP  1366     -25.204 -10.207  -3.866
ATOM   6438 H1   TIP  1366     -24.854 -10.621  -3.077
ATOM   6439 H2   TIP  1366     -26.102  -9.968  -3.634
ATOM   6440 O    TIP  1367       6.284  26.748  13.835
ATOM   6441 H1   TIP  1367       5.760  27.492  14.130
ATOM   6442 H2   TIP  1367       7.034  27.143  13.391
ATOM   6443 O    TIP  1368      -0.280   7.385 -13.286
ATOM   6444 H1   TIP  1368      -0.640   6.870 -14.008
ATOM   6445 H2   TIP  1368      -1.043   7.787 -12.873
ATOM   6446 O    TIP  1369     -14.010  13.333 -11.386
ATOM   6447 H1   TIP  1369     -14.172  13.567 -12.300
ATOM   6448 H2   TIP  1369     -13.377  12.616 -11.429
ATOM   6449 O    TIP  1370      -7.506  15.716 -21.004
ATOM   6450 H1   TIP  1370      -7.521  16.045 -21.903
ATOM   6451 H2   TIP  1370      -7.401  16.499 -20.463
ATOM   6452 O    TIP  1371      16.619   0.689  20.615
ATOM   6453 H1   TIP  1371      16.083  -0.044  20.915
ATOM   6454 H2   TIP  1371      17.247   0.295  20.010
ATOM   6455 O    TIP  1372      -7.947  25.081  20.450
ATOM   6456 H1   TIP  1372      -8.271  24.257  20.087
ATOM   6457 H2   TIP  1372      -8.736  25.574  20.672
ATOM   6458 O    TIP  1373     -14.116  22.601 -18.203
ATOM   6459 H1   TIP  1373     -13.276  22.271 -18.522
ATOM   6460 H2   TIP  1373     -14.766  22.200 -18.779
ATOM   6461 O    TIP  1374       2.915   2.262   3.784
ATOM   6462 H1   TIP  1374       2.787   2.976   4.408
ATOM   6463 H2   TIP  1374       2.880   2.683   2.925
ATOM   6464 O    TIP  1375     -17.251   5.598   7.564
ATOM   6465 H1   TIP  1375     -17.091   5.324   6.661
ATOM   6466 H2   TIP  1375     -16.927   6.498   7.602
ATOM   6467 O    TIP  1376      13.758 -15.637  18.023
ATOM   6468 H1   TIP  1376      14.146 -15.911  18.854
ATOM   6469 H2   TIP  1376      12.892 -15.306  18.260
ATOM   6470 O    TIP  1377     -12.020  -6.175 -18.659
ATOM   6471 H1   TIP  1377     -11.756  -5.501 -18.033
ATOM   6472 H2   TIP  1377     -11.240  -6.326 -19.194
ATOM   6473 O    TIP  1378     -22.804   0.376   6.335
ATOM   6474 H1   TIP  1378     -23.745   0.537   6.408
ATOM   6475 H2   TIP  1378     -22.615  -0.261   7.024
ATOM   6476 O    TIP  1379     -13.253  21.103 -12.871
ATOM   6477 H1   TIP  1379     -14.063  21.312 -13.337
ATOM   6478 H2   TIP  1379     -13.381  20.208 -12.556
ATOM   6479 O    TIP  1380      -2.596 -14.547 -19.934
ATOM   6480 H1   TIP  1380      -2.875 -13.848 -19.344
ATOM   6481 H2   TIP  1380      -3.364 -15.112 -20.019
ATOM   6482 O    TIP  1381       9.714 -22.821 -15.865
ATOM   6483 H1   TIP  1381       9.496 -22.385 -15.041
ATOM   6484 H2   TIP  1381       9.220 -22.341 -16.529
ATOM   6485 O    TIP  1382       3.338 -21.356 -17.856
ATOM   6486 H1   TIP  1382       3.025 -21.635 -16.996
ATOM   6487 H2   TIP  1382       3.076 -20.438 -17.922
ATOM   6488 O    TIP  1383      -9.110  21.670   8.878
ATOM   6489 H1   TIP  1383      -8.541  21.902   8.144
ATOM   6490 H2   TIP  1383      -8.826  22.240   9.592
ATOM   6491 O    TIP  1384     -21.632  16.162   3.102
ATOM   6492 H1   TIP  1384     -21.576  17.065   3.417
ATOM   6493 H2   TIP  1384     -22.284  15.751   3.669
ATOM   6494 O    TIP  1385      -7.607 -16.240  14.503
ATOM   6495 H1   TIP  1385      -7.090 -16.628  15.208
ATOM   6496 H2   TIP  1385      -7.665 -16.928  13.840
ATOM   6497 O    TIP  1386     -15.714   9.110 -13.887
ATOM   6498 H1   TIP  1386     -15.977   8.206 -14.060
ATOM   6499 H2   TIP  1386     -16.191   9.628 -14.535
ATOM   6500 O    TIP  1387       7.831 -27.123 -17.921
ATOM   6501 H1   TIP  1387       8.747 -26.862 -18.013
ATOM   6502 H2   TIP  1387       7.338 -26.424 -18.350
ATOM   6503 O    TIP  1388       5.761  16.262  -9.940
ATOM   6504 H1   TIP  1388       6.594  16.042  -9.523
ATOM   6505 H2   TIP  1388       5.916  17.111 -10.353
ATOM   6506 O    TIP  1389      -1.934  19.443  -8.511
ATOM   6507 H1   TIP  1389      -2.787  19.103  -8.782
ATOM   6508 H2   TIP  1389      -1.410  18.663  -8.331
ATOM   6509 O    TIP  1390      21.231   9.897  -5.260
ATOM   6510 H1   TIP  1390      20.550   9.225  -5.232
ATOM   6511 H2   TIP  1390      21.937   9.502  -5.772
ATOM   6512 O    TIP  1391      13.184 -12.806 -15.405
ATOM   6513 H1   TIP  1391      12.402 -12.855 -15.954
ATOM   6514 H2   TIP  1391      13.623 -13.646 -15.536
ATOM   6515 O    TIP  1392     -15.278 -19.217 -13.914
ATOM   6516 H1   TIP  1392     -15.515 -19.768 -13.169
ATOM   6517 H2   TIP  1392     -14.936 -19.829 -14.566
ATOM   6518 O    TIP  1393      15.017 -14.424 -16.861
ATOM   6519 H1   TIP  1393      14.376 -15.134 -16.823
ATOM   6520 H2   TIP  1393      15.455 -14.450 -16.011
ATOM   6521 O    TIP  1394     -12.842 -12.814  11.529
ATOM   6522 H1   TIP  1394     -11.979 -13.175  11.730
ATOM   6523 H2   TIP  1394     -13.360 -12.976  12.317
ATOM   6524 O    TIP  1395      25.214 -11.969  -4.183
ATOM   6525 H1   TIP  1395      25.623 -11.515  -4.919
ATOM   6526 H2   TIP  1395      24.658 -11.307  -3.771
ATOM   6527 O    TIP  1396      15.216 -20.449  16.029
ATOM   6528 H1   TIP  1396      15.806 -20.857  16.663
ATOM   6529 H2   TIP  1396      15.564 -19.565  15.912
ATOM   6530 O    TIP  1397     -28.876  -8.985 -19.972
ATOM   6531 H1   TIP  1397     -29.062  -8.512 -19.161
ATOM   6532 H2   TIP  1397     -28.367  -8.369 -20.498
ATOM   6533 O    TIP  1398      26.850  27.079   0.788
ATOM   6534 H1   TIP  1398      26.106  26.522   1.016
ATOM   6535 H2   TIP  1398      27.224  27.337   1.631
ATOM   6536 O    TIP  1399      -7.682  -5.930  18.159
ATOM   6537 H1   TIP  1399      -8.564  -6.291  18.067
ATOM   6538 H2   TIP  1399      -7.439  -5.663  17.273
ATOM   6539 O    TIP  1400      11.105  20.040  -7.901
ATOM   6540 H1   TIP  1400      10.392  20.607  -7.607
ATOM   6541 H2   TIP  1400      11.821  20.217  -7.292
ATOM   6542 O    TIP  1401     -16.827 -22.481 -16.261
ATOM   6543 H1   TIP  1401     -16.506 -22.281 -17.139
ATOM   6544 H2   TIP  1401     -17.602 -21.929 -16.156
ATOM   6545 O    TIP  1402     -25.695  18.342   0.656
ATOM   6546 H1   TIP  1402     -24.793  18.025   0.625
ATOM   6547 H2   TIP  1402     -26.066  18.097  -0.192
ATOM   6548 O    TIP  1403     -25.316 -24.451   5.803
ATOM   6549 H1   TIP  1403     -25.467 -25.043   5.067
ATOM   6550 H2   TIP  1403     -24.449 -24.081   5.640
ATOM   6551 O    TIP  1404      14.462 -11.089 -14.085
ATOM   6552 H1   TIP  1404      13.914 -11.693 -14.586
ATOM   6553 H2   TIP  1404      13.900 -10.331 -13.926
ATOM   6554 O    TIP  1405       6.850  20.707  -6.412
ATOM   6555 H1   TIP  1405       6.465  19.834  -6.483
ATOM   6556 H2   TIP  1405       6.272  21.176  -5.810
ATOM   6557 O    TIP  1406       4.394  19.128   4.558
ATOM   6558 H1   TIP  1406       3.477  19.253   4.317
ATOM   6559 H2   TIP  1406       4.455  18.205   4.803
ATOM   6560 O    TIP  1407      16.964 -24.593   3.215
ATOM   6561 H1   TIP  1407      16.327 -25.227   3.545
ATOM   6562 H2   TIP  1407      16.433 -23.875   2.870
ATOM   6563 O    TIP  1408      17.437  -2.737   5.775
ATOM   6564 H1   TIP  1408      17.284  -3.623   5.445
ATOM   6565 H2   TIP  1408      17.286  -2.803   6.717
ATOM   6566 O    TIP  1409     -20.646 -20.766 -13.633
ATOM   6567 H1   TIP  1409     -20.339 -19.879 -13.446
ATOM   6568 H2   TIP  1409     -19.988 -21.128 -14.225
ATOM   6569 O    TIP  1410      -0.047 -15.686 -20.290
ATOM   6570 H1   TIP  1410      -0.820 -15.151 -20.467
ATOM   6571 H2   TIP  1410      -0.174 -16.475 -20.816
ATOM   6572 O    TIP  1411     -21.723  15.810  -6.033
ATOM   6573 H1   TIP  1411     -21.961  16.737  -6.031
ATOM   6574 H2   TIP  1411     -20.796  15.801  -6.270
ATOM   6575 O    TIP  1412     -24.352  -6.419  -5.599
ATOM   6576 H1   TIP  1412     -24.736  -6.308  -4.730
ATOM   6577 H2   TIP  1412     -24.043  -7.325  -5.612
ATOM   6578 O    TIP  1413      19.793 -19.445 -17.612
ATOM   6579 H1   TIP  1413      20.467 -19.348 -18.285
ATOM   6580 H2   TIP  1413      20.276 -19.430 -16.785
ATOM   6581 O    TIP  1414       8.314  22.753 -20.886
ATOM   6582 H1   TIP  1414       7.831  23.508 -21.223
ATOM   6583 H2   TIP  1414       8.360  22.147 -21.625
ATOM   6584 O    TIP  1415      17.990 -16.116   7.937
ATOM   6585 H1   TIP  1415      18.937 -16.116   7.798
ATOM   6586 H2   TIP  1415      17.753 -15.190   7.980
ATOM   6587 O    TIP  1416      10.598  22.079   0.337
ATOM   6588 H1   TIP  1416       9.923  21.474   0.643
ATOM   6589 H2   TIP  1416      10.678  21.898  -0.599
ATOM   6590 O    TIP  1417       2.328   8.329   3.588
ATOM   6591 H1   TIP  1417       1.478   8.754   3.701
ATOM   6592 H2   TIP  1417       2.920   9.038   3.337
ATOM   6593 O    TIP  1418     -16.340  23.627   6.553
ATOM   6594 H1   TIP  1418     -15.823  23.823   7.334
ATOM   6595 H2   TIP  1418     -17.001  23.003   6.852
ATOM   6596 O    TIP  1419      11.229 -15.509  19.510
ATOM   6597 H1   TIP  1419      11.144 -15.205  20.414
ATOM   6598 H2   TIP  1419      10.557 -16.185  19.420
ATOM   6599 O    TIP  1420      23.102 -25.726 -13.923
ATOM   6600 H1   TIP  1420      22.674 -26.202 -13.211
ATOM   6601 H2   TIP  1420      23.383 -24.902 -13.526
ATOM   6602 O    TIP  1421      -3.500  24.466   6.811
ATOM   6603 H1   TIP  1421      -2.884  24.168   7.480
ATOM   6604 H2   TIP  1421      -3.896  25.254   7.183
ATOM   6605 O    TIP  1422       6.521   6.903 -16.136
ATOM   6606 H1   TIP  1422       7.109   6.151 -16.082
ATOM   6607 H2   TIP  1422       5.853   6.641 -16.769
ATOM   6608 O    TIP  1423       7.070  11.063  13.906
ATOM   6609 H1   TIP  1423       6.790  11.976  13.967
ATOM   6610 H2   TIP  1423       7.925  11.044  14.336
ATOM   6611 O    TIP  1424      -0.286  14.928 -17.624
ATOM   6612 H1   TIP  1424      -0.811  14.428 -18.249
ATOM   6613 H2   TIP  1424      -0.463  15.843 -17.839
ATOM   6614 O    TIP  1425      15.792  25.627  -5.246
ATOM   6615 H1   TIP  1425      15.134  25.079  -4.818
ATOM   6616 H2   TIP  1425      15.644  26.503  -4.891
ATOM   6617 O    TIP  1426     -16.144  -6.595  16.005
ATOM   6618 H1   TIP  1426     -15.485  -6.697  15.319
ATOM   6619 H2   TIP  1426     -16.207  -5.649  16.139
ATOM   6620 O    TIP  1427       0.629   1.803  16.804
ATOM   6621 H1   TIP  1427       1.538   2.029  16.608
ATOM   6622 H2   TIP  1427       0.687   0.998  17.319
ATOM   6623 O    TIP  1428     -19.225  24.973   9.302
ATOM   6624 H1   TIP  1428     -20.145  25.062   9.548
ATOM   6625 H2   TIP  1428     -19.246  24.684   8.390
ATOM   6626 O    TIP  1429      -4.246  24.678 -14.655
ATOM   6627 H1   TIP  1429      -3.997  25.516 -15.046
ATOM   6628 H2   TIP  1429      -4.875  24.303 -15.271
ATOM   6629 O    TIP  1430     -20.794  -0.126  13.825
ATOM   6630 H1   TIP  1430     -20.413  -0.962  13.556
ATOM   6631 H2   TIP  1430     -20.312   0.531  13.323
ATOM   6632 O    TIP  1431     -20.668  -5.466 -20.915
ATOM   6633 H1   TIP  1431     -20.486  -4.603 -20.544
ATOM   6634 H2   TIP  1431     -20.725  -6.046 -20.156
ATOM   6635 O    TIP  1432      -6.600  20.620   0.594
ATOM   6636 H1   TIP  1432      -6.568  19.664   0.626
ATOM   6637 H2   TIP  1432      -6.227  20.902   1.429
ATOM   6638 O    TIP  1433      -5.540 -25.752 -20.935
ATOM   6639 H1   TIP  1433      -5.717 -26.589 -21.363
ATOM   6640 H2   TIP  1433      -4.705 -25.883 -20.486
ATOM   6641 O    TIP  1434      -5.178 -25.405   9.696
ATOM   6642 H1   TIP  1434      -5.523 -25.268  10.579
ATOM   6643 H2   TIP  1434      -4.463 -26.031   9.812
ATOM   6644 O    TIP  1435      12.464 -26.244  -9.282
ATOM   6645 H1   TIP  1435      13.227 -26.238  -8.703
ATOM   6646 H2   TIP  1435      12.371 -25.335  -9.566
ATOM   6647 O    TIP  1436     -27.866  -7.196 -21.757
ATOM   6648 H1   TIP  1436     -27.720  -6.807 -22.619
ATOM   6649 H2   TIP  1436     -27.636  -6.503 -21.138
ATOM   6650 O    TIP  1437       3.038  -5.564  20.388
ATOM   6651 H1   TIP  1437       2.404  -4.891  20.140
ATOM   6652 H2   TIP  1437       3.798  -5.395  19.831
ATOM   6653 O    TIP  1438      16.949  -7.257 -13.820
ATOM   6654 H1   TIP  1438      16.911  -8.180 -14.072
ATOM   6655 H2   TIP  1438      16.487  -6.797 -14.521
ATOM   6656 O    TIP  1439     -19.593   3.294   8.463
ATOM   6657 H1   TIP  1439     -19.689   4.011   9.090
ATOM   6658 H2   TIP  1439     -18.666   3.306   8.225
ATOM   6659 O    TIP  1440      20.779 -16.758  -8.943
ATOM   6660 H1   TIP  1440      20.060 -16.297  -8.512
ATOM   6661 H2   TIP  1440      20.419 -17.617  -9.162
ATOM   6662 O    TIP  1441     -25.823 -18.268 -15.177
ATOM   6663 H1   TIP  1441     -25.222 -19.013 -15.170
ATOM   6664 H2   TIP  1441     -25.264 -17.506 -15.025
ATOM   6665 O    TIP  1442      25.292  -1.269 -13.739
ATOM   6666 H1   TIP  1442      25.266  -1.454 -14.678
ATOM   6667 H2   TIP  1442      24.459  -0.834 -13.556
ATOM   6668 O    TIP  1443       3.680  15.272   0.892
ATOM   6669 H1   TIP  1443       4.299  14.623   0.559
ATOM   6670 H2   TIP  1443       4.226  16.012   1.158
ATOM   6671 O    TIP  1444      -4.534 -16.060  20.525
ATOM   6672 H1   TIP  1444      -4.933 -15.289  20.122
ATOM   6673 H2   TIP  1444      -3.618 -16.030  20.250
ATOM   6674 O    TIP  1445      11.778   8.970 -11.716
ATOM   6675 H1   TIP  1445      12.377   8.432 -12.233
ATOM   6676 H2   TIP  1445      12.097   9.865 -11.833
ATOM   6677 O    TIP  1446       7.515  13.853  -4.713
ATOM   6678 H1   TIP  1446       8.145  13.510  -4.080
ATOM   6679 H2   TIP  1446       8.012  13.936  -5.526
ATOM   6680 O    TIP  1447      -3.619 -18.640 -18.034
ATOM   6681 H1   TIP  1447      -3.518 -17.716 -17.806
ATOM   6682 H2   TIP  1447      -3.461 -18.674 -18.977
ATOM   6683 O    TIP  1448       3.071 -15.512  13.977
ATOM   6684 H1   TIP  1448       2.375 -15.663  13.338
ATOM   6685 H2   TIP  1448       2.764 -15.945  14.774
ATOM   6686 O    TIP  1449      22.960  16.761  -2.323
ATOM   6687 H1   TIP  1449      22.114  16.852  -2.761
ATOM   6688 H2   TIP  1449      22.925  15.900  -1.908
ATOM   6689 O    TIP  1450      -8.670   8.418 -20.052
ATOM   6690 H1   TIP  1450      -7.728   8.390 -20.214
ATOM   6691 H2   TIP  1450      -9.067   8.317 -20.917
ATOM   6692 O    TIP  1451     -22.522 -14.576 -18.099
ATOM   6693 H1   TIP  1451     -22.219 -15.484 -18.092
ATOM   6694 H2   TIP  1451     -23.477 -14.641 -18.114
ATOM   6695 O    TIP  1452       2.570 -13.963 -21.446
ATOM   6696 H1   TIP  1452       1.679 -14.206 -21.193
ATOM   6697 H2   TIP  1452       3.085 -14.758 -21.305
ATOM   6698 O    TIP  1453      18.108 -20.885 -21.290
ATOM   6699 H1   TIP  1453      18.471 -20.064 -21.623
ATOM   6700 H2   TIP  1453      18.796 -21.532 -21.444
ATOM   6701 O    TIP  1454     -16.760  -3.906 -17.856
ATOM   6702 H1   TIP  1454     -16.435  -4.796 -17.994
ATOM   6703 H2   TIP  1454     -15.978  -3.391 -17.662
ATOM   6704 O    TIP  1455     -22.811 -16.660  -8.165
ATOM   6705 H1   TIP  1455     -22.621 -15.756  -8.415
ATOM   6706 H2   TIP  1455     -22.384 -17.190  -8.837
ATOM   6707 O    TIP  1456      -3.549  11.090  16.010
ATOM   6708 H1   TIP  1456      -3.641  11.435  16.898
ATOM   6709 H2   TIP  1456      -4.019  11.715  15.459
ATOM   6710 O    TIP  1457       0.697  18.523   6.592
ATOM   6711 H1   TIP  1457       0.346  17.963   5.900
ATOM   6712 H2   TIP  1457       1.627  18.301   6.633
ATOM   6713 O    TIP  1458     -26.788  25.999  -1.123
ATOM   6714 H1   TIP  1458     -26.758  26.922  -0.872
ATOM   6715 H2   TIP  1458     -27.712  25.829  -1.305
ATOM   6716 O    TIP  1459      25.652 -13.337   7.277
ATOM   6717 H1   TIP  1459      25.747 -13.735   8.142
ATOM   6718 H2   TIP  1459      25.555 -14.079   6.680
ATOM   6719 O    TIP  1460     -19.451  15.007   0.821
ATOM   6720 H1   TIP  1460     -20.238  14.623   0.435
ATOM   6721 H2   TIP  1460     -19.339  14.543   1.651
ATOM   6722 O    TIP  1461       3.641  27.810 -12.480
ATOM   6723 H1   TIP  1461       3.316  27.491 -13.322
ATOM   6724 H2   TIP  1461       3.210  28.657 -12.362
ATOM   6725 O    TIP  1462     -13.080   9.154 -15.350
ATOM   6726 H1   TIP  1462     -12.529   8.914 -14.606
ATOM   6727 H2   TIP  1462     -13.932   9.357 -14.963
ATOM   6728 O    TIP  1463      26.126 -17.002  -9.989
ATOM   6729 H1   TIP  1463      26.479 -17.264  -9.139
ATOM   6730 H2   TIP  1463      26.887 -16.688 -10.478
ATOM   6731 O    TIP  1464     -29.178  -5.182   4.372
ATOM   6732 H1   TIP  1464     -28.500  -4.511   4.290
ATOM   6733 H2   TIP  1464     -28.737  -5.920   4.793
ATOM   6734 O    TIP  1465     -17.075   7.988   2.953
ATOM   6735 H1   TIP  1465     -17.966   8.131   2.634
ATOM   6736 H2   TIP  1465     -17.088   7.102   3.314
ATOM   6737 O    TIP  1466     -17.524  16.616 -15.720
ATOM   6738 H1   TIP  1466     -18.081  17.375 -15.545
ATOM   6739 H2   TIP  1466     -16.934  16.573 -14.967
ATOM   6740 O    TIP  1467     -18.486 -16.813   8.481
ATOM   6741 H1   TIP  1467     -19.270 -16.266   8.511
ATOM   6742 H2   TIP  1467     -18.703 -17.575   9.017
ATOM   6743 O    TIP  1468      14.479   1.185  11.836
ATOM   6744 H1   TIP  1468      13.864   0.472  12.007
ATOM   6745 H2   TIP  1468      14.762   1.047  10.932
ATOM   6746 O    TIP  1469      -3.116 -14.624  15.898
ATOM   6747 H1   TIP  1469      -3.029 -15.019  15.031
ATOM   6748 H2   TIP  1469      -3.897 -14.074  15.834
ATOM   6749 O    TIP  1470      19.744 -14.496 -12.852
ATOM   6750 H1   TIP  1470      19.257 -15.305 -13.005
ATOM   6751 H2   TIP  1470      20.404 -14.731 -12.200
ATOM   6752 O    TIP  1471      -5.016  15.510   8.978
ATOM   6753 H1   TIP  1471      -4.885  15.147   9.853
ATOM   6754 H2   TIP  1471      -5.706  16.164   9.089
ATOM   6755 O    TIP  1472       0.787  20.628 -12.425
ATOM   6756 H1   TIP  1472       0.558  21.416 -12.917
ATOM   6757 H2   TIP  1472       1.304  20.948 -11.686
ATOM   6758 O    TIP  1473       0.798   4.869 -20.316
ATOM   6759 H1   TIP  1473       1.350   4.311 -20.863
ATOM   6760 H2   TIP  1473       0.399   4.270 -19.686
ATOM   6761 O    TIP  1474     -24.684  -5.261   3.114
ATOM   6762 H1   TIP  1474     -23.924  -5.744   2.790
ATOM   6763 H2   TIP  1474     -24.736  -5.488   4.042
ATOM   6764 O    TIP  1475       8.767  21.420  20.482
ATOM   6765 H1   TIP  1475       8.447  20.595  20.118
ATOM   6766 H2   TIP  1475       9.715  21.387  20.355
ATOM   6767 O    TIP  1476      14.336  25.348  10.011
ATOM   6768 H1   TIP  1476      13.707  25.487   9.304
ATOM   6769 H2   TIP  1476      14.413  24.397  10.081
ATOM   6770 O    TIP  1477     -16.771  -3.151   8.234
ATOM   6771 H1   TIP  1477     -16.410  -3.244   7.352
ATOM   6772 H2   TIP  1477     -16.004  -3.074   8.801
ATOM   6773 O    TIP  1478       1.597  14.523  -8.377
ATOM   6774 H1   TIP  1478       1.624  14.426  -9.329
ATOM   6775 H2   TIP  1478       0.870  15.124  -8.217
ATOM   6776 O    TIP  1479     -10.838  15.310   4.070
ATOM   6777 H1   TIP  1479     -10.561  14.696   4.750
ATOM   6778 H2   TIP  1479     -11.658  14.947   3.737
ATOM   6779 O    TIP  1480     -15.028  16.005 -14.291
ATOM   6780 H1   TIP  1480     -14.262  15.431 -14.301
ATOM   6781 H2   TIP  1480     -15.523  15.731 -13.519
ATOM   6782 O    TIP  1481     -23.645 -20.747  14.383
ATOM   6783 H1   TIP  1481     -23.689 -19.834  14.664
ATOM   6784 H2   TIP  1481     -24.413 -20.864  13.824
ATOM   6785 O    TIP  1482      17.550 -18.397  10.127
ATOM   6786 H1   TIP  1482      17.309 -17.544   9.765
ATOM   6787 H2   TIP  1482      18.235 -18.722   9.543
ATOM   6788 O    TIP  1483       5.671  -3.287  15.729
ATOM   6789 H1   TIP  1483       6.298  -3.815  16.223
ATOM   6790 H2   TIP  1483       4.862  -3.797  15.745
ATOM   6791 O    TIP  1484       9.086 -16.218  10.093
ATOM   6792 H1   TIP  1484       9.258 -15.468  10.662
ATOM   6793 H2   TIP  1484       8.408 -15.913   9.491
ATOM   6794 O    TIP  1485     -23.032 -19.520  -3.824
ATOM   6795 H1   TIP  1485     -23.878 -19.952  -3.941
ATOM   6796 H2   TIP  1485     -22.626 -19.547  -4.690
ATOM   6797 O    TIP  1486       4.252 -28.060  14.465
ATOM   6798 H1   TIP  1486       4.553 -27.766  15.325
ATOM   6799 H2   TIP  1486       3.693 -28.814  14.650
ATOM   6800 O    TIP  1487     -28.990 -20.737   6.169
ATOM   6801 H1   TIP  1487     -29.796 -21.148   5.857
ATOM   6802 H2   TIP  1487     -28.684 -20.213   5.429
ATOM   6803 O    TIP  1488     -27.841 -13.982 -11.510
ATOM   6804 H1   TIP  1488     -28.320 -13.161 -11.617
ATOM   6805 H2   TIP  1488     -28.312 -14.447 -10.818
ATOM   6806 O    TIP  1489     -24.206   7.137 -14.990
ATOM   6807 H1   TIP  1489     -24.323   6.886 -15.905
ATOM   6808 H2   TIP  1489     -23.259   7.114 -14.853
ATOM   6809 O    TIP  1490     -27.348 -16.011  13.289
ATOM   6810 H1   TIP  1490     -28.082 -15.669  12.780
ATOM   6811 H2   TIP  1490     -27.433 -16.962  13.224
ATOM   6812 O    TIP  1491      28.056  18.060   0.676
ATOM   6813 H1   TIP  1491      28.311  18.975   0.792
ATOM   6814 H2   TIP  1491      27.426  18.075  -0.045
ATOM   6815 O    TIP  1492     -28.851   0.115  -1.027
ATOM   6816 H1   TIP  1492     -29.171   0.719  -0.358
ATOM   6817 H2   TIP  1492     -28.646   0.673  -1.777
ATOM   6818 O    TIP  1493     -28.147  25.725 -10.466
ATOM   6819 H1   TIP  1493     -27.540  26.431 -10.687
ATOM   6820 H2   TIP  1493     -27.629  25.120  -9.935
ATOM   6821 O    TIP  1494     -28.527 -18.913  -5.542
ATOM   6822 H1   TIP  1494     -29.454 -19.141  -5.475
ATOM   6823 H2   TIP  1494     -28.197 -18.980  -4.647
ATOM   6824 O    TIP  1495      25.566   0.969  -8.931
ATOM   6825 H1   TIP  1495      26.075   1.629  -8.461
ATOM   6826 H2   TIP  1495      25.614   1.238  -9.849
ATOM   6827 O    TIP  1496      14.130  13.372   1.120
ATOM   6828 H1   TIP  1496      14.358  13.069   0.241
ATOM   6829 H2   TIP  1496      14.248  12.603   1.677
ATOM   6830 O    TIP  1497      -9.560   1.763   8.869
ATOM   6831 H1   TIP  1497      -9.388   1.252   9.660
ATOM   6832 H2   TIP  1497      -9.477   1.133   8.153
ATOM   6833 O    TIP  1498     -23.014 -17.461 -13.541
ATOM   6834 H1   TIP  1498     -23.591 -18.108 -13.136
ATOM   6835 H2   TIP  1498     -22.836 -17.811 -14.414
ATOM   6836 O    TIP  1499      -4.378 -22.576 -21.741
ATOM   6837 H1   TIP  1499      -5.332 -22.648 -21.762
ATOM   6838 H2   TIP  1499      -4.082 -23.412 -21.381
ATOM   6839 O    TIP  1500      10.704   7.456 -16.012
ATOM   6840 H1   TIP  1500      10.810   6.525 -16.208
ATOM   6841 H2   TIP  1500      10.416   7.844 -16.838
ATOM   6842 O    TIP  1501      29.017   4.026  -4.043
ATOM   6843 H1   TIP  1501      29.526   4.536  -4.673
ATOM   6844 H2   TIP  1501      28.141   3.979  -4.425
ATOM   6845 O    TIP  1502      10.844  11.016  -3.328
ATOM   6846 H1   TIP  1502      11.634  11.083  -3.864
ATOM   6847 H2   TIP  1502      11.166  10.990  -2.427
ATOM   6848 O    TIP  1503      -5.934   1.263  14.798
ATOM   6849 H1   TIP  1503      -5.080   1.313  14.371
ATOM   6850 H2   TIP  1503      -5.894   1.918  15.494
ATOM   6851 O    TIP  1504      -4.537  18.711   2.999
ATOM   6852 H1   TIP  1504      -5.047  19.438   3.356
ATOM   6853 H2   TIP  1504      -5.071  18.373   2.280
ATOM   6854 O    TIP  1505      24.769 -18.848 -11.582
ATOM   6855 H1   TIP  1505      24.049 -18.325 -11.933
ATOM   6856 H2   TIP  1505      25.392 -18.205 -11.244
ATOM   6857 O    TIP  1506     -20.709 -23.577   0.662
ATOM   6858 H1   TIP  1506     -20.357 -24.140   1.352
ATOM   6859 H2   TIP  1506     -21.298 -24.145   0.166
ATOM   6860 O    TIP  1507      -1.015 -21.246  10.100
ATOM   6861 H1   TIP  1507      -0.476 -20.828  10.772
ATOM   6862 H2   TIP  1507      -1.909 -20.969  10.303
ATOM   6863 O    TIP  1508      10.655  -9.858 -20.772
ATOM   6864 H1   TIP  1508      11.163  -9.077 -20.555
ATOM   6865 H2   TIP  1508       9.782  -9.527 -20.980
ATOM   6866 O    TIP  1509      18.730 -24.528   5.496
ATOM   6867 H1   TIP  1509      18.320 -24.208   4.693
ATOM   6868 H2   TIP  1509      17.998 -24.709   6.084
ATOM   6869 O    TIP  1510      -5.026  21.519 -18.070
ATOM   6870 H1   TIP  1510      -5.214  20.802 -18.674
ATOM   6871 H2   TIP  1510      -4.363  21.166 -17.476
ATOM   6872 O    TIP  1511       6.161  22.775  -4.206
ATOM   6873 H1   TIP  1511       5.637  22.356  -3.523
ATOM   6874 H2   TIP  1511       5.522  23.224  -4.758
ATOM   6875 O    TIP  1512      12.124   2.903 -19.149
ATOM   6876 H1   TIP  1512      12.696   2.301 -19.625
ATOM   6877 H2   TIP  1512      11.330   2.397 -18.978
ATOM   6878 O    TIP  1513      22.530   2.086 -10.637
ATOM   6879 H1   TIP  1513      23.401   2.427 -10.841
ATOM   6880 H2   TIP  1513      21.963   2.452 -11.315
ATOM   6881 O    TIP  1514     -26.695  -8.255 -15.374
ATOM   6882 H1   TIP  1514     -27.534  -8.625 -15.098
ATOM   6883 H2   TIP  1514     -26.391  -8.839 -16.068
ATOM   6884 O    TIP  1515     -15.467   0.124  13.468
ATOM   6885 H1   TIP  1515     -15.605   1.068  13.394
ATOM   6886 H2   TIP  1515     -15.377  -0.178  12.564
ATOM   6887 O    TIP  1516      13.261  27.932  -5.038
ATOM   6888 H1   TIP  1516      12.666  28.422  -5.605
ATOM   6889 H2   TIP  1516      13.246  27.041  -5.386
ATOM   6890 O    TIP  1517     -11.296 -27.622  18.030
ATOM   6891 H1   TIP  1517     -12.204 -27.600  17.726
ATOM   6892 H2   TIP  1517     -11.322 -27.208  18.893
ATOM   6893 O    TIP  1518       5.864  -9.765  12.150
ATOM   6894 H1   TIP  1518       6.677  -9.291  11.980
ATOM   6895 H2   TIP  1518       5.640  -9.543  13.054
ATOM   6896 O    TIP  1519      15.875  18.221  11.672
ATOM   6897 H1   TIP  1519      16.754  18.534  11.461
ATOM   6898 H2   TIP  1519      15.289  18.822  11.212
ATOM   6899 O    TIP  1520      24.741  -1.387   0.177
ATOM   6900 H1   TIP  1520      25.186  -0.548   0.292
ATOM   6901 H2   TIP  1520      24.763  -1.544  -0.767
ATOM   6902 O    TIP  1521     -27.752  13.280  -9.210
ATOM   6903 H1   TIP  1521     -27.625  14.127  -9.637
ATOM   6904 H2   TIP  1521     -27.006  13.196  -8.617
ATOM   6905 O    TIP  1522      -0.201  24.158   3.605
ATOM   6906 H1   TIP  1522      -0.851  24.819   3.366
ATOM   6907 H2   TIP  1522      -0.185  24.172   4.562
ATOM   6908 O    TIP  1523     -10.697   9.751   8.701
ATOM   6909 H1   TIP  1523     -10.807   8.898   8.281
ATOM   6910 H2   TIP  1523     -10.183   9.567   9.487
ATOM   6911 O    TIP  1524     -18.092 -21.886  13.937
ATOM   6912 H1   TIP  1524     -19.002 -21.611  14.044
ATOM   6913 H2   TIP  1524     -18.127 -22.582  13.282
ATOM   6914 O    TIP  1525      24.734   0.266   5.762
ATOM   6915 H1   TIP  1525      24.361   0.976   6.284
ATOM   6916 H2   TIP  1525      24.104  -0.450   5.845
ATOM   6917 O    TIP  1526      11.170   7.364  -5.238
ATOM   6918 H1   TIP  1526      11.907   7.972  -5.294
ATOM   6919 H2   TIP  1526      10.827   7.482  -4.352
ATOM   6920 O    TIP  1527       1.715  -8.955  16.566
ATOM   6921 H1   TIP  1527       1.604  -8.926  15.616
ATOM   6922 H2   TIP  1527       1.190  -9.704  16.847
ATOM   6923 O    TIP  1528     -19.599 -27.552  -5.308
ATOM   6924 H1   TIP  1528     -18.921 -28.192  -5.090
ATOM   6925 H2   TIP  1528     -19.252 -27.085  -6.068
ATOM   6926 O    TIP  1529       2.055 -17.153  16.199
ATOM   6927 H1   TIP  1529       1.140 -17.153  16.479
ATOM   6928 H2   TIP  1529       2.227 -18.058  15.938
ATOM   6929 O    TIP  1530     -26.504   5.898  -3.044
ATOM   6930 H1   TIP  1530     -26.187   5.501  -3.855
ATOM   6931 H2   TIP  1530     -26.487   5.185  -2.406
ATOM   6932 O    TIP  1531      24.293  -7.353 -12.194
ATOM   6933 H1   TIP  1531      24.920  -6.778 -11.755
ATOM   6934 H2   TIP  1531      23.480  -6.849 -12.216
ATOM   6935 O    TIP  1532      15.594  -9.338 -20.161
ATOM   6936 H1   TIP  1532      16.533  -9.370 -20.343
ATOM   6937 H2   TIP  1532      15.537  -9.180 -19.219
ATOM   6938 O    TIP  1533     -26.237 -16.066 -12.629
ATOM   6939 H1   TIP  1533     -26.644 -15.279 -12.266
ATOM   6940 H2   TIP  1533     -26.964 -16.673 -12.763
ATOM   6941 O    TIP  1534     -23.026  14.824  -3.661
ATOM   6942 H1   TIP  1534     -22.641  15.445  -3.043
ATOM   6943 H2   TIP  1534     -22.603  15.023  -4.497
ATOM   6944 O    TIP  1535      21.612 -22.069   0.647
ATOM   6945 H1   TIP  1535      22.154 -21.496   1.189
ATOM   6946 H2   TIP  1535      21.565 -22.890   1.136
ATOM   6947 O    TIP  1536       8.085  24.424  -8.990
ATOM   6948 H1   TIP  1536       7.218  24.093  -8.759
ATOM   6949 H2   TIP  1536       7.913  25.215  -9.500
ATOM   6950 O    TIP  1537      15.876   8.706  -5.379
ATOM   6951 H1   TIP  1537      15.233   8.209  -4.873
ATOM   6952 H2   TIP  1537      15.808   8.355  -6.266
ATOM   6953 O    TIP  1538      27.155   5.545 -12.689
ATOM   6954 H1   TIP  1538      27.617   4.927 -13.256
ATOM   6955 H2   TIP  1538      27.658   5.547 -11.875
ATOM   6956 O    TIP  1539      27.832  16.958 -12.379
ATOM   6957 H1   TIP  1539      27.796  17.400 -13.227
ATOM   6958 H2   TIP  1539      28.104  17.638 -11.763
ATOM   6959 O    TIP  1540      -4.178 -20.691  12.941
ATOM   6960 H1   TIP  1540      -3.474 -20.471  13.551
ATOM   6961 H2   TIP  1540      -3.758 -20.700  12.081
ATOM   6962 O    TIP  1541       9.381  12.688 -13.456
ATOM   6963 H1   TIP  1541       9.283  13.030 -12.568
ATOM   6964 H2   TIP  1541       9.019  13.372 -14.019
ATOM   6965 O    TIP  1542       9.174  -9.142  15.499
ATOM   6966 H1   TIP  1542       8.956  -9.985  15.102
ATOM   6967 H2   TIP  1542       9.290  -8.549  14.757
ATOM   6968 O    TIP  1543       1.235  -1.045  17.808
ATOM   6969 H1   TIP  1543       2.087  -1.054  17.372
ATOM   6970 H2   TIP  1543       0.656  -1.523  17.214
ATOM   6971 O    TIP  1544      -1.565  14.417 -10.287
ATOM   6972 H1   TIP  1544      -1.862  13.541 -10.531
ATOM   6973 H2   TIP  1544      -0.762  14.548 -10.792
ATOM   6974 O    TIP  1545      26.063 -23.576  -1.357
ATOM   6975 H1   TIP  1545      26.987 -23.803  -1.258
ATOM   6976 H2   TIP  1545      26.054 -22.888  -2.022
ATOM   6977 O    TIP  1546     -21.362   3.471  17.639
ATOM   6978 H1   TIP  1546     -20.657   2.832  17.539
ATOM   6979 H2   TIP  1546     -21.881   3.144  18.374
ATOM   6980 O    TIP  1547       6.387 -12.418  12.471
ATOM   6981 H1   TIP  1547       6.329 -11.486  12.258
ATOM   6982 H2   TIP  1547       5.713 -12.554  13.137
ATOM   6983 O    TIP  1548      14.119 -15.253  13.825
ATOM   6984 H1   TIP  1548      14.739 -15.207  14.553
ATOM   6985 H2   TIP  1548      13.458 -15.883  14.112
ATOM   6986 O    TIP  1549     -15.766   7.567  12.629
ATOM   6987 H1   TIP  1549     -15.693   7.031  11.839
ATOM   6988 H2   TIP  1549     -14.861   7.755  12.877
ATOM   6989 O    TIP  1550      27.012  -6.626 -12.030
ATOM   6990 H1   TIP  1550      27.327  -7.471 -11.711
ATOM   6991 H2   TIP  1550      27.546  -5.980 -11.570
ATOM   6992 O    TIP  1551     -11.572  16.334  -5.264
ATOM   6993 H1   TIP  1551     -10.898  15.899  -5.785
ATOM   6994 H2   TIP  1551     -12.393  15.935  -5.551
ATOM   6995 O    TIP  1552     -13.792  26.605  11.237
ATOM   6996 H1   TIP  1552     -13.797  26.873  10.318
ATOM   6997 H2   TIP  1552     -14.699  26.363  11.422
ATOM   6998 O    TIP  1553     -10.710  18.195 -20.853
ATOM   6999 H1   TIP  1553     -10.832  17.322 -21.227
ATOM   7000 H2   TIP  1553     -11.443  18.301 -20.246
ATOM   7001 O    TIP  1554      13.192  23.048   0.366
ATOM   7002 H1   TIP  1554      13.089  23.876  -0.102
ATOM   7003 H2   TIP  1554      12.319  22.656   0.357
ATOM   7004 O    TIP  1555      -8.174  15.320  11.530
ATOM   7005 H1   TIP  1555      -8.335  15.080  10.618
ATOM   7006 H2   TIP  1555      -8.802  16.020  11.708
ATOM   7007 O    TIP  1556     -19.319   9.413  -9.605
ATOM   7008 H1   TIP  1556     -19.892   8.664  -9.772
ATOM   7009 H2   TIP  1556     -19.782   9.927  -8.944
ATOM   7010 O    TIP  1557     -27.797  -6.693 -12.531
ATOM   7011 H1   TIP  1557     -27.980  -7.330 -11.841
ATOM   7012 H2   TIP  1557     -27.361  -7.200 -13.216
ATOM   7013 O    TIP  1558       6.370 -15.383  19.717
ATOM   7014 H1   TIP  1558       6.660 -15.513  18.814
ATOM   7015 H2   TIP  1558       5.428 -15.225  19.646
ATOM   7016 O    TIP  1559     -14.783  13.902  13.748
ATOM   7017 H1   TIP  1559     -15.331  13.183  14.060
ATOM   7018 H2   TIP  1559     -15.027  14.647  14.296
ATOM   7019 O    TIP  1560      11.208  20.413   4.230
ATOM   7020 H1   TIP  1560      10.293  20.691   4.200
ATOM   7021 H2   TIP  1560      11.708  21.228   4.206
ATOM   7022 O    TIP  1561       5.866 -16.469 -21.310
ATOM   7023 H1   TIP  1561       6.144 -16.222 -22.192
ATOM   7024 H2   TIP  1561       6.374 -17.254 -21.108
ATOM   7025 O    TIP  1562      18.071  16.076  11.956
ATOM   7026 H1   TIP  1562      17.908  16.938  11.573
ATOM   7027 H2   TIP  1562      18.862  15.764  11.518
ATOM   7028 O    TIP  1563      -6.795  24.570 -20.808
ATOM   7029 H1   TIP  1563      -7.331  24.785 -21.571
ATOM   7030 H2   TIP  1563      -6.012  25.112 -20.905
ATOM   7031 O    TIP  1564     -20.829 -14.956   6.492
ATOM   7032 H1   TIP  1564     -20.785 -15.649   5.834
ATOM   7033 H2   TIP  1564     -21.731 -14.983   6.810
ATOM   7034 O    TIP  1565      23.087 -12.442   2.066
ATOM   7035 H1   TIP  1565      23.842 -12.392   2.652
ATOM   7036 H2   TIP  1565      22.737 -13.323   2.199
ATOM   7037 O    TIP  1566      11.650 -27.350 -17.095
ATOM   7038 H1   TIP  1566      10.796 -27.628 -16.767
ATOM   7039 H2   TIP  1566      11.856 -27.975 -17.790
ATOM   7040 O    TIP  1567       3.454   2.756  10.418
ATOM   7041 H1   TIP  1567       4.372   2.554  10.238
ATOM   7042 H2   TIP  1567       3.475   3.616  10.837
ATOM   7043 O    TIP  1568      27.874  -3.973 -11.052
ATOM   7044 H1   TIP  1568      28.136  -3.363 -11.741
ATOM   7045 H2   TIP  1568      26.924  -3.875 -10.993
ATOM   7046 O    TIP  1569     -10.854 -22.384  15.300
ATOM   7047 H1   TIP  1569     -10.317 -21.846  14.718
ATOM   7048 H2   TIP  1569     -10.554 -23.279  15.145
ATOM   7049 O    TIP  1570      -3.132 -21.764  15.236
ATOM   7050 H1   TIP  1570      -3.521 -21.157  15.865
ATOM   7051 H2   TIP  1570      -2.413 -22.177  15.713
ATOM   7052 O    TIP  1571      25.644 -19.504  -2.764
ATOM   7053 H1   TIP  1571      25.530 -18.602  -2.467
ATOM   7054 H2   TIP  1571      25.172 -20.031  -2.120
ATOM   7055 O    TIP  1572      11.875  15.004   0.596
ATOM   7056 H1   TIP  1572      11.289  14.485   0.045
ATOM   7057 H2   TIP  1572      12.461  14.362   0.996
ATOM   7058 O    TIP  1573     -28.831  -3.914  -5.497
ATOM   7059 H1   TIP  1573     -28.379  -4.695  -5.817
ATOM   7060 H2   TIP  1573     -28.134  -3.273  -5.357
ATOM   7061 O    TIP  1574     -28.096  -9.734  -6.486
ATOM   7062 H1   TIP  1574     -28.733  -9.055  -6.709
ATOM   7063 H2   TIP  1574     -28.248 -10.426  -7.129
ATOM   7064 O    TIP  1575     -13.779  18.814  -0.248
ATOM   7065 H1   TIP  1575     -14.237  18.410   0.489
ATOM   7066 H2   TIP  1575     -14.097  18.341  -1.017
ATOM   7067 O    TIP  1576     -14.622 -15.268 -18.579
ATOM   7068 H1   TIP  1576     -14.776 -14.866 -19.434
ATOM   7069 H2   TIP  1576     -13.669 -15.325 -18.508
ATOM   7070 O    TIP  1577     -13.217  22.232  -9.047
ATOM   7071 H1   TIP  1577     -13.303  22.716  -8.226
ATOM   7072 H2   TIP  1577     -13.565  21.362  -8.852
ATOM   7073 O    TIP  1578     -12.374  -7.282  10.597
ATOM   7074 H1   TIP  1578     -12.987  -6.549  10.538
ATOM   7075 H2   TIP  1578     -12.918  -8.061  10.483
ATOM   7076 O    TIP  1579      -8.138  24.596 -18.327
ATOM   7077 H1   TIP  1579      -8.564  25.450 -18.392
ATOM   7078 H2   TIP  1579      -7.570  24.551 -19.096
ATOM   7079 O    TIP  1580      -0.600  21.514  12.399
ATOM   7080 H1   TIP  1580      -0.760  20.740  11.860
ATOM   7081 H2   TIP  1580       0.338  21.487  12.587
ATOM   7082 O    TIP  1581      12.546 -17.346 -18.179
ATOM   7083 H1   TIP  1581      11.725 -17.694 -17.833
ATOM   7084 H2   TIP  1581      12.907 -18.058 -18.707
ATOM   7085 O    TIP  1582     -25.278  -9.406 -17.403
ATOM   7086 H1   TIP  1582     -24.784 -10.110 -16.981
ATOM   7087 H2   TIP  1582     -25.027  -9.455 -18.325
ATOM   7088 O    TIP  1583     -22.439  -9.919 -13.378
ATOM   7089 H1   TIP  1583     -21.999  -9.769 -14.215
ATOM   7090 H2   TIP  1583     -22.737  -9.052 -13.105
ATOM   7091 O    TIP  1584      -1.462 -12.028  19.545
ATOM   7092 H1   TIP  1584      -1.834 -11.153  19.438
ATOM   7093 H2   TIP  1584      -0.529 -11.917  19.360
ATOM   7094 O    TIP  1585      28.698 -19.021  -2.906
ATOM   7095 H1   TIP  1585      27.965 -19.277  -2.347
ATOM   7096 H2   TIP  1585      29.357 -19.702  -2.766
ATOM   7097 O    TIP  1586       3.747 -11.497 -18.632
ATOM   7098 H1   TIP  1586       2.817 -11.312 -18.758
ATOM   7099 H2   TIP  1586       4.181 -10.655 -18.768
ATOM   7100 O    TIP  1587       9.973  -5.937  16.142
ATOM   7101 H1   TIP  1587      10.304  -6.194  17.002
ATOM   7102 H2   TIP  1587      10.742  -5.610  15.676
ATOM   7103 O    TIP  1588      -2.014   2.442   5.018
ATOM   7104 H1   TIP  1588      -1.852   3.295   5.421
ATOM   7105 H2   TIP  1588      -1.324   1.877   5.366
ATOM   7106 O    TIP  1589      17.887 -26.966   9.367
ATOM   7107 H1   TIP  1589      17.743 -26.246   8.753
ATOM   7108 H2   TIP  1589      18.699 -26.738   9.819
ATOM   7109 O    TIP  1590     -13.231  14.246  -1.160
ATOM   7110 H1   TIP  1590     -13.988  14.355  -1.736
ATOM   7111 H2   TIP  1590     -12.492  14.578  -1.669
ATOM   7112 O    TIP  1591       6.636  25.252   3.591
ATOM   7113 H1   TIP  1591       7.480  25.439   3.180
ATOM   7114 H2   TIP  1591       6.090  24.917   2.880
ATOM   7115 O    TIP  1592      20.621 -12.050   6.416
ATOM   7116 H1   TIP  1592      20.036 -12.091   5.659
ATOM   7117 H2   TIP  1592      20.542 -11.150   6.732
ATOM   7118 O    TIP  1593      19.529 -26.937 -20.106
ATOM   7119 H1   TIP  1593      19.825 -26.518 -19.298
ATOM   7120 H2   TIP  1593      19.395 -27.854 -19.866
ATOM   7121 O    TIP  1594      -5.160 -12.874  15.809
ATOM   7122 H1   TIP  1594      -4.758 -12.122  16.244
ATOM   7123 H2   TIP  1594      -5.603 -12.503  15.047
ATOM   7124 O    TIP  1595       5.851  -5.930  12.706
ATOM   7125 H1   TIP  1595       5.106  -6.246  13.216
ATOM   7126 H2   TIP  1595       5.467  -5.625  11.884
ATOM   7127 O    TIP  1596      -8.456 -24.041  20.154
ATOM   7128 H1   TIP  1596      -8.015 -24.734  19.663
ATOM   7129 H2   TIP  1596      -8.737 -23.415  19.488
ATOM   7130 O    TIP  1597      -5.971 -16.899  16.849
ATOM   7131 H1   TIP  1597      -5.196 -16.501  16.453
ATOM   7132 H2   TIP  1597      -5.672 -17.211  17.703
ATOM   7133 O    TIP  1598      -5.871  -8.886  21.494
ATOM   7134 H1   TIP  1598      -6.681  -8.669  21.954
ATOM   7135 H2   TIP  1598      -5.237  -8.239  21.804
ATOM   7136 O    TIP  1599      19.121 -23.561 -11.803
ATOM   7137 H1   TIP  1599      19.117 -24.348 -12.349
ATOM   7138 H2   TIP  1599      19.149 -23.891 -10.905
ATOM   7139 O    TIP  1600       0.373  23.184 -13.677
ATOM   7140 H1   TIP  1600       0.821  23.648 -14.384
ATOM   7141 H2   TIP  1600      -0.412  22.821 -14.087
ATOM   7142 O    TIP  1601     -12.940  13.958   3.220
ATOM   7143 H1   TIP  1601     -13.502  14.351   2.553
ATOM   7144 H2   TIP  1601     -13.172  13.029   3.214
ATOM   7145 O    TIP  1602      19.677  -3.464 -21.584
ATOM   7146 H1   TIP  1602      19.937  -4.035 -20.861
ATOM   7147 H2   TIP  1602      18.723  -3.537 -21.616
ATOM   7148 O    TIP  1603     -17.018  16.812  -4.765
ATOM   7149 H1   TIP  1603     -16.761  15.997  -4.336
ATOM   7150 H2   TIP  1603     -16.217  17.336  -4.788
ATOM   7151 O    TIP  1604      -2.012  25.400  15.863
ATOM   7152 H1   TIP  1604      -2.412  24.635  16.275
ATOM   7153 H2   TIP  1604      -2.747  25.886  15.491
ATOM   7154 O    TIP  1605      -9.851 -14.330 -20.823
ATOM   7155 H1   TIP  1605      -9.157 -14.955 -21.032
ATOM   7156 H2   TIP  1605      -9.621 -13.995 -19.957
ATOM   7157 O    TIP  1606     -20.089 -11.946  12.363
ATOM   7158 H1   TIP  1606     -20.654 -12.421  12.972
ATOM   7159 H2   TIP  1606     -20.615 -11.197  12.082
ATOM   7160 O    TIP  1607     -23.583 -18.668  -0.369
ATOM   7161 H1   TIP  1607     -22.664 -18.530  -0.600
ATOM   7162 H2   TIP  1607     -23.703 -19.616  -0.413
ATOM   7163 O    TIP  1608      -5.219 -26.486   6.979
ATOM   7164 H1   TIP  1608      -5.328 -25.823   6.298
ATOM   7165 H2   TIP  1608      -5.102 -25.985   7.786
ATOM   7166 O    TIP  1609       1.470 -13.069  10.593
ATOM   7167 H1   TIP  1609       1.720 -12.950  11.509
ATOM   7168 H2   TIP  1609       1.946 -12.385  10.123
ATOM   7169 O    TIP  1610     -13.131   2.187 -19.993
ATOM   7170 H1   TIP  1610     -13.738   2.245 -19.255
ATOM   7171 H2   TIP  1610     -13.067   1.250 -20.178
ATOM   7172 O    TIP  1611       8.546  -4.481   8.874
ATOM   7173 H1   TIP  1611       9.372  -4.738   8.465
ATOM   7174 H2   TIP  1611       8.737  -3.643   9.295
ATOM   7175 O    TIP  1612      -8.616  22.036   3.737
ATOM   7176 H1   TIP  1612      -8.592  22.914   3.358
ATOM   7177 H2   TIP  1612      -9.529  21.760   3.649
ATOM   7178 O    TIP  1613      13.445  20.160  21.592
ATOM   7179 H1   TIP  1613      14.376  20.228  21.803
ATOM   7180 H2   TIP  1613      13.067  20.983  21.901
ATOM   7181 O    TIP  1614      11.151 -15.224 -14.622
ATOM   7182 H1   TIP  1614      10.576 -14.896 -13.931
ATOM   7183 H2   TIP  1614      10.968 -14.662 -15.375
ATOM   7184 O    TIP  1615       0.466 -25.276 -16.142
ATOM   7185 H1   TIP  1615       0.440 -24.995 -15.228
ATOM   7186 H2   TIP  1615      -0.022 -24.601 -16.615
ATOM   7187 O    TIP  1616      20.999  18.363  -6.609
ATOM   7188 H1   TIP  1616      20.062  18.174  -6.669
ATOM   7189 H2   TIP  1616      21.333  18.206  -7.492
ATOM   7190 O    TIP  1617      -8.992 -17.969  12.966
ATOM   7191 H1   TIP  1617      -8.465 -18.701  12.646
ATOM   7192 H2   TIP  1617      -8.850 -17.272  12.326
ATOM   7193 O    TIP  1618      -5.761  26.292  -7.276
ATOM   7194 H1   TIP  1618      -4.880  26.138  -7.616
ATOM   7195 H2   TIP  1618      -5.720  26.008  -6.363
ATOM   7196 O    TIP  1619      22.272  -5.724  -8.024
ATOM   7197 H1   TIP  1619      21.623  -5.254  -7.501
ATOM   7198 H2   TIP  1619      23.023  -5.132  -8.065
ATOM   7199 O    TIP  1620     -21.913  -1.419   8.074
ATOM   7200 H1   TIP  1620     -21.566  -0.712   8.618
ATOM   7201 H2   TIP  1620     -22.639  -1.780   8.583
ATOM   7202 O    TIP  1621      -4.110  15.637   3.098
ATOM   7203 H1   TIP  1621      -4.646  14.934   2.732
ATOM   7204 H2   TIP  1621      -3.352  15.690   2.516
ATOM   7205 O    TIP  1622      -1.551 -14.330  18.145
ATOM   7206 H1   TIP  1622      -1.814 -13.469  18.469
ATOM   7207 H2   TIP  1622      -2.025 -14.432  17.319
ATOM   7208 O    TIP  1623       1.212  24.667 -15.880
ATOM   7209 H1   TIP  1623       2.009  24.671 -16.408
ATOM   7210 H2   TIP  1623       0.523  24.947 -16.482
ATOM   7211 O    TIP  1624      -5.016 -22.780   8.761
ATOM   7212 H1   TIP  1624      -5.284 -23.664   9.010
ATOM   7213 H2   TIP  1624      -4.499 -22.900   7.965
ATOM   7214 O    TIP  1625     -16.387  14.368  -4.178
ATOM   7215 H1   TIP  1625     -16.708  13.643  -4.715
ATOM   7216 H2   TIP  1625     -16.654  14.144  -3.287
ATOM   7217 O    TIP  1626       8.751 -26.890  19.857
ATOM   7218 H1   TIP  1626       8.254 -27.128  20.640
ATOM   7219 H2   TIP  1626       9.481 -26.365  20.185
ATOM   7220 O    TIP  1627      12.098  12.457 -14.248
ATOM   7221 H1   TIP  1627      12.027  13.410 -14.197
ATOM   7222 H2   TIP  1627      11.264  12.135 -13.907
ATOM   7223 O    TIP  1628     -13.212   8.060  12.757
ATOM   7224 H1   TIP  1628     -12.847   7.615  11.992
ATOM   7225 H2   TIP  1628     -12.946   8.973  12.654
ATOM   7226 O    TIP  1629     -17.973 -24.721  21.070
ATOM   7227 H1   TIP  1629     -18.882 -24.516  21.288
ATOM   7228 H2   TIP  1629     -17.863 -25.636  21.329
ATOM   7229 O    TIP  1630      15.002   7.523  19.032
ATOM   7230 H1   TIP  1630      15.487   6.717  19.212
ATOM   7231 H2   TIP  1630      15.286   7.782  18.155
ATOM   7232 O    TIP  1631     -13.220 -10.855  14.638
ATOM   7233 H1   TIP  1631     -13.942 -10.802  14.013
ATOM   7234 H2   TIP  1631     -13.099 -11.793  14.788
ATOM   7235 O    TIP  1632       4.573  20.316  -9.201
ATOM   7236 H1   TIP  1632       4.203  19.484  -9.497
ATOM   7237 H2   TIP  1632       5.101  20.620  -9.939
ATOM   7238 O    TIP  1633      -1.306   5.024  20.092
ATOM   7239 H1   TIP  1633      -2.198   4.794  20.352
ATOM   7240 H2   TIP  1633      -1.042   5.703  20.713
ATOM   7241 O    TIP  1634       8.362 -14.193  12.324
ATOM   7242 H1   TIP  1634       7.628 -13.587  12.230
ATOM   7243 H2   TIP  1634       9.071 -13.792  11.822
ATOM   7244 O    TIP  1635       1.285 -25.417 -20.213
ATOM   7245 H1   TIP  1635       2.068 -25.752 -20.650
ATOM   7246 H2   TIP  1635       1.535 -24.547 -19.903
ATOM   7247 O    TIP  1636      -3.339  -4.948 -19.843
ATOM   7248 H1   TIP  1636      -3.935  -4.260 -20.139
ATOM   7249 H2   TIP  1636      -3.302  -4.841 -18.893
ATOM   7250 O    TIP  1637     -12.671  20.295  -5.928
ATOM   7251 H1   TIP  1637     -11.945  20.633  -6.452
ATOM   7252 H2   TIP  1637     -13.394  20.205  -6.548
ATOM   7253 O    TIP  1638     -27.180  11.467   5.045
ATOM   7254 H1   TIP  1638     -27.548  12.334   5.213
ATOM   7255 H2   TIP  1638     -27.939  10.917   4.852
ATOM   7256 O    TIP  1639      20.253  -1.716   1.558
ATOM   7257 H1   TIP  1639      21.184  -1.919   1.649
ATOM   7258 H2   TIP  1639      20.073  -1.094   2.263
ATOM   7259 O    TIP  1640      10.243 -18.241 -21.456
ATOM   7260 H1   TIP  1640      10.425 -18.924 -20.811
ATOM   7261 H2   TIP  1640      10.452 -18.644 -22.299
ATOM   7262 O    TIP  1641      20.548  -1.017 -12.997
ATOM   7263 H1   TIP  1641      20.075  -1.848 -12.963
ATOM   7264 H2   TIP  1641      20.132  -0.476 -12.326
ATOM   7265 O    TIP  1642       6.723 -20.758  14.519
ATOM   7266 H1   TIP  1642       7.035 -19.860  14.414
ATOM   7267 H2   TIP  1642       7.282 -21.276  13.941
ATOM   7268 O    TIP  1643      17.895   2.832 -19.390
ATOM   7269 H1   TIP  1643      18.065   3.266 -20.226
ATOM   7270 H2   TIP  1643      17.107   3.259 -19.054
[truncated: 410,855 more chars]
