# Supplementary material for: Virtual Double-System Single-Box: A Nonequilibrium Alchemical Technique for Absolute Binding Free Energy Calculations: Application to Ligands of the SARS-CoV-2 Main Protease
Source: J Chem Theory Comput. 2020 Oct 22;16(11):7160–72. doi: 10.1021/acs.jctc.0c00634 (PMC8015232; doi:10.1021/acs.jctc.0c00634)
Supplement: Supplementary file 1 — ct0c00634_si_001.zip [file ct0c00634_si_001.zip › data/NPT_struct/co30.pdb]

REMARK   Time:         8999.10 CO matrix:   62.09298   0.00000   0.00000   0.00000  62.09298   0.00000   0.00000   0.00000  62.09298
ATOM      1 C01  LIG     1       2.521   1.127  -1.096
ATOM      2 H01  LIG     1       3.080   1.100  -2.029
ATOM      3 C02  LIG     1       2.475   4.781   3.593
ATOM      4 H02  LIG     1       1.833   5.669   3.646
ATOM      5 H03  LIG     1       3.455   5.073   3.198
ATOM      6 H04  LIG     1       2.765   4.382   4.572
ATOM      7 C03  LIG     1       0.824   2.746   3.254
ATOM      8 H05  LIG     1       0.405   2.779   4.256
ATOM      9 C04  LIG     1       0.485   1.656   2.463
ATOM     10 H06  LIG     1      -0.176   0.879   2.841
ATOM     11 N05  LIG     1       0.161  -0.757   0.943
ATOM     12 H07  LIG     1       0.526  -1.419   1.612
ATOM     13 C06  LIG     1      -1.596  -2.113   0.133
ATOM     14 H08  LIG     1      -0.876  -2.911  -0.021
ATOM     15 C07  LIG     1      -2.980  -2.423  -0.065
ATOM     16 H09  LIG     1      -3.263  -3.407  -0.426
ATOM     17 C08  LIG     1      -3.550  -0.181   0.670
ATOM     18 H10  LIG     1      -4.314   0.528   0.974
ATOM     19 C09  LIG     1      -2.155   0.138   0.849
ATOM     20 H11  LIG     1      -1.791   1.110   1.168
ATOM     21 C10  LIG     1      -5.448  -1.706   0.080
ATOM     22 H12  LIG     1      -5.888  -0.864   0.629
ATOM     23 H13  LIG     1      -5.817  -2.629   0.544
ATOM     24 C11  LIG     1      -5.774  -1.399  -1.419
ATOM     25 H14  LIG     1      -5.185  -0.517  -1.699
ATOM     26 H15  LIG     1      -6.842  -1.164  -1.504
ATOM     27 C12  LIG     1       3.041  -2.245  -3.192
ATOM     28 H16  LIG     1       2.295  -1.986  -3.953
ATOM     29 H17  LIG     1       2.823  -3.275  -2.884
ATOM     30 C13  LIG     1       4.356  -2.125  -3.830
ATOM     31 H18  LIG     1       4.392  -2.489  -4.865
ATOM     32 H19  LIG     1       5.095  -2.805  -3.389
ATOM     33 H20  LIG     1       4.778  -1.116  -3.753
ATOM     34 C14  LIG     1       1.752   0.048  -0.687
ATOM     35 C15  LIG     1       0.956   0.245   0.464
ATOM     36 C16  LIG     1       1.778  -1.196  -1.462
ATOM     37 O17  LIG     1       0.873  -1.967  -1.536
ATOM     38 N18  LIG     1       2.776   2.212  -0.284
ATOM     39 C19  LIG     1       2.091   2.376   0.815
ATOM     40 N20  LIG     1       2.422   3.426   1.568
ATOM     41 C21  LIG     1       1.848   3.610   2.785
ATOM     42 C22  LIG     1       1.124   1.452   1.221
ATOM     43 C23  LIG     1      -1.188  -0.862   0.571
ATOM     44 C24  LIG     1      -3.934  -1.469   0.306
ATOM     45 O25  LIG     1      -5.426  -2.487  -2.139
ATOM     46 H21  LIG     1      -4.817  -2.167  -2.828
ATOM     47 O26  LIG     1       2.866  -1.339  -2.123
ATOM     48 N    PHE     2      13.749 -21.945   1.134
ATOM     49 H1   PHE     2      14.491 -21.644   1.749
ATOM     50 H2   PHE     2      13.087 -21.194   0.997
ATOM     51 H3   PHE     2      14.163 -22.269   0.272
ATOM     52 CA   PHE     2      12.953 -23.088   1.627
ATOM     53 HA   PHE     2      13.604 -23.955   1.512
ATOM     54 CB   PHE     2      12.569 -22.999   3.156
ATOM     55 HB1  PHE     2      12.240 -23.990   3.468
ATOM     56 HB2  PHE     2      11.716 -22.331   3.265
ATOM     57 CG   PHE     2      13.801 -22.623   3.986
ATOM     58 CD1  PHE     2      14.921 -23.414   4.034
ATOM     59 HD1  PHE     2      14.969 -24.341   3.482
ATOM     60 CE1  PHE     2      15.987 -22.948   4.871
ATOM     61 HE1  PHE     2      16.888 -23.540   4.942
ATOM     62 CZ   PHE     2      15.959 -21.753   5.605
ATOM     63 HZ   PHE     2      16.807 -21.463   6.207
ATOM     64 CE2  PHE     2      14.772 -21.014   5.568
ATOM     65 HE2  PHE     2      14.684 -20.078   6.100
ATOM     66 CD2  PHE     2      13.720 -21.406   4.756
ATOM     67 HD2  PHE     2      12.801 -20.843   4.683
ATOM     68 C    PHE     2      11.700 -23.177   0.748
ATOM     69 O    PHE     2      11.232 -22.233   0.097
ATOM     70 N    PRO     3      11.062 -24.376   0.684
ATOM     71 CD   PRO     3      11.257 -25.574   1.462
ATOM     72 HD1  PRO     3      11.122 -25.468   2.538
ATOM     73 HD2  PRO     3      12.329 -25.722   1.333
ATOM     74 CG   PRO     3      10.342 -26.762   0.912
ATOM     75 HG1  PRO     3       9.431 -26.701   1.508
ATOM     76 HG2  PRO     3      10.708 -27.788   0.882
ATOM     77 CB   PRO     3       9.984 -26.182  -0.476
ATOM     78 HB1  PRO     3       9.069 -26.514  -0.965
ATOM     79 HB2  PRO     3      10.782 -26.463  -1.163
ATOM     80 CA   PRO     3       9.995 -24.655  -0.338
ATOM     81 HA   PRO     3      10.291 -24.184  -1.275
ATOM     82 C    PRO     3       8.630 -24.125   0.121
ATOM     83 O    PRO     3       8.435 -23.925   1.308
ATOM     84 N    SER     4       7.681 -24.012  -0.828
ATOM     85 H    SER     4       7.980 -24.136  -1.785
ATOM     86 CA   SER     4       6.522 -23.181  -0.621
ATOM     87 HA   SER     4       6.308 -22.820   0.385
ATOM     88 CB   SER     4       6.586 -21.880  -1.423
ATOM     89 HB1  SER     4       7.432 -21.290  -1.072
ATOM     90 HB2  SER     4       5.643 -21.339  -1.341
ATOM     91 OG   SER     4       6.856 -22.253  -2.770
ATOM     92 HG   SER     4       6.081 -22.101  -3.316
ATOM     93 C    SER     4       5.310 -23.907  -1.134
ATOM     94 O    SER     4       4.210 -23.478  -0.747
ATOM     95 N    GLY     5       5.454 -25.183  -1.574
ATOM     96 H    GLY     5       6.397 -25.545  -1.550
ATOM     97 CA   GLY     5       4.259 -25.901  -2.047
ATOM     98 HA1  GLY     5       4.525 -26.941  -2.236
ATOM     99 HA2  GLY     5       3.810 -25.437  -2.925
ATOM    100 C    GLY     5       3.077 -26.073  -1.041
ATOM    101 O    GLY     5       1.912 -26.062  -1.479
ATOM    102 N    LYS     6       3.330 -26.185   0.246
ATOM    103 H    LYS     6       4.254 -26.377   0.606
ATOM    104 CA   LYS     6       2.138 -26.351   1.194
ATOM    105 HA   LYS     6       1.341 -26.905   0.700
ATOM    106 CB   LYS     6       2.581 -27.166   2.459
ATOM    107 HB1  LYS     6       1.630 -27.339   2.963
ATOM    108 HB2  LYS     6       3.185 -26.566   3.140
ATOM    109 CG   LYS     6       3.425 -28.433   2.072
ATOM    110 HG1  LYS     6       4.264 -28.082   1.471
ATOM    111 HG2  LYS     6       2.884 -29.137   1.440
ATOM    112 CD   LYS     6       3.801 -29.189   3.270
ATOM    113 HD1  LYS     6       2.848 -29.511   3.690
ATOM    114 HD2  LYS     6       4.403 -28.569   3.933
ATOM    115 CE   LYS     6       4.634 -30.403   2.875
ATOM    116 HE1  LYS     6       5.500 -30.110   2.281
ATOM    117 HE2  LYS     6       4.009 -31.024   2.233
ATOM    118 NZ   LYS     6       5.070 -31.188   4.010
ATOM    119 HZ1  LYS     6       5.623 -30.529   4.539
ATOM    120 HZ2  LYS     6       4.306 -31.391   4.639
ATOM    121 HZ3  LYS     6       5.669 -31.975   3.803
ATOM    122 C    LYS     6       1.460 -25.007   1.541
ATOM    123 O    LYS     6       0.272 -24.936   1.665
ATOM    124 N    VAL     7       2.253 -23.945   1.588
ATOM    125 H    VAL     7       3.220 -24.197   1.440
ATOM    126 CA   VAL     7       1.809 -22.499   1.767
ATOM    127 HA   VAL     7       1.074 -22.570   2.568
ATOM    128 CB   VAL     7       2.930 -21.501   2.099
ATOM    129 HB   VAL     7       3.603 -21.353   1.255
ATOM    130 CG1  VAL     7       2.320 -20.189   2.487
ATOM    131 HG11 VAL     7       3.094 -19.595   2.975
ATOM    132 HG12 VAL     7       1.835 -19.698   1.643
ATOM    133 HG13 VAL     7       1.529 -20.432   3.196
ATOM    134 CG2  VAL     7       3.905 -22.216   3.148
ATOM    135 HG21 VAL     7       3.322 -22.715   3.922
ATOM    136 HG22 VAL     7       4.661 -22.825   2.653
ATOM    137 HG23 VAL     7       4.382 -21.378   3.657
ATOM    138 C    VAL     7       1.115 -21.980   0.521
ATOM    139 O    VAL     7       0.196 -21.173   0.638
ATOM    140 N    GLU     8       1.490 -22.488  -0.649
ATOM    141 H    GLU     8       2.221 -23.185  -0.662
ATOM    142 CA   GLU     8       0.799 -22.127  -1.859
ATOM    143 HA   GLU     8       0.744 -21.038  -1.875
ATOM    144 CB   GLU     8       1.578 -22.637  -3.094
ATOM    145 HB1  GLU     8       0.889 -22.663  -3.938
ATOM    146 HB2  GLU     8       1.998 -23.629  -2.926
ATOM    147 CG   GLU     8       2.771 -21.581  -3.355
ATOM    148 HG1  GLU     8       3.289 -21.467  -2.403
ATOM    149 HG2  GLU     8       2.295 -20.641  -3.633
ATOM    150 CD   GLU     8       3.667 -22.027  -4.526
ATOM    151 OE1  GLU     8       4.743 -22.611  -4.331
ATOM    152 OE2  GLU     8       3.210 -21.961  -5.664
ATOM    153 C    GLU     8      -0.638 -22.574  -1.812
ATOM    154 O    GLU     8      -1.532 -21.899  -2.337
ATOM    155 N    GLY     9      -0.912 -23.776  -1.310
ATOM    156 H    GLY     9      -0.199 -24.370  -0.912
ATOM    157 CA   GLY     9      -2.288 -24.218  -1.104
ATOM    158 HA1  GLY     9      -2.158 -25.228  -0.717
ATOM    159 HA2  GLY     9      -2.806 -24.221  -2.063
ATOM    160 C    GLY     9      -3.041 -23.505  -0.046
ATOM    161 O    GLY     9      -4.241 -23.809   0.187
ATOM    162 N    CYS    10      -2.340 -22.558   0.573
ATOM    163 H    CYS    10      -1.352 -22.410   0.429
ATOM    164 CA   CYS    10      -2.936 -21.699   1.649
ATOM    165 HA   CYS    10      -3.857 -22.179   1.978
ATOM    166 CB   CYS    10      -2.023 -21.719   2.885
ATOM    167 HB1  CYS    10      -2.696 -21.210   3.574
ATOM    168 HB2  CYS    10      -1.087 -21.198   2.685
ATOM    169 SG   CYS    10      -1.530 -23.326   3.598
ATOM    170 HG   CYS    10      -0.659 -23.758   2.681
ATOM    171 C    CYS    10      -3.269 -20.294   1.201
ATOM    172 O    CYS    10      -4.135 -19.712   1.806
ATOM    173 N    MET    11      -2.546 -19.687   0.282
ATOM    174 H    MET    11      -1.740 -20.197  -0.051
ATOM    175 CA   MET    11      -2.767 -18.269  -0.119
ATOM    176 HA   MET    11      -2.714 -17.711   0.816
ATOM    177 CB   MET    11      -1.711 -17.714  -1.104
ATOM    178 HB1  MET    11      -1.974 -16.665  -1.236
ATOM    179 HB2  MET    11      -1.795 -18.216  -2.068
ATOM    180 CG   MET    11      -0.279 -17.867  -0.509
ATOM    181 HG1  MET    11       0.279 -18.325  -1.326
ATOM    182 HG2  MET    11      -0.285 -18.367   0.460
ATOM    183 SD   MET    11       0.542 -16.259  -0.168
ATOM    184 CE   MET    11      -0.575 -15.485   1.008
ATOM    185 HE1  MET    11      -0.181 -14.539   1.378
ATOM    186 HE2  MET    11      -1.564 -15.406   0.555
ATOM    187 HE3  MET    11      -0.797 -16.076   1.896
ATOM    188 C    MET    11      -4.109 -17.995  -0.800
ATOM    189 O    MET    11      -4.580 -18.779  -1.655
ATOM    190 N    VAL    12      -4.780 -16.867  -0.552
ATOM    191 H    VAL    12      -4.411 -16.212   0.123
ATOM    192 CA   VAL    12      -6.172 -16.636  -1.008
ATOM    193 HA   VAL    12      -6.335 -17.179  -1.939
ATOM    194 CB   VAL    12      -7.144 -17.217   0.024
ATOM    195 HB   VAL    12      -8.149 -16.919  -0.274
ATOM    196 CG1  VAL    12      -7.208 -18.758   0.114
ATOM    197 HG11 VAL    12      -8.032 -19.066   0.757
ATOM    198 HG12 VAL    12      -7.414 -19.318  -0.797
ATOM    199 HG13 VAL    12      -6.232 -19.015   0.527
ATOM    200 CG2  VAL    12      -6.985 -16.687   1.424
ATOM    201 HG21 VAL    12      -7.818 -17.083   2.004
ATOM    202 HG22 VAL    12      -6.006 -17.013   1.776
ATOM    203 HG23 VAL    12      -6.959 -15.601   1.341
ATOM    204 C    VAL    12      -6.458 -15.160  -1.257
ATOM    205 O    VAL    12      -5.605 -14.344  -0.891
ATOM    206 N    GLN    13      -7.654 -14.683  -1.646
ATOM    207 H    GLN    13      -8.421 -15.300  -1.873
ATOM    208 CA   GLN    13      -8.027 -13.192  -1.500
ATOM    209 HA   GLN    13      -7.173 -12.677  -1.059
ATOM    210 CB   GLN    13      -8.112 -12.555  -2.911
ATOM    211 HB1  GLN    13      -7.104 -12.619  -3.319
ATOM    212 HB2  GLN    13      -8.405 -11.516  -2.755
ATOM    213 CG   GLN    13      -9.156 -12.991  -3.959
ATOM    214 HG1  GLN    13     -10.174 -12.778  -3.631
ATOM    215 HG2  GLN    13      -9.121 -14.079  -4.014
ATOM    216 CD   GLN    13      -8.897 -12.338  -5.316
ATOM    217 OE1  GLN    13      -8.009 -11.479  -5.542
ATOM    218 NE2  GLN    13      -9.665 -12.704  -6.345
ATOM    219 HE21 GLN    13     -10.410 -13.379  -6.253
ATOM    220 HE22 GLN    13      -9.534 -12.213  -7.218
ATOM    221 C    GLN    13      -9.336 -12.873  -0.681
ATOM    222 O    GLN    13     -10.200 -13.704  -0.561
ATOM    223 N    VAL    14      -9.332 -11.715  -0.080
ATOM    224 H    VAL    14      -8.500 -11.169  -0.254
ATOM    225 CA   VAL    14     -10.287 -11.261   0.886
ATOM    226 HA   VAL    14     -11.130 -11.953   0.871
ATOM    227 CB   VAL    14      -9.771 -11.268   2.281
ATOM    228 HB   VAL    14      -8.930 -10.575   2.310
ATOM    229 CG1  VAL    14     -10.882 -10.933   3.364
ATOM    230 HG11 VAL    14     -11.276  -9.933   3.183
ATOM    231 HG12 VAL    14     -11.644 -11.710   3.421
ATOM    232 HG13 VAL    14     -10.463 -10.951   4.371
ATOM    233 CG2  VAL    14      -9.257 -12.666   2.628
ATOM    234 HG21 VAL    14      -8.492 -12.955   1.908
ATOM    235 HG22 VAL    14      -8.786 -12.671   3.611
ATOM    236 HG23 VAL    14     -10.096 -13.358   2.545
ATOM    237 C    VAL    14     -10.780  -9.915   0.413
ATOM    238 O    VAL    14     -10.001  -9.027  -0.026
ATOM    239 N    THR    15     -12.100  -9.690   0.524
ATOM    240 H    THR    15     -12.632 -10.403   1.001
ATOM    241 CA   THR    15     -12.723  -8.623  -0.304
ATOM    242 HA   THR    15     -11.988  -7.895  -0.647
ATOM    243 CB   THR    15     -13.250  -9.309  -1.622
ATOM    244 HB   THR    15     -13.815 -10.190  -1.318
ATOM    245 CG2  THR    15     -14.153  -8.380  -2.457
ATOM    246 HG21 THR    15     -14.044  -7.367  -2.071
ATOM    247 HG22 THR    15     -13.869  -8.368  -3.509
ATOM    248 HG23 THR    15     -15.211  -8.641  -2.436
ATOM    249 OG1  THR    15     -12.087  -9.801  -2.377
ATOM    250 HG1  THR    15     -12.414 -10.061  -3.242
ATOM    251 C    THR    15     -13.830  -8.091   0.484
ATOM    252 O    THR    15     -14.453  -8.870   1.255
ATOM    253 N    CYS    16     -14.153  -6.766   0.369
ATOM    254 H    CYS    16     -13.483  -6.131  -0.042
ATOM    255 CA   CYS    16     -15.325  -6.169   1.003
ATOM    256 HA   CYS    16     -16.165  -6.860   0.931
ATOM    257 CB   CYS    16     -14.997  -5.918   2.498
ATOM    258 HB1  CYS    16     -14.046  -5.385   2.463
ATOM    259 HB2  CYS    16     -14.742  -6.814   3.064
ATOM    260 SG   CYS    16     -16.294  -4.940   3.185
ATOM    261 HG   CYS    16     -17.242  -5.868   3.029
ATOM    262 C    CYS    16     -15.722  -4.835   0.255
ATOM    263 O    CYS    16     -14.828  -4.021   0.042
ATOM    264 N    GLY    17     -16.923  -4.793  -0.289
ATOM    265 H    GLY    17     -17.550  -5.570  -0.138
ATOM    266 CA   GLY    17     -17.242  -3.900  -1.395
ATOM    267 HA1  GLY    17     -17.155  -2.869  -1.051
ATOM    268 HA2  GLY    17     -18.302  -4.020  -1.621
ATOM    269 C    GLY    17     -16.434  -4.127  -2.655
ATOM    270 O    GLY    17     -16.579  -5.199  -3.243
ATOM    271 N    THR    18     -15.761  -3.051  -3.067
ATOM    272 H    THR    18     -15.843  -2.222  -2.496
ATOM    273 CA   THR    18     -14.824  -2.983  -4.217
ATOM    274 HA   THR    18     -15.047  -3.647  -5.053
ATOM    275 CB   THR    18     -14.754  -1.579  -4.790
ATOM    276 HB   THR    18     -13.935  -1.543  -5.509
ATOM    277 CG2  THR    18     -16.040  -1.313  -5.445
ATOM    278 HG21 THR    18     -15.900  -0.386  -6.002
ATOM    279 HG22 THR    18     -16.178  -2.005  -6.276
ATOM    280 HG23 THR    18     -16.949  -1.272  -4.846
ATOM    281 OG1  THR    18     -14.516  -0.641  -3.770
ATOM    282 HG1  THR    18     -14.531   0.180  -4.268
ATOM    283 C    THR    18     -13.376  -3.356  -3.848
ATOM    284 O    THR    18     -12.619  -3.933  -4.647
ATOM    285 N    THR    19     -12.887  -2.953  -2.675
ATOM    286 H    THR    19     -13.509  -2.521  -2.006
ATOM    287 CA   THR    19     -11.517  -3.207  -2.247
ATOM    288 HA   THR    19     -10.839  -2.901  -3.045
ATOM    289 CB   THR    19     -11.196  -2.365  -0.966
ATOM    290 HB   THR    19     -11.873  -2.758  -0.207
ATOM    291 CG2  THR    19      -9.734  -2.412  -0.541
ATOM    292 HG21 THR    19      -9.555  -1.773   0.324
ATOM    293 HG22 THR    19      -9.496  -3.446  -0.292
ATOM    294 HG23 THR    19      -9.088  -2.182  -1.388
ATOM    295 OG1  THR    19     -11.534  -1.022  -1.262
ATOM    296 HG1  THR    19     -11.254  -0.457  -0.537
ATOM    297 C    THR    19     -11.235  -4.677  -2.058
ATOM    298 O    THR    19     -12.101  -5.358  -1.577
ATOM    299 N    THR    20      -9.959  -5.077  -2.239
ATOM    300 H    THR    20      -9.299  -4.397  -2.591
ATOM    301 CA   THR    20      -9.562  -6.449  -2.064
ATOM    302 HA   THR    20     -10.026  -6.788  -1.137
ATOM    303 CB   THR    20     -10.074  -7.253  -3.277
ATOM    304 HB   THR    20     -11.162  -7.258  -3.209
ATOM    305 CG2  THR    20      -9.673  -6.704  -4.640
ATOM    306 HG21 THR    20      -8.627  -6.833  -4.917
ATOM    307 HG22 THR    20     -10.234  -7.162  -5.455
ATOM    308 HG23 THR    20      -9.938  -5.660  -4.803
ATOM    309 OG1  THR    20      -9.677  -8.562  -3.417
ATOM    310 HG1  THR    20     -10.103  -9.139  -2.778
ATOM    311 C    THR    20      -8.056  -6.591  -2.026
ATOM    312 O    THR    20      -7.354  -5.817  -2.647
ATOM    313 N    LEU    21      -7.631  -7.609  -1.314
ATOM    314 H    LEU    21      -8.248  -8.268  -0.860
ATOM    315 CA   LEU    21      -6.217  -7.980  -1.128
ATOM    316 HA   LEU    21      -5.630  -7.788  -2.026
ATOM    317 CB   LEU    21      -5.646  -7.001  -0.107
ATOM    318 HB1  LEU    21      -5.603  -6.022  -0.585
ATOM    319 HB2  LEU    21      -4.624  -7.257   0.172
ATOM    320 CG   LEU    21      -6.564  -6.798   1.153
ATOM    321 HG   LEU    21      -7.509  -6.356   0.837
ATOM    322 CD1  LEU    21      -6.795  -8.102   2.012
ATOM    323 HD11 LEU    21      -7.206  -7.737   2.953
ATOM    324 HD12 LEU    21      -7.401  -8.797   1.433
ATOM    325 HD13 LEU    21      -5.853  -8.621   2.188
ATOM    326 CD2  LEU    21      -5.872  -5.832   2.143
ATOM    327 HD21 LEU    21      -5.749  -4.835   1.721
ATOM    328 HD22 LEU    21      -6.501  -5.762   3.031
ATOM    329 HD23 LEU    21      -4.914  -6.212   2.498
ATOM    330 C    LEU    21      -6.003  -9.491  -0.809
ATOM    331 O    LEU    21      -6.995 -10.231  -0.628
ATOM    332 N    ASN    22      -4.752  -9.950  -0.821
ATOM    333 H    ASN    22      -3.995  -9.335  -1.083
ATOM    334 CA   ASN    22      -4.443 -11.400  -0.608
ATOM    335 HA   ASN    22      -5.208 -11.944  -1.163
ATOM    336 CB   ASN    22      -3.016 -11.693  -1.148
ATOM    337 HB1  ASN    22      -2.921 -12.777  -1.202
ATOM    338 HB2  ASN    22      -2.267 -11.166  -0.557
ATOM    339 CG   ASN    22      -2.702 -11.279  -2.565
ATOM    340 OD1  ASN    22      -3.071 -11.989  -3.483
ATOM    341 ND2  ASN    22      -2.008 -10.155  -2.806
ATOM    342 HD21 ASN    22      -1.838  -9.454  -2.100
ATOM    343 HD22 ASN    22      -1.709 -10.048  -3.765
ATOM    344 C    ASN    22      -4.488 -11.777   0.930
ATOM    345 O    ASN    22      -4.757 -10.959   1.808
ATOM    346 N    GLY    23      -4.517 -13.085   1.225
ATOM    347 H    GLY    23      -4.537 -13.778   0.491
ATOM    348 CA   GLY    23      -4.669 -13.624   2.586
ATOM    349 HA1  GLY    23      -5.697 -13.631   2.951
ATOM    350 HA2  GLY    23      -4.147 -13.038   3.343
ATOM    351 C    GLY    23      -4.136 -15.080   2.666
ATOM    352 O    GLY    23      -3.671 -15.631   1.675
ATOM    353 N    LEU    24      -4.202 -15.591   3.883
ATOM    354 H    LEU    24      -4.538 -14.983   4.616
ATOM    355 CA   LEU    24      -3.614 -16.890   4.291
ATOM    356 HA   LEU    24      -3.304 -17.481   3.429
ATOM    357 CB   LEU    24      -2.380 -16.575   5.174
ATOM    358 HB1  LEU    24      -2.520 -15.677   5.776
ATOM    359 HB2  LEU    24      -1.542 -16.334   4.521
ATOM    360 CG   LEU    24      -1.864 -17.793   5.952
ATOM    361 HG   LEU    24      -2.663 -18.136   6.609
ATOM    362 CD1  LEU    24      -1.427 -18.937   4.959
ATOM    363 HD11 LEU    24      -2.381 -19.180   4.490
ATOM    364 HD12 LEU    24      -0.640 -18.554   4.311
ATOM    365 HD13 LEU    24      -1.133 -19.861   5.457
ATOM    366 CD2  LEU    24      -0.724 -17.504   6.851
ATOM    367 HD21 LEU    24      -0.378 -18.441   7.289
ATOM    368 HD22 LEU    24       0.086 -17.046   6.283
ATOM    369 HD23 LEU    24      -1.062 -16.856   7.660
ATOM    370 C    LEU    24      -4.670 -17.763   4.976
ATOM    371 O    LEU    24      -5.270 -17.403   5.968
ATOM    372 N    TRP    25      -4.953 -18.896   4.351
ATOM    373 H    TRP    25      -4.463 -19.264   3.547
ATOM    374 CA   TRP    25      -6.097 -19.769   4.765
ATOM    375 HA   TRP    25      -6.684 -19.205   5.490
ATOM    376 CB   TRP    25      -6.909 -20.119   3.605
ATOM    377 HB1  TRP    25      -6.256 -20.596   2.874
ATOM    378 HB2  TRP    25      -7.283 -19.239   3.082
ATOM    379 CG   TRP    25      -8.103 -21.038   3.877
ATOM    380 CD1  TRP    25      -8.707 -21.260   5.073
ATOM    381 HD1  TRP    25      -8.389 -20.836   6.014
ATOM    382 NE1  TRP    25      -9.803 -22.101   4.835
ATOM    383 HE1  TRP    25     -10.334 -22.484   5.604
ATOM    384 CE2  TRP    25      -9.926 -22.446   3.504
ATOM    385 CZ2  TRP    25     -10.832 -23.295   2.841
ATOM    386 HZ2  TRP    25     -11.767 -23.483   3.349
ATOM    387 CH2  TRP    25     -10.641 -23.497   1.438
ATOM    388 HH2  TRP    25     -11.375 -24.062   0.882
ATOM    389 CZ3  TRP    25      -9.457 -23.050   0.796
ATOM    390 HZ3  TRP    25      -9.355 -23.189  -0.270
ATOM    391 CE3  TRP    25      -8.595 -22.211   1.493
ATOM    392 HE3  TRP    25      -7.792 -21.695   0.988
ATOM    393 CD2  TRP    25      -8.783 -21.895   2.897
ATOM    394 C    TRP    25      -5.685 -21.098   5.463
ATOM    395 O    TRP    25      -5.107 -21.958   4.802
ATOM    396 N    LEU    26      -5.880 -21.166   6.815
ATOM    397 H    LEU    26      -6.461 -20.427   7.186
ATOM    398 CA   LEU    26      -5.436 -22.287   7.515
ATOM    399 HA   LEU    26      -5.062 -23.028   6.809
ATOM    400 CB   LEU    26      -4.317 -21.855   8.518
ATOM    401 HB1  LEU    26      -4.219 -22.679   9.224
ATOM    402 HB2  LEU    26      -4.706 -20.985   9.046
ATOM    403 CG   LEU    26      -2.934 -21.469   7.854
ATOM    404 HG   LEU    26      -3.166 -20.920   6.941
ATOM    405 CD1  LEU    26      -2.192 -20.488   8.631
ATOM    406 HD11 LEU    26      -1.274 -20.296   8.076
ATOM    407 HD12 LEU    26      -2.797 -19.584   8.711
ATOM    408 HD13 LEU    26      -1.933 -20.826   9.635
ATOM    409 CD2  LEU    26      -2.018 -22.642   7.540
ATOM    410 HD21 LEU    26      -1.914 -23.127   8.510
ATOM    411 HD22 LEU    26      -2.518 -23.334   6.862
ATOM    412 HD23 LEU    26      -1.095 -22.331   7.049
ATOM    413 C    LEU    26      -6.660 -22.905   8.136
ATOM    414 O    LEU    26      -7.394 -22.185   8.871
ATOM    415 N    ASP    27      -6.906 -24.183   7.801
ATOM    416 H    ASP    27      -6.242 -24.607   7.168
ATOM    417 CA   ASP    27      -8.089 -24.950   8.258
ATOM    418 HA   ASP    27      -8.146 -25.764   7.536
ATOM    419 CB   ASP    27      -7.857 -25.491   9.672
ATOM    420 HB1  ASP    27      -7.748 -24.711  10.425
ATOM    421 HB2  ASP    27      -6.912 -26.034   9.652
ATOM    422 CG   ASP    27      -8.966 -26.356  10.223
ATOM    423 OD1  ASP    27      -9.387 -27.311   9.505
ATOM    424 OD2  ASP    27      -9.548 -26.025  11.288
ATOM    425 C    ASP    27      -9.387 -24.208   7.939
ATOM    426 O    ASP    27      -9.848 -24.292   6.799
ATOM    427 N    ASP    28      -9.971 -23.369   8.803
ATOM    428 H    ASP    28      -9.477 -23.255   9.676
ATOM    429 CA   ASP    28     -11.152 -22.543   8.384
ATOM    430 HA   ASP    28     -11.100 -22.560   7.296
ATOM    431 CB   ASP    28     -12.460 -23.222   8.835
ATOM    432 HB1  ASP    28     -12.586 -24.130   8.246
ATOM    433 HB2  ASP    28     -13.311 -22.575   8.620
ATOM    434 CG   ASP    28     -12.521 -23.660  10.277
ATOM    435 OD1  ASP    28     -11.864 -22.935  11.079
ATOM    436 OD2  ASP    28     -13.371 -24.482  10.601
ATOM    437 C    ASP    28     -11.163 -21.083   8.886
ATOM    438 O    ASP    28     -12.144 -20.416   8.873
ATOM    439 N    VAL    29      -9.945 -20.634   9.258
ATOM    440 H    VAL    29      -9.118 -21.181   9.068
ATOM    441 CA   VAL    29      -9.671 -19.211   9.565
ATOM    442 HA   VAL    29     -10.610 -18.722   9.306
ATOM    443 CB   VAL    29      -9.274 -19.003  11.004
ATOM    444 HB   VAL    29      -8.455 -19.650  11.319
ATOM    445 CG1  VAL    29      -8.969 -17.519  11.305
ATOM    446 HG11 VAL    29      -8.697 -17.465  12.359
ATOM    447 HG12 VAL    29      -8.078 -17.164  10.787
ATOM    448 HG13 VAL    29      -9.838 -16.882  11.138
ATOM    449 CG2  VAL    29     -10.439 -19.444  11.929
ATOM    450 HG21 VAL    29     -11.182 -18.649  12.000
ATOM    451 HG22 VAL    29     -10.855 -20.424  11.695
ATOM    452 HG23 VAL    29     -10.015 -19.556  12.927
ATOM    453 C    VAL    29      -8.762 -18.583   8.519
ATOM    454 O    VAL    29      -7.724 -19.199   8.239
ATOM    455 N    VAL    30      -9.171 -17.478   7.885
ATOM    456 H    VAL    30     -10.111 -17.135   8.022
ATOM    457 CA   VAL    30      -8.429 -16.760   6.835
ATOM    458 HA   VAL    30      -7.626 -17.322   6.357
ATOM    459 CB   VAL    30      -9.412 -16.290   5.723
ATOM    460 HB   VAL    30     -10.181 -15.618   6.104
ATOM    461 CG1  VAL    30      -8.722 -15.476   4.634
ATOM    462 HG11 VAL    30      -7.867 -16.006   4.213
ATOM    463 HG12 VAL    30      -9.362 -15.247   3.782
ATOM    464 HG13 VAL    30      -8.482 -14.507   5.070
ATOM    465 CG2  VAL    30     -10.026 -17.515   5.028
ATOM    466 HG21 VAL    30     -10.881 -17.283   4.393
ATOM    467 HG22 VAL    30      -9.266 -18.035   4.445
ATOM    468 HG23 VAL    30     -10.427 -18.131   5.833
ATOM    469 C    VAL    30      -7.925 -15.502   7.592
ATOM    470 O    VAL    30      -8.703 -14.685   8.083
ATOM    471 N    TYR    31      -6.578 -15.345   7.592
ATOM    472 H    TYR    31      -6.059 -16.124   7.213
ATOM    473 CA   TYR    31      -5.899 -14.200   8.116
ATOM    474 HA   TYR    31      -6.486 -13.705   8.890
ATOM    475 CB   TYR    31      -4.566 -14.707   8.768
ATOM    476 HB1  TYR    31      -4.045 -13.813   9.111
ATOM    477 HB2  TYR    31      -4.001 -15.252   8.011
ATOM    478 CG   TYR    31      -4.820 -15.596  10.002
ATOM    479 CD1  TYR    31      -5.269 -16.946   9.781
ATOM    480 HD1  TYR    31      -5.347 -17.303   8.765
ATOM    481 CE1  TYR    31      -5.445 -17.856  10.850
ATOM    482 HE1  TYR    31      -5.785 -18.856  10.629
ATOM    483 CZ   TYR    31      -5.141 -17.447  12.139
ATOM    484 OH   TYR    31      -5.465 -18.265  13.150
ATOM    485 HH   TYR    31      -5.445 -17.808  13.994
ATOM    486 CE2  TYR    31      -4.731 -16.098  12.384
ATOM    487 HE2  TYR    31      -4.514 -15.696  13.362
ATOM    488 CD2  TYR    31      -4.462 -15.166  11.287
ATOM    489 HD2  TYR    31      -4.081 -14.177  11.491
ATOM    490 C    TYR    31      -5.582 -13.240   6.941
ATOM    491 O    TYR    31      -5.038 -13.647   5.867
ATOM    492 N    CYS    32      -5.977 -11.978   7.008
ATOM    493 H    CYS    32      -6.574 -11.770   7.796
ATOM    494 CA   CYS    32      -5.622 -10.953   6.047
ATOM    495 HA   CYS    32      -4.671 -11.326   5.665
ATOM    496 CB   CYS    32      -6.604 -10.963   4.913
ATOM    497 HB1  CYS    32      -6.744 -11.911   4.393
ATOM    498 HB2  CYS    32      -6.409 -10.164   4.199
ATOM    499 SG   CYS    32      -8.216 -10.595   5.637
ATOM    500 HG   CYS    32      -8.225 -11.563   6.557
ATOM    501 C    CYS    32      -5.550  -9.602   6.667
ATOM    502 O    CYS    32      -6.303  -9.361   7.637
ATOM    503 N    PRO    33      -4.729  -8.622   6.127
ATOM    504 CD   PRO    33      -3.884  -8.773   4.930
ATOM    505 HD1  PRO    33      -4.491  -8.593   4.043
ATOM    506 HD2  PRO    33      -3.335  -9.714   4.920
ATOM    507 CG   PRO    33      -2.844  -7.628   5.097
ATOM    508 HG1  PRO    33      -2.288  -7.452   4.176
ATOM    509 HG2  PRO    33      -2.097  -7.914   5.838
ATOM    510 CB   PRO    33      -3.693  -6.487   5.653
ATOM    511 HB1  PRO    33      -4.245  -6.057   4.818
ATOM    512 HB2  PRO    33      -3.027  -5.746   6.096
ATOM    513 CA   PRO    33      -4.593  -7.262   6.656
ATOM    514 HA   PRO    33      -4.069  -7.265   7.611
ATOM    515 C    PRO    33      -5.921  -6.477   6.764
ATOM    516 O    PRO    33      -6.724  -6.493   5.822
ATOM    517 N    ARG    34      -6.107  -5.712   7.864
ATOM    518 H    ARG    34      -5.352  -5.647   8.532
ATOM    519 CA   ARG    34      -7.437  -5.098   8.171
ATOM    520 HA   ARG    34      -8.150  -5.907   8.015
ATOM    521 CB   ARG    34      -7.522  -4.622   9.646
ATOM    522 HB1  ARG    34      -7.201  -5.451  10.277
ATOM    523 HB2  ARG    34      -8.513  -4.367  10.023
ATOM    524 CG   ARG    34      -6.656  -3.362   9.911
ATOM    525 HG1  ARG    34      -6.771  -2.518   9.231
ATOM    526 HG2  ARG    34      -5.613  -3.625   9.733
ATOM    527 CD   ARG    34      -6.803  -2.855  11.370
ATOM    528 HD1  ARG    34      -6.581  -3.761  11.934
ATOM    529 HD2  ARG    34      -7.849  -2.557  11.446
ATOM    530 NE   ARG    34      -5.953  -1.672  11.557
ATOM    531 HE   ARG    34      -5.260  -1.434  10.862
ATOM    532 CZ   ARG    34      -5.780  -1.016  12.655
ATOM    533 NH1  ARG    34      -6.454  -1.277  13.774
ATOM    534 HH11 ARG    34      -7.107  -2.047  13.745
ATOM    535 HH12 ARG    34      -6.332  -0.727  14.612
ATOM    536 NH2  ARG    34      -5.005   0.083  12.676
ATOM    537 HH21 ARG    34      -4.489   0.337  11.845
ATOM    538 HH22 ARG    34      -5.042   0.668  13.498
ATOM    539 C    ARG    34      -7.815  -3.966   7.199
ATOM    540 O    ARG    34      -8.975  -3.581   7.142
ATOM    541 N    HSP    35      -6.875  -3.440   6.428
ATOM    542 H    HSP    35      -5.962  -3.614   6.822
ATOM    543 CA   HSP    35      -7.165  -2.275   5.510
ATOM    544 HA   HSP    35      -7.846  -1.681   6.118
ATOM    545 CB   HSP    35      -5.917  -1.390   5.269
ATOM    546 HB1  HSP    35      -5.620  -1.195   6.299
ATOM    547 HB2  HSP    35      -6.157  -0.482   4.716
ATOM    548 CG   HSP    35      -4.751  -1.991   4.498
ATOM    549 ND1  HSP    35      -3.638  -1.285   4.094
ATOM    550 HD1  HSP    35      -3.654  -0.275   4.109
ATOM    551 CE1  HSP    35      -2.714  -2.103   3.535
ATOM    552 HE1  HSP    35      -1.880  -1.794   2.923
ATOM    553 NE2  HSP    35      -3.265  -3.374   3.581
ATOM    554 HE2  HSP    35      -2.787  -4.190   3.228
ATOM    555 CD2  HSP    35      -4.516  -3.335   4.179
ATOM    556 HD2  HSP    35      -5.179  -4.173   4.332
ATOM    557 C    HSP    35      -7.967  -2.662   4.256
ATOM    558 O    HSP    35      -7.507  -2.357   3.164
ATOM    559 N    VAL    36      -9.081  -3.414   4.389
ATOM    560 H    VAL    36      -9.262  -3.809   5.300
ATOM    561 CA   VAL    36      -9.946  -3.733   3.237
ATOM    562 HA   VAL    36      -9.440  -3.446   2.316
ATOM    563 CB   VAL    36     -10.322  -5.299   3.233
ATOM    564 HB   VAL    36      -9.338  -5.767   3.284
ATOM    565 CG1  VAL    36     -11.214  -5.678   4.369
ATOM    566 HG11 VAL    36     -10.791  -5.320   5.308
ATOM    567 HG12 VAL    36     -12.174  -5.191   4.195
ATOM    568 HG13 VAL    36     -11.319  -6.762   4.414
ATOM    569 CG2  VAL    36     -10.965  -5.673   1.866
ATOM    570 HG21 VAL    36     -10.232  -5.472   1.085
ATOM    571 HG22 VAL    36     -11.238  -6.728   1.848
ATOM    572 HG23 VAL    36     -11.893  -5.130   1.689
ATOM    573 C    VAL    36     -11.201  -2.909   3.252
ATOM    574 O    VAL    36     -11.747  -2.641   2.206
ATOM    575 N    ILE    37     -11.641  -2.430   4.414
ATOM    576 H    ILE    37     -11.054  -2.575   5.223
ATOM    577 CA   ILE    37     -13.008  -1.909   4.697
ATOM    578 HA   ILE    37     -13.554  -2.602   4.056
ATOM    579 CB   ILE    37     -13.341  -2.194   6.193
ATOM    580 HB   ILE    37     -14.316  -1.712   6.276
ATOM    581 CG2  ILE    37     -13.669  -3.619   6.618
ATOM    582 HG21 ILE    37     -14.207  -4.154   5.835
ATOM    583 HG22 ILE    37     -12.755  -4.210   6.665
ATOM    584 HG23 ILE    37     -14.131  -3.546   7.602
ATOM    585 CG1  ILE    37     -12.241  -1.528   7.021
ATOM    586 HG11 ILE    37     -11.862  -0.651   6.495
ATOM    587 HG12 ILE    37     -11.405  -2.226   6.987
ATOM    588 CD1  ILE    37     -12.720  -1.100   8.432
ATOM    589 HD11 ILE    37     -13.476  -0.328   8.285
ATOM    590 HD12 ILE    37     -13.163  -1.918   8.999
ATOM    591 HD13 ILE    37     -11.887  -0.651   8.973
ATOM    592 C    ILE    37     -13.160  -0.487   4.115
ATOM    593 O    ILE    37     -14.157   0.172   4.378
ATOM    594 N    CYS    38     -12.264  -0.034   3.231
ATOM    595 H    CYS    38     -11.597  -0.719   2.904
ATOM    596 CA   CYS    38     -12.174   1.362   2.716
ATOM    597 HA   CYS    38     -13.175   1.787   2.780
ATOM    598 CB   CYS    38     -11.283   2.247   3.636
ATOM    599 HB1  CYS    38     -11.325   3.211   3.129
ATOM    600 HB2  CYS    38     -10.298   1.782   3.663
ATOM    601 SG   CYS    38     -11.927   2.389   5.389
ATOM    602 HG   CYS    38     -12.950   3.217   5.158
ATOM    603 C    CYS    38     -11.602   1.336   1.325
ATOM    604 O    CYS    38     -10.913   0.401   0.936
ATOM    605 N    THR    39     -11.820   2.441   0.605
ATOM    606 H    THR    39     -12.277   3.178   1.123
ATOM    607 CA   THR    39     -10.949   2.814  -0.490
ATOM    608 HA   THR    39     -10.523   1.891  -0.882
ATOM    609 CB   THR    39     -11.776   3.402  -1.606
ATOM    610 HB   THR    39     -12.698   2.828  -1.690
ATOM    611 CG2  THR    39     -12.134   4.864  -1.345
ATOM    612 HG21 THR    39     -12.861   5.176  -2.095
ATOM    613 HG22 THR    39     -12.661   4.924  -0.393
ATOM    614 HG23 THR    39     -11.292   5.556  -1.374
ATOM    615 OG1  THR    39     -10.972   3.356  -2.798
ATOM    616 HG1  THR    39     -11.579   3.763  -3.421
ATOM    617 C    THR    39      -9.795   3.591  -0.014
ATOM    618 O    THR    39      -9.661   4.018   1.137
ATOM    619 N    SER    40      -8.820   3.882  -0.907
ATOM    620 H    SER    40      -9.015   3.551  -1.841
ATOM    621 CA   SER    40      -7.511   4.547  -0.707
ATOM    622 HA   SER    40      -7.117   4.033   0.170
ATOM    623 CB   SER    40      -6.600   4.356  -1.904
ATOM    624 HB1  SER    40      -5.607   4.748  -1.686
ATOM    625 HB2  SER    40      -7.018   4.973  -2.699
ATOM    626 OG   SER    40      -6.509   2.988  -2.301
ATOM    627 HG   SER    40      -5.774   2.989  -2.920
ATOM    628 C    SER    40      -7.632   6.051  -0.260
ATOM    629 O    SER    40      -6.666   6.539   0.322
ATOM    630 N    GLU    41      -8.733   6.791  -0.529
ATOM    631 H    GLU    41      -9.483   6.407  -1.085
ATOM    632 CA   GLU    41      -8.834   8.167   0.059
ATOM    633 HA   GLU    41      -7.923   8.757  -0.044
ATOM    634 CB   GLU    41     -10.030   8.804  -0.638
ATOM    635 HB1  GLU    41     -10.831   8.065  -0.615
ATOM    636 HB2  GLU    41      -9.737   8.955  -1.677
ATOM    637 CG   GLU    41     -10.525  10.086  -0.074
ATOM    638 HG1  GLU    41      -9.637  10.717  -0.055
ATOM    639 HG2  GLU    41     -10.822   9.915   0.960
ATOM    640 CD   GLU    41     -11.679  10.766  -0.744
ATOM    641 OE1  GLU    41     -12.861  10.409  -0.477
ATOM    642 OE2  GLU    41     -11.499  11.667  -1.601
ATOM    643 C    GLU    41      -9.153   8.128   1.593
ATOM    644 O    GLU    41      -8.592   8.876   2.417
ATOM    645 N    ASP    42      -9.914   7.173   2.084
ATOM    646 H    ASP    42     -10.260   6.506   1.409
ATOM    647 CA   ASP    42     -10.119   6.981   3.556
ATOM    648 HA   ASP    42     -10.553   7.912   3.920
ATOM    649 CB   ASP    42     -11.189   5.903   3.708
ATOM    650 HB1  ASP    42     -11.495   5.847   4.752
ATOM    651 HB2  ASP    42     -10.587   5.026   3.467
ATOM    652 CG   ASP    42     -12.496   6.028   2.899
ATOM    653 OD1  ASP    42     -13.042   7.117   2.838
ATOM    654 OD2  ASP    42     -12.959   4.941   2.393
ATOM    655 C    ASP    42      -8.871   6.587   4.364
ATOM    656 O    ASP    42      -8.877   6.749   5.565
ATOM    657 N    MET    43      -7.804   6.025   3.722
ATOM    658 H    MET    43      -7.892   5.985   2.716
ATOM    659 CA   MET    43      -6.548   5.604   4.238
ATOM    660 HA   MET    43      -6.686   5.226   5.251
ATOM    661 CB   MET    43      -5.951   4.490   3.369
ATOM    662 HB1  MET    43      -5.007   4.121   3.770
ATOM    663 HB2  MET    43      -5.858   4.787   2.324
ATOM    664 CG   MET    43      -6.921   3.346   3.387
ATOM    665 HG1  MET    43      -7.844   3.557   2.847
ATOM    666 HG2  MET    43      -7.101   3.071   4.426
ATOM    667 SD   MET    43      -6.369   1.805   2.679
ATOM    668 CE   MET    43      -7.914   0.915   2.326
ATOM    669 HE1  MET    43      -8.297   0.504   3.260
ATOM    670 HE2  MET    43      -8.561   1.571   1.743
ATOM    671 HE3  MET    43      -7.619   0.174   1.583
ATOM    672 C    MET    43      -5.512   6.745   4.425
ATOM    673 O    MET    43      -4.406   6.457   4.792
ATOM    674 N    LEU    44      -5.793   8.060   4.217
ATOM    675 H    LEU    44      -6.696   8.344   3.866
ATOM    676 CA   LEU    44      -4.906   9.088   4.708
ATOM    677 HA   LEU    44      -3.853   8.845   4.571
ATOM    678 CB   LEU    44      -5.280  10.295   4.015
ATOM    679 HB1  LEU    44      -6.343  10.471   4.181
ATOM    680 HB2  LEU    44      -5.166  10.080   2.952
ATOM    681 CG   LEU    44      -4.556  11.543   4.467
ATOM    682 HG   LEU    44      -4.689  11.731   5.533
ATOM    683 CD1  LEU    44      -3.045  11.604   4.119
ATOM    684 HD11 LEU    44      -2.793  11.550   3.060
ATOM    685 HD12 LEU    44      -2.542  12.502   4.479
ATOM    686 HD13 LEU    44      -2.595  10.689   4.505
ATOM    687 CD2  LEU    44      -5.255  12.662   3.761
ATOM    688 HD21 LEU    44      -5.034  12.749   2.697
ATOM    689 HD22 LEU    44      -6.317  12.767   3.980
ATOM    690 HD23 LEU    44      -4.930  13.610   4.190
ATOM    691 C    LEU    44      -5.027   9.201   6.315
ATOM    692 O    LEU    44      -4.066   9.384   7.033
ATOM    693 N    ASN    45      -6.213   9.103   6.820
ATOM    694 H    ASN    45      -7.003   8.937   6.213
ATOM    695 CA   ASN    45      -6.547   9.306   8.215
ATOM    696 HA   ASN    45      -5.661   9.025   8.785
ATOM    697 CB   ASN    45      -6.753  10.850   8.423
ATOM    698 HB1  ASN    45      -7.703  11.122   7.964
ATOM    699 HB2  ASN    45      -5.909  11.340   7.938
ATOM    700 CG   ASN    45      -6.660  11.288   9.816
ATOM    701 OD1  ASN    45      -5.664  10.992  10.501
ATOM    702 ND2  ASN    45      -7.666  11.831  10.385
ATOM    703 HD21 ASN    45      -8.527  11.912   9.864
ATOM    704 HD22 ASN    45      -7.590  12.108  11.354
ATOM    705 C    ASN    45      -7.698   8.442   8.676
ATOM    706 O    ASN    45      -8.736   8.903   9.167
ATOM    707 N    PRO    46      -7.629   7.120   8.435
ATOM    708 CD   PRO    46      -6.368   6.428   8.128
ATOM    709 HD1  PRO    46      -5.570   6.778   8.783
ATOM    710 HD2  PRO    46      -6.121   6.648   7.090
ATOM    711 CG   PRO    46      -6.610   4.971   8.375
ATOM    712 HG1  PRO    46      -6.452   4.834   9.444
ATOM    713 HG2  PRO    46      -5.905   4.375   7.795
ATOM    714 CB   PRO    46      -8.093   4.774   8.090
ATOM    715 HB1  PRO    46      -8.554   4.021   8.728
ATOM    716 HB2  PRO    46      -8.228   4.681   7.013
ATOM    717 CA   PRO    46      -8.730   6.110   8.610
ATOM    718 HA   PRO    46      -9.628   6.384   8.056
ATOM    719 C    PRO    46      -9.110   5.972  10.110
ATOM    720 O    PRO    46      -8.262   5.925  11.031
ATOM    721 N    ASN    47     -10.364   5.571  10.242
ATOM    722 H    ASN    47     -10.999   5.475   9.462
ATOM    723 CA   ASN    47     -10.979   5.294  11.550
ATOM    724 HA   ASN    47     -10.200   5.498  12.284
ATOM    725 CB   ASN    47     -12.132   6.284  11.668
ATOM    726 HB1  ASN    47     -13.025   5.842  11.226
ATOM    727 HB2  ASN    47     -11.864   7.291  11.350
ATOM    728 CG   ASN    47     -12.551   6.459  13.128
ATOM    729 OD1  ASN    47     -12.823   7.588  13.413
ATOM    730 ND2  ASN    47     -12.679   5.523  14.079
ATOM    731 HD21 ASN    47     -12.394   4.582  13.845
ATOM    732 HD22 ASN    47     -12.955   5.724  15.029
ATOM    733 C    ASN    47     -11.438   3.833  11.752
ATOM    734 O    ASN    47     -12.508   3.412  12.224
ATOM    735 N    TYR    48     -10.566   2.914  11.317
ATOM    736 H    TYR    48      -9.694   3.282  10.965
ATOM    737 CA   TYR    48     -10.951   1.519  11.054
ATOM    738 HA   TYR    48     -11.413   1.561  10.067
ATOM    739 CB   TYR    48      -9.650   0.654  10.921
ATOM    740 HB1  TYR    48     -10.002  -0.378  10.914
ATOM    741 HB2  TYR    48      -9.128   0.871  11.853
ATOM    742 CG   TYR    48      -8.754   1.059   9.761
ATOM    743 CD1  TYR    48      -9.243   1.100   8.459
ATOM    744 HD1  TYR    48     -10.267   0.905   8.176
ATOM    745 CE1  TYR    48      -8.359   1.252   7.344
ATOM    746 HE1  TYR    48      -8.708   1.059   6.341
ATOM    747 CZ   TYR    48      -7.019   1.466   7.594
ATOM    748 OH   TYR    48      -6.205   1.646   6.518
ATOM    749 HH   TYR    48      -5.363   2.066   6.713
ATOM    750 CE2  TYR    48      -6.553   1.661   8.918
ATOM    751 HE2  TYR    48      -5.520   1.927   9.083
ATOM    752 CD2  TYR    48      -7.417   1.441   9.960
ATOM    753 HD2  TYR    48      -7.076   1.523  10.982
ATOM    754 C    TYR    48     -11.734   0.728  12.093
ATOM    755 O    TYR    48     -12.582  -0.094  11.688
ATOM    756 N    GLU    49     -11.548   0.891  13.426
ATOM    757 H    GLU    49     -10.841   1.538  13.746
ATOM    758 CA   GLU    49     -12.174   0.026  14.465
ATOM    759 HA   GLU    49     -12.253  -0.992  14.086
ATOM    760 CB   GLU    49     -11.382  -0.052  15.782
ATOM    761 HB1  GLU    49     -12.073  -0.436  16.533
ATOM    762 HB2  GLU    49     -11.072   0.927  16.148
ATOM    763 CG   GLU    49     -10.070  -0.886  15.670
ATOM    764 HG1  GLU    49      -9.489  -0.625  14.786
ATOM    765 HG2  GLU    49     -10.238  -1.945  15.477
ATOM    766 CD   GLU    49      -9.225  -0.715  16.949
ATOM    767 OE1  GLU    49      -9.617  -1.328  17.962
ATOM    768 OE2  GLU    49      -8.140  -0.035  16.919
ATOM    769 C    GLU    49     -13.626   0.455  14.653
ATOM    770 O    GLU    49     -14.415  -0.376  15.093
ATOM    771 N    ASP    50     -13.987   1.704  14.275
ATOM    772 H    ASP    50     -13.293   2.286  13.829
ATOM    773 CA   ASP    50     -15.378   2.191  14.258
ATOM    774 HA   ASP    50     -15.799   1.837  15.199
ATOM    775 CB   ASP    50     -15.539   3.700  14.304
ATOM    776 HB1  ASP    50     -14.910   4.203  13.570
ATOM    777 HB2  ASP    50     -15.243   4.022  15.303
ATOM    778 CG   ASP    50     -16.882   4.225  14.005
ATOM    779 OD1  ASP    50     -17.663   4.389  14.947
ATOM    780 OD2  ASP    50     -17.084   4.715  12.869
ATOM    781 C    ASP    50     -16.149   1.658  13.069
ATOM    782 O    ASP    50     -17.243   1.104  13.242
ATOM    783 N    LEU    51     -15.482   1.586  11.845
ATOM    784 H    LEU    51     -14.506   1.838  11.786
ATOM    785 CA   LEU    51     -16.091   1.112  10.611
ATOM    786 HA   LEU    51     -17.144   1.392  10.592
ATOM    787 CB   LEU    51     -15.452   1.663   9.317
ATOM    788 HB1  LEU    51     -15.856   1.087   8.485
ATOM    789 HB2  LEU    51     -14.363   1.603   9.329
ATOM    790 CG   LEU    51     -15.753   3.146   9.055
ATOM    791 HG   LEU    51     -16.803   3.373   9.241
ATOM    792 CD1  LEU    51     -14.995   4.130   9.966
ATOM    793 HD11 LEU    51     -15.117   4.080  11.048
ATOM    794 HD12 LEU    51     -13.948   3.953   9.721
ATOM    795 HD13 LEU    51     -15.271   5.128   9.625
ATOM    796 CD2  LEU    51     -15.503   3.426   7.555
ATOM    797 HD21 LEU    51     -14.509   3.154   7.201
ATOM    798 HD22 LEU    51     -16.394   3.010   7.085
ATOM    799 HD23 LEU    51     -15.618   4.506   7.463
ATOM    800 C    LEU    51     -16.098  -0.411  10.585
ATOM    801 O    LEU    51     -17.015  -0.975  10.002
ATOM    802 N    LEU    52     -15.164  -1.119  11.285
ATOM    803 H    LEU    52     -14.393  -0.669  11.758
ATOM    804 CA   LEU    52     -15.331  -2.561  11.524
ATOM    805 HA   LEU    52     -15.565  -3.093  10.602
ATOM    806 CB   LEU    52     -13.986  -3.061  12.058
ATOM    807 HB1  LEU    52     -13.865  -2.609  13.042
ATOM    808 HB2  LEU    52     -13.128  -2.754  11.461
ATOM    809 CG   LEU    52     -13.942  -4.575  12.280
ATOM    810 HG   LEU    52     -14.711  -4.882  12.989
ATOM    811 CD1  LEU    52     -14.076  -5.198  10.830
ATOM    812 HD11 LEU    52     -15.123  -5.499  10.788
ATOM    813 HD12 LEU    52     -13.840  -4.536   9.997
ATOM    814 HD13 LEU    52     -13.591  -6.162  10.674
ATOM    815 CD2  LEU    52     -12.551  -5.033  12.829
ATOM    816 HD21 LEU    52     -11.834  -4.530  12.180
ATOM    817 HD22 LEU    52     -12.507  -4.661  13.853
ATOM    818 HD23 LEU    52     -12.427  -6.116  12.866
ATOM    819 C    LEU    52     -16.432  -2.985  12.450
ATOM    820 O    LEU    52     -17.234  -3.851  12.063
ATOM    821 N    ILE    53     -16.679  -2.302  13.545
ATOM    822 H    ILE    53     -16.099  -1.490  13.706
ATOM    823 CA   ILE    53     -17.819  -2.722  14.494
ATOM    824 HA   ILE    53     -17.779  -3.806  14.602
ATOM    825 CB   ILE    53     -17.454  -2.313  15.953
ATOM    826 HB   ILE    53     -16.388  -2.504  16.074
ATOM    827 CG2  ILE    53     -17.707  -0.816  16.267
ATOM    828 HG21 ILE    53     -17.374  -0.640  17.290
ATOM    829 HG22 ILE    53     -17.124  -0.203  15.580
ATOM    830 HG23 ILE    53     -18.743  -0.477  16.243
ATOM    831 CG1  ILE    53     -18.270  -3.206  16.930
ATOM    832 HG11 ILE    53     -18.058  -4.222  16.597
ATOM    833 HG12 ILE    53     -19.351  -3.077  16.895
ATOM    834 CD1  ILE    53     -17.722  -3.198  18.383
ATOM    835 HD11 ILE    53     -18.129  -2.298  18.844
ATOM    836 HD12 ILE    53     -17.994  -4.091  18.946
ATOM    837 HD13 ILE    53     -16.655  -3.011  18.263
ATOM    838 C    ILE    53     -19.203  -2.232  13.988
ATOM    839 O    ILE    53     -20.278  -2.838  14.301
ATOM    840 N    ARG    54     -19.238  -1.331  13.019
ATOM    841 H    ARG    54     -18.395  -0.798  12.864
ATOM    842 CA   ARG    54     -20.469  -0.878  12.246
ATOM    843 HA   ARG    54     -21.366  -1.129  12.813
ATOM    844 CB   ARG    54     -20.344   0.664  12.092
ATOM    845 HB1  ARG    54     -21.187   0.960  11.467
ATOM    846 HB2  ARG    54     -19.405   0.974  11.635
ATOM    847 CG   ARG    54     -20.424   1.316  13.437
ATOM    848 HG1  ARG    54     -19.489   1.280  13.996
ATOM    849 HG2  ARG    54     -21.192   0.949  14.118
ATOM    850 CD   ARG    54     -20.792   2.817  13.196
ATOM    851 HD1  ARG    54     -20.998   3.295  14.154
ATOM    852 HD2  ARG    54     -21.687   2.791  12.576
ATOM    853 NE   ARG    54     -19.651   3.485  12.477
ATOM    854 HE   ARG    54     -18.799   3.598  13.006
ATOM    855 CZ   ARG    54     -19.608   3.857  11.197
ATOM    856 NH1  ARG    54     -20.534   3.546  10.335
ATOM    857 HH11 ARG    54     -21.427   3.133  10.563
ATOM    858 HH12 ARG    54     -20.433   3.815   9.367
ATOM    859 NH2  ARG    54     -18.569   4.453  10.751
ATOM    860 HH21 ARG    54     -17.884   4.775  11.419
ATOM    861 HH22 ARG    54     -18.646   4.957   9.879
ATOM    862 C    ARG    54     -20.603  -1.606  10.910
ATOM    863 O    ARG    54     -21.349  -1.210   9.979
ATOM    864 N    LYS    55     -19.823  -2.706  10.785
ATOM    865 H    LYS    55     -19.104  -2.850  11.479
ATOM    866 CA   LYS    55     -19.891  -3.741   9.716
ATOM    867 HA   LYS    55     -20.725  -3.482   9.063
ATOM    868 CB   LYS    55     -18.613  -3.650   8.777
ATOM    869 HB1  LYS    55     -18.578  -4.560   8.179
ATOM    870 HB2  LYS    55     -17.772  -3.638   9.471
ATOM    871 CG   LYS    55     -18.471  -2.450   7.913
ATOM    872 HG1  LYS    55     -17.420  -2.232   7.727
ATOM    873 HG2  LYS    55     -18.934  -1.597   8.409
ATOM    874 CD   LYS    55     -19.299  -2.738   6.608
ATOM    875 HD1  LYS    55     -20.358  -2.875   6.824
ATOM    876 HD2  LYS    55     -18.860  -3.588   6.085
ATOM    877 CE   LYS    55     -19.203  -1.489   5.728
ATOM    878 HE1  LYS    55     -18.195  -1.389   5.324
ATOM    879 HE2  LYS    55     -19.420  -0.627   6.359
ATOM    880 NZ   LYS    55     -20.157  -1.467   4.640
ATOM    881 HZ1  LYS    55     -20.077  -0.616   4.102
ATOM    882 HZ2  LYS    55     -20.052  -2.174   3.926
ATOM    883 HZ3  LYS    55     -21.082  -1.668   4.993
ATOM    884 C    LYS    55     -20.293  -5.150  10.239
ATOM    885 O    LYS    55     -20.317  -5.396  11.435
ATOM    886 N    SER    56     -20.457  -6.052   9.291
ATOM    887 H    SER    56     -20.389  -5.542   8.422
ATOM    888 CA   SER    56     -21.111  -7.404   9.411
ATOM    889 HA   SER    56     -20.790  -7.779  10.384
ATOM    890 CB   SER    56     -22.620  -7.299   9.284
ATOM    891 HB1  SER    56     -23.146  -8.238   9.458
ATOM    892 HB2  SER    56     -22.769  -7.093   8.225
ATOM    893 OG   SER    56     -23.144  -6.216  10.062
ATOM    894 HG   SER    56     -23.104  -5.421   9.525
ATOM    895 C    SER    56     -20.548  -8.405   8.324
ATOM    896 O    SER    56     -20.101  -8.029   7.256
ATOM    897 N    ASN    57     -20.737  -9.714   8.549
ATOM    898 H    ASN    57     -21.066  -9.861   9.493
ATOM    899 CA   ASN    57     -20.186 -10.844   7.759
ATOM    900 HA   ASN    57     -19.099 -10.821   7.681
ATOM    901 CB   ASN    57     -20.430 -12.181   8.497
ATOM    902 HB1  ASN    57     -20.104 -12.968   7.818
ATOM    903 HB2  ASN    57     -21.482 -12.172   8.784
ATOM    904 CG   ASN    57     -19.518 -12.370   9.688
ATOM    905 OD1  ASN    57     -18.338 -12.556   9.576
ATOM    906 ND2  ASN    57     -20.018 -12.114  10.885
ATOM    907 HD21 ASN    57     -20.988 -11.857  10.995
ATOM    908 HD22 ASN    57     -19.470 -12.145  11.733
ATOM    909 C    ASN    57     -20.752 -10.836   6.374
ATOM    910 O    ASN    57     -20.048 -11.061   5.446
ATOM    911 N    HSE    58     -22.010 -10.401   6.091
ATOM    912 H    HSE    58     -22.585 -10.026   6.831
ATOM    913 CA   HSE    58     -22.573 -10.167   4.777
ATOM    914 HA   HSE    58     -22.683 -11.086   4.201
ATOM    915 CB   HSE    58     -24.094  -9.790   4.920
ATOM    916 HB1  HSE    58     -24.743 -10.483   5.457
ATOM    917 HB2  HSE    58     -24.609  -9.698   3.964
ATOM    918 CG   HSE    58     -24.387  -8.535   5.607
ATOM    919 ND1  HSE    58     -24.414  -7.383   4.811
ATOM    920 CE1  HSE    58     -25.002  -6.488   5.659
ATOM    921 HE1  HSE    58     -25.285  -5.466   5.453
ATOM    922 NE2  HSE    58     -25.357  -7.036   6.839
ATOM    923 HE2  HSE    58     -25.815  -6.511   7.570
ATOM    924 CD2  HSE    58     -24.892  -8.314   6.852
ATOM    925 HD2  HSE    58     -25.044  -9.084   7.593
ATOM    926 C    HSE    58     -21.841  -9.152   3.930
ATOM    927 O    HSE    58     -22.135  -9.120   2.736
ATOM    928 N    ASN    59     -20.903  -8.362   4.471
ATOM    929 H    ASN    59     -20.702  -8.418   5.459
ATOM    930 CA   ASN    59     -20.001  -7.462   3.709
ATOM    931 HA   ASN    59     -20.529  -7.256   2.779
ATOM    932 CB   ASN    59     -19.752  -6.165   4.472
ATOM    933 HB1  ASN    59     -19.435  -5.435   3.726
ATOM    934 HB2  ASN    59     -18.963  -6.268   5.217
ATOM    935 CG   ASN    59     -20.946  -5.579   5.145
ATOM    936 OD1  ASN    59     -20.898  -5.230   6.327
ATOM    937 ND2  ASN    59     -22.054  -5.310   4.467
ATOM    938 HD21 ASN    59     -22.248  -5.460   3.487
ATOM    939 HD22 ASN    59     -22.826  -5.120   5.090
ATOM    940 C    ASN    59     -18.682  -8.196   3.291
ATOM    941 O    ASN    59     -18.058  -7.715   2.392
ATOM    942 N    PHE    60     -18.282  -9.344   3.844
ATOM    943 H    PHE    60     -18.945  -9.987   4.254
ATOM    944 CA   PHE    60     -17.056  -9.971   3.447
ATOM    945 HA   PHE    60     -16.405  -9.239   2.969
ATOM    946 CB   PHE    60     -16.288 -10.519   4.637
ATOM    947 HB1  PHE    60     -15.409 -10.957   4.164
ATOM    948 HB2  PHE    60     -16.870 -11.279   5.158
ATOM    949 CG   PHE    60     -15.880  -9.450   5.621
ATOM    950 CD1  PHE    60     -14.688  -8.753   5.442
ATOM    951 HD1  PHE    60     -13.951  -8.988   4.687
ATOM    952 CE1  PHE    60     -14.420  -7.836   6.467
ATOM    953 HE1  PHE    60     -13.553  -7.237   6.230
ATOM    954 CZ   PHE    60     -15.208  -7.574   7.607
ATOM    955 HZ   PHE    60     -15.025  -6.686   8.194
ATOM    956 CE2  PHE    60     -16.406  -8.282   7.741
ATOM    957 HE2  PHE    60     -17.107  -8.164   8.555
ATOM    958 CD2  PHE    60     -16.673  -9.253   6.756
ATOM    959 HD2  PHE    60     -17.593  -9.810   6.853
ATOM    960 C    PHE    60     -17.285 -11.007   2.316
ATOM    961 O    PHE    60     -18.330 -11.679   2.257
ATOM    962 N    LEU    61     -16.266 -11.145   1.481
ATOM    963 H    LEU    61     -15.437 -10.616   1.713
ATOM    964 CA   LEU    61     -16.134 -12.136   0.377
ATOM    965 HA   LEU    61     -16.957 -12.807   0.623
ATOM    966 CB   LEU    61     -16.404 -11.532  -1.037
ATOM    967 HB1  LEU    61     -15.871 -10.582  -1.012
ATOM    968 HB2  LEU    61     -17.472 -11.318  -1.083
ATOM    969 CG   LEU    61     -16.118 -12.426  -2.259
ATOM    970 HG   LEU    61     -16.145 -13.470  -1.948
ATOM    971 CD1  LEU    61     -17.144 -12.150  -3.411
ATOM    972 HD11 LEU    61     -17.174 -11.073  -3.575
ATOM    973 HD12 LEU    61     -16.845 -12.612  -4.352
ATOM    974 HD13 LEU    61     -18.170 -12.410  -3.152
ATOM    975 CD2  LEU    61     -14.762 -12.160  -2.987
ATOM    976 HD21 LEU    61     -14.512 -11.159  -3.338
ATOM    977 HD22 LEU    61     -13.925 -12.500  -2.376
ATOM    978 HD23 LEU    61     -14.750 -12.823  -3.852
ATOM    979 C    LEU    61     -14.756 -12.752   0.516
ATOM    980 O    LEU    61     -13.847 -12.172   1.113
ATOM    981 N    VAL    62     -14.569 -14.040   0.163
ATOM    982 H    VAL    62     -15.373 -14.581  -0.121
ATOM    983 CA   VAL    62     -13.269 -14.831   0.174
ATOM    984 HA   VAL    62     -12.363 -14.244   0.320
ATOM    985 CB   VAL    62     -13.242 -15.776   1.417
ATOM    986 HB   VAL    62     -14.117 -16.426   1.435
ATOM    987 CG1  VAL    62     -12.009 -16.654   1.324
ATOM    988 HG11 VAL    62     -12.127 -17.343   0.488
ATOM    989 HG12 VAL    62     -11.091 -16.091   1.150
ATOM    990 HG13 VAL    62     -11.927 -17.341   2.166
ATOM    991 CG2  VAL    62     -13.107 -14.977   2.697
ATOM    992 HG21 VAL    62     -13.176 -15.630   3.567
ATOM    993 HG22 VAL    62     -12.094 -14.573   2.709
ATOM    994 HG23 VAL    62     -13.820 -14.167   2.849
ATOM    995 C    VAL    62     -13.213 -15.652  -1.137
ATOM    996 O    VAL    62     -14.203 -16.320  -1.441
ATOM    997 N    GLN    63     -12.054 -15.749  -1.798
ATOM    998 H    GLN    63     -11.318 -15.118  -1.514
ATOM    999 CA   GLN    63     -11.900 -16.683  -2.873
ATOM   1000 HA   GLN    63     -12.682 -17.436  -2.769
ATOM   1001 CB   GLN    63     -11.841 -15.959  -4.235
ATOM   1002 HB1  GLN    63     -11.320 -16.577  -4.967
ATOM   1003 HB2  GLN    63     -11.312 -15.034  -4.005
ATOM   1004 CG   GLN    63     -13.260 -15.667  -4.691
ATOM   1005 HG1  GLN    63     -13.786 -15.288  -3.815
ATOM   1006 HG2  GLN    63     -13.737 -16.557  -5.103
ATOM   1007 CD   GLN    63     -13.266 -14.638  -5.788
ATOM   1008 OE1  GLN    63     -12.241 -14.205  -6.256
ATOM   1009 NE2  GLN    63     -14.389 -14.244  -6.339
ATOM   1010 HE21 GLN    63     -15.256 -14.351  -5.832
ATOM   1011 HE22 GLN    63     -14.355 -13.567  -7.087
ATOM   1012 C    GLN    63     -10.626 -17.483  -2.732
ATOM   1013 O    GLN    63      -9.571 -16.883  -2.422
ATOM   1014 N    ALA    64     -10.705 -18.787  -3.027
ATOM   1015 H    ALA    64     -11.625 -19.165  -3.204
ATOM   1016 CA   ALA    64      -9.577 -19.738  -3.071
ATOM   1017 HA   ALA    64      -8.613 -19.228  -3.075
ATOM   1018 CB   ALA    64      -9.509 -20.751  -1.962
ATOM   1019 HB1  ALA    64      -9.449 -20.284  -0.979
ATOM   1020 HB2  ALA    64     -10.422 -21.345  -1.940
ATOM   1021 HB3  ALA    64      -8.655 -21.421  -2.066
ATOM   1022 C    ALA    64      -9.641 -20.508  -4.368
ATOM   1023 O    ALA    64     -10.649 -21.182  -4.559
ATOM   1024 N    GLY    65      -8.646 -20.448  -5.242
ATOM   1025 H    GLY    65      -7.869 -19.902  -4.899
ATOM   1026 CA   GLY    65      -8.643 -20.838  -6.610
ATOM   1027 HA1  GLY    65      -8.975 -21.871  -6.706
ATOM   1028 HA2  GLY    65      -7.632 -20.648  -6.971
ATOM   1029 C    GLY    65      -9.618 -20.048  -7.440
ATOM   1030 O    GLY    65      -9.208 -18.979  -7.914
ATOM   1031 N    ASN    66     -10.823 -20.570  -7.705
ATOM   1032 H    ASN    66     -10.956 -21.503  -7.344
ATOM   1033 CA   ASN    66     -11.864 -19.894  -8.410
ATOM   1034 HA   ASN    66     -11.606 -18.861  -8.643
ATOM   1035 CB   ASN    66     -12.079 -20.642  -9.770
ATOM   1036 HB1  ASN    66     -12.836 -20.129 -10.364
ATOM   1037 HB2  ASN    66     -12.349 -21.671  -9.531
ATOM   1038 CG   ASN    66     -10.902 -20.549 -10.674
ATOM   1039 OD1  ASN    66     -10.461 -19.419 -10.986
ATOM   1040 ND2  ASN    66     -10.305 -21.553 -11.138
ATOM   1041 HD21 ASN    66     -10.654 -22.498 -11.072
ATOM   1042 HD22 ASN    66      -9.411 -21.417 -11.588
ATOM   1043 C    ASN    66     -13.193 -19.949  -7.629
ATOM   1044 O    ASN    66     -14.275 -19.748  -8.214
ATOM   1045 N    VAL    67     -13.214 -20.279  -6.297
ATOM   1046 H    VAL    67     -12.357 -20.606  -5.873
ATOM   1047 CA   VAL    67     -14.493 -20.500  -5.524
ATOM   1048 HA   VAL    67     -15.360 -20.332  -6.162
ATOM   1049 CB   VAL    67     -14.699 -21.989  -5.029
ATOM   1050 HB   VAL    67     -13.794 -22.415  -4.597
ATOM   1051 CG1  VAL    67     -15.964 -22.242  -4.170
ATOM   1052 HG11 VAL    67     -16.815 -21.817  -4.702
ATOM   1053 HG12 VAL    67     -16.132 -23.310  -4.033
ATOM   1054 HG13 VAL    67     -15.860 -21.767  -3.194
ATOM   1055 CG2  VAL    67     -14.996 -22.826  -6.286
ATOM   1056 HG21 VAL    67     -14.070 -22.809  -6.860
ATOM   1057 HG22 VAL    67     -15.066 -23.834  -5.879
ATOM   1058 HG23 VAL    67     -15.811 -22.428  -6.891
ATOM   1059 C    VAL    67     -14.633 -19.539  -4.357
ATOM   1060 O    VAL    67     -13.729 -19.373  -3.558
ATOM   1061 N    GLN    68     -15.769 -18.890  -4.371
ATOM   1062 H    GLN    68     -16.436 -19.297  -5.011
ATOM   1063 CA   GLN    68     -16.213 -18.025  -3.296
ATOM   1064 HA   GLN    68     -15.344 -17.425  -3.024
ATOM   1065 CB   GLN    68     -17.475 -17.185  -3.694
ATOM   1066 HB1  GLN    68     -18.279 -17.860  -3.986
ATOM   1067 HB2  GLN    68     -17.281 -16.620  -4.605
ATOM   1068 CG   GLN    68     -17.972 -16.233  -2.595
ATOM   1069 HG1  GLN    68     -17.158 -15.708  -2.096
ATOM   1070 HG2  GLN    68     -18.365 -16.876  -1.807
ATOM   1071 CD   GLN    68     -19.066 -15.160  -2.783
ATOM   1072 OE1  GLN    68     -19.510 -14.870  -3.865
ATOM   1073 NE2  GLN    68     -19.630 -14.607  -1.769
ATOM   1074 HE21 GLN    68     -19.230 -14.700  -0.847
ATOM   1075 HE22 GLN    68     -20.357 -13.934  -1.968
ATOM   1076 C    GLN    68     -16.556 -18.818  -2.059
ATOM   1077 O    GLN    68     -17.446 -19.682  -2.178
ATOM   1078 N    LEU    69     -15.919 -18.544  -0.876
ATOM   1079 H    LEU    69     -15.130 -17.913  -0.898
ATOM   1080 CA   LEU    69     -16.100 -19.291   0.416
ATOM   1081 HA   LEU    69     -16.609 -20.222   0.164
ATOM   1082 CB   LEU    69     -14.677 -19.726   0.870
ATOM   1083 HB1  LEU    69     -14.962 -20.444   1.639
ATOM   1084 HB2  LEU    69     -14.123 -18.862   1.237
ATOM   1085 CG   LEU    69     -13.746 -20.359  -0.161
ATOM   1086 HG   LEU    69     -13.731 -19.695  -1.025
ATOM   1087 CD1  LEU    69     -12.406 -20.577   0.397
ATOM   1088 HD11 LEU    69     -12.394 -21.322   1.192
ATOM   1089 HD12 LEU    69     -11.739 -20.934  -0.388
ATOM   1090 HD13 LEU    69     -11.897 -19.652   0.668
ATOM   1091 CD2  LEU    69     -14.394 -21.719  -0.532
ATOM   1092 HD21 LEU    69     -14.471 -22.379   0.333
ATOM   1093 HD22 LEU    69     -15.377 -21.524  -0.960
ATOM   1094 HD23 LEU    69     -13.680 -22.180  -1.214
ATOM   1095 C    LEU    69     -16.867 -18.544   1.476
ATOM   1096 O    LEU    69     -16.539 -17.409   1.811
ATOM   1097 N    ARG    70     -17.755 -19.302   2.091
ATOM   1098 H    ARG    70     -17.813 -20.299   1.941
ATOM   1099 CA   ARG    70     -18.881 -18.653   2.788
ATOM   1100 HA   ARG    70     -19.137 -17.760   2.217
ATOM   1101 CB   ARG    70     -20.106 -19.616   2.789
ATOM   1102 HB1  ARG    70     -19.885 -20.474   3.425
ATOM   1103 HB2  ARG    70     -20.105 -19.892   1.735
ATOM   1104 CG   ARG    70     -21.438 -19.151   3.339
ATOM   1105 HG1  ARG    70     -21.777 -18.237   2.851
ATOM   1106 HG2  ARG    70     -21.341 -19.055   4.421
ATOM   1107 CD   ARG    70     -22.500 -20.236   3.049
ATOM   1108 HD1  ARG    70     -22.274 -20.675   2.077
ATOM   1109 HD2  ARG    70     -23.427 -19.666   3.000
ATOM   1110 NE   ARG    70     -22.492 -21.287   4.080
ATOM   1111 HE   ARG    70     -22.125 -22.208   3.888
ATOM   1112 CZ   ARG    70     -22.889 -21.201   5.357
ATOM   1113 NH1  ARG    70     -23.450 -20.103   5.869
ATOM   1114 HH11 ARG    70     -23.456 -19.190   5.437
ATOM   1115 HH12 ARG    70     -23.682 -20.026   6.849
ATOM   1116 NH2  ARG    70     -22.800 -22.238   6.179
ATOM   1117 HH21 ARG    70     -22.321 -23.105   5.979
ATOM   1118 HH22 ARG    70     -23.205 -22.120   7.097
ATOM   1119 C    ARG    70     -18.443 -18.297   4.201
ATOM   1120 O    ARG    70     -18.124 -19.186   5.043
ATOM   1121 N    VAL    71     -18.335 -16.986   4.420
ATOM   1122 H    VAL    71     -18.514 -16.313   3.689
ATOM   1123 CA   VAL    71     -17.951 -16.446   5.727
ATOM   1124 HA   VAL    71     -17.128 -17.074   6.071
ATOM   1125 CB   VAL    71     -17.425 -14.956   5.606
ATOM   1126 HB   VAL    71     -18.183 -14.333   5.132
ATOM   1127 CG1  VAL    71     -17.105 -14.386   6.974
ATOM   1128 HG11 VAL    71     -16.529 -15.130   7.524
ATOM   1129 HG12 VAL    71     -16.566 -13.438   6.960
ATOM   1130 HG13 VAL    71     -18.067 -14.110   7.407
ATOM   1131 CG2  VAL    71     -16.206 -14.875   4.771
ATOM   1132 HG21 VAL    71     -15.485 -15.592   5.163
ATOM   1133 HG22 VAL    71     -16.407 -15.134   3.731
ATOM   1134 HG23 VAL    71     -15.755 -13.885   4.850
ATOM   1135 C    VAL    71     -19.062 -16.591   6.695
ATOM   1136 O    VAL    71     -20.176 -16.152   6.421
ATOM   1137 N    ILE    72     -18.754 -16.942   7.926
ATOM   1138 H    ILE    72     -17.770 -17.151   8.023
ATOM   1139 CA   ILE    72     -19.646 -17.376   9.003
ATOM   1140 HA   ILE    72     -20.695 -17.173   8.788
ATOM   1141 CB   ILE    72     -19.620 -18.907   9.174
ATOM   1142 HB   ILE    72     -20.133 -19.120  10.112
ATOM   1143 CG2  ILE    72     -20.362 -19.554   8.057
ATOM   1144 HG21 ILE    72     -21.244 -18.975   7.784
ATOM   1145 HG22 ILE    72     -19.623 -19.566   7.256
ATOM   1146 HG23 ILE    72     -20.641 -20.580   8.298
ATOM   1147 CG1  ILE    72     -18.142 -19.373   9.487
ATOM   1148 HG11 ILE    72     -17.632 -18.525   9.945
ATOM   1149 HG12 ILE    72     -17.595 -19.391   8.545
ATOM   1150 CD1  ILE    72     -18.018 -20.714  10.314
ATOM   1151 HD11 ILE    72     -16.959 -20.952  10.211
ATOM   1152 HD12 ILE    72     -18.279 -20.572  11.362
ATOM   1153 HD13 ILE    72     -18.546 -21.543   9.842
ATOM   1154 C    ILE    72     -19.364 -16.695  10.314
ATOM   1155 O    ILE    72     -20.144 -16.835  11.263
ATOM   1156 N    GLY    73     -18.362 -15.824  10.296
ATOM   1157 H    GLY    73     -17.798 -15.779   9.459
ATOM   1158 CA   GLY    73     -17.868 -15.106  11.480
ATOM   1159 HA1  GLY    73     -17.814 -15.906  12.218
ATOM   1160 HA2  GLY    73     -18.623 -14.402  11.831
ATOM   1161 C    GLY    73     -16.517 -14.447  11.223
ATOM   1162 O    GLY    73     -15.716 -14.983  10.448
ATOM   1163 N    HSD    74     -16.276 -13.313  11.851
ATOM   1164 H    HSD    74     -16.960 -12.980  12.516
ATOM   1165 CA   HSD    74     -14.923 -12.754  11.937
ATOM   1166 HA   HSD    74     -14.227 -13.565  11.724
ATOM   1167 CB   HSD    74     -14.687 -11.711  10.804
ATOM   1168 HB1  HSD    74     -14.904 -12.054   9.792
ATOM   1169 HB2  HSD    74     -13.666 -11.349  10.928
ATOM   1170 CG   HSD    74     -15.616 -10.599  11.046
ATOM   1171 ND1  HSD    74     -16.993 -10.702  10.981
ATOM   1172 HD1  HSD    74     -17.515 -11.542  10.778
ATOM   1173 CE1  HSD    74     -17.502  -9.463  10.982
ATOM   1174 HE1  HSD    74     -18.530  -9.205  10.771
ATOM   1175 NE2  HSD    74     -16.555  -8.525  11.293
ATOM   1176 CD2  HSD    74     -15.349  -9.253  11.264
ATOM   1177 HD2  HSD    74     -14.392  -8.781  11.433
ATOM   1178 C    HSD    74     -14.531 -12.170  13.267
ATOM   1179 O    HSD    74     -15.272 -11.490  13.896
ATOM   1180 N    SER    75     -13.228 -12.265  13.597
ATOM   1181 H    SER    75     -12.648 -12.622  12.851
ATOM   1182 CA   SER    75     -12.530 -11.488  14.670
ATOM   1183 HA   SER    75     -13.249 -10.865  15.203
ATOM   1184 CB   SER    75     -12.096 -12.679  15.581
ATOM   1185 HB1  SER    75     -12.939 -13.265  15.950
ATOM   1186 HB2  SER    75     -11.612 -12.147  16.400
ATOM   1187 OG   SER    75     -11.206 -13.606  15.060
ATOM   1188 HG   SER    75     -11.618 -14.335  14.591
ATOM   1189 C    SER    75     -11.448 -10.585  14.178
ATOM   1190 O    SER    75     -10.962 -10.691  13.100
ATOM   1191 N    MET    76     -11.039  -9.730  15.100
ATOM   1192 H    MET    76     -11.426  -9.802  16.030
ATOM   1193 CA   MET    76      -9.767  -8.932  14.962
ATOM   1194 HA   MET    76      -9.513  -8.886  13.903
ATOM   1195 CB   MET    76     -10.014  -7.487  15.369
ATOM   1196 HB1  MET    76     -10.850  -7.082  14.799
ATOM   1197 HB2  MET    76      -9.125  -6.857  15.347
ATOM   1198 CG   MET    76     -10.457  -7.429  16.799
ATOM   1199 HG1  MET    76     -10.061  -8.225  17.428
ATOM   1200 HG2  MET    76     -11.542  -7.526  16.746
ATOM   1201 SD   MET    76     -10.321  -5.791  17.615
ATOM   1202 CE   MET    76     -10.955  -4.716  16.325
ATOM   1203 HE1  MET    76     -10.303  -4.656  15.454
ATOM   1204 HE2  MET    76     -11.910  -5.102  15.966
ATOM   1205 HE3  MET    76     -11.053  -3.668  16.608
ATOM   1206 C    MET    76      -8.490  -9.538  15.634
ATOM   1207 O    MET    76      -8.675 -10.276  16.598
ATOM   1208 N    GLN    77      -7.305  -9.119  15.124
ATOM   1209 H    GLN    77      -7.325  -8.439  14.377
ATOM   1210 CA   GLN    77      -5.981  -9.261  15.820
ATOM   1211 HA   GLN    77      -6.036  -9.183  16.906
ATOM   1212 CB   GLN    77      -5.357 -10.626  15.599
ATOM   1213 HB1  GLN    77      -4.682 -10.606  14.744
ATOM   1214 HB2  GLN    77      -6.135 -11.343  15.333
ATOM   1215 CG   GLN    77      -4.407 -11.043  16.711
ATOM   1216 HG1  GLN    77      -3.833 -10.166  17.009
ATOM   1217 HG2  GLN    77      -3.719 -11.766  16.273
ATOM   1218 CD   GLN    77      -5.186 -11.584  17.930
ATOM   1219 OE1  GLN    77      -5.916 -12.548  17.867
ATOM   1220 NE2  GLN    77      -5.115 -10.934  19.087
ATOM   1221 HE21 GLN    77      -4.358 -10.319  19.349
ATOM   1222 HE22 GLN    77      -5.722 -11.283  19.814
ATOM   1223 C    GLN    77      -5.130  -8.103  15.264
ATOM   1224 O    GLN    77      -4.587  -8.142  14.179
ATOM   1225 N    ASN    78      -4.964  -7.052  16.056
ATOM   1226 H    ASN    78      -5.394  -7.133  16.966
ATOM   1227 CA   ASN    78      -4.225  -5.826  15.720
ATOM   1228 HA   ASN    78      -4.662  -4.961  16.217
ATOM   1229 CB   ASN    78      -2.734  -5.862  16.046
ATOM   1230 HB1  ASN    78      -2.266  -4.880  15.985
ATOM   1231 HB2  ASN    78      -2.160  -6.568  15.446
ATOM   1232 CG   ASN    78      -2.597  -6.257  17.491
ATOM   1233 OD1  ASN    78      -2.952  -5.512  18.385
ATOM   1234 ND2  ASN    78      -2.094  -7.437  17.762
ATOM   1235 HD21 ASN    78      -1.879  -8.011  16.959
ATOM   1236 HD22 ASN    78      -1.814  -7.704  18.695
ATOM   1237 C    ASN    78      -4.500  -5.445  14.206
ATOM   1238 O    ASN    78      -5.679  -5.290  13.897
ATOM   1239 N    CYS    79      -3.481  -5.412  13.329
ATOM   1240 H    CYS    79      -2.524  -5.339  13.643
ATOM   1241 CA   CYS    79      -3.674  -5.005  11.963
ATOM   1242 HA   CYS    79      -4.460  -4.250  11.988
ATOM   1243 CB   CYS    79      -2.377  -4.272  11.444
ATOM   1244 HB1  CYS    79      -2.361  -4.064  10.374
ATOM   1245 HB2  CYS    79      -1.611  -5.029  11.616
ATOM   1246 SG   CYS    79      -2.072  -2.714  12.281
ATOM   1247 HG   CYS    79      -3.053  -2.080  11.631
ATOM   1248 C    CYS    79      -4.102  -6.094  11.002
ATOM   1249 O    CYS    79      -4.073  -5.926   9.788
ATOM   1250 N    VAL    80      -4.419  -7.327  11.491
ATOM   1251 H    VAL    80      -4.285  -7.465  12.482
ATOM   1252 CA   VAL    80      -5.130  -8.367  10.672
ATOM   1253 HA   VAL    80      -5.112  -8.099   9.615
ATOM   1254 CB   VAL    80      -4.462  -9.777  10.631
ATOM   1255 HB   VAL    80      -4.996 -10.378   9.895
ATOM   1256 CG1  VAL    80      -2.987  -9.583  10.220
ATOM   1257 HG11 VAL    80      -2.373  -8.850  10.743
ATOM   1258 HG12 VAL    80      -2.366 -10.476  10.289
ATOM   1259 HG13 VAL    80      -3.014  -9.272   9.175
ATOM   1260 CG2  VAL    80      -4.352 -10.594  11.928
ATOM   1261 HG21 VAL    80      -4.003 -11.599  11.690
ATOM   1262 HG22 VAL    80      -3.761 -10.022  12.643
ATOM   1263 HG23 VAL    80      -5.295 -10.794  12.437
ATOM   1264 C    VAL    80      -6.560  -8.428  11.141
ATOM   1265 O    VAL    80      -6.968  -8.126  12.236
ATOM   1266 N    LEU    81      -7.330  -9.069  10.262
ATOM   1267 H    LEU    81      -6.896  -9.259   9.370
ATOM   1268 CA   LEU    81      -8.673  -9.690  10.508
ATOM   1269 HA   LEU    81      -8.957  -9.535  11.549
ATOM   1270 CB   LEU    81      -9.726  -9.045   9.637
ATOM   1271 HB1  LEU    81     -10.702  -9.477   9.857
ATOM   1272 HB2  LEU    81      -9.534  -9.203   8.576
ATOM   1273 CG   LEU    81     -10.001  -7.537   9.670
ATOM   1274 HG   LEU    81      -9.074  -6.995   9.482
ATOM   1275 CD1  LEU    81     -11.108  -7.200   8.624
ATOM   1276 HD11 LEU    81     -11.109  -6.115   8.729
ATOM   1277 HD12 LEU    81     -10.869  -7.512   7.607
ATOM   1278 HD13 LEU    81     -12.050  -7.710   8.824
ATOM   1279 CD2  LEU    81     -10.606  -7.158  11.033
ATOM   1280 HD21 LEU    81     -10.634  -6.072  11.117
ATOM   1281 HD22 LEU    81     -11.661  -7.416  11.118
ATOM   1282 HD23 LEU    81      -9.911  -7.504  11.798
ATOM   1283 C    LEU    81      -8.536 -11.220  10.243
ATOM   1284 O    LEU    81      -7.925 -11.586   9.230
ATOM   1285 N    LYS    82      -9.148 -12.006  11.097
ATOM   1286 H    LYS    82      -9.676 -11.502  11.795
ATOM   1287 CA   LYS    82      -9.357 -13.494  11.116
ATOM   1288 HA   LYS    82      -8.697 -13.888  10.343
ATOM   1289 CB   LYS    82      -8.863 -13.990  12.554
ATOM   1290 HB1  LYS    82      -8.807 -15.077  12.506
ATOM   1291 HB2  LYS    82      -9.606 -13.781  13.324
ATOM   1292 CG   LYS    82      -7.589 -13.419  13.141
ATOM   1293 HG1  LYS    82      -7.692 -12.390  13.487
ATOM   1294 HG2  LYS    82      -6.792 -13.355  12.400
ATOM   1295 CD   LYS    82      -7.030 -14.223  14.388
ATOM   1296 HD1  LYS    82      -6.105 -13.809  14.789
ATOM   1297 HD2  LYS    82      -6.739 -15.231  14.091
ATOM   1298 CE   LYS    82      -8.039 -14.332  15.524
ATOM   1299 HE1  LYS    82      -8.799 -15.024  15.161
ATOM   1300 HE2  LYS    82      -8.536 -13.405  15.811
ATOM   1301 NZ   LYS    82      -7.475 -14.860  16.820
ATOM   1302 HZ1  LYS    82      -6.940 -15.715  16.761
ATOM   1303 HZ2  LYS    82      -6.843 -14.188  17.232
ATOM   1304 HZ3  LYS    82      -8.165 -15.092  17.520
ATOM   1305 C    LYS    82     -10.831 -13.726  10.744
ATOM   1306 O    LYS    82     -11.754 -13.603  11.573
ATOM   1307 N    LEU    83     -11.133 -14.087   9.437
ATOM   1308 H    LEU    83     -10.345 -14.188   8.813
ATOM   1309 CA   LEU    83     -12.421 -14.522   8.942
ATOM   1310 HA   LEU    83     -13.235 -14.177   9.580
ATOM   1311 CB   LEU    83     -12.635 -13.994   7.469
ATOM   1312 HB1  LEU    83     -13.628 -14.276   7.119
ATOM   1313 HB2  LEU    83     -11.929 -14.519   6.825
ATOM   1314 CG   LEU    83     -12.494 -12.414   7.382
ATOM   1315 HG   LEU    83     -12.886 -11.945   8.284
ATOM   1316 CD1  LEU    83     -11.022 -11.934   7.231
ATOM   1317 HD11 LEU    83     -10.462 -12.067   8.157
ATOM   1318 HD12 LEU    83     -10.567 -12.530   6.440
ATOM   1319 HD13 LEU    83     -11.052 -10.871   6.992
ATOM   1320 CD2  LEU    83     -13.233 -11.899   6.179
ATOM   1321 HD21 LEU    83     -13.206 -10.815   6.067
ATOM   1322 HD22 LEU    83     -12.834 -12.263   5.232
ATOM   1323 HD23 LEU    83     -14.255 -12.271   6.254
ATOM   1324 C    LEU    83     -12.583 -16.003   8.931
ATOM   1325 O    LEU    83     -11.891 -16.670   8.149
ATOM   1326 N    LYS    84     -13.490 -16.530   9.704
ATOM   1327 H    LYS    84     -14.133 -15.973  10.249
ATOM   1328 CA   LYS    84     -13.862 -17.968   9.697
ATOM   1329 HA   LYS    84     -12.928 -18.477   9.461
ATOM   1330 CB   LYS    84     -14.442 -18.498  11.055
ATOM   1331 HB1  LYS    84     -15.525 -18.383  11.007
ATOM   1332 HB2  LYS    84     -14.115 -18.007  11.971
ATOM   1333 CG   LYS    84     -14.173 -19.943  11.328
ATOM   1334 HG1  LYS    84     -13.112 -20.145  11.183
ATOM   1335 HG2  LYS    84     -14.812 -20.645  10.792
ATOM   1336 CD   LYS    84     -14.586 -20.182  12.840
ATOM   1337 HD1  LYS    84     -15.589 -19.820  13.066
ATOM   1338 HD2  LYS    84     -13.909 -19.681  13.532
ATOM   1339 CE   LYS    84     -14.677 -21.670  13.172
ATOM   1340 HE1  LYS    84     -15.135 -22.207  12.341
ATOM   1341 HE2  LYS    84     -15.190 -21.727  14.132
ATOM   1342 NZ   LYS    84     -13.365 -22.299  13.470
ATOM   1343 HZ1  LYS    84     -13.552 -23.198  13.890
ATOM   1344 HZ2  LYS    84     -12.808 -22.562  12.670
ATOM   1345 HZ3  LYS    84     -12.854 -21.717  14.119
ATOM   1346 C    LYS    84     -14.854 -18.264   8.549
ATOM   1347 O    LYS    84     -15.864 -17.530   8.396
ATOM   1348 N    VAL    85     -14.686 -19.434   8.014
ATOM   1349 H    VAL    85     -13.961 -20.004   8.427
ATOM   1350 CA   VAL    85     -15.361 -19.870   6.824
ATOM   1351 HA   VAL    85     -16.180 -19.164   6.685
ATOM   1352 CB   VAL    85     -14.462 -19.903   5.623
ATOM   1353 HB   VAL    85     -14.976 -20.395   4.797
ATOM   1354 CG1  VAL    85     -14.069 -18.464   5.280
ATOM   1355 HG11 VAL    85     -13.318 -18.064   5.961
ATOM   1356 HG12 VAL    85     -13.728 -18.426   4.245
ATOM   1357 HG13 VAL    85     -14.955 -17.838   5.379
ATOM   1358 CG2  VAL    85     -13.231 -20.709   5.753
ATOM   1359 HG21 VAL    85     -12.801 -20.814   4.757
ATOM   1360 HG22 VAL    85     -12.553 -20.151   6.400
ATOM   1361 HG23 VAL    85     -13.460 -21.662   6.230
ATOM   1362 C    VAL    85     -16.078 -21.244   6.921
ATOM   1363 O    VAL    85     -15.831 -22.043   7.878
ATOM   1364 N    ASP    86     -17.076 -21.567   6.049
ATOM   1365 H    ASP    86     -17.444 -20.807   5.495
ATOM   1366 CA   ASP    86     -17.893 -22.791   6.226
ATOM   1367 HA   ASP    86     -18.088 -22.915   7.291
ATOM   1368 CB   ASP    86     -19.216 -22.533   5.468
ATOM   1369 HB1  ASP    86     -18.853 -22.324   4.462
ATOM   1370 HB2  ASP    86     -19.758 -21.654   5.817
ATOM   1371 CG   ASP    86     -20.242 -23.680   5.468
ATOM   1372 OD1  ASP    86     -20.337 -24.437   6.411
ATOM   1373 OD2  ASP    86     -21.083 -23.793   4.484
ATOM   1374 C    ASP    86     -17.073 -24.004   5.779
ATOM   1375 O    ASP    86     -17.291 -25.175   6.181
ATOM   1376 N    THR    87     -16.057 -23.767   4.918
ATOM   1377 H    THR    87     -15.892 -22.797   4.693
ATOM   1378 CA   THR    87     -15.269 -24.816   4.301
ATOM   1379 HA   THR    87     -15.904 -25.701   4.348
ATOM   1380 CB   THR    87     -15.230 -24.498   2.791
ATOM   1381 HB   THR    87     -15.058 -23.442   2.581
ATOM   1382 CG2  THR    87     -14.155 -25.285   2.021
ATOM   1383 HG21 THR    87     -14.239 -25.076   0.954
ATOM   1384 HG22 THR    87     -13.223 -24.840   2.368
ATOM   1385 HG23 THR    87     -14.207 -26.351   2.243
ATOM   1386 OG1  THR    87     -16.515 -24.748   2.269
ATOM   1387 HG1  THR    87     -16.562 -25.694   2.116
ATOM   1388 C    THR    87     -13.828 -24.933   4.956
ATOM   1389 O    THR    87     -13.127 -23.965   5.136
ATOM   1390 N    ALA    88     -13.462 -26.205   5.179
ATOM   1391 H    ALA    88     -14.150 -26.927   5.020
ATOM   1392 CA   ALA    88     -12.093 -26.583   5.629
ATOM   1393 HA   ALA    88     -11.790 -25.698   6.188
ATOM   1394 CB   ALA    88     -12.039 -27.878   6.516
ATOM   1395 HB1  ALA    88     -12.153 -28.768   5.896
ATOM   1396 HB2  ALA    88     -11.149 -27.949   7.142
ATOM   1397 HB3  ALA    88     -12.849 -27.697   7.223
ATOM   1398 C    ALA    88     -11.208 -26.665   4.417
ATOM   1399 O    ALA    88     -11.565 -27.336   3.426
ATOM   1400 N    ASN    89     -10.014 -26.109   4.443
ATOM   1401 H    ASN    89      -9.777 -25.579   5.270
ATOM   1402 CA   ASN    89      -9.026 -26.132   3.355
ATOM   1403 HA   ASN    89      -9.563 -25.752   2.487
ATOM   1404 CB   ASN    89      -7.909 -25.165   3.614
ATOM   1405 HB1  ASN    89      -7.361 -25.391   4.529
ATOM   1406 HB2  ASN    89      -8.359 -24.217   3.905
ATOM   1407 CG   ASN    89      -6.947 -25.021   2.496
ATOM   1408 OD1  ASN    89      -7.029 -25.689   1.526
ATOM   1409 ND2  ASN    89      -6.074 -24.059   2.492
ATOM   1410 HD21 ASN    89      -5.931 -23.405   3.248
ATOM   1411 HD22 ASN    89      -5.441 -23.961   1.711
ATOM   1412 C    ASN    89      -8.435 -27.568   3.099
ATOM   1413 O    ASN    89      -7.647 -28.060   3.961
ATOM   1414 N    PRO    90      -8.735 -28.236   2.019
ATOM   1415 CD   PRO    90      -9.744 -27.836   1.045
ATOM   1416 HD1  PRO    90      -9.556 -26.827   0.679
ATOM   1417 HD2  PRO    90     -10.767 -27.952   1.403
ATOM   1418 CG   PRO    90      -9.543 -28.681  -0.177
ATOM   1419 HG1  PRO    90      -8.703 -28.396  -0.811
ATOM   1420 HG2  PRO    90     -10.437 -28.825  -0.784
ATOM   1421 CB   PRO    90      -9.212 -30.001   0.503
ATOM   1422 HB1  PRO    90      -8.942 -30.729  -0.262
ATOM   1423 HB2  PRO    90     -10.187 -30.334   0.861
ATOM   1424 CA   PRO    90      -8.240 -29.539   1.592
ATOM   1425 HA   PRO    90      -8.296 -30.171   2.478
ATOM   1426 C    PRO    90      -6.742 -29.566   1.267
ATOM   1427 O    PRO    90      -6.343 -30.595   0.736
ATOM   1428 N    LYS    91      -5.952 -28.476   1.491
ATOM   1429 H    LYS    91      -6.419 -27.672   1.886
ATOM   1430 CA   LYS    91      -4.543 -28.384   1.269
ATOM   1431 HA   LYS    91      -4.132 -29.369   1.047
ATOM   1432 CB   LYS    91      -4.298 -27.441   0.065
ATOM   1433 HB1  LYS    91      -3.231 -27.335  -0.130
ATOM   1434 HB2  LYS    91      -4.714 -26.448   0.236
ATOM   1435 CG   LYS    91      -4.903 -27.941  -1.219
ATOM   1436 HG1  LYS    91      -5.186 -27.055  -1.788
ATOM   1437 HG2  LYS    91      -5.763 -28.605  -1.128
ATOM   1438 CD   LYS    91      -3.791 -28.843  -1.935
ATOM   1439 HD1  LYS    91      -3.755 -29.792  -1.399
ATOM   1440 HD2  LYS    91      -2.813 -28.368  -2.003
ATOM   1441 CE   LYS    91      -4.215 -29.107  -3.347
ATOM   1442 HE1  LYS    91      -4.122 -28.191  -3.931
ATOM   1443 HE2  LYS    91      -5.262 -29.406  -3.303
ATOM   1444 NZ   LYS    91      -3.359 -30.178  -3.954
ATOM   1445 HZ1  LYS    91      -3.361 -30.156  -4.963
ATOM   1446 HZ2  LYS    91      -2.411 -30.048  -3.632
ATOM   1447 HZ3  LYS    91      -3.566 -31.086  -3.562
ATOM   1448 C    LYS    91      -3.706 -27.925   2.495
ATOM   1449 O    LYS    91      -2.546 -27.641   2.332
ATOM   1450 N    THR    92      -4.284 -27.865   3.697
ATOM   1451 H    THR    92      -5.268 -28.089   3.657
ATOM   1452 CA   THR    92      -3.665 -27.365   4.916
ATOM   1453 HA   THR    92      -3.415 -26.337   4.654
ATOM   1454 CB   THR    92      -4.679 -27.418   6.101
ATOM   1455 HB   THR    92      -4.848 -28.434   6.456
ATOM   1456 CG2  THR    92      -4.228 -26.410   7.319
ATOM   1457 HG21 THR    92      -4.267 -25.422   6.861
ATOM   1458 HG22 THR    92      -4.928 -26.548   8.144
ATOM   1459 HG23 THR    92      -3.252 -26.655   7.738
ATOM   1460 OG1  THR    92      -6.005 -27.021   5.780
ATOM   1461 HG1  THR    92      -6.600 -27.435   6.409
ATOM   1462 C    THR    92      -2.410 -28.231   5.314
ATOM   1463 O    THR    92      -2.532 -29.425   5.280
ATOM   1464 N    PRO    93      -1.296 -27.615   5.608
ATOM   1465 CD   PRO    93      -0.981 -26.320   5.037
ATOM   1466 HD1  PRO    93      -1.714 -25.561   5.310
ATOM   1467 HD2  PRO    93      -1.074 -26.410   3.954
ATOM   1468 CG   PRO    93       0.493 -25.988   5.389
ATOM   1469 HG1  PRO    93       0.477 -25.388   6.298
ATOM   1470 HG2  PRO    93       0.900 -25.514   4.496
ATOM   1471 CB   PRO    93       1.110 -27.338   5.715
ATOM   1472 HB1  PRO    93       1.721 -27.044   6.569
ATOM   1473 HB2  PRO    93       1.642 -27.817   4.893
ATOM   1474 CA   PRO    93      -0.080 -28.191   6.240
ATOM   1475 HA   PRO    93       0.024 -29.212   5.871
ATOM   1476 C    PRO    93      -0.180 -28.196   7.760
ATOM   1477 O    PRO    93      -0.954 -27.406   8.362
ATOM   1478 N    LYS    94       0.653 -28.886   8.565
ATOM   1479 H    LYS    94       1.353 -29.439   8.092
ATOM   1480 CA   LYS    94       0.764 -28.606  10.047
ATOM   1481 HA   LYS    94      -0.207 -28.604  10.543
ATOM   1482 CB   LYS    94       1.650 -29.692  10.721
ATOM   1483 HB1  LYS    94       1.923 -29.429  11.743
ATOM   1484 HB2  LYS    94       2.601 -29.740  10.188
ATOM   1485 CG   LYS    94       1.091 -31.119  10.717
ATOM   1486 HG1  LYS    94       1.522 -31.638   9.860
ATOM   1487 HG2  LYS    94       0.013 -31.088  10.557
ATOM   1488 CD   LYS    94       1.451 -31.869  12.047
ATOM   1489 HD1  LYS    94       1.125 -31.290  12.911
ATOM   1490 HD2  LYS    94       2.531 -32.014  12.074
ATOM   1491 CE   LYS    94       0.765 -33.256  12.016
ATOM   1492 HE1  LYS    94       0.935 -33.799  11.086
ATOM   1493 HE2  LYS    94      -0.294 -33.230  12.272
ATOM   1494 NZ   LYS    94       1.414 -34.121  13.067
ATOM   1495 HZ1  LYS    94       1.270 -33.670  13.959
ATOM   1496 HZ2  LYS    94       1.027 -35.048  13.172
ATOM   1497 HZ3  LYS    94       2.412 -34.272  13.071
ATOM   1498 C    LYS    94       1.494 -27.242  10.265
ATOM   1499 O    LYS    94       2.612 -27.016   9.816
ATOM   1500 N    TYR    95       0.921 -26.374  11.055
ATOM   1501 H    TYR    95       0.026 -26.707  11.386
ATOM   1502 CA   TYR    95       1.304 -25.025  11.341
ATOM   1503 HA   TYR    95       2.341 -24.921  11.021
ATOM   1504 CB   TYR    95       0.427 -24.082  10.527
ATOM   1505 HB1  TYR    95       0.420 -24.472   9.510
ATOM   1506 HB2  TYR    95       0.951 -23.127  10.585
ATOM   1507 CG   TYR    95      -0.995 -23.918  11.092
ATOM   1508 CD1  TYR    95      -2.015 -24.752  10.671
ATOM   1509 HD1  TYR    95      -1.832 -25.494   9.908
ATOM   1510 CE1  TYR    95      -3.312 -24.690  11.198
ATOM   1511 HE1  TYR    95      -4.092 -25.400  10.965
ATOM   1512 CZ   TYR    95      -3.571 -23.678  12.232
ATOM   1513 OH   TYR    95      -4.828 -23.482  12.679
ATOM   1514 HH   TYR    95      -4.998 -22.551  12.839
ATOM   1515 CE2  TYR    95      -2.515 -22.815  12.660
ATOM   1516 HE2  TYR    95      -2.677 -21.982  13.328
ATOM   1517 CD2  TYR    95      -1.220 -22.934  12.138
ATOM   1518 HD2  TYR    95      -0.443 -22.241  12.424
ATOM   1519 C    TYR    95       1.398 -24.430  12.729
ATOM   1520 O    TYR    95       0.674 -24.907  13.594
ATOM   1521 N    LYS    96       2.203 -23.341  12.883
ATOM   1522 H    LYS    96       2.613 -22.935  12.055
ATOM   1523 CA   LYS    96       2.374 -22.560  14.142
ATOM   1524 HA   LYS    96       1.394 -22.591  14.618
ATOM   1525 CB   LYS    96       3.412 -23.098  15.115
ATOM   1526 HB1  LYS    96       3.198 -24.089  15.513
ATOM   1527 HB2  LYS    96       3.415 -22.425  15.972
ATOM   1528 CG   LYS    96       4.850 -23.184  14.492
ATOM   1529 HG1  LYS    96       5.162 -22.163  14.272
ATOM   1530 HG2  LYS    96       4.856 -23.694  13.528
ATOM   1531 CD   LYS    96       5.981 -23.796  15.382
ATOM   1532 HD1  LYS    96       5.637 -24.810  15.584
ATOM   1533 HD2  LYS    96       6.067 -23.192  16.285
ATOM   1534 CE   LYS    96       7.439 -23.762  14.868
ATOM   1535 HE1  LYS    96       8.117 -23.908  15.708
ATOM   1536 HE2  LYS    96       7.577 -22.774  14.430
ATOM   1537 NZ   LYS    96       7.762 -24.804  13.866
ATOM   1538 HZ1  LYS    96       7.243 -24.625  13.018
ATOM   1539 HZ2  LYS    96       8.747 -24.811  13.641
ATOM   1540 HZ3  LYS    96       7.454 -25.715  14.176
ATOM   1541 C    LYS    96       2.660 -21.095  13.731
ATOM   1542 O    LYS    96       3.071 -20.858  12.565
ATOM   1543 N    PHE    97       2.610 -20.122  14.625
ATOM   1544 H    PHE    97       2.155 -20.287  15.511
ATOM   1545 CA   PHE    97       3.003 -18.720  14.314
ATOM   1546 HA   PHE    97       3.337 -18.701  13.277
ATOM   1547 CB   PHE    97       1.766 -17.754  14.424
ATOM   1548 HB1  PHE    97       1.979 -16.721  14.149
ATOM   1549 HB2  PHE    97       1.453 -17.666  15.465
ATOM   1550 CG   PHE    97       0.519 -18.098  13.493
ATOM   1551 CD1  PHE    97       0.489 -17.703  12.137
ATOM   1552 HD1  PHE    97       1.365 -17.176  11.788
ATOM   1553 CE1  PHE    97      -0.617 -17.950  11.299
ATOM   1554 HE1  PHE    97      -0.500 -17.682  10.260
ATOM   1555 CZ   PHE    97      -1.729 -18.601  11.849
ATOM   1556 HZ   PHE    97      -2.533 -18.874  11.181
ATOM   1557 CE2  PHE    97      -1.804 -18.903  13.249
ATOM   1558 HE2  PHE    97      -2.776 -19.191  13.619
ATOM   1559 CD2  PHE    97      -0.669 -18.675  14.064
ATOM   1560 HD2  PHE    97      -0.730 -18.867  15.125
ATOM   1561 C    PHE    97       4.186 -18.219  15.220
ATOM   1562 O    PHE    97       4.040 -18.311  16.450
ATOM   1563 N    VAL    98       5.221 -17.693  14.531
ATOM   1564 H    VAL    98       5.117 -17.695  13.526
ATOM   1565 CA   VAL    98       6.527 -17.283  15.089
ATOM   1566 HA   VAL    98       6.432 -17.393  16.170
ATOM   1567 CB   VAL    98       7.663 -18.230  14.638
ATOM   1568 HB   VAL    98       8.596 -18.051  15.173
ATOM   1569 CG1  VAL    98       7.293 -19.665  15.043
ATOM   1570 HG11 VAL    98       6.407 -20.021  14.519
ATOM   1571 HG12 VAL    98       8.120 -20.338  14.816
ATOM   1572 HG13 VAL    98       7.117 -19.739  16.116
ATOM   1573 CG2  VAL    98       8.039 -18.157  13.192
ATOM   1574 HG21 VAL    98       8.400 -17.161  12.936
ATOM   1575 HG22 VAL    98       8.806 -18.900  12.975
ATOM   1576 HG23 VAL    98       7.199 -18.293  12.511
ATOM   1577 C    VAL    98       6.928 -15.834  14.774
ATOM   1578 O    VAL    98       6.318 -15.304  13.823
ATOM   1579 N    ARG    99       7.815 -15.187  15.494
ATOM   1580 H    ARG    99       8.240 -15.816  16.160
ATOM   1581 CA   ARG    99       8.312 -13.814  15.330
ATOM   1582 HA   ARG    99       8.126 -13.512  14.299
ATOM   1583 CB   ARG    99       7.649 -12.788  16.285
ATOM   1584 HB1  ARG    99       8.046 -12.897  17.294
ATOM   1585 HB2  ARG    99       6.632 -13.175  16.359
ATOM   1586 CG   ARG    99       7.745 -11.291  15.978
ATOM   1587 HG1  ARG    99       7.413 -11.178  14.946
ATOM   1588 HG2  ARG    99       8.809 -11.059  16.014
ATOM   1589 CD   ARG    99       7.110 -10.287  16.917
ATOM   1590 HD1  ARG    99       7.273 -10.382  17.991
ATOM   1591 HD2  ARG    99       6.047 -10.526  16.916
ATOM   1592 NE   ARG    99       7.434  -8.886  16.578
ATOM   1593 HE   ARG    99       8.194  -8.463  17.092
ATOM   1594 CZ   ARG    99       6.830  -8.022  15.761
ATOM   1595 NH1  ARG    99       6.063  -8.488  14.815
ATOM   1596 HH11 ARG    99       5.830  -9.471  14.839
ATOM   1597 HH12 ARG    99       5.543  -7.853  14.226
ATOM   1598 NH2  ARG    99       7.169  -6.694  15.712
ATOM   1599 HH21 ARG    99       7.875  -6.281  16.304
ATOM   1600 HH22 ARG    99       6.655  -6.023  15.159
ATOM   1601 C    ARG    99       9.794 -13.836  15.440
ATOM   1602 O    ARG    99      10.307 -14.685  16.122
ATOM   1603 N    ILE   100      10.476 -13.055  14.528
ATOM   1604 H    ILE   100       9.871 -12.459  13.983
ATOM   1605 CA   ILE   100      11.925 -13.083  14.306
ATOM   1606 HA   ILE   100      12.379 -13.789  15.001
ATOM   1607 CB   ILE   100      12.167 -13.435  12.784
ATOM   1608 HB   ILE   100      13.236 -13.320  12.605
ATOM   1609 CG2  ILE   100      11.826 -14.900  12.463
ATOM   1610 HG21 ILE   100      10.899 -15.246  12.920
ATOM   1611 HG22 ILE   100      11.881 -14.967  11.376
ATOM   1612 HG23 ILE   100      12.670 -15.479  12.837
ATOM   1613 CG1  ILE   100      11.463 -12.503  11.801
ATOM   1614 HG11 ILE   100      11.723 -11.466  12.011
ATOM   1615 HG12 ILE   100      10.391 -12.598  11.969
ATOM   1616 CD1  ILE   100      11.594 -12.637  10.270
ATOM   1617 HD11 ILE   100      10.956 -11.876   9.822
ATOM   1618 HD12 ILE   100      12.609 -12.472   9.908
ATOM   1619 HD13 ILE   100      11.410 -13.662   9.947
ATOM   1620 C    ILE   100      12.547 -11.776  14.714
ATOM   1621 O    ILE   100      11.810 -10.984  15.342
ATOM   1622 N    GLN   101      13.803 -11.633  14.426
ATOM   1623 H    GLN   101      14.326 -12.446  14.134
ATOM   1624 CA   GLN   101      14.577 -10.389  14.598
ATOM   1625 HA   GLN   101      13.849  -9.597  14.779
ATOM   1626 CB   GLN   101      15.482 -10.476  15.878
ATOM   1627 HB1  GLN   101      16.032  -9.537  15.926
ATOM   1628 HB2  GLN   101      16.273 -11.216  15.759
ATOM   1629 CG   GLN   101      14.762 -10.605  17.224
ATOM   1630 HG1  GLN   101      15.580 -10.895  17.885
ATOM   1631 HG2  GLN   101      14.098 -11.468  17.183
ATOM   1632 CD   GLN   101      14.098  -9.320  17.718
ATOM   1633 OE1  GLN   101      13.970  -8.273  17.055
ATOM   1634 NE2  GLN   101      13.436  -9.325  18.871
ATOM   1635 HE21 GLN   101      13.379 -10.158  19.439
ATOM   1636 HE22 GLN   101      12.799  -8.558  19.036
ATOM   1637 C    GLN   101      15.408  -9.970  13.389
ATOM   1638 O    GLN   101      15.672 -10.796  12.521
ATOM   1639 N    PRO   102      15.949  -8.717  13.346
ATOM   1640 CD   PRO   102      15.494  -7.457  14.040
ATOM   1641 HD1  PRO   102      15.838  -7.444  15.075
ATOM   1642 HD2  PRO   102      14.405  -7.454  13.986
ATOM   1643 CG   PRO   102      15.901  -6.262  13.212
ATOM   1644 HG1  PRO   102      16.046  -5.357  13.802
ATOM   1645 HG2  PRO   102      15.138  -6.065  12.460
ATOM   1646 CB   PRO   102      17.169  -6.767  12.553
ATOM   1647 HB1  PRO   102      17.986  -6.756  13.275
ATOM   1648 HB2  PRO   102      17.247  -6.195  11.628
ATOM   1649 CA   PRO   102      16.867  -8.254  12.265
ATOM   1650 HA   PRO   102      16.381  -8.300  11.291
ATOM   1651 C    PRO   102      18.112  -9.045  12.101
ATOM   1652 O    PRO   102      18.549  -9.704  13.062
ATOM   1653 N    GLY   103      18.671  -9.182  10.907
ATOM   1654 H    GLY   103      18.324  -8.537  10.212
ATOM   1655 CA   GLY   103      19.887 -10.003  10.704
ATOM   1656 HA1  GLY   103      20.574 -10.053  11.549
ATOM   1657 HA2  GLY   103      20.566  -9.575   9.967
ATOM   1658 C    GLY   103      19.539 -11.439  10.308
ATOM   1659 O    GLY   103      20.348 -12.119   9.651
ATOM   1660 N    GLN   104      18.321 -11.949  10.529
ATOM   1661 H    GLN   104      17.652 -11.352  10.994
ATOM   1662 CA   GLN   104      17.893 -13.273  10.197
ATOM   1663 HA   GLN   104      18.766 -13.888  10.418
ATOM   1664 CB   GLN   104      16.746 -13.712  11.133
ATOM   1665 HB1  GLN   104      16.417 -14.674  10.739
ATOM   1666 HB2  GLN   104      15.924 -13.005  11.023
ATOM   1667 CG   GLN   104      17.163 -13.914  12.616
ATOM   1668 HG1  GLN   104      16.370 -14.448  13.139
ATOM   1669 HG2  GLN   104      17.450 -13.007  13.149
ATOM   1670 CD   GLN   104      18.451 -14.701  12.833
ATOM   1671 OE1  GLN   104      19.569 -14.226  12.756
ATOM   1672 NE2  GLN   104      18.311 -15.965  13.108
ATOM   1673 HE21 GLN   104      17.419 -16.419  12.970
ATOM   1674 HE22 GLN   104      19.125 -16.547  13.250
ATOM   1675 C    GLN   104      17.418 -13.350   8.723
ATOM   1676 O    GLN   104      17.139 -12.324   8.056
ATOM   1677 N    THR   105      17.130 -14.559   8.233
ATOM   1678 H    THR   105      17.486 -15.330   8.778
ATOM   1679 CA   THR   105      16.587 -14.897   6.971
ATOM   1680 HA   THR   105      16.181 -13.998   6.508
ATOM   1681 CB   THR   105      17.710 -15.543   6.021
ATOM   1682 HB   THR   105      17.276 -15.907   5.090
ATOM   1683 CG2  THR   105      18.775 -14.472   5.624
ATOM   1684 HG21 THR   105      19.416 -14.098   6.422
ATOM   1685 HG22 THR   105      19.489 -14.852   4.893
ATOM   1686 HG23 THR   105      18.224 -13.652   5.162
ATOM   1687 OG1  THR   105      18.286 -16.645   6.654
ATOM   1688 HG1  THR   105      18.655 -16.440   7.516
ATOM   1689 C    THR   105      15.402 -15.886   7.095
ATOM   1690 O    THR   105      15.361 -16.707   8.029
ATOM   1691 N    PHE   106      14.518 -15.910   6.110
ATOM   1692 H    PHE   106      14.747 -15.172   5.459
ATOM   1693 CA   PHE   106      13.272 -16.681   5.982
ATOM   1694 HA   PHE   106      13.406 -17.692   6.367
ATOM   1695 CB   PHE   106      12.203 -15.971   6.861
ATOM   1696 HB1  PHE   106      12.491 -15.942   7.912
ATOM   1697 HB2  PHE   106      11.285 -16.545   6.737
ATOM   1698 CG   PHE   106      11.908 -14.451   6.591
ATOM   1699 CD1  PHE   106      12.787 -13.456   7.068
ATOM   1700 HD1  PHE   106      13.610 -13.759   7.699
ATOM   1701 CE1  PHE   106      12.358 -12.098   6.966
ATOM   1702 HE1  PHE   106      12.947 -11.276   7.344
ATOM   1703 CZ   PHE   106      11.169 -11.733   6.315
ATOM   1704 HZ   PHE   106      10.789 -10.722   6.316
ATOM   1705 CE2  PHE   106      10.378 -12.784   5.768
ATOM   1706 HE2  PHE   106       9.462 -12.510   5.266
ATOM   1707 CD2  PHE   106      10.775 -14.113   5.932
ATOM   1708 HD2  PHE   106      10.173 -14.940   5.586
ATOM   1709 C    PHE   106      12.830 -16.729   4.526
ATOM   1710 O    PHE   106      13.348 -15.968   3.741
ATOM   1711 N    SER   107      11.990 -17.643   4.150
ATOM   1712 H    SER   107      11.665 -18.257   4.882
ATOM   1713 CA   SER   107      11.335 -17.660   2.796
ATOM   1714 HA   SER   107      12.031 -17.249   2.065
ATOM   1715 CB   SER   107      11.134 -19.104   2.324
ATOM   1716 HB1  SER   107      10.683 -19.082   1.332
ATOM   1717 HB2  SER   107      10.403 -19.579   2.979
ATOM   1718 OG   SER   107      12.272 -19.861   2.211
ATOM   1719 HG   SER   107      13.029 -19.277   2.290
ATOM   1720 C    SER   107      10.158 -16.774   2.653
ATOM   1721 O    SER   107       9.516 -16.441   3.648
ATOM   1722 N    VAL   108       9.815 -16.337   1.444
ATOM   1723 H    VAL   108      10.462 -16.551   0.699
ATOM   1724 CA   VAL   108       8.812 -15.318   1.113
ATOM   1725 HA   VAL   108       8.077 -15.406   1.913
ATOM   1726 CB   VAL   108       9.314 -13.890   1.067
ATOM   1727 HB   VAL   108      10.139 -13.810   0.359
ATOM   1728 CG1  VAL   108       8.224 -12.958   0.475
ATOM   1729 HG11 VAL   108       7.289 -13.003   1.034
ATOM   1730 HG12 VAL   108       8.627 -11.950   0.571
ATOM   1731 HG13 VAL   108       7.975 -13.055  -0.582
ATOM   1732 CG2  VAL   108       9.800 -13.489   2.464
ATOM   1733 HG21 VAL   108       9.959 -12.412   2.410
ATOM   1734 HG22 VAL   108       8.947 -13.647   3.124
ATOM   1735 HG23 VAL   108      10.619 -14.120   2.810
ATOM   1736 C    VAL   108       8.140 -15.667  -0.174
ATOM   1737 O    VAL   108       8.811 -15.989  -1.174
ATOM   1738 N    LEU   109       6.811 -15.555  -0.120
ATOM   1739 H    LEU   109       6.453 -15.370   0.806
ATOM   1740 CA   LEU   109       5.912 -16.033  -1.241
ATOM   1741 HA   LEU   109       6.556 -16.251  -2.093
ATOM   1742 CB   LEU   109       5.153 -17.275  -0.736
ATOM   1743 HB1  LEU   109       4.503 -17.004   0.095
ATOM   1744 HB2  LEU   109       5.866 -18.055  -0.471
ATOM   1745 CG   LEU   109       4.167 -17.863  -1.781
ATOM   1746 HG   LEU   109       3.687 -16.971  -2.183
ATOM   1747 CD1  LEU   109       4.855 -18.565  -2.890
ATOM   1748 HD11 LEU   109       4.176 -18.825  -3.702
ATOM   1749 HD12 LEU   109       5.708 -17.979  -3.231
ATOM   1750 HD13 LEU   109       5.302 -19.508  -2.573
ATOM   1751 CD2  LEU   109       3.108 -18.755  -1.120
ATOM   1752 HD21 LEU   109       2.601 -18.329  -0.254
ATOM   1753 HD22 LEU   109       2.442 -19.005  -1.946
ATOM   1754 HD23 LEU   109       3.656 -19.637  -0.790
ATOM   1755 C    LEU   109       4.951 -14.834  -1.652
ATOM   1756 O    LEU   109       4.019 -14.527  -0.891
ATOM   1757 N    ALA   110       5.166 -14.368  -2.874
ATOM   1758 H    ALA   110       5.790 -14.920  -3.444
ATOM   1759 CA   ALA   110       4.480 -13.270  -3.515
ATOM   1760 HA   ALA   110       4.170 -12.582  -2.728
ATOM   1761 CB   ALA   110       5.363 -12.432  -4.392
ATOM   1762 HB1  ALA   110       6.321 -12.235  -3.911
ATOM   1763 HB2  ALA   110       5.585 -13.066  -5.250
ATOM   1764 HB3  ALA   110       4.907 -11.481  -4.666
ATOM   1765 C    ALA   110       3.235 -13.756  -4.226
ATOM   1766 O    ALA   110       3.296 -14.684  -5.062
ATOM   1767 N    CYS   111       2.086 -13.106  -3.905
ATOM   1768 H    CYS   111       2.154 -12.315  -3.280
ATOM   1769 CA   CYS   111       0.718 -13.434  -4.380
ATOM   1770 HA   CYS   111       0.808 -14.200  -5.150
ATOM   1771 CB   CYS   111       0.015 -14.054  -3.136
ATOM   1772 HB1  CYS   111      -0.046 -13.279  -2.372
ATOM   1773 HB2  CYS   111       0.613 -14.826  -2.650
ATOM   1774 SG   CYS   111      -1.675 -14.680  -3.620
ATOM   1775 HG   CYS   111      -2.213 -13.486  -3.882
ATOM   1776 C    CYS   111      -0.041 -12.238  -5.023
ATOM   1777 O    CYS   111       0.349 -11.106  -4.703
ATOM   1778 N    TYR   112      -0.993 -12.506  -5.932
ATOM   1779 H    TYR   112      -1.152 -13.457  -6.236
ATOM   1780 CA   TYR   112      -1.658 -11.547  -6.738
ATOM   1781 HA   TYR   112      -1.762 -10.625  -6.166
ATOM   1782 CB   TYR   112      -0.839 -11.213  -8.021
ATOM   1783 HB1  TYR   112      -1.557 -10.845  -8.754
ATOM   1784 HB2  TYR   112      -0.386 -12.104  -8.455
ATOM   1785 CG   TYR   112       0.277 -10.207  -7.834
ATOM   1786 CD1  TYR   112       1.638 -10.634  -7.792
ATOM   1787 HD1  TYR   112       1.845 -11.653  -8.083
ATOM   1788 CE1  TYR   112       2.719  -9.685  -7.650
ATOM   1789 HE1  TYR   112       3.731 -10.055  -7.723
ATOM   1790 CZ   TYR   112       2.412  -8.340  -7.387
ATOM   1791 OH   TYR   112       3.442  -7.449  -7.249
ATOM   1792 HH   TYR   112       3.048  -6.602  -7.027
ATOM   1793 CE2  TYR   112       1.104  -7.895  -7.408
ATOM   1794 HE2  TYR   112       0.926  -6.851  -7.195
ATOM   1795 CD2  TYR   112       0.054  -8.830  -7.680
ATOM   1796 HD2  TYR   112      -0.963  -8.467  -7.698
ATOM   1797 C    TYR   112      -3.001 -12.072  -7.190
ATOM   1798 O    TYR   112      -3.127 -13.106  -7.826
ATOM   1799 N    ASN   113      -4.134 -11.353  -7.028
ATOM   1800 H    ASN   113      -3.925 -10.488  -6.552
ATOM   1801 CA   ASN   113      -5.513 -11.829  -7.203
ATOM   1802 HA   ASN   113      -6.207 -11.091  -6.801
ATOM   1803 CB   ASN   113      -5.802 -11.922  -8.747
ATOM   1804 HB1  ASN   113      -6.835 -12.193  -8.965
ATOM   1805 HB2  ASN   113      -5.177 -12.707  -9.173
ATOM   1806 CG   ASN   113      -5.543 -10.653  -9.557
ATOM   1807 OD1  ASN   113      -4.820 -10.692 -10.564
ATOM   1808 ND2  ASN   113      -6.247  -9.577  -9.292
ATOM   1809 HD21 ASN   113      -6.893  -9.573  -8.515
ATOM   1810 HD22 ASN   113      -6.003  -8.793  -9.881
ATOM   1811 C    ASN   113      -5.657 -13.218  -6.563
ATOM   1812 O    ASN   113      -6.361 -14.075  -7.124
ATOM   1813 N    GLY   114      -5.024 -13.481  -5.395
ATOM   1814 H    GLY   114      -4.671 -12.621  -4.999
ATOM   1815 CA   GLY   114      -5.080 -14.739  -4.606
ATOM   1816 HA1  GLY   114      -6.104 -15.075  -4.438
ATOM   1817 HA2  GLY   114      -4.662 -14.549  -3.618
ATOM   1818 C    GLY   114      -4.261 -15.832  -5.287
ATOM   1819 O    GLY   114      -4.368 -16.947  -4.831
ATOM   1820 N    SER   115      -3.497 -15.570  -6.286
ATOM   1821 H    SER   115      -3.423 -14.589  -6.515
ATOM   1822 CA   SER   115      -2.653 -16.548  -6.992
ATOM   1823 HA   SER   115      -2.930 -17.580  -6.775
ATOM   1824 CB   SER   115      -2.864 -16.396  -8.476
ATOM   1825 HB1  SER   115      -2.217 -17.050  -9.061
ATOM   1826 HB2  SER   115      -2.719 -15.368  -8.806
ATOM   1827 OG   SER   115      -4.209 -16.696  -8.776
ATOM   1828 HG   SER   115      -4.481 -17.503  -8.333
ATOM   1829 C    SER   115      -1.160 -16.274  -6.773
ATOM   1830 O    SER   115      -0.763 -15.121  -6.897
ATOM   1831 N    PRO   116      -0.417 -17.202  -6.286
ATOM   1832 CD   PRO   116      -0.873 -18.504  -5.860
ATOM   1833 HD1  PRO   116      -1.346 -19.100  -6.641
ATOM   1834 HD2  PRO   116      -1.604 -18.399  -5.059
ATOM   1835 CG   PRO   116       0.301 -19.217  -5.203
ATOM   1836 HG1  PRO   116       0.647 -19.972  -5.909
ATOM   1837 HG2  PRO   116       0.086 -19.739  -4.271
ATOM   1838 CB   PRO   116       1.328 -18.115  -4.898
ATOM   1839 HB1  PRO   116       2.337 -18.516  -4.996
ATOM   1840 HB2  PRO   116       1.271 -17.803  -3.855
ATOM   1841 CA   PRO   116       0.983 -17.017  -5.902
ATOM   1842 HA   PRO   116       1.214 -16.048  -5.459
ATOM   1843 C    PRO   116       1.895 -17.091  -7.106
ATOM   1844 O    PRO   116       1.754 -18.087  -7.813
ATOM   1845 N    SER   117       2.811 -16.161  -7.331
ATOM   1846 H    SER   117       2.908 -15.463  -6.607
ATOM   1847 CA   SER   117       3.684 -16.054  -8.544
ATOM   1848 HA   SER   117       3.745 -17.035  -9.017
ATOM   1849 CB   SER   117       2.962 -15.058  -9.473
ATOM   1850 HB1  SER   117       1.893 -15.261  -9.399
ATOM   1851 HB2  SER   117       3.133 -15.363 -10.505
ATOM   1852 OG   SER   117       3.374 -13.681  -9.312
ATOM   1853 HG   SER   117       3.848 -13.428 -10.108
ATOM   1854 C    SER   117       5.128 -15.593  -8.278
ATOM   1855 O    SER   117       5.876 -15.376  -9.271
ATOM   1856 N    GLY   118       5.593 -15.503  -7.078
ATOM   1857 H    GLY   118       5.049 -15.412  -6.232
ATOM   1858 CA   GLY   118       6.896 -16.020  -6.860
ATOM   1859 HA1  GLY   118       7.593 -15.309  -7.302
ATOM   1860 HA2  GLY   118       7.011 -16.944  -7.427
ATOM   1861 C    GLY   118       7.410 -16.278  -5.437
ATOM   1862 O    GLY   118       6.817 -15.760  -4.474
ATOM   1863 N    VAL   119       8.469 -17.081  -5.416
ATOM   1864 H    VAL   119       8.733 -17.636  -6.218
ATOM   1865 CA   VAL   119       9.097 -17.525  -4.127
ATOM   1866 HA   VAL   119       8.608 -16.967  -3.329
ATOM   1867 CB   VAL   119       8.824 -18.984  -3.677
ATOM   1868 HB   VAL   119       7.736 -19.026  -3.726
ATOM   1869 CG1  VAL   119       9.359 -20.101  -4.536
ATOM   1870 HG11 VAL   119       9.207 -21.062  -4.046
ATOM   1871 HG12 VAL   119       8.926 -20.054  -5.535
ATOM   1872 HG13 VAL   119      10.436 -19.942  -4.583
ATOM   1873 CG2  VAL   119       9.219 -19.250  -2.228
ATOM   1874 HG21 VAL   119       9.000 -20.306  -2.072
ATOM   1875 HG22 VAL   119      10.303 -19.137  -2.198
ATOM   1876 HG23 VAL   119       8.730 -18.626  -1.480
ATOM   1877 C    VAL   119      10.610 -17.237  -4.100
ATOM   1878 O    VAL   119      11.316 -17.294  -5.120
ATOM   1879 N    TYR   120      11.069 -16.770  -2.931
ATOM   1880 H    TYR   120      10.372 -16.722  -2.202
ATOM   1881 CA   TYR   120      12.454 -16.417  -2.701
ATOM   1882 HA   TYR   120      13.093 -17.158  -3.181
ATOM   1883 CB   TYR   120      12.787 -15.102  -3.455
ATOM   1884 HB1  TYR   120      12.532 -15.167  -4.513
ATOM   1885 HB2  TYR   120      13.853 -14.883  -3.405
ATOM   1886 CG   TYR   120      12.013 -13.929  -2.946
ATOM   1887 CD1  TYR   120      12.603 -13.045  -2.066
ATOM   1888 HD1  TYR   120      13.567 -13.340  -1.678
ATOM   1889 CE1  TYR   120      12.005 -11.767  -1.805
ATOM   1890 HE1  TYR   120      12.486 -11.004  -1.211
ATOM   1891 CZ   TYR   120      10.709 -11.437  -2.375
ATOM   1892 OH   TYR   120      10.179 -10.177  -2.386
ATOM   1893 HH   TYR   120       9.294 -10.176  -2.759
ATOM   1894 CE2  TYR   120      10.043 -12.455  -3.111
ATOM   1895 HE2  TYR   120       9.087 -12.267  -3.577
ATOM   1896 CD2  TYR   120      10.658 -13.658  -3.389
ATOM   1897 HD2  TYR   120      10.124 -14.288  -4.084
ATOM   1898 C    TYR   120      12.839 -16.397  -1.193
ATOM   1899 O    TYR   120      12.006 -16.537  -0.344
ATOM   1900 N    GLN   121      14.197 -16.321  -0.930
ATOM   1901 H    GLN   121      14.863 -16.167  -1.674
ATOM   1902 CA   GLN   121      14.748 -16.268   0.454
ATOM   1903 HA   GLN   121      14.037 -16.640   1.192
ATOM   1904 CB   GLN   121      16.028 -17.092   0.601
ATOM   1905 HB1  GLN   121      16.857 -16.579   0.114
ATOM   1906 HB2  GLN   121      15.915 -18.067   0.127
ATOM   1907 CG   GLN   121      16.544 -17.277   2.060
ATOM   1908 HG1  GLN   121      16.385 -16.362   2.631
ATOM   1909 HG2  GLN   121      17.617 -17.469   2.078
ATOM   1910 CD   GLN   121      15.869 -18.436   2.773
ATOM   1911 OE1  GLN   121      14.713 -18.766   2.676
ATOM   1912 NE2  GLN   121      16.559 -19.009   3.675
ATOM   1913 HE21 GLN   121      17.563 -18.941   3.761
ATOM   1914 HE22 GLN   121      16.049 -19.717   4.181
ATOM   1915 C    GLN   121      15.010 -14.768   0.792
ATOM   1916 O    GLN   121      15.444 -13.974  -0.103
ATOM   1917 N    CYS   122      14.584 -14.348   1.938
ATOM   1918 H    CYS   122      14.204 -15.019   2.591
ATOM   1919 CA   CYS   122      14.481 -12.914   2.339
ATOM   1920 HA   CYS   122      14.946 -12.231   1.628
ATOM   1921 CB   CYS   122      12.995 -12.447   2.337
ATOM   1922 HB1  CYS   122      12.490 -12.704   3.268
ATOM   1923 HB2  CYS   122      12.590 -13.030   1.510
ATOM   1924 SG   CYS   122      12.832 -10.757   1.880
ATOM   1925 HG   CYS   122      13.788 -10.613   0.958
ATOM   1926 C    CYS   122      15.182 -12.725   3.664
ATOM   1927 O    CYS   122      15.578 -13.713   4.273
ATOM   1928 N    ALA   123      15.377 -11.443   4.030
ATOM   1929 H    ALA   123      15.024 -10.695   3.449
ATOM   1930 CA   ALA   123      16.076 -11.107   5.259
ATOM   1931 HA   ALA   123      15.965 -11.991   5.886
ATOM   1932 CB   ALA   123      17.564 -10.678   5.052
ATOM   1933 HB1  ALA   123      17.563  -9.672   4.633
ATOM   1934 HB2  ALA   123      18.086 -10.752   6.006
ATOM   1935 HB3  ALA   123      18.051 -11.349   4.345
ATOM   1936 C    ALA   123      15.415  -9.894   5.946
ATOM   1937 O    ALA   123      14.966  -9.021   5.201
ATOM   1938 N    MET   124      15.309  -9.787   7.278
ATOM   1939 H    MET   124      15.727 -10.560   7.776
ATOM   1940 CA   MET   124      14.906  -8.502   7.942
ATOM   1941 HA   MET   124      14.197  -7.974   7.306
ATOM   1942 CB   MET   124      14.157  -8.851   9.247
ATOM   1943 HB1  MET   124      14.799  -9.425   9.914
ATOM   1944 HB2  MET   124      13.288  -9.416   8.911
ATOM   1945 CG   MET   124      13.750  -7.634   9.963
ATOM   1946 HG1  MET   124      14.650  -7.034  10.097
ATOM   1947 HG2  MET   124      13.429  -7.861  10.979
ATOM   1948 SD   MET   124      12.455  -6.679   9.173
ATOM   1949 CE   MET   124      11.070  -7.788   9.388
ATOM   1950 HE1  MET   124      10.095  -7.346   9.182
ATOM   1951 HE2  MET   124      11.195  -8.632   8.709
ATOM   1952 HE3  MET   124      11.170  -8.070  10.436
ATOM   1953 C    MET   124      16.103  -7.557   8.072
ATOM   1954 O    MET   124      17.164  -7.950   8.527
ATOM   1955 N    ARG   125      15.968  -6.264   7.745
ATOM   1956 H    ARG   125      15.059  -5.914   7.477
ATOM   1957 CA   ARG   125      17.077  -5.240   7.865
ATOM   1958 HA   ARG   125      18.040  -5.721   7.695
ATOM   1959 CB   ARG   125      16.882  -4.215   6.661
ATOM   1960 HB1  ARG   125      17.720  -3.518   6.678
ATOM   1961 HB2  ARG   125      15.955  -3.663   6.816
ATOM   1962 CG   ARG   125      16.867  -4.818   5.224
ATOM   1963 HG1  ARG   125      16.674  -4.015   4.513
ATOM   1964 HG2  ARG   125      16.109  -5.599   5.168
ATOM   1965 CD   ARG   125      18.196  -5.457   4.914
ATOM   1966 HD1  ARG   125      18.105  -6.013   3.981
ATOM   1967 HD2  ARG   125      18.474  -6.082   5.763
ATOM   1968 NE   ARG   125      19.212  -4.383   4.816
ATOM   1969 HE   ARG   125      18.976  -3.405   4.902
ATOM   1970 CZ   ARG   125      20.368  -4.501   4.175
ATOM   1971 NH1  ARG   125      20.771  -5.624   3.748
ATOM   1972 HH11 ARG   125      20.263  -6.470   3.967
ATOM   1973 HH12 ARG   125      21.577  -5.704   3.145
ATOM   1974 NH2  ARG   125      21.209  -3.511   4.110
ATOM   1975 HH21 ARG   125      20.934  -2.713   4.664
ATOM   1976 HH22 ARG   125      22.121  -3.820   3.804
ATOM   1977 C    ARG   125      17.107  -4.496   9.216
ATOM   1978 O    ARG   125      16.105  -4.459   9.912
ATOM   1979 N    PRO   126      18.260  -3.838   9.627
ATOM   1980 CD   PRO   126      19.557  -3.799   8.955
ATOM   1981 HD1  PRO   126      19.517  -3.161   8.072
ATOM   1982 HD2  PRO   126      19.777  -4.816   8.630
ATOM   1983 CG   PRO   126      20.638  -3.350  10.018
ATOM   1984 HG1  PRO   126      21.394  -2.754   9.507
ATOM   1985 HG2  PRO   126      21.024  -4.180  10.610
ATOM   1986 CB   PRO   126      19.736  -2.493  10.910
ATOM   1987 HB1  PRO   126      19.735  -1.477  10.517
ATOM   1988 HB2  PRO   126      20.284  -2.371  11.845
ATOM   1989 CA   PRO   126      18.387  -3.160  10.919
ATOM   1990 HA   PRO   126      18.457  -3.866  11.746
ATOM   1991 C    PRO   126      17.350  -2.133  11.218
ATOM   1992 O    PRO   126      17.065  -1.826  12.402
ATOM   1993 N    ASN   127      16.789  -1.524  10.136
ATOM   1994 H    ASN   127      17.154  -1.764   9.226
ATOM   1995 CA   ASN   127      15.797  -0.488  10.195
ATOM   1996 HA   ASN   127      15.895  -0.104  11.211
ATOM   1997 CB   ASN   127      16.121   0.624   9.173
ATOM   1998 HB1  ASN   127      17.190   0.832   9.237
ATOM   1999 HB2  ASN   127      15.591   1.515   9.508
ATOM   2000 CG   ASN   127      15.675   0.274   7.690
ATOM   2001 OD1  ASN   127      15.454  -0.904   7.372
ATOM   2002 ND2  ASN   127      15.695   1.247   6.857
ATOM   2003 HD21 ASN   127      16.007   2.122   7.253
ATOM   2004 HD22 ASN   127      16.021   0.914   5.961
ATOM   2005 C    ASN   127      14.335  -1.007  10.187
ATOM   2006 O    ASN   127      13.465  -0.230   9.912
ATOM   2007 N    PHE   128      14.137  -2.282  10.466
ATOM   2008 H    PHE   128      15.013  -2.749  10.657
ATOM   2009 CA   PHE   128      12.939  -3.119  10.343
ATOM   2010 HA   PHE   128      13.176  -4.173  10.490
ATOM   2011 CB   PHE   128      11.851  -2.837  11.424
ATOM   2012 HB1  PHE   128      11.008  -3.511  11.274
ATOM   2013 HB2  PHE   128      11.499  -1.812  11.304
ATOM   2014 CG   PHE   128      12.336  -2.926  12.814
ATOM   2015 CD1  PHE   128      12.499  -4.197  13.433
ATOM   2016 HD1  PHE   128      12.168  -5.120  12.981
ATOM   2017 CE1  PHE   128      13.113  -4.338  14.678
ATOM   2018 HE1  PHE   128      13.342  -5.291  15.131
ATOM   2019 CZ   PHE   128      13.509  -3.175  15.331
ATOM   2020 HZ   PHE   128      14.153  -3.254  16.194
ATOM   2021 CE2  PHE   128      13.260  -1.907  14.838
ATOM   2022 HE2  PHE   128      13.626  -1.052  15.387
ATOM   2023 CD2  PHE   128      12.619  -1.774  13.599
ATOM   2024 HD2  PHE   128      12.554  -0.781  13.180
ATOM   2025 C    PHE   128      12.215  -3.110   8.959
ATOM   2026 O    PHE   128      10.985  -3.269   8.874
ATOM   2027 N    THR   129      12.955  -3.043   7.832
ATOM   2028 H    THR   129      13.957  -2.928   7.883
ATOM   2029 CA   THR   129      12.392  -3.258   6.429
ATOM   2030 HA   THR   129      11.318  -3.443   6.427
ATOM   2031 CB   THR   129      12.559  -2.008   5.491
ATOM   2032 HB   THR   129      12.161  -2.239   4.503
ATOM   2033 CG2  THR   129      11.909  -0.728   6.148
ATOM   2034 HG21 THR   129      11.990  -0.525   7.216
ATOM   2035 HG22 THR   129      12.255   0.194   5.680
ATOM   2036 HG23 THR   129      10.874  -0.933   5.876
ATOM   2037 OG1  THR   129      13.957  -1.798   5.382
ATOM   2038 HG1  THR   129      14.243  -1.437   6.224
ATOM   2039 C    THR   129      12.916  -4.525   5.718
ATOM   2040 O    THR   129      13.907  -5.079   6.195
ATOM   2041 N    ILE   130      12.293  -4.964   4.670
ATOM   2042 H    ILE   130      11.487  -4.447   4.349
ATOM   2043 CA   ILE   130      12.899  -5.949   3.732
ATOM   2044 HA   ILE   130      13.873  -6.216   4.142
ATOM   2045 CB   ILE   130      12.047  -7.258   3.529
ATOM   2046 HB   ILE   130      12.596  -7.944   2.884
ATOM   2047 CG2  ILE   130      11.869  -7.903   4.941
ATOM   2048 HG21 ILE   130      11.727  -8.983   4.909
ATOM   2049 HG22 ILE   130      12.709  -7.733   5.614
ATOM   2050 HG23 ILE   130      11.017  -7.385   5.384
ATOM   2051 CG1  ILE   130      10.693  -7.106   2.764
ATOM   2052 HG11 ILE   130      11.012  -6.831   1.759
ATOM   2053 HG12 ILE   130      10.110  -6.277   3.165
ATOM   2054 CD1  ILE   130       9.787  -8.313   2.719
ATOM   2055 HD11 ILE   130       9.513  -8.553   3.747
ATOM   2056 HD12 ILE   130       8.968  -7.954   2.097
ATOM   2057 HD13 ILE   130      10.293  -9.167   2.268
ATOM   2058 C    ILE   130      13.245  -5.291   2.367
ATOM   2059 O    ILE   130      12.475  -4.456   1.823
ATOM   2060 N    LYS   131      14.322  -5.741   1.727
ATOM   2061 H    LYS   131      14.730  -6.564   2.147
ATOM   2062 CA   LYS   131      14.693  -5.293   0.341
ATOM   2063 HA   LYS   131      14.426  -4.237   0.305
ATOM   2064 CB   LYS   131      16.190  -5.284   0.117
ATOM   2065 HB1  LYS   131      16.588  -6.295   0.035
ATOM   2066 HB2  LYS   131      16.687  -4.787   0.950
ATOM   2067 CG   LYS   131      16.753  -4.476  -1.079
ATOM   2068 HG1  LYS   131      16.683  -3.405  -0.889
ATOM   2069 HG2  LYS   131      16.149  -4.825  -1.917
ATOM   2070 CD   LYS   131      18.212  -4.975  -1.368
ATOM   2071 HD1  LYS   131      18.112  -6.010  -1.694
ATOM   2072 HD2  LYS   131      18.793  -4.772  -0.469
ATOM   2073 CE   LYS   131      18.729  -4.203  -2.580
ATOM   2074 HE1  LYS   131      18.639  -3.122  -2.468
ATOM   2075 HE2  LYS   131      18.152  -4.527  -3.446
ATOM   2076 NZ   LYS   131      20.169  -4.572  -2.784
ATOM   2077 HZ1  LYS   131      20.398  -4.352  -3.743
ATOM   2078 HZ2  LYS   131      20.745  -3.951  -2.234
ATOM   2079 HZ3  LYS   131      20.306  -5.550  -2.573
ATOM   2080 C    LYS   131      13.826  -5.944  -0.733
ATOM   2081 O    LYS   131      14.352  -6.513  -1.697
ATOM   2082 N    GLY   132      12.536  -6.049  -0.495
ATOM   2083 H    GLY   132      12.261  -5.559   0.345
ATOM   2084 CA   GLY   132      11.584  -6.846  -1.261
ATOM   2085 HA1  GLY   132      10.663  -6.805  -0.680
ATOM   2086 HA2  GLY   132      11.838  -7.904  -1.211
ATOM   2087 C    GLY   132      11.390  -6.448  -2.720
ATOM   2088 O    GLY   132      12.000  -5.485  -3.180
ATOM   2089 N    SER   133      10.618  -7.255  -3.410
ATOM   2090 H    SER   133      10.284  -8.069  -2.913
ATOM   2091 CA   SER   133      10.583  -7.201  -4.859
ATOM   2092 HA   SER   133      11.423  -6.574  -5.160
ATOM   2093 CB   SER   133      10.683  -8.585  -5.427
ATOM   2094 HB1  SER   133      10.448  -8.588  -6.491
ATOM   2095 HB2  SER   133       9.945  -9.264  -4.999
ATOM   2096 OG   SER   133      12.000  -9.126  -5.297
ATOM   2097 HG   SER   133      11.909 -10.034  -5.595
ATOM   2098 C    SER   133       9.268  -6.553  -5.361
ATOM   2099 O    SER   133       8.918  -6.626  -6.584
ATOM   2100 N    PHE   134       8.356  -5.960  -4.495
ATOM   2101 H    PHE   134       8.695  -5.967  -3.544
ATOM   2102 CA   PHE   134       6.898  -5.955  -4.746
ATOM   2103 HA   PHE   134       6.682  -6.933  -5.175
ATOM   2104 CB   PHE   134       6.084  -5.862  -3.416
ATOM   2105 HB1  PHE   134       5.051  -5.545  -3.559
ATOM   2106 HB2  PHE   134       6.514  -5.030  -2.859
ATOM   2107 CG   PHE   134       6.121  -7.105  -2.452
ATOM   2108 CD1  PHE   134       5.401  -8.266  -2.843
ATOM   2109 HD1  PHE   134       4.884  -8.354  -3.787
ATOM   2110 CE1  PHE   134       5.255  -9.372  -1.989
ATOM   2111 HE1  PHE   134       4.662 -10.243  -2.227
ATOM   2112 CZ   PHE   134       6.039  -9.399  -0.851
ATOM   2113 HZ   PHE   134       6.004 -10.281  -0.229
ATOM   2114 CE2  PHE   134       6.833  -8.296  -0.471
ATOM   2115 HE2  PHE   134       7.317  -8.335   0.494
ATOM   2116 CD2  PHE   134       6.864  -7.128  -1.285
ATOM   2117 HD2  PHE   134       7.562  -6.322  -1.112
ATOM   2118 C    PHE   134       6.387  -4.818  -5.679
ATOM   2119 O    PHE   134       6.713  -3.633  -5.647
ATOM   2120 N    LEU   135       5.378  -5.256  -6.407
ATOM   2121 H    LEU   135       5.052  -6.207  -6.308
ATOM   2122 CA   LEU   135       4.583  -4.309  -7.237
ATOM   2123 HA   LEU   135       4.880  -3.261  -7.283
ATOM   2124 CB   LEU   135       4.555  -4.700  -8.760
ATOM   2125 HB1  LEU   135       3.945  -4.019  -9.352
ATOM   2126 HB2  LEU   135       4.052  -5.646  -8.960
ATOM   2127 CG   LEU   135       5.941  -4.769  -9.384
ATOM   2128 HG   LEU   135       6.529  -5.514  -8.848
ATOM   2129 CD1  LEU   135       5.882  -5.211 -10.803
ATOM   2130 HD11 LEU   135       5.235  -6.087 -10.840
ATOM   2131 HD12 LEU   135       5.409  -4.456 -11.431
ATOM   2132 HD13 LEU   135       6.855  -5.544 -11.165
ATOM   2133 CD2  LEU   135       6.765  -3.439  -9.312
ATOM   2134 HD21 LEU   135       7.713  -3.528  -9.842
ATOM   2135 HD22 LEU   135       6.059  -2.687  -9.663
ATOM   2136 HD23 LEU   135       7.085  -3.252  -8.287
ATOM   2137 C    LEU   135       3.101  -4.228  -6.722
ATOM   2138 O    LEU   135       2.675  -5.163  -6.051
ATOM   2139 N    ASN   136       2.374  -3.178  -7.110
ATOM   2140 H    ASN   136       2.781  -2.389  -7.591
ATOM   2141 CA   ASN   136       0.905  -3.039  -6.862
ATOM   2142 HA   ASN   136       0.782  -2.724  -5.826
ATOM   2143 CB   ASN   136       0.450  -1.819  -7.625
ATOM   2144 HB1  ASN   136       0.721  -1.900  -8.678
ATOM   2145 HB2  ASN   136       1.028  -1.002  -7.194
ATOM   2146 CG   ASN   136      -1.071  -1.526  -7.540
ATOM   2147 OD1  ASN   136      -1.618  -1.422  -6.464
ATOM   2148 ND2  ASN   136      -1.631  -1.331  -8.737
ATOM   2149 HD21 ASN   136      -1.160  -1.518  -9.611
ATOM   2150 HD22 ASN   136      -2.585  -1.000  -8.696
ATOM   2151 C    ASN   136      -0.011  -4.263  -7.057
ATOM   2152 O    ASN   136      -0.057  -4.844  -8.152
ATOM   2153 N    GLY   137      -0.748  -4.648  -5.962
ATOM   2154 H    GLY   137      -0.660  -4.111  -5.111
ATOM   2155 CA   GLY   137      -1.600  -5.801  -5.931
ATOM   2156 HA1  GLY   137      -1.704  -6.271  -6.909
ATOM   2157 HA2  GLY   137      -2.560  -5.474  -5.532
ATOM   2158 C    GLY   137      -1.110  -7.009  -5.067
ATOM   2159 O    GLY   137      -1.767  -8.067  -5.026
ATOM   2160 N    SER   138      -0.029  -6.801  -4.318
ATOM   2161 H    SER   138       0.363  -5.870  -4.308
ATOM   2162 CA   SER   138       0.681  -7.830  -3.559
ATOM   2163 HA   SER   138       0.255  -8.756  -3.945
ATOM   2164 CB   SER   138       2.185  -7.650  -3.766
ATOM   2165 HB1  SER   138       2.428  -7.987  -4.774
ATOM   2166 HB2  SER   138       2.815  -8.326  -3.188
ATOM   2167 OG   SER   138       2.630  -6.321  -3.575
ATOM   2168 HG   SER   138       2.274  -5.823  -4.314
ATOM   2169 C    SER   138       0.361  -7.874  -2.099
ATOM   2170 O    SER   138       0.598  -8.853  -1.432
ATOM   2171 N    CYS   139      -0.354  -6.912  -1.491
ATOM   2172 H    CYS   139      -0.624  -6.148  -2.094
ATOM   2173 CA   CYS   139      -0.669  -6.930  -0.089
ATOM   2174 HA   CYS   139       0.273  -6.692   0.407
ATOM   2175 CB   CYS   139      -1.644  -5.695   0.253
ATOM   2176 HB1  CYS   139      -2.655  -6.049   0.050
ATOM   2177 HB2  CYS   139      -1.331  -4.784  -0.256
ATOM   2178 SG   CYS   139      -1.460  -5.234   1.995
ATOM   2179 HG   CYS   139      -0.331  -4.562   1.753
ATOM   2180 C    CYS   139      -1.249  -8.245   0.519
ATOM   2181 O    CYS   139      -2.130  -8.860  -0.113
ATOM   2182 N    GLY   140      -0.877  -8.659   1.741
ATOM   2183 H    GLY   140      -0.208  -8.096   2.246
ATOM   2184 CA   GLY   140      -1.302  -9.956   2.385
ATOM   2185 HA1  GLY   140      -2.335 -10.237   2.183
ATOM   2186 HA2  GLY   140      -1.265  -9.827   3.467
ATOM   2187 C    GLY   140      -0.469 -11.142   1.878
ATOM   2188 O    GLY   140      -0.836 -12.245   2.256
ATOM   2189 N    SER   141       0.637 -10.966   1.098
ATOM   2190 H    SER   141       0.929 -10.021   0.894
ATOM   2191 CA   SER   141       1.746 -11.945   0.823
ATOM   2192 HA   SER   141       1.326 -12.861   0.409
ATOM   2193 CB   SER   141       2.718 -11.384  -0.163
ATOM   2194 HB1  SER   141       3.570 -12.061  -0.235
ATOM   2195 HB2  SER   141       2.963 -10.365   0.136
ATOM   2196 OG   SER   141       2.152 -11.142  -1.512
ATOM   2197 HG   SER   141       1.488 -10.455  -1.603
ATOM   2198 C    SER   141       2.432 -12.253   2.180
ATOM   2199 O    SER   141       2.552 -11.351   3.061
ATOM   2200 N    VAL   142       3.083 -13.412   2.260
ATOM   2201 H    VAL   142       2.880 -14.090   1.539
ATOM   2202 CA   VAL   142       3.639 -13.907   3.531
ATOM   2203 HA   VAL   142       3.736 -13.039   4.182
ATOM   2204 CB   VAL   142       2.617 -14.818   4.226
ATOM   2205 HB   VAL   142       3.021 -15.117   5.193
ATOM   2206 CG1  VAL   142       1.272 -14.144   4.689
ATOM   2207 HG11 VAL   142       0.808 -14.966   5.233
ATOM   2208 HG12 VAL   142       1.433 -13.268   5.319
ATOM   2209 HG13 VAL   142       0.752 -13.882   3.768
ATOM   2210 CG2  VAL   142       2.419 -16.124   3.468
ATOM   2211 HG21 VAL   142       3.369 -16.657   3.435
ATOM   2212 HG22 VAL   142       1.692 -16.664   4.073
ATOM   2213 HG23 VAL   142       1.936 -16.059   2.493
ATOM   2214 C    VAL   142       5.052 -14.412   3.535
ATOM   2215 O    VAL   142       5.567 -14.787   2.484
ATOM   2216 N    GLY   143       5.703 -14.303   4.711
ATOM   2217 H    GLY   143       5.091 -14.101   5.488
ATOM   2218 CA   GLY   143       6.996 -15.011   4.872
ATOM   2219 HA1  GLY   143       7.739 -14.310   5.251
ATOM   2220 HA2  GLY   143       7.360 -15.427   3.932
ATOM   2221 C    GLY   143       6.786 -16.050   5.972
ATOM   2222 O    GLY   143       6.005 -15.943   6.889
ATOM   2223 N    PHE   144       7.577 -17.149   5.841
ATOM   2224 H    PHE   144       8.206 -17.020   5.062
ATOM   2225 CA   PHE   144       7.630 -18.378   6.635
ATOM   2226 HA   PHE   144       7.325 -18.055   7.630
ATOM   2227 CB   PHE   144       6.567 -19.345   6.132
ATOM   2228 HB1  PHE   144       5.558 -18.963   6.289
ATOM   2229 HB2  PHE   144       6.553 -20.272   6.705
ATOM   2230 CG   PHE   144       6.715 -19.606   4.662
ATOM   2231 CD1  PHE   144       5.816 -19.194   3.678
ATOM   2232 HD1  PHE   144       4.968 -18.653   4.070
ATOM   2233 CE1  PHE   144       5.992 -19.441   2.296
ATOM   2234 HE1  PHE   144       5.238 -19.097   1.603
ATOM   2235 CZ   PHE   144       7.134 -20.149   1.878
ATOM   2236 HZ   PHE   144       7.421 -20.312   0.849
ATOM   2237 CE2  PHE   144       7.946 -20.737   2.884
ATOM   2238 HE2  PHE   144       8.842 -21.219   2.523
ATOM   2239 CD2  PHE   144       7.779 -20.370   4.233
ATOM   2240 HD2  PHE   144       8.543 -20.668   4.935
ATOM   2241 C    PHE   144       9.063 -18.997   6.780
ATOM   2242 O    PHE   144       9.933 -19.047   5.875
ATOM   2243 N    ASN   145       9.279 -19.711   7.896
ATOM   2244 H    ASN   145       8.488 -19.741   8.523
ATOM   2245 CA   ASN   145      10.285 -20.703   8.090
ATOM   2246 HA   ASN   145      10.993 -20.765   7.263
ATOM   2247 CB   ASN   145      11.091 -20.460   9.411
ATOM   2248 HB1  ASN   145      11.806 -21.282   9.453
ATOM   2249 HB2  ASN   145      10.429 -20.331  10.267
ATOM   2250 CG   ASN   145      11.920 -19.237   9.313
ATOM   2251 OD1  ASN   145      12.538 -18.933   8.337
ATOM   2252 ND2  ASN   145      12.098 -18.467  10.375
ATOM   2253 HD21 ASN   145      11.815 -18.738  11.306
ATOM   2254 HD22 ASN   145      12.510 -17.549  10.285
ATOM   2255 C    ASN   145       9.548 -22.064   8.036
ATOM   2256 O    ASN   145       8.418 -22.279   8.446
ATOM   2257 N    ILE   146      10.226 -23.093   7.571
ATOM   2258 H    ILE   146      11.208 -22.961   7.374
ATOM   2259 CA   ILE   146       9.778 -24.467   7.460
ATOM   2260 HA   ILE   146       8.733 -24.527   7.763
ATOM   2261 CB   ILE   146       9.849 -25.013   6.028
ATOM   2262 HB   ILE   146      10.913 -25.100   5.805
ATOM   2263 CG2  ILE   146       9.223 -26.449   5.879
ATOM   2264 HG21 ILE   146       9.648 -27.210   6.533
ATOM   2265 HG22 ILE   146       8.166 -26.375   6.135
ATOM   2266 HG23 ILE   146       9.390 -26.822   4.868
ATOM   2267 CG1  ILE   146       9.244 -24.064   4.947
ATOM   2268 HG11 ILE   146       9.304 -24.562   3.980
ATOM   2269 HG12 ILE   146       9.941 -23.228   4.875
ATOM   2270 CD1  ILE   146       7.795 -23.660   5.089
ATOM   2271 HD11 ILE   146       7.665 -22.967   5.920
ATOM   2272 HD12 ILE   146       7.430 -23.084   4.239
ATOM   2273 HD13 ILE   146       7.174 -24.553   5.159
ATOM   2274 C    ILE   146      10.531 -25.322   8.511
ATOM   2275 O    ILE   146      10.628 -26.568   8.402
ATOM   2276 N    ASP   147      11.061 -24.734   9.601
ATOM   2277 H    ASP   147      11.014 -23.725   9.639
ATOM   2278 CA   ASP   147      11.509 -25.410  10.817
ATOM   2279 HA   ASP   147      12.423 -25.951  10.573
ATOM   2280 CB   ASP   147      12.062 -24.373  11.867
ATOM   2281 HB1  ASP   147      12.732 -23.683  11.356
ATOM   2282 HB2  ASP   147      12.712 -24.960  12.516
ATOM   2283 CG   ASP   147      10.941 -23.592  12.557
ATOM   2284 OD1  ASP   147      10.595 -22.504  11.995
ATOM   2285 OD2  ASP   147      10.474 -23.917  13.647
ATOM   2286 C    ASP   147      10.535 -26.431  11.431
ATOM   2287 O    ASP   147       9.447 -26.112  11.926
ATOM   2288 N    TYR   148      10.900 -27.702  11.489
ATOM   2289 H    TYR   148      11.800 -27.969  11.115
ATOM   2290 CA   TYR   148      10.072 -28.790  11.997
ATOM   2291 HA   TYR   148       9.017 -28.600  11.802
ATOM   2292 CB   TYR   148      10.353 -30.115  11.285
ATOM   2293 HB1  TYR   148       9.958 -30.078  10.270
ATOM   2294 HB2  TYR   148       9.874 -30.965  11.770
ATOM   2295 CG   TYR   148      11.889 -30.436  11.153
ATOM   2296 CD1  TYR   148      12.431 -31.079  12.283
ATOM   2297 HD1  TYR   148      11.797 -31.154  13.154
ATOM   2298 CE1  TYR   148      13.762 -31.156  12.426
ATOM   2299 HE1  TYR   148      14.231 -31.388  13.371
ATOM   2300 CZ   TYR   148      14.564 -30.810  11.290
ATOM   2301 OH   TYR   148      15.894 -30.971  11.439
ATOM   2302 HH   TYR   148      16.471 -30.881  10.677
ATOM   2303 CE2  TYR   148      14.000 -30.318  10.049
ATOM   2304 HE2  TYR   148      14.619 -29.995   9.224
ATOM   2305 CD2  TYR   148      12.641 -30.023  10.070
ATOM   2306 HD2  TYR   148      12.206 -29.444   9.269
ATOM   2307 C    TYR   148      10.043 -28.854  13.518
ATOM   2308 O    TYR   148      10.960 -28.502  14.266
ATOM   2309 N    ASP   149       8.929 -29.183  14.127
ATOM   2310 H    ASP   149       8.936 -29.061  15.129
ATOM   2311 CA   ASP   149       7.663 -29.624  13.630
ATOM   2312 HA   ASP   149       7.841 -29.959  12.609
ATOM   2313 CB   ASP   149       7.129 -30.883  14.310
ATOM   2314 HB1  ASP   149       7.879 -31.643  14.095
ATOM   2315 HB2  ASP   149       6.194 -31.180  13.834
ATOM   2316 CG   ASP   149       6.928 -30.732  15.823
ATOM   2317 OD1  ASP   149       7.869 -30.480  16.631
ATOM   2318 OD2  ASP   149       5.773 -30.871  16.214
ATOM   2319 C    ASP   149       6.659 -28.484  13.536
ATOM   2320 O    ASP   149       6.740 -27.589  14.324
ATOM   2321 N    CYS   150       5.682 -28.555  12.606
ATOM   2322 H    CYS   150       5.694 -29.399  12.051
ATOM   2323 CA   CYS   150       4.817 -27.503  12.098
ATOM   2324 HA   CYS   150       4.084 -27.989  11.453
ATOM   2325 CB   CYS   150       3.977 -26.856  13.193
ATOM   2326 HB1  CYS   150       3.476 -25.958  12.833
ATOM   2327 HB2  CYS   150       4.577 -26.405  13.984
ATOM   2328 SG   CYS   150       2.761 -27.943  13.896
ATOM   2329 HG   CYS   150       3.536 -28.714  14.663
ATOM   2330 C    CYS   150       5.644 -26.438  11.376
ATOM   2331 O    CYS   150       6.794 -26.184  11.801
ATOM   2332 N    VAL   151       5.124 -25.904  10.301
ATOM   2333 H    VAL   151       4.269 -26.355  10.010
ATOM   2334 CA   VAL   151       5.670 -24.709   9.540
ATOM   2335 HA   VAL   151       6.741 -24.793   9.358
ATOM   2336 CB   VAL   151       5.062 -24.506   8.089
ATOM   2337 HB   VAL   151       5.690 -23.751   7.615
ATOM   2338 CG1  VAL   151       5.242 -25.782   7.296
ATOM   2339 HG11 VAL   151       5.028 -25.692   6.231
ATOM   2340 HG12 VAL   151       6.275 -26.083   7.469
ATOM   2341 HG13 VAL   151       4.451 -26.471   7.591
ATOM   2342 CG2  VAL   151       3.591 -24.024   8.044
ATOM   2343 HG21 VAL   151       3.501 -22.982   8.350
ATOM   2344 HG22 VAL   151       3.263 -23.990   7.005
ATOM   2345 HG23 VAL   151       3.033 -24.678   8.714
ATOM   2346 C    VAL   151       5.343 -23.398  10.220
ATOM   2347 O    VAL   151       4.290 -23.216  10.907
ATOM   2348 N    SER   152       6.328 -22.529  10.193
ATOM   2349 H    SER   152       7.110 -22.758   9.597
ATOM   2350 CA   SER   152       6.317 -21.300  10.935
ATOM   2351 HA   SER   152       5.809 -21.415  11.893
ATOM   2352 CB   SER   152       7.808 -21.030  11.379
ATOM   2353 HB1  SER   152       7.938 -19.948  11.394
ATOM   2354 HB2  SER   152       8.492 -21.513  10.681
ATOM   2355 OG   SER   152       8.125 -21.701  12.625
ATOM   2356 HG   SER   152       9.017 -22.049  12.558
ATOM   2357 C    SER   152       5.799 -20.204  10.010
ATOM   2358 O    SER   152       6.668 -19.772   9.256
ATOM   2359 N    PHE   153       4.606 -19.665  10.271
ATOM   2360 H    PHE   153       3.959 -20.201  10.831
ATOM   2361 CA   PHE   153       4.404 -18.380   9.639
ATOM   2362 HA   PHE   153       4.741 -18.328   8.604
ATOM   2363 CB   PHE   153       2.827 -18.170   9.424
ATOM   2364 HB1  PHE   153       2.620 -17.164   9.060
ATOM   2365 HB2  PHE   153       2.403 -18.175  10.428
ATOM   2366 CG   PHE   153       2.326 -19.178   8.437
ATOM   2367 CD1  PHE   153       2.542 -18.898   7.110
ATOM   2368 HD1  PHE   153       3.026 -18.018   6.713
ATOM   2369 CE1  PHE   153       2.292 -19.866   6.155
ATOM   2370 HE1  PHE   153       2.421 -19.616   5.112
ATOM   2371 CZ   PHE   153       1.738 -21.133   6.518
ATOM   2372 HZ   PHE   153       1.585 -21.963   5.844
ATOM   2373 CE2  PHE   153       1.474 -21.365   7.876
ATOM   2374 HE2  PHE   153       1.083 -22.327   8.172
ATOM   2375 CD2  PHE   153       1.825 -20.423   8.858
ATOM   2376 HD2  PHE   153       1.604 -20.555   9.907
ATOM   2377 C    PHE   153       5.071 -17.234  10.426
ATOM   2378 O    PHE   153       4.890 -17.140  11.623
ATOM   2379 N    CYS   154       5.755 -16.298   9.792
ATOM   2380 H    CYS   154       5.754 -16.336   8.783
ATOM   2381 CA   CYS   154       6.622 -15.278  10.477
ATOM   2382 HA   CYS   154       6.361 -15.323  11.534
ATOM   2383 CB   CYS   154       8.017 -15.695  10.401
ATOM   2384 HB1  CYS   154       8.155 -16.755  10.611
ATOM   2385 HB2  CYS   154       8.563 -15.079  11.116
ATOM   2386 SG   CYS   154       8.850 -15.489   8.818
ATOM   2387 HG   CYS   154      10.103 -15.628   9.259
ATOM   2388 C    CYS   154       6.382 -13.788  10.100
ATOM   2389 O    CYS   154       6.697 -12.846  10.827
ATOM   2390 N    TYR   155       5.797 -13.594   8.893
ATOM   2391 H    TYR   155       5.376 -14.360   8.387
ATOM   2392 CA   TYR   155       5.581 -12.299   8.283
ATOM   2393 HA   TYR   155       5.427 -11.595   9.100
ATOM   2394 CB   TYR   155       6.891 -11.880   7.636
ATOM   2395 HB1  TYR   155       7.340 -12.694   7.066
ATOM   2396 HB2  TYR   155       7.516 -11.593   8.481
ATOM   2397 CG   TYR   155       6.852 -10.593   6.772
ATOM   2398 CD1  TYR   155       7.019  -9.384   7.408
ATOM   2399 HD1  TYR   155       7.068  -9.347   8.487
ATOM   2400 CE1  TYR   155       7.244  -8.194   6.644
ATOM   2401 HE1  TYR   155       7.489  -7.272   7.150
ATOM   2402 CZ   TYR   155       7.107  -8.276   5.212
ATOM   2403 OH   TYR   155       7.294  -7.138   4.498
ATOM   2404 HH   TYR   155       7.354  -7.272   3.550
ATOM   2405 CE2  TYR   155       6.950  -9.519   4.599
ATOM   2406 HE2  TYR   155       7.001  -9.677   3.531
ATOM   2407 CD2  TYR   155       6.760 -10.674   5.358
ATOM   2408 HD2  TYR   155       6.587 -11.608   4.845
ATOM   2409 C    TYR   155       4.386 -12.202   7.330
ATOM   2410 O    TYR   155       4.071 -13.222   6.722
ATOM   2411 N    MET   156       3.790 -10.988   7.133
ATOM   2412 H    MET   156       4.180 -10.264   7.718
ATOM   2413 CA   MET   156       2.671 -10.620   6.256
ATOM   2414 HA   MET   156       2.708 -11.285   5.392
ATOM   2415 CB   MET   156       1.265 -10.928   6.899
ATOM   2416 HB1  MET   156       1.202 -10.547   7.918
ATOM   2417 HB2  MET   156       1.162 -12.013   6.896
ATOM   2418 CG   MET   156       0.105 -10.180   6.288
ATOM   2419 HG1  MET   156       0.055 -10.433   5.229
ATOM   2420 HG2  MET   156       0.283  -9.125   6.498
ATOM   2421 SD   MET   156      -1.443 -10.522   7.068
ATOM   2422 CE   MET   156      -1.933 -11.901   5.985
ATOM   2423 HE1  MET   156      -1.110 -12.615   5.939
ATOM   2424 HE2  MET   156      -2.702 -12.517   6.451
ATOM   2425 HE3  MET   156      -2.216 -11.582   4.981
ATOM   2426 C    MET   156       2.829  -9.140   5.701
ATOM   2427 O    MET   156       2.524  -8.166   6.438
ATOM   2428 N    HSE   157       3.221  -9.023   4.451
ATOM   2429 H    HSE   157       3.326  -9.875   3.919
ATOM   2430 CA   HSE   157       3.432  -7.680   3.747
ATOM   2431 HA   HSE   157       4.304  -7.130   4.102
ATOM   2432 CB   HSE   157       3.894  -7.985   2.327
ATOM   2433 HB1  HSE   157       3.183  -8.680   1.882
ATOM   2434 HB2  HSE   157       4.867  -8.475   2.362
ATOM   2435 CG   HSE   157       3.936  -6.783   1.451
ATOM   2436 ND1  HSE   157       4.672  -5.645   1.678
ATOM   2437 CE1  HSE   157       4.616  -4.920   0.560
ATOM   2438 HE1  HSE   157       5.055  -3.953   0.364
ATOM   2439 NE2  HSE   157       3.996  -5.583  -0.422
ATOM   2440 HE2  HSE   157       3.943  -5.388  -1.411
ATOM   2441 CD2  HSE   157       3.530  -6.743   0.115
ATOM   2442 HD2  HSE   157       3.036  -7.533  -0.431
ATOM   2443 C    HSE   157       2.180  -6.738   3.780
ATOM   2444 O    HSE   157       1.084  -7.124   3.337
ATOM   2445 N    HSD   158       2.460  -5.550   4.277
ATOM   2446 H    HSD   158       3.381  -5.349   4.639
ATOM   2447 CA   HSD   158       1.462  -4.411   4.197
ATOM   2448 HA   HSD   158       0.480  -4.818   3.955
ATOM   2449 CB   HSD   158       1.200  -3.845   5.588
ATOM   2450 HB1  HSD   158       0.706  -2.874   5.560
ATOM   2451 HB2  HSD   158       2.149  -3.591   6.061
ATOM   2452 CG   HSD   158       0.315  -4.732   6.422
ATOM   2453 ND1  HSD   158       0.504  -6.091   6.642
ATOM   2454 HD1  HSD   158       1.275  -6.651   6.307
ATOM   2455 CE1  HSD   158      -0.408  -6.449   7.543
ATOM   2456 HE1  HSD   158      -0.560  -7.439   7.948
ATOM   2457 NE2  HSD   158      -1.302  -5.455   7.837
ATOM   2458 CD2  HSD   158      -0.816  -4.336   7.133
ATOM   2459 HD2  HSD   158      -1.355  -3.400   7.125
ATOM   2460 C    HSD   158       1.776  -3.296   3.234
ATOM   2461 O    HSD   158       0.842  -2.765   2.659
ATOM   2462 N    MET   159       3.036  -2.946   2.955
ATOM   2463 H    MET   159       3.827  -3.397   3.392
ATOM   2464 CA   MET   159       3.244  -1.619   2.247
ATOM   2465 HA   MET   159       2.464  -1.596   1.486
ATOM   2466 CB   MET   159       3.017  -0.505   3.209
ATOM   2467 HB1  MET   159       1.946  -0.414   3.390
ATOM   2468 HB2  MET   159       3.313   0.414   2.703
ATOM   2469 CG   MET   159       3.740  -0.630   4.564
ATOM   2470 HG1  MET   159       4.781  -0.795   4.286
ATOM   2471 HG2  MET   159       3.554  -1.547   5.124
ATOM   2472 SD   MET   159       3.508   0.731   5.730
ATOM   2473 CE   MET   159       4.385   1.962   4.757
ATOM   2474 HE1  MET   159       4.593   2.873   5.318
ATOM   2475 HE2  MET   159       5.269   1.460   4.365
ATOM   2476 HE3  MET   159       3.867   2.380   3.893
ATOM   2477 C    MET   159       4.721  -1.430   1.712
ATOM   2478 O    MET   159       5.598  -2.295   1.894
ATOM   2479 N    GLU   160       4.929  -0.281   0.990
ATOM   2480 H    GLU   160       4.216   0.421   0.856
ATOM   2481 CA   GLU   160       6.256   0.202   0.634
ATOM   2482 HA   GLU   160       6.961  -0.595   0.871
ATOM   2483 CB   GLU   160       6.411   0.302  -0.914
ATOM   2484 HB1  GLU   160       5.849   1.186  -1.214
ATOM   2485 HB2  GLU   160       6.031  -0.624  -1.348
ATOM   2486 CG   GLU   160       7.874   0.402  -1.430
ATOM   2487 HG1  GLU   160       8.568  -0.304  -0.975
ATOM   2488 HG2  GLU   160       8.274   1.334  -1.029
ATOM   2489 CD   GLU   160       7.960   0.447  -2.931
ATOM   2490 OE1  GLU   160       7.750  -0.596  -3.568
ATOM   2491 OE2  GLU   160       8.328   1.510  -3.531
ATOM   2492 C    GLU   160       6.594   1.558   1.337
ATOM   2493 O    GLU   160       5.668   2.296   1.662
ATOM   2494 N    LEU   161       7.837   1.917   1.505
ATOM   2495 H    LEU   161       8.439   1.123   1.341
ATOM   2496 CA   LEU   161       8.385   3.102   2.190
ATOM   2497 HA   LEU   161       7.507   3.649   2.533
ATOM   2498 CB   LEU   161       9.205   2.752   3.418
ATOM   2499 HB1  LEU   161       9.751   3.627   3.769
ATOM   2500 HB2  LEU   161       9.880   1.976   3.058
ATOM   2501 CG   LEU   161       8.333   2.235   4.633
ATOM   2502 HG   LEU   161       7.584   1.581   4.185
ATOM   2503 CD1  LEU   161       9.140   1.447   5.675
ATOM   2504 HD11 LEU   161       9.814   2.138   6.182
ATOM   2505 HD12 LEU   161       8.489   1.053   6.455
ATOM   2506 HD13 LEU   161       9.699   0.617   5.243
ATOM   2507 CD2  LEU   161       7.536   3.419   5.240
ATOM   2508 HD21 LEU   161       8.167   4.158   5.733
ATOM   2509 HD22 LEU   161       6.960   3.923   4.463
ATOM   2510 HD23 LEU   161       6.928   3.003   6.043
ATOM   2511 C    LEU   161       9.166   4.037   1.185
ATOM   2512 O    LEU   161       9.534   3.575   0.125
ATOM   2513 N    PRO   162       9.343   5.363   1.421
ATOM   2514 CD   PRO   162       8.814   6.163   2.589
ATOM   2515 HD1  PRO   162       8.820   5.520   3.469
ATOM   2516 HD2  PRO   162       7.774   6.457   2.448
ATOM   2517 CG   PRO   162       9.872   7.209   2.688
ATOM   2518 HG1  PRO   162      10.825   6.732   2.917
ATOM   2519 HG2  PRO   162       9.586   7.999   3.382
ATOM   2520 CB   PRO   162       9.973   7.714   1.215
ATOM   2521 HB1  PRO   162      10.867   8.314   1.045
ATOM   2522 HB2  PRO   162       9.076   8.300   1.020
ATOM   2523 CA   PRO   162       9.898   6.329   0.481
ATOM   2524 HA   PRO   162       9.311   6.410  -0.434
ATOM   2525 C    PRO   162      11.292   5.933  -0.023
ATOM   2526 O    PRO   162      11.776   6.321  -1.062
ATOM   2527 N    THR   163      12.093   5.165   0.733
ATOM   2528 H    THR   163      11.723   4.906   1.637
ATOM   2529 CA   THR   163      13.371   4.623   0.297
ATOM   2530 HA   THR   163      13.874   5.452  -0.202
ATOM   2531 CB   THR   163      14.261   4.132   1.477
ATOM   2532 HB   THR   163      14.731   3.174   1.251
ATOM   2533 CG2  THR   163      15.295   5.145   1.818
ATOM   2534 HG21 THR   163      15.990   5.169   0.978
ATOM   2535 HG22 THR   163      14.865   6.128   2.006
ATOM   2536 HG23 THR   163      15.848   4.684   2.636
ATOM   2537 OG1  THR   163      13.510   3.843   2.648
ATOM   2538 HG1  THR   163      14.141   3.400   3.220
ATOM   2539 C    THR   163      13.280   3.493  -0.788
ATOM   2540 O    THR   163      14.251   3.222  -1.498
ATOM   2541 N    GLY   164      12.176   2.815  -0.860
ATOM   2542 H    GLY   164      11.365   3.165  -0.371
ATOM   2543 CA   GLY   164      12.001   1.681  -1.790
ATOM   2544 HA1  GLY   164      12.741   1.698  -2.590
ATOM   2545 HA2  GLY   164      11.031   1.849  -2.258
ATOM   2546 C    GLY   164      11.903   0.285  -1.219
ATOM   2547 O    GLY   164      11.929  -0.694  -1.986
ATOM   2548 N    VAL   165      11.803   0.205   0.071
ATOM   2549 H    VAL   165      11.719   1.097   0.536
ATOM   2550 CA   VAL   165      11.911  -1.082   0.791
ATOM   2551 HA   VAL   165      12.125  -1.875   0.075
ATOM   2552 CB   VAL   165      13.072  -1.069   1.716
ATOM   2553 HB   VAL   165      13.069  -1.934   2.379
ATOM   2554 CG1  VAL   165      14.499  -1.120   1.084
ATOM   2555 HG11 VAL   165      14.640  -2.113   0.657
ATOM   2556 HG12 VAL   165      14.560  -0.324   0.343
ATOM   2557 HG13 VAL   165      15.226  -0.870   1.856
ATOM   2558 CG2  VAL   165      13.066   0.184   2.557
ATOM   2559 HG21 VAL   165      13.439   1.068   2.040
ATOM   2560 HG22 VAL   165      12.067   0.533   2.818
ATOM   2561 HG23 VAL   165      13.631  -0.002   3.471
ATOM   2562 C    VAL   165      10.503  -1.421   1.381
ATOM   2563 O    VAL   165       9.675  -0.499   1.641
ATOM   2564 N    HSE   166      10.193  -2.670   1.607
ATOM   2565 H    HSE   166      10.857  -3.402   1.400
ATOM   2566 CA   HSE   166       8.881  -3.099   2.035
ATOM   2567 HA   HSE   166       8.208  -2.271   1.812
ATOM   2568 CB   HSE   166       8.489  -4.312   1.152
ATOM   2569 HB1  HSE   166       7.486  -4.697   1.337
ATOM   2570 HB2  HSE   166       9.172  -5.160   1.206
ATOM   2571 CG   HSE   166       8.476  -4.026  -0.327
ATOM   2572 ND1  HSE   166       9.404  -4.434  -1.226
ATOM   2573 CE1  HSE   166       9.137  -3.825  -2.299
ATOM   2574 HE1  HSE   166       9.855  -3.819  -3.106
ATOM   2575 NE2  HSE   166       8.137  -3.007  -2.154
ATOM   2576 HE2  HSE   166       7.740  -2.427  -2.879
ATOM   2577 CD2  HSE   166       7.657  -3.090  -0.860
ATOM   2578 HD2  HSE   166       6.925  -2.462  -0.375
ATOM   2579 C    HSE   166       8.826  -3.454   3.463
ATOM   2580 O    HSE   166       9.883  -3.626   4.136
ATOM   2581 N    ALA   167       7.659  -3.230   4.072
ATOM   2582 H    ALA   167       6.847  -3.065   3.494
ATOM   2583 CA   ALA   167       7.374  -3.248   5.494
ATOM   2584 HA   ALA   167       8.180  -3.844   5.923
ATOM   2585 CB   ALA   167       7.353  -1.829   6.018
ATOM   2586 HB1  ALA   167       8.327  -1.362   5.869
ATOM   2587 HB2  ALA   167       6.688  -1.248   5.379
ATOM   2588 HB3  ALA   167       6.978  -1.736   7.037
ATOM   2589 C    ALA   167       6.070  -3.994   5.880
ATOM   2590 O    ALA   167       5.110  -3.940   5.152
ATOM   2591 N    GLY   168       5.987  -4.735   6.939
ATOM   2592 H    GLY   168       6.673  -4.662   7.677
ATOM   2593 CA   GLY   168       4.732  -5.466   7.334
ATOM   2594 HA1  GLY   168       4.559  -6.330   6.692
ATOM   2595 HA2  GLY   168       3.819  -4.872   7.311
ATOM   2596 C    GLY   168       4.850  -5.955   8.711
ATOM   2597 O    GLY   168       5.722  -5.546   9.503
ATOM   2598 N    THR   169       3.892  -6.828   9.086
ATOM   2599 H    THR   169       3.274  -7.114   8.340
ATOM   2600 CA   THR   169       3.476  -7.319  10.390
ATOM   2601 HA   THR   169       3.984  -6.789  11.195
ATOM   2602 CB   THR   169       2.008  -7.144  10.651
ATOM   2603 HB   THR   169       1.656  -7.496  11.621
ATOM   2604 CG2  THR   169       1.534  -5.693  10.569
ATOM   2605 HG21 THR   169       0.469  -5.713  10.337
ATOM   2606 HG22 THR   169       1.735  -5.159  11.498
ATOM   2607 HG23 THR   169       2.006  -5.137   9.759
ATOM   2608 OG1  THR   169       1.187  -7.897   9.743
ATOM   2609 HG1  THR   169       1.152  -8.816  10.017
ATOM   2610 C    THR   169       3.863  -8.814  10.570
ATOM   2611 O    THR   169       4.080  -9.557   9.566
ATOM   2612 N    ASP   170       3.781  -9.337  11.793
ATOM   2613 H    ASP   170       3.568  -8.677  12.526
ATOM   2614 CA   ASP   170       3.526 -10.764  12.013
ATOM   2615 HA   ASP   170       4.140 -11.334  11.316
ATOM   2616 CB   ASP   170       3.900 -11.140  13.467
ATOM   2617 HB1  ASP   170       4.952 -10.898  13.617
ATOM   2618 HB2  ASP   170       3.753 -12.209  13.624
ATOM   2619 CG   ASP   170       3.161 -10.440  14.583
ATOM   2620 OD1  ASP   170       2.128  -9.780  14.314
ATOM   2621 OD2  ASP   170       3.697 -10.497  15.709
ATOM   2622 C    ASP   170       2.147 -11.119  11.588
ATOM   2623 O    ASP   170       1.330 -10.304  11.083
ATOM   2624 N    LEU   171       1.745 -12.380  11.875
ATOM   2625 H    LEU   171       2.435 -12.919  12.379
ATOM   2626 CA   LEU   171       0.349 -12.862  11.737
ATOM   2627 HA   LEU   171      -0.285 -12.353  11.012
ATOM   2628 CB   LEU   171       0.340 -14.339  11.336
ATOM   2629 HB1  LEU   171      -0.582 -14.895  11.504
ATOM   2630 HB2  LEU   171       1.096 -14.832  11.948
ATOM   2631 CG   LEU   171       0.777 -14.572   9.893
ATOM   2632 HG   LEU   171       0.631 -15.634   9.698
ATOM   2633 CD1  LEU   171      -0.118 -13.827   8.804
ATOM   2634 HD11 LEU   171       0.112 -12.762   8.825
ATOM   2635 HD12 LEU   171       0.175 -14.192   7.820
ATOM   2636 HD13 LEU   171      -1.148 -14.129   8.992
ATOM   2637 CD2  LEU   171       2.260 -14.262   9.567
ATOM   2638 HD21 LEU   171       2.562 -14.747   8.639
ATOM   2639 HD22 LEU   171       2.488 -13.196   9.574
ATOM   2640 HD23 LEU   171       2.845 -14.719  10.366
ATOM   2641 C    LEU   171      -0.458 -12.746  13.073
ATOM   2642 O    LEU   171      -1.543 -13.303  13.146
ATOM   2643 N    GLU   172      -0.035 -11.843  14.031
ATOM   2644 H    GLU   172       0.804 -11.321  13.821
ATOM   2645 CA   GLU   172      -0.887 -11.271  15.076
ATOM   2646 HA   GLU   172      -1.793 -11.877  15.092
ATOM   2647 CB   GLU   172      -0.191 -11.500  16.440
ATOM   2648 HB1  GLU   172      -0.719 -10.957  17.225
ATOM   2649 HB2  GLU   172       0.837 -11.139  16.442
ATOM   2650 CG   GLU   172      -0.210 -12.970  16.921
ATOM   2651 HG1  GLU   172       0.449 -13.528  16.255
ATOM   2652 HG2  GLU   172      -1.212 -13.397  16.908
ATOM   2653 CD   GLU   172       0.325 -13.111  18.350
ATOM   2654 OE1  GLU   172       1.487 -12.654  18.559
ATOM   2655 OE2  GLU   172      -0.348 -13.755  19.212
ATOM   2656 C    GLU   172      -1.261  -9.813  14.770
ATOM   2657 O    GLU   172      -1.951  -9.163  15.571
ATOM   2658 N    GLY   173      -0.787  -9.313  13.631
ATOM   2659 H    GLY   173      -0.066  -9.798  13.117
ATOM   2660 CA   GLY   173      -1.010  -7.916  13.204
ATOM   2661 HA1  GLY   173      -2.075  -7.702  13.292
ATOM   2662 HA2  GLY   173      -0.737  -8.026  12.155
ATOM   2663 C    GLY   173      -0.082  -6.904  13.745
ATOM   2664 O    GLY   173      -0.436  -5.689  13.741
ATOM   2665 N    ASN   174       1.036  -7.265  14.349
ATOM   2666 H    ASN   174       1.246  -8.251  14.282
ATOM   2667 CA   ASN   174       1.954  -6.443  15.083
ATOM   2668 HA   ASN   174       1.420  -5.534  15.359
ATOM   2669 CB   ASN   174       2.504  -7.111  16.308
ATOM   2670 HB1  ASN   174       3.193  -6.430  16.809
ATOM   2671 HB2  ASN   174       3.171  -7.922  16.014
ATOM   2672 CG   ASN   174       1.433  -7.491  17.266
ATOM   2673 OD1  ASN   174       1.032  -6.607  18.027
ATOM   2674 ND2  ASN   174       1.086  -8.730  17.401
ATOM   2675 HD21 ASN   174       1.622  -9.426  16.902
ATOM   2676 HD22 ASN   174       0.308  -8.905  18.021
ATOM   2677 C    ASN   174       3.136  -6.075  14.071
ATOM   2678 O    ASN   174       3.983  -6.909  13.739
ATOM   2679 N    PHE   175       3.191  -4.834  13.549
ATOM   2680 H    PHE   175       2.452  -4.165  13.707
ATOM   2681 CA   PHE   175       4.369  -4.392  12.670
ATOM   2682 HA   PHE   175       4.266  -4.832  11.678
ATOM   2683 CB   PHE   175       4.256  -2.896  12.493
ATOM   2684 HB1  PHE   175       5.277  -2.553  12.325
ATOM   2685 HB2  PHE   175       3.819  -2.436  13.379
ATOM   2686 CG   PHE   175       3.414  -2.490  11.246
ATOM   2687 CD1  PHE   175       3.955  -2.488   9.990
ATOM   2688 HD1  PHE   175       4.985  -2.813  10.007
ATOM   2689 CE1  PHE   175       3.288  -2.079   8.846
ATOM   2690 HE1  PHE   175       3.671  -2.102   7.837
ATOM   2691 CZ   PHE   175       1.921  -1.762   8.989
ATOM   2692 HZ   PHE   175       1.398  -1.571   8.063
ATOM   2693 CE2  PHE   175       1.357  -1.685  10.248
ATOM   2694 HE2  PHE   175       0.319  -1.393  10.308
ATOM   2695 CD2  PHE   175       2.069  -1.978  11.358
ATOM   2696 HD2  PHE   175       1.568  -2.061  12.312
ATOM   2697 C    PHE   175       5.754  -4.702  13.241
ATOM   2698 O    PHE   175       5.893  -4.581  14.423
ATOM   2699 N    TYR   176       6.674  -5.169  12.434
ATOM   2700 H    TYR   176       6.428  -5.357  11.473
ATOM   2701 CA   TYR   176       8.098  -4.953  12.783
ATOM   2702 HA   TYR   176       8.265  -5.151  13.842
ATOM   2703 CB   TYR   176       8.899  -5.869  11.942
ATOM   2704 HB1  TYR   176       9.942  -5.684  12.200
ATOM   2705 HB2  TYR   176       8.849  -5.627  10.880
ATOM   2706 CG   TYR   176       8.601  -7.367  12.037
ATOM   2707 CD1  TYR   176       9.259  -8.042  13.041
ATOM   2708 HD1  TYR   176       9.864  -7.553  13.790
ATOM   2709 CE1  TYR   176       9.104  -9.434  13.197
ATOM   2710 HE1  TYR   176       9.598  -9.926  14.022
ATOM   2711 CZ   TYR   176       8.411 -10.181  12.291
ATOM   2712 OH   TYR   176       8.243 -11.549  12.544
ATOM   2713 HH   TYR   176       7.701 -12.044  11.926
ATOM   2714 CE2  TYR   176       7.746  -9.558  11.221
ATOM   2715 HE2  TYR   176       7.222 -10.188  10.518
ATOM   2716 CD2  TYR   176       7.826  -8.141  11.115
ATOM   2717 HD2  TYR   176       7.276  -7.631  10.338
ATOM   2718 C    TYR   176       8.376  -3.448  12.498
ATOM   2719 O    TYR   176       8.263  -3.044  11.332
ATOM   2720 N    GLY   177       8.672  -2.674  13.532
ATOM   2721 H    GLY   177       8.775  -3.181  14.399
ATOM   2722 CA   GLY   177       8.985  -1.253  13.503
ATOM   2723 HA1  GLY   177       9.457  -1.164  12.525
ATOM   2724 HA2  GLY   177       9.700  -1.040  14.299
ATOM   2725 C    GLY   177       7.748  -0.321  13.685
ATOM   2726 O    GLY   177       6.612  -0.733  13.943
ATOM   2727 N    PRO   178       8.058   0.980  13.506
ATOM   2728 CD   PRO   178       9.388   1.527  13.252
ATOM   2729 HD1  PRO   178       9.623   1.448  12.191
ATOM   2730 HD2  PRO   178      10.128   1.120  13.940
ATOM   2731 CG   PRO   178       9.304   3.043  13.432
ATOM   2732 HG1  PRO   178       9.116   3.605  12.517
ATOM   2733 HG2  PRO   178      10.255   3.379  13.847
ATOM   2734 CB   PRO   178       8.116   3.191  14.363
ATOM   2735 HB1  PRO   178       7.786   4.223  14.245
ATOM   2736 HB2  PRO   178       8.320   3.045  15.424
ATOM   2737 CA   PRO   178       7.162   2.068  13.955
ATOM   2738 HA   PRO   178       6.652   1.821  14.887
ATOM   2739 C    PRO   178       6.190   2.504  12.861
ATOM   2740 O    PRO   178       5.809   3.691  12.777
ATOM   2741 N    PHE   179       5.654   1.573  12.011
ATOM   2742 H    PHE   179       5.709   0.608  12.302
ATOM   2743 CA   PHE   179       4.832   1.853  10.855
ATOM   2744 HA   PHE   179       4.976   2.904  10.605
ATOM   2745 CB   PHE   179       5.362   1.002   9.727
ATOM   2746 HB1  PHE   179       5.018   1.495   8.817
ATOM   2747 HB2  PHE   179       4.971  -0.007   9.856
ATOM   2748 CG   PHE   179       6.850   1.003   9.545
ATOM   2749 CD1  PHE   179       7.435   2.245   9.170
ATOM   2750 HD1  PHE   179       6.950   3.203   9.051
ATOM   2751 CE1  PHE   179       8.792   2.208   8.950
ATOM   2752 HE1  PHE   179       9.217   3.110   8.535
ATOM   2753 CZ   PHE   179       9.560   1.019   9.095
ATOM   2754 HZ   PHE   179      10.617   0.903   8.910
ATOM   2755 CE2  PHE   179       8.950  -0.192   9.306
ATOM   2756 HE2  PHE   179       9.445  -1.150   9.239
ATOM   2757 CD2  PHE   179       7.582  -0.201   9.540
ATOM   2758 HD2  PHE   179       7.019  -1.094   9.768
ATOM   2759 C    PHE   179       3.377   1.648  11.217
ATOM   2760 O    PHE   179       3.002   0.928  12.157
ATOM   2761 N    VAL   180       2.502   2.388  10.552
ATOM   2762 H    VAL   180       2.913   3.043   9.901
ATOM   2763 CA   VAL   180       1.000   2.217  10.588
ATOM   2764 HA   VAL   180       0.795   1.354  11.222
ATOM   2765 CB   VAL   180       0.416   3.371  11.402
ATOM   2766 HB   VAL   180      -0.670   3.301  11.454
ATOM   2767 CG1  VAL   180       0.896   3.248  12.883
ATOM   2768 HG11 VAL   180       0.360   4.038  13.408
ATOM   2769 HG12 VAL   180       0.673   2.265  13.299
ATOM   2770 HG13 VAL   180       1.974   3.368  12.982
ATOM   2771 CG2  VAL   180       0.835   4.779  10.932
ATOM   2772 HG21 VAL   180       0.115   5.499  11.321
ATOM   2773 HG22 VAL   180       1.792   5.079  11.358
ATOM   2774 HG23 VAL   180       0.901   4.826   9.845
ATOM   2775 C    VAL   180       0.361   2.026   9.230
ATOM   2776 O    VAL   180       0.924   2.476   8.214
ATOM   2777 N    ASP   181      -0.829   1.487   9.255
ATOM   2778 H    ASP   181      -1.247   1.193  10.126
ATOM   2779 CA   ASP   181      -1.592   0.987   8.121
ATOM   2780 HA   ASP   181      -0.802   0.749   7.409
ATOM   2781 CB   ASP   181      -2.433  -0.262   8.322
ATOM   2782 HB1  ASP   181      -1.822  -1.164   8.339
ATOM   2783 HB2  ASP   181      -3.103  -0.340   7.466
ATOM   2784 CG   ASP   181      -3.229  -0.308   9.665
ATOM   2785 OD1  ASP   181      -3.197   0.549  10.575
ATOM   2786 OD2  ASP   181      -3.870  -1.353   9.776
ATOM   2787 C    ASP   181      -2.276   2.145   7.399
ATOM   2788 O    ASP   181      -3.510   2.095   7.144
ATOM   2789 N    ARG   182      -1.554   3.233   7.001
ATOM   2790 H    ARG   182      -0.561   3.256   7.183
ATOM   2791 CA   ARG   182      -2.065   4.492   6.404
ATOM   2792 HA   ARG   182      -2.905   4.300   5.737
ATOM   2793 CB   ARG   182      -2.563   5.391   7.471
ATOM   2794 HB1  ARG   182      -3.460   5.013   7.962
ATOM   2795 HB2  ARG   182      -2.782   6.344   6.990
ATOM   2796 CG   ARG   182      -1.496   5.648   8.534
ATOM   2797 HG1  ARG   182      -0.700   6.232   8.071
ATOM   2798 HG2  ARG   182      -1.125   4.703   8.931
ATOM   2799 CD   ARG   182      -2.004   6.688   9.601
ATOM   2800 HD1  ARG   182      -2.334   7.632   9.167
ATOM   2801 HD2  ARG   182      -1.197   7.136  10.179
ATOM   2802 NE   ARG   182      -2.913   6.088  10.513
ATOM   2803 HE   ARG   182      -2.852   5.086  10.616
ATOM   2804 CZ   ARG   182      -3.980   6.673  11.102
ATOM   2805 NH1  ARG   182      -4.241   7.926  11.173
ATOM   2806 HH11 ARG   182      -3.679   8.645  10.742
ATOM   2807 HH12 ARG   182      -5.173   8.147  11.495
ATOM   2808 NH2  ARG   182      -4.823   5.816  11.635
ATOM   2809 HH21 ARG   182      -4.576   4.843  11.525
ATOM   2810 HH22 ARG   182      -5.646   6.132  12.126
ATOM   2811 C    ARG   182      -1.045   5.256   5.512
ATOM   2812 O    ARG   182       0.197   5.059   5.580
ATOM   2813 N    GLN   183      -1.637   6.013   4.559
ATOM   2814 H    GLN   183      -2.626   6.205   4.632
ATOM   2815 CA   GLN   183      -0.919   6.566   3.329
ATOM   2816 HA   GLN   183      -0.198   5.812   3.013
ATOM   2817 CB   GLN   183      -1.809   6.694   2.061
ATOM   2818 HB1  GLN   183      -1.173   6.988   1.227
ATOM   2819 HB2  GLN   183      -2.456   7.567   2.144
ATOM   2820 CG   GLN   183      -2.716   5.587   1.662
ATOM   2821 HG1  GLN   183      -3.072   5.719   0.640
ATOM   2822 HG2  GLN   183      -3.510   5.693   2.400
ATOM   2823 CD   GLN   183      -2.055   4.246   1.902
ATOM   2824 OE1  GLN   183      -2.127   3.638   2.946
ATOM   2825 NE2  GLN   183      -1.353   3.846   0.890
ATOM   2826 HE21 GLN   183      -1.224   4.335   0.015
ATOM   2827 HE22 GLN   183      -0.830   2.988   0.992
ATOM   2828 C    GLN   183      -0.334   7.939   3.642
ATOM   2829 O    GLN   183      -0.707   8.962   3.061
ATOM   2830 N    THR   184       0.434   8.010   4.753
ATOM   2831 H    THR   184       0.683   7.110   5.139
ATOM   2832 CA   THR   184       1.100   9.136   5.316
ATOM   2833 HA   THR   184       0.601  10.046   4.981
ATOM   2834 CB   THR   184       1.186   9.179   6.844
ATOM   2835 HB   THR   184       2.068   9.676   7.249
ATOM   2836 CG2  THR   184      -0.090   9.736   7.460
ATOM   2837 HG21 THR   184      -0.313  10.723   7.054
ATOM   2838 HG22 THR   184      -0.821   8.979   7.176
ATOM   2839 HG23 THR   184      -0.026   9.801   8.547
ATOM   2840 OG1  THR   184       1.450   7.873   7.313
ATOM   2841 HG1  THR   184       1.701   7.963   8.235
ATOM   2842 C    THR   184       2.534   9.252   4.802
ATOM   2843 O    THR   184       3.155   8.239   4.443
ATOM   2844 N    ALA   185       3.078  10.430   4.911
ATOM   2845 H    ALA   185       2.627  11.158   5.446
ATOM   2846 CA   ALA   185       4.477  10.664   4.625
ATOM   2847 HA   ALA   185       4.638  10.222   3.642
ATOM   2848 CB   ALA   185       4.630  12.160   4.500
ATOM   2849 HB1  ALA   185       5.562  12.487   4.041
ATOM   2850 HB2  ALA   185       3.845  12.432   3.794
ATOM   2851 HB3  ALA   185       4.544  12.668   5.461
ATOM   2852 C    ALA   185       5.473  10.065   5.664
ATOM   2853 O    ALA   185       6.435  10.748   6.063
ATOM   2854 N    GLN   186       5.305   8.862   6.250
ATOM   2855 H    GLN   186       4.414   8.407   6.109
ATOM   2856 CA   GLN   186       6.231   8.039   7.082
ATOM   2857 HA   GLN   186       6.606   8.699   7.865
ATOM   2858 CB   GLN   186       5.554   6.880   7.751
ATOM   2859 HB1  GLN   186       4.886   7.258   8.525
ATOM   2860 HB2  GLN   186       6.308   6.162   8.075
ATOM   2861 CG   GLN   186       4.555   5.973   6.954
ATOM   2862 HG1  GLN   186       5.202   5.456   6.244
ATOM   2863 HG2  GLN   186       3.835   6.589   6.416
ATOM   2864 CD   GLN   186       3.860   4.984   7.863
ATOM   2865 OE1  GLN   186       4.310   4.567   8.893
ATOM   2866 NE2  GLN   186       2.692   4.613   7.387
ATOM   2867 HE21 GLN   186       2.300   5.009   6.544
ATOM   2868 HE22 GLN   186       2.300   3.783   7.808
ATOM   2869 C    GLN   186       7.476   7.635   6.303
ATOM   2870 O    GLN   186       7.430   7.233   5.177
ATOM   2871 N    ALA   187       8.628   7.606   6.964
ATOM   2872 H    ALA   187       8.654   8.047   7.872
ATOM   2873 CA   ALA   187       9.924   7.158   6.474
ATOM   2874 HA   ALA   187       9.796   6.845   5.438
ATOM   2875 CB   ALA   187      10.787   8.422   6.492
ATOM   2876 HB1  ALA   187      10.303   9.343   6.169
ATOM   2877 HB2  ALA   187      11.107   8.580   7.522
ATOM   2878 HB3  ALA   187      11.654   8.230   5.861
ATOM   2879 C    ALA   187      10.425   5.900   7.248
ATOM   2880 O    ALA   187      10.016   5.546   8.380
ATOM   2881 N    ALA   188      11.492   5.261   6.803
ATOM   2882 H    ALA   188      11.901   5.626   5.955
ATOM   2883 CA   ALA   188      12.250   4.250   7.598
ATOM   2884 HA   ALA   188      11.665   3.699   8.334
ATOM   2885 CB   ALA   188      12.838   3.240   6.610
ATOM   2886 HB1  ALA   188      12.031   2.695   6.123
ATOM   2887 HB2  ALA   188      13.528   3.706   5.906
ATOM   2888 HB3  ALA   188      13.432   2.553   7.213
ATOM   2889 C    ALA   188      13.459   4.918   8.372
ATOM   2890 O    ALA   188      13.929   6.008   8.056
ATOM   2891 N    GLY   189      13.986   4.253   9.398
ATOM   2892 H    GLY   189      13.467   3.440   9.698
ATOM   2893 CA   GLY   189      15.335   4.586   9.968
ATOM   2894 HA1  GLY   189      15.630   3.981  10.826
ATOM   2895 HA2  GLY   189      15.259   5.649  10.195
ATOM   2896 C    GLY   189      16.455   4.403   8.897
ATOM   2897 O    GLY   189      16.110   3.838   7.855
ATOM   2898 N    THR   190      17.654   4.905   9.122
ATOM   2899 H    THR   190      17.751   5.455   9.963
ATOM   2900 CA   THR   190      18.804   4.665   8.161
ATOM   2901 HA   THR   190      18.443   4.762   7.138
ATOM   2902 CB   THR   190      19.988   5.657   8.305
ATOM   2903 HB   THR   190      20.762   5.237   7.663
ATOM   2904 CG2  THR   190      19.784   7.039   7.707
ATOM   2905 HG21 THR   190      20.412   7.817   8.143
ATOM   2906 HG22 THR   190      19.855   6.957   6.623
ATOM   2907 HG23 THR   190      18.780   7.386   7.951
ATOM   2908 OG1  THR   190      20.447   5.856   9.628
ATOM   2909 HG1  THR   190      20.785   5.037   9.996
ATOM   2910 C    THR   190      19.283   3.206   8.299
ATOM   2911 O    THR   190      19.611   2.757   9.386
ATOM   2912 N    ASP   191      19.408   2.566   7.113
ATOM   2913 H    ASP   191      19.182   3.119   6.299
ATOM   2914 CA   ASP   191      20.039   1.187   6.888
ATOM   2915 HA   ASP   191      20.542   0.890   7.808
ATOM   2916 CB   ASP   191      18.979   0.131   6.628
ATOM   2917 HB1  ASP   191      18.163   0.561   6.049
ATOM   2918 HB2  ASP   191      18.499  -0.195   7.550
ATOM   2919 CG   ASP   191      19.449  -1.135   5.897
ATOM   2920 OD1  ASP   191      20.617  -1.527   6.151
ATOM   2921 OD2  ASP   191      18.755  -1.593   4.944
ATOM   2922 C    ASP   191      21.165   1.298   5.865
ATOM   2923 OT1  ASP   191      22.368   1.212   6.280
ATOM   2924 OT2  ASP   191      20.828   1.732   4.727
ATOM   2925 O    TIP   192       6.629   6.540  14.338
ATOM   2926 H1   TIP   192       5.901   6.079  13.921
ATOM   2927 H2   TIP   192       7.185   6.818  13.611
ATOM   2928 O    TIP   193     -14.699  13.579   7.552
ATOM   2929 H1   TIP   193     -14.026  14.132   7.157
ATOM   2930 H2   TIP   193     -14.647  12.754   7.069
ATOM   2931 O    TIP   194      -0.824  -9.665  19.455
ATOM   2932 H1   TIP   194      -1.455 -10.296  19.801
ATOM   2933 H2   TIP   194      -0.502  -9.199  20.227
ATOM   2934 O    TIP   195       1.887   8.366   9.928
ATOM   2935 H1   TIP   195       2.575   7.822  10.310
ATOM   2936 H2   TIP   195       1.353   8.638  10.673
ATOM   2937 O    TIP   196     -20.741 -23.973   9.089
ATOM   2938 H1   TIP   196     -20.336 -24.072   8.227
ATOM   2939 H2   TIP   196     -21.589 -24.408   9.007
ATOM   2940 O    TIP   197     -14.423 -22.059  16.867
ATOM   2941 H1   TIP   197     -14.738 -22.197  17.760
ATOM   2942 H2   TIP   197     -13.475 -21.966  16.959
ATOM   2943 O    TIP   198      -3.457   1.491   4.328
ATOM   2944 H1   TIP   198      -3.753   1.759   5.198
ATOM   2945 H2   TIP   198      -3.226   2.310   3.890
ATOM   2946 O    TIP   199     -14.179 -13.863  18.194
ATOM   2947 H1   TIP   199     -14.928 -13.995  18.775
ATOM   2948 H2   TIP   199     -14.393 -14.365  17.408
ATOM   2949 O    TIP   200      20.223  -6.310  -8.689
ATOM   2950 H1   TIP   200      19.924  -6.809  -7.929
ATOM   2951 H2   TIP   200      19.418  -6.028  -9.123
ATOM   2952 O    TIP   201      -4.228 -25.671  -4.836
ATOM   2953 H1   TIP   201      -4.975 -25.170  -4.511
ATOM   2954 H2   TIP   201      -4.546 -26.086  -5.637
ATOM   2955 O    TIP   202     -23.975 -20.955   8.594
ATOM   2956 H1   TIP   202     -24.760 -21.001   9.139
ATOM   2957 H2   TIP   202     -23.362 -20.422   9.099
ATOM   2958 O    TIP   203     -22.713  -4.310   8.215
ATOM   2959 H1   TIP   203     -23.310  -3.819   7.650
ATOM   2960 H2   TIP   203     -21.965  -4.515   7.654
ATOM   2961 O    TIP   204      -4.604   7.073  -8.880
ATOM   2962 H1   TIP   204      -5.032   7.830  -8.481
ATOM   2963 H2   TIP   204      -3.686   7.152  -8.620
ATOM   2964 O    TIP   205      24.330  -2.100  10.976
ATOM   2965 H1   TIP   205      24.021  -1.228  10.734
ATOM   2966 H2   TIP   205      23.738  -2.380  11.674
ATOM   2967 O    TIP   206     -16.539  -0.349  -0.370
ATOM   2968 H1   TIP   206     -17.159  -0.256   0.353
ATOM   2969 H2   TIP   206     -15.797  -0.820   0.008
ATOM   2970 O    TIP   207      11.212   0.734  16.896
ATOM   2971 H1   TIP   207      10.285   0.586  16.711
ATOM   2972 H2   TIP   207      11.529  -0.106  17.228
ATOM   2973 O    TIP   208     -13.248   6.094  16.949
ATOM   2974 H1   TIP   208     -13.064   5.923  17.872
ATOM   2975 H2   TIP   208     -14.140   6.440  16.942
ATOM   2976 O    TIP   209      -4.023  -3.292   7.699
ATOM   2977 H1   TIP   209      -3.934  -2.686   8.434
ATOM   2978 H2   TIP   209      -3.694  -4.126   8.034
ATOM   2979 O    TIP   210      10.910 -17.283  22.392
ATOM   2980 H1   TIP   210      10.791 -16.366  22.146
ATOM   2981 H2   TIP   210      10.533 -17.348  23.270
ATOM   2982 O    TIP   211      -5.292   0.391  15.762
ATOM   2983 H1   TIP   211      -5.155  -0.434  16.229
ATOM   2984 H2   TIP   211      -6.081   0.762  16.157
ATOM   2985 O    TIP   212       0.019  -4.085  -3.220
ATOM   2986 H1   TIP   212       0.258  -3.214  -2.902
ATOM   2987 H2   TIP   212      -0.846  -4.249  -2.845
ATOM   2988 O    TIP   213      15.292  24.749  13.703
ATOM   2989 H1   TIP   213      16.242  24.672  13.790
ATOM   2990 H2   TIP   213      15.090  25.625  14.031
ATOM   2991 O    TIP   214       8.159 -27.863  16.737
ATOM   2992 H1   TIP   214       7.977 -28.797  16.835
ATOM   2993 H2   TIP   214       7.457 -27.538  16.175
ATOM   2994 O    TIP   215      -3.277   3.393  10.971
ATOM   2995 H1   TIP   215      -3.128   3.268  11.908
ATOM   2996 H2   TIP   215      -3.362   2.507  10.621
ATOM   2997 O    TIP   216     -19.812 -12.068   0.318
ATOM   2998 H1   TIP   216     -19.930 -11.279  -0.210
ATOM   2999 H2   TIP   216     -19.283 -11.782   1.062
ATOM   3000 O    TIP   217      -6.064  -0.563  18.354
ATOM   3001 H1   TIP   217      -6.870  -0.393  17.867
ATOM   3002 H2   TIP   217      -5.651  -1.290  17.890
ATOM   3003 O    TIP   218      -2.423   5.127  15.555
ATOM   3004 H1   TIP   218      -2.985   5.296  16.311
ATOM   3005 H2   TIP   218      -1.806   4.461  15.857
ATOM   3006 O    TIP   219       4.215  -9.149  26.420
ATOM   3007 H1   TIP   219       3.378  -9.573  26.609
ATOM   3008 H2   TIP   219       4.103  -8.249  26.724
ATOM   3009 O    TIP   220       1.407 -17.625 -11.252
ATOM   3010 H1   TIP   220       1.305 -16.680 -11.366
ATOM   3011 H2   TIP   220       2.314 -17.801 -11.504
ATOM   3012 O    TIP   221     -19.568 -15.102   2.301
ATOM   3013 H1   TIP   221     -20.287 -15.720   2.426
ATOM   3014 H2   TIP   221     -19.931 -14.255   2.560
ATOM   3015 O    TIP   222     -12.042 -26.060  12.284
ATOM   3016 H1   TIP   222     -11.134 -26.279  12.077
ATOM   3017 H2   TIP   222     -12.307 -25.455  11.592
ATOM   3018 O    TIP   223      17.000   8.967   4.784
ATOM   3019 H1   TIP   223      17.677   9.366   5.331
ATOM   3020 H2   TIP   223      17.190   8.030   4.813
ATOM   3021 O    TIP   224       8.630 -21.553  17.296
ATOM   3022 H1   TIP   224       8.507 -22.502  17.312
ATOM   3023 H2   TIP   224       8.046 -21.223  17.978
ATOM   3024 O    TIP   225      -4.930  26.973   6.841
ATOM   3025 H1   TIP   225      -3.976  27.041   6.810
ATOM   3026 H2   TIP   225      -5.168  26.544   6.020
ATOM   3027 O    TIP   226     -19.029  -2.246   2.107
ATOM   3028 H1   TIP   226     -19.230  -2.604   1.243
ATOM   3029 H2   TIP   226     -19.301  -1.330   2.058
ATOM   3030 O    TIP   227       9.840  -2.546  -6.936
ATOM   3031 H1   TIP   227       9.138  -1.898  -6.978
ATOM   3032 H2   TIP   227      10.107  -2.552  -6.017
ATOM   3033 O    TIP   228      17.285 -28.007   4.175
ATOM   3034 H1   TIP   228      17.450 -27.504   3.378
ATOM   3035 H2   TIP   228      17.368 -28.921   3.904
ATOM   3036 O    TIP   229      27.854   5.240   9.447
ATOM   3037 H1   TIP   229      27.146   4.746   9.861
ATOM   3038 H2   TIP   229      27.709   5.125   8.508
ATOM   3039 O    TIP   230      11.947 -14.979  21.092
ATOM   3040 H1   TIP   230      11.374 -14.481  20.509
ATOM   3041 H2   TIP   230      12.131 -15.788  20.615
ATOM   3042 O    TIP   231       9.805  23.270  13.691
ATOM   3043 H1   TIP   231      10.265  22.686  13.088
ATOM   3044 H2   TIP   231       8.884  23.201  13.438
ATOM   3045 O    TIP   232     -13.494 -28.904   2.041
ATOM   3046 H1   TIP   232     -13.392 -28.421   1.221
ATOM   3047 H2   TIP   232     -13.104 -28.337   2.705
ATOM   3048 O    TIP   233      -3.521  -7.806  -7.872
ATOM   3049 H1   TIP   233      -3.791  -8.064  -6.991
ATOM   3050 H2   TIP   233      -4.092  -7.070  -8.093
ATOM   3051 O    TIP   234       4.450 -29.178  17.891
ATOM   3052 H1   TIP   234       4.843 -29.762  17.243
ATOM   3053 H2   TIP   234       5.085 -29.150  18.607
ATOM   3054 O    TIP   235      -4.931  -2.905  17.588
ATOM   3055 H1   TIP   235      -5.080  -3.681  18.128
ATOM   3056 H2   TIP   235      -3.980  -2.854  17.496
ATOM   3057 O    TIP   236      21.397  16.098  21.407
ATOM   3058 H1   TIP   236      21.338  15.150  21.294
ATOM   3059 H2   TIP   236      22.181  16.350  20.919
ATOM   3060 O    TIP   237     -11.071   0.285  -3.759
ATOM   3061 H1   TIP   237     -11.476   0.056  -2.923
ATOM   3062 H2   TIP   237     -10.511   1.034  -3.559
ATOM   3063 O    TIP   238      -0.817  29.594  -1.234
ATOM   3064 H1   TIP   238      -1.302  29.181  -0.519
ATOM   3065 H2   TIP   238       0.010  29.113  -1.273
ATOM   3066 O    TIP   239       8.136 -27.383   9.526
ATOM   3067 H1   TIP   239       8.174 -26.997  10.401
ATOM   3068 H2   TIP   239       9.005 -27.229   9.157
ATOM   3069 O    TIP   240      18.175 -12.752  17.444
ATOM   3070 H1   TIP   240      18.559 -12.568  16.587
ATOM   3071 H2   TIP   240      17.345 -13.187  17.247
ATOM   3072 O    TIP   241      15.832  -4.867  22.022
ATOM   3073 H1   TIP   241      15.836  -5.498  21.302
ATOM   3074 H2   TIP   241      15.389  -5.323  22.738
ATOM   3075 O    TIP   242       3.957   5.589  13.712
ATOM   3076 H1   TIP   242       4.525   4.835  13.558
ATOM   3077 H2   TIP   242       3.799   5.953  12.841
ATOM   3078 O    TIP   243      -5.306 -19.736  17.135
ATOM   3079 H1   TIP   243      -6.193 -19.873  17.466
ATOM   3080 H2   TIP   243      -4.736 -19.968  17.867
ATOM   3081 O    TIP   244      -8.537 -16.168  -8.096
ATOM   3082 H1   TIP   244      -7.948 -15.568  -7.640
ATOM   3083 H2   TIP   244      -8.565 -16.946  -7.539
ATOM   3084 O    TIP   245       2.998  25.169  10.035
ATOM   3085 H1   TIP   245       3.528  24.375  10.106
ATOM   3086 H2   TIP   245       3.620  25.885  10.163
ATOM   3087 O    TIP   246      11.564 -28.769  17.061
ATOM   3088 H1   TIP   246      11.269 -28.624  16.162
ATOM   3089 H2   TIP   246      12.516 -28.839  16.992
ATOM   3090 O    TIP   247      11.462 -22.016 -10.570
ATOM   3091 H1   TIP   247      10.955 -22.134 -11.374
ATOM   3092 H2   TIP   247      11.765 -22.895 -10.345
ATOM   3093 O    TIP   248     -17.389 -15.188   0.334
ATOM   3094 H1   TIP   248     -17.969 -14.829   1.004
ATOM   3095 H2   TIP   248     -17.061 -16.004   0.711
ATOM   3096 O    TIP   249     -13.629  -2.659  16.322
ATOM   3097 H1   TIP   249     -13.693  -2.337  17.221
ATOM   3098 H2   TIP   249     -13.904  -1.919  15.782
ATOM   3099 O    TIP   250       3.391 -14.226  19.934
ATOM   3100 H1   TIP   250       2.660 -13.676  20.216
ATOM   3101 H2   TIP   250       3.980 -13.627  19.475
ATOM   3102 O    TIP   251      -8.883 -17.321  16.594
ATOM   3103 H1   TIP   251      -9.006 -18.155  16.140
ATOM   3104 H2   TIP   251      -9.024 -17.527  17.518
ATOM   3105 O    TIP   252      10.295 -18.992  17.650
ATOM   3106 H1   TIP   252       9.928 -19.847  17.429
ATOM   3107 H2   TIP   252       9.544 -18.398  17.641
ATOM   3108 O    TIP   253      -0.017  -4.393  19.028
ATOM   3109 H1   TIP   253       0.521  -5.007  18.528
ATOM   3110 H2   TIP   253      -0.837  -4.862  19.182
ATOM   3111 O    TIP   254       0.072 -18.299  17.837
ATOM   3112 H1   TIP   254       0.222 -18.455  18.770
ATOM   3113 H2   TIP   254       0.653 -17.570  17.619
ATOM   3114 O    TIP   255      17.534  10.803  13.686
ATOM   3115 H1   TIP   255      18.338  10.355  13.945
ATOM   3116 H2   TIP   255      16.838  10.170  13.863
ATOM   3117 O    TIP   256     -16.578 -24.750  -0.923
ATOM   3118 H1   TIP   256     -17.157 -25.472  -0.677
ATOM   3119 H2   TIP   256     -17.096 -23.961  -0.765
ATOM   3120 O    TIP   257     -23.666  27.500   8.129
ATOM   3121 H1   TIP   257     -22.977  27.521   8.792
ATOM   3122 H2   TIP   257     -23.395  26.812   7.521
ATOM   3123 O    TIP   258      -9.062  13.410  13.105
ATOM   3124 H1   TIP   258      -9.168  14.083  12.433
ATOM   3125 H2   TIP   258      -9.766  12.785  12.932
ATOM   3126 O    TIP   259      15.765  -7.809   2.992
ATOM   3127 H1   TIP   259      15.524  -8.451   3.660
ATOM   3128 H2   TIP   259      16.613  -8.110   2.665
ATOM   3129 O    TIP   260     -15.884 -24.190   9.296
ATOM   3130 H1   TIP   260     -15.757 -23.474   8.674
ATOM   3131 H2   TIP   260     -15.005 -24.389   9.617
ATOM   3132 O    TIP   261       2.243 -13.971 -12.847
ATOM   3133 H1   TIP   261       3.113 -13.795 -12.489
ATOM   3134 H2   TIP   261       1.729 -14.266 -12.096
ATOM   3135 O    TIP   262       8.244  -3.733   8.650
ATOM   3136 H1   TIP   262       8.024  -3.353   9.500
ATOM   3137 H2   TIP   262       9.199  -3.688   8.605
ATOM   3138 O    TIP   263      27.851  -4.650  15.118
ATOM   3139 H1   TIP   263      27.201  -3.971  14.936
ATOM   3140 H2   TIP   263      28.141  -4.943  14.255
ATOM   3141 O    TIP   264      20.723   1.525  14.769
ATOM   3142 H1   TIP   264      21.332   2.264  14.776
ATOM   3143 H2   TIP   264      20.358   1.523  13.884
ATOM   3144 O    TIP   265      -3.028 -28.199   9.968
ATOM   3145 H1   TIP   265      -2.693 -27.977  10.837
ATOM   3146 H2   TIP   265      -2.321 -27.957   9.370
ATOM   3147 O    TIP   266      -6.058 -17.473  15.829
ATOM   3148 H1   TIP   266      -5.608 -18.147  16.338
ATOM   3149 H2   TIP   266      -6.904 -17.862  15.609
ATOM   3150 O    TIP   267     -11.275   4.012   8.114
ATOM   3151 H1   TIP   267     -11.577   4.918   8.050
ATOM   3152 H2   TIP   267     -11.486   3.627   7.264
ATOM   3153 O    TIP   268     -22.073 -13.529  12.511
ATOM   3154 H1   TIP   268     -21.361 -13.107  12.991
ATOM   3155 H2   TIP   268     -22.417 -14.184  13.117
ATOM   3156 O    TIP   269      10.779 -26.131  15.309
ATOM   3157 H1   TIP   269      10.770 -25.485  14.602
ATOM   3158 H2   TIP   269      10.563 -26.959  14.881
ATOM   3159 O    TIP   270      -1.347 -15.327  14.981
ATOM   3160 H1   TIP   270      -1.058 -15.927  14.293
ATOM   3161 H2   TIP   270      -1.879 -14.676  14.523
ATOM   3162 O    TIP   271     -17.668   0.494  -2.911
ATOM   3163 H1   TIP   271     -17.372   0.197  -2.051
ATOM   3164 H2   TIP   271     -16.979   1.086  -3.212
ATOM   3165 O    TIP   272       4.966  -0.881  16.310
ATOM   3166 H1   TIP   272       4.209  -0.559  15.822
ATOM   3167 H2   TIP   272       5.712  -0.713  15.734
ATOM   3168 O    TIP   273       6.662  -6.328  24.839
ATOM   3169 H1   TIP   273       5.999  -7.017  24.791
ATOM   3170 H2   TIP   273       6.349  -5.741  25.526
ATOM   3171 O    TIP   274      11.990   1.990  10.991
ATOM   3172 H1   TIP   274      12.099   1.042  10.915
ATOM   3173 H2   TIP   274      12.537   2.235  11.737
ATOM   3174 O    TIP   275      24.143 -11.344  10.399
ATOM   3175 H1   TIP   275      23.609 -12.099  10.647
ATOM   3176 H2   TIP   275      24.259 -10.854  11.213
ATOM   3177 O    TIP   276       4.735 -29.966  -4.511
ATOM   3178 H1   TIP   276       4.649 -30.451  -5.332
ATOM   3179 H2   TIP   276       4.096 -29.257  -4.583
ATOM   3180 O    TIP   277     -20.819 -12.705   3.363
ATOM   3181 H1   TIP   277     -20.342 -12.216   2.693
ATOM   3182 H2   TIP   277     -20.576 -12.285   4.187
ATOM   3183 O    TIP   278     -20.635  -0.155  18.255
ATOM   3184 H1   TIP   278     -21.474   0.304  18.269
ATOM   3185 H2   TIP   278     -20.851  -1.044  17.972
ATOM   3186 O    TIP   279      -9.435  -5.341  20.916
ATOM   3187 H1   TIP   279     -10.158  -5.715  20.413
ATOM   3188 H2   TIP   279      -9.301  -4.473  20.535
ATOM   3189 O    TIP   280      -4.124 -25.997  17.696
ATOM   3190 H1   TIP   280      -4.943 -26.238  18.127
ATOM   3191 H2   TIP   280      -4.355 -25.255  17.137
ATOM   3192 O    TIP   281       0.618  29.482  15.840
ATOM   3193 H1   TIP   281       0.254  28.950  16.548
ATOM   3194 H2   TIP   281       1.241  30.065  16.273
ATOM   3195 O    TIP   282     -16.917  -0.015  19.743
ATOM   3196 H1   TIP   282     -16.283   0.130  19.041
ATOM   3197 H2   TIP   282     -17.609   0.625  19.578
ATOM   3198 O    TIP   283     -21.781 -12.876  16.397
ATOM   3199 H1   TIP   283     -21.081 -13.170  16.980
ATOM   3200 H2   TIP   283     -22.163 -13.684  16.053
ATOM   3201 O    TIP   284      -8.766  -3.222  13.676
ATOM   3202 H1   TIP   284      -8.771  -4.039  13.176
ATOM   3203 H2   TIP   284      -8.507  -3.483  14.560
ATOM   3204 O    TIP   285     -21.704 -25.951   2.808
ATOM   3205 H1   TIP   285     -21.142 -26.723   2.860
ATOM   3206 H2   TIP   285     -21.335 -25.341   3.446
ATOM   3207 O    TIP   286      -2.588  -4.890  -2.557
ATOM   3208 H1   TIP   286      -2.837  -4.023  -2.876
ATOM   3209 H2   TIP   286      -3.237  -5.482  -2.938
ATOM   3210 O    TIP   287      -2.844   9.825   9.537
ATOM   3211 H1   TIP   287      -2.409  10.678   9.543
ATOM   3212 H2   TIP   287      -3.228   9.757   8.663
ATOM   3213 O    TIP   288       5.524 -25.228   1.996
ATOM   3214 H1   TIP   288       6.433 -24.930   1.998
ATOM   3215 H2   TIP   288       5.489 -25.896   2.681
ATOM   3216 O    TIP   289      24.359  20.141  16.433
ATOM   3217 H1   TIP   289      23.645  20.601  15.991
ATOM   3218 H2   TIP   289      24.345  19.260  16.058
ATOM   3219 O    TIP   290     -18.095 -19.745  -6.064
ATOM   3220 H1   TIP   290     -17.935 -20.409  -6.734
ATOM   3221 H2   TIP   290     -18.910 -20.018  -5.644
ATOM   3222 O    TIP   291      16.306  -0.349   4.398
ATOM   3223 H1   TIP   291      17.218  -0.637   4.371
ATOM   3224 H2   TIP   291      15.799  -1.158   4.460
ATOM   3225 O    TIP   292      -4.607 -15.459  17.242
ATOM   3226 H1   TIP   292      -3.653 -15.427  17.311
ATOM   3227 H2   TIP   292      -4.780 -16.167  16.622
ATOM   3228 O    TIP   293     -23.900 -18.468  14.538
ATOM   3229 H1   TIP   293     -23.147 -17.945  14.264
ATOM   3230 H2   TIP   293     -24.466 -17.850  15.001
ATOM   3231 O    TIP   294      19.893  -6.362  11.360
ATOM   3232 H1   TIP   294      20.584  -6.973  11.615
ATOM   3233 H2   TIP   294      19.752  -6.532  10.428
ATOM   3234 O    TIP   295      -1.624   1.075  12.661
ATOM   3235 H1   TIP   295      -1.628   1.985  12.957
ATOM   3236 H2   TIP   295      -2.394   1.002  12.097
ATOM   3237 O    TIP   296     -12.285 -11.371  -4.808
ATOM   3238 H1   TIP   296     -12.482 -10.641  -5.395
ATOM   3239 H2   TIP   296     -12.353 -12.149  -5.361
ATOM   3240 O    TIP   297      14.310 -16.340  10.371
ATOM   3241 H1   TIP   297      14.817 -16.381   9.561
ATOM   3242 H2   TIP   297      14.966 -16.384  11.067
ATOM   3243 O    TIP   298     -26.516  30.280  -0.576
ATOM   3244 H1   TIP   298     -26.968  30.934  -0.044
ATOM   3245 H2   TIP   298     -26.188  29.640   0.056
ATOM   3246 O    TIP   299      14.734 -19.543  11.683
ATOM   3247 H1   TIP   299      15.222 -20.112  11.088
ATOM   3248 H2   TIP   299      14.133 -19.061  11.115
ATOM   3249 O    TIP   300      -9.930   9.267  17.941
ATOM   3250 H1   TIP   300     -10.678   9.186  17.350
ATOM   3251 H2   TIP   300      -9.865  10.205  18.120
ATOM   3252 O    TIP   301     -16.356  -7.254  15.264
ATOM   3253 H1   TIP   301     -16.929  -6.855  14.610
ATOM   3254 H2   TIP   301     -15.724  -6.569  15.480
ATOM   3255 O    TIP   302     -12.492 -15.771  13.720
ATOM   3256 H1   TIP   302     -12.899 -16.372  14.344
ATOM   3257 H2   TIP   302     -12.322 -16.307  12.946
ATOM   3258 O    TIP   303     -14.002  -1.062   0.758
ATOM   3259 H1   TIP   303     -14.027  -2.009   0.622
ATOM   3260 H2   TIP   303     -13.215  -0.914   1.282
ATOM   3261 O    TIP   304       7.352  15.878   8.113
ATOM   3262 H1   TIP   304       6.685  15.460   7.569
ATOM   3263 H2   TIP   304       7.555  15.229   8.787
ATOM   3264 O    TIP   305      19.629  -7.388   8.486
ATOM   3265 H1   TIP   305      18.673  -7.442   8.478
ATOM   3266 H2   TIP   305      19.915  -8.096   7.909
ATOM   3267 O    TIP   306     -11.736 -28.796   9.562
ATOM   3268 H1   TIP   306     -10.887 -28.359   9.506
ATOM   3269 H2   TIP   306     -12.371 -28.120   9.324
ATOM   3270 O    TIP   307      -7.588  12.312  -0.462
ATOM   3271 H1   TIP   307      -7.116  11.614  -0.915
ATOM   3272 H2   TIP   307      -7.637  12.019   0.447
ATOM   3273 O    TIP   308     -12.415 -21.459  25.730
ATOM   3274 H1   TIP   308     -12.247 -22.378  25.936
ATOM   3275 H2   TIP   308     -11.558 -21.038  25.793
ATOM   3276 O    TIP   309      26.310  -5.998  24.148
ATOM   3277 H1   TIP   309      26.161  -5.132  23.769
ATOM   3278 H2   TIP   309      25.644  -6.555  23.747
ATOM   3279 O    TIP   310      13.530 -11.094  21.351
ATOM   3280 H1   TIP   310      12.984 -10.378  21.675
ATOM   3281 H2   TIP   310      13.385 -11.808  21.972
ATOM   3282 O    TIP   311     -26.381  -2.827   9.856
ATOM   3283 H1   TIP   311     -26.444  -3.446  10.583
ATOM   3284 H2   TIP   311     -25.555  -2.366  10.002
ATOM   3285 O    TIP   312     -24.572 -23.893  10.658
ATOM   3286 H1   TIP   312     -24.174 -24.435   9.977
ATOM   3287 H2   TIP   312     -24.744 -24.498  11.379
ATOM   3288 O    TIP   313      -6.083 -23.617  -1.791
ATOM   3289 H1   TIP   313      -5.489 -23.807  -1.066
ATOM   3290 H2   TIP   313      -5.959 -22.685  -1.967
ATOM   3291 O    TIP   314      17.168 -21.120  12.843
ATOM   3292 H1   TIP   314      16.715 -21.861  13.246
ATOM   3293 H2   TIP   314      17.172 -20.444  13.520
ATOM   3294 O    TIP   315     -24.713   3.715   8.277
ATOM   3295 H1   TIP   315     -24.404   3.330   9.097
ATOM   3296 H2   TIP   315     -25.302   4.419   8.549
ATOM   3297 O    TIP   316      -1.941 -16.324  17.388
ATOM   3298 H1   TIP   316      -1.713 -15.852  16.587
ATOM   3299 H2   TIP   316      -1.238 -16.964  17.497
ATOM   3300 O    TIP   317     -20.407   5.665  15.131
ATOM   3301 H1   TIP   317     -20.708   5.765  14.228
ATOM   3302 H2   TIP   317     -19.495   5.385  15.052
ATOM   3303 O    TIP   318      20.271   2.729  17.805
ATOM   3304 H1   TIP   318      20.453   2.632  16.870
ATOM   3305 H2   TIP   318      21.124   2.911  18.198
ATOM   3306 O    TIP   319      -6.731 -20.634  21.427
ATOM   3307 H1   TIP   319      -5.917 -20.701  21.925
ATOM   3308 H2   TIP   319      -7.227 -21.415  21.671
ATOM   3309 O    TIP   320      -5.342  -7.467  18.802
ATOM   3310 H1   TIP   320      -4.506  -7.253  19.216
ATOM   3311 H2   TIP   320      -5.864  -7.859  19.502
ATOM   3312 O    TIP   321     -14.925 -25.170  12.753
ATOM   3313 H1   TIP   321     -15.180 -26.086  12.646
ATOM   3314 H2   TIP   321     -14.245 -25.031  12.094
ATOM   3315 O    TIP   322      13.833   2.491  12.869
ATOM   3316 H1   TIP   322      13.498   2.647  13.752
ATOM   3317 H2   TIP   322      14.784   2.465  12.973
ATOM   3318 O    TIP   323      13.659 -18.472 -12.611
ATOM   3319 H1   TIP   323      14.497 -18.482 -12.149
ATOM   3320 H2   TIP   323      13.001 -18.517 -11.918
ATOM   3321 O    TIP   324       9.128  27.037  19.107
ATOM   3322 H1   TIP   324       8.606  27.821  19.278
ATOM   3323 H2   TIP   324       9.208  26.611  19.960
ATOM   3324 O    TIP   325      27.570 -15.482   2.385
ATOM   3325 H1   TIP   325      27.495 -14.971   3.191
ATOM   3326 H2   TIP   325      27.598 -16.393   2.679
ATOM   3327 O    TIP   326      -0.674 -28.529   0.511
ATOM   3328 H1   TIP   326      -1.406 -28.245   1.059
ATOM   3329 H2   TIP   326      -0.648 -27.892  -0.203
ATOM   3330 O    TIP   327     -16.246   7.000  11.790
ATOM   3331 H1   TIP   327     -16.475   6.142  12.148
ATOM   3332 H2   TIP   327     -17.051   7.311  11.378
ATOM   3333 O    TIP   328      -6.813  -8.115  21.022
ATOM   3334 H1   TIP   328      -7.733  -8.156  21.281
ATOM   3335 H2   TIP   328      -6.378  -8.764  21.575
ATOM   3336 O    TIP   329     -18.515   0.977   8.381
ATOM   3337 H1   TIP   329     -18.081   0.308   8.910
ATOM   3338 H2   TIP   329     -17.884   1.186   7.692
ATOM   3339 O    TIP   330      17.011 -16.537  16.217
ATOM   3340 H1   TIP   330      16.220 -16.908  15.826
ATOM   3341 H2   TIP   330      17.041 -16.909  17.098
ATOM   3342 O    TIP   331      -8.470  -8.948  -7.330
ATOM   3343 H1   TIP   331      -8.913  -9.622  -7.845
ATOM   3344 H2   TIP   331      -8.591  -9.221  -6.421
ATOM   3345 O    TIP   332     -17.584  -6.446  12.965
ATOM   3346 H1   TIP   332     -17.810  -5.611  12.556
ATOM   3347 H2   TIP   332     -17.144  -6.942  12.275
ATOM   3348 O    TIP   333       8.005 -20.385 -13.769
ATOM   3349 H1   TIP   333       7.266 -20.909 -14.077
ATOM   3350 H2   TIP   333       8.427 -20.071 -14.569
ATOM   3351 O    TIP   334      -9.314  -8.449  22.222
ATOM   3352 H1   TIP   334      -9.385  -7.927  23.020
ATOM   3353 H2   TIP   334     -10.147  -8.314  21.771
ATOM   3354 O    TIP   335      23.653  -4.132  -4.220
ATOM   3355 H1   TIP   335      23.044  -3.927  -4.930
ATOM   3356 H2   TIP   335      24.509  -3.864  -4.553
ATOM   3357 O    TIP   336      13.098   4.412  17.130
ATOM   3358 H1   TIP   336      13.202   3.888  16.336
ATOM   3359 H2   TIP   336      12.307   4.927  16.976
ATOM   3360 O    TIP   337      -3.526  30.725   2.984
ATOM   3361 H1   TIP   337      -3.376  29.928   3.490
ATOM   3362 H2   TIP   337      -4.256  31.158   3.426
ATOM   3363 O    TIP   338     -13.990 -26.875   9.322
ATOM   3364 H1   TIP   338     -14.184 -26.068   9.798
ATOM   3365 H2   TIP   338     -14.398 -26.753   8.465
ATOM   3366 O    TIP   339       7.351  -0.855  -6.421
ATOM   3367 H1   TIP   339       7.440  -0.794  -5.470
ATOM   3368 H2   TIP   339       6.974  -1.722  -6.572
ATOM   3369 O    TIP   340     -17.956 -21.295  -8.509
ATOM   3370 H1   TIP   340     -18.794 -21.622  -8.836
ATOM   3371 H2   TIP   340     -17.525 -20.925  -9.279
ATOM   3372 O    TIP   341       1.294 -22.402  19.069
ATOM   3373 H1   TIP   341       1.193 -21.769  18.358
ATOM   3374 H2   TIP   341       0.787 -23.163  18.787
ATOM   3375 O    TIP   342      12.925   2.035  15.493
ATOM   3376 H1   TIP   342      13.794   1.891  15.866
ATOM   3377 H2   TIP   342      12.321   1.674  16.141
ATOM   3378 O    TIP   343     -23.010 -23.020  -7.138
ATOM   3379 H1   TIP   343     -22.620 -23.086  -6.267
ATOM   3380 H2   TIP   343     -22.684 -22.189  -7.484
ATOM   3381 O    TIP   344      21.134   0.092   0.484
ATOM   3382 H1   TIP   344      20.291  -0.180   0.846
ATOM   3383 H2   TIP   344      21.463   0.745   1.102
ATOM   3384 O    TIP   345       9.108 -10.593  21.660
ATOM   3385 H1   TIP   345       8.486 -11.107  21.145
ATOM   3386 H2   TIP   345       8.856  -9.683  21.503
ATOM   3387 O    TIP   346     -11.817   3.720  16.737
ATOM   3388 H1   TIP   346     -12.353   4.513  16.758
ATOM   3389 H2   TIP   346     -11.791   3.423  17.646
ATOM   3390 O    TIP   347     -18.799 -28.088  16.758
ATOM   3391 H1   TIP   347     -19.684 -27.729  16.820
ATOM   3392 H2   TIP   347     -18.683 -28.282  15.828
ATOM   3393 O    TIP   348      30.785  -6.446  14.017
ATOM   3394 H1   TIP   348      31.700  -6.723  13.991
ATOM   3395 H2   TIP   348      30.629  -6.215  14.933
ATOM   3396 O    TIP   349      -4.542  -8.812  -5.177
ATOM   3397 H1   TIP   349      -5.453  -8.675  -4.919
ATOM   3398 H2   TIP   349      -4.034  -8.295  -4.552
ATOM   3399 O    TIP   350      25.512  18.684  18.716
ATOM   3400 H1   TIP   350      26.044  19.135  19.372
ATOM   3401 H2   TIP   350      25.203  19.381  18.137
ATOM   3402 O    TIP   351       3.096  30.724  24.433
ATOM   3403 H1   TIP   351       2.499  31.203  25.008
ATOM   3404 H2   TIP   351       3.946  30.777  24.870
ATOM   3405 O    TIP   352     -15.471  26.085   1.772
ATOM   3406 H1   TIP   352     -14.855  25.440   1.425
ATOM   3407 H2   TIP   352     -16.335  25.715   1.588
ATOM   3408 O    TIP   353     -19.171  -2.658  -4.395
ATOM   3409 H1   TIP   353     -19.366  -1.723  -4.342
ATOM   3410 H2   TIP   353     -18.774  -2.772  -5.258
ATOM   3411 O    TIP   354     -11.135  10.265   4.263
ATOM   3412 H1   TIP   354     -11.821   9.820   3.766
ATOM   3413 H2   TIP   354     -11.581  10.604   5.039
ATOM   3414 O    TIP   355      -9.183  -7.614   5.474
ATOM   3415 H1   TIP   355      -9.030  -8.540   5.662
ATOM   3416 H2   TIP   355      -8.308  -7.244   5.356
ATOM   3417 O    TIP   356     -21.289   0.633   7.888
ATOM   3418 H1   TIP   356     -20.363   0.834   8.019
ATOM   3419 H2   TIP   356     -21.530   0.102   8.647
ATOM   3420 O    TIP   357      14.816  -6.294  24.157
ATOM   3421 H1   TIP   357      15.619  -6.728  24.445
ATOM   3422 H2   TIP   357      14.301  -6.988  23.746
ATOM   3423 O    TIP   358     -15.125   8.355  -8.256
ATOM   3424 H1   TIP   358     -15.214   7.452  -8.558
ATOM   3425 H2   TIP   358     -15.910   8.796  -8.580
ATOM   3426 O    TIP   359     -22.706 -10.257  10.687
ATOM   3427 H1   TIP   359     -23.642 -10.267  10.488
ATOM   3428 H2   TIP   359     -22.615  -9.604  11.381
ATOM   3429 O    TIP   360      -6.063  -6.250  -6.355
ATOM   3430 H1   TIP   360      -6.829  -6.580  -6.824
ATOM   3431 H2   TIP   360      -5.472  -5.945  -7.042
ATOM   3432 O    TIP   361       4.859  17.236  -0.207
ATOM   3433 H1   TIP   361       4.209  17.408  -0.888
ATOM   3434 H2   TIP   361       4.791  16.296  -0.041
ATOM   3435 O    TIP   362     -22.825 -17.325  -7.599
ATOM   3436 H1   TIP   362     -23.764 -17.457  -7.474
ATOM   3437 H2   TIP   362     -22.589 -16.655  -6.958
ATOM   3438 O    TIP   363      20.397   4.367  12.523
ATOM   3439 H1   TIP   363      19.601   4.896  12.475
ATOM   3440 H2   TIP   363      20.494   4.161  13.452
ATOM   3441 O    TIP   364      21.856  -7.303 -10.705
ATOM   3442 H1   TIP   364      22.105  -8.218 -10.579
ATOM   3443 H2   TIP   364      21.445  -7.049  -9.879
ATOM   3444 O    TIP   365     -18.763  11.954  -1.238
ATOM   3445 H1   TIP   365     -18.381  11.938  -2.115
ATOM   3446 H2   TIP   365     -18.080  12.333  -0.685
ATOM   3447 O    TIP   366     -23.141  -1.471  20.260
ATOM   3448 H1   TIP   366     -23.330  -0.612  20.637
ATOM   3449 H2   TIP   366     -23.921  -1.993  20.448
ATOM   3450 O    TIP   367       6.578 -10.068  -6.165
ATOM   3451 H1   TIP   367       6.595 -10.862  -6.699
ATOM   3452 H2   TIP   367       6.435  -9.359  -6.793
ATOM   3453 O    TIP   368      -0.268  29.911   4.694
ATOM   3454 H1   TIP   368      -0.350  30.197   5.603
ATOM   3455 H2   TIP   368      -0.298  30.720   4.183
ATOM   3456 O    TIP   369       3.713 -26.132  17.862
ATOM   3457 H1   TIP   369       2.797 -26.155  18.137
ATOM   3458 H2   TIP   369       3.817 -26.906  17.307
ATOM   3459 O    TIP   370      17.431  -1.550  -9.664
ATOM   3460 H1   TIP   370      17.963  -2.082  -9.073
ATOM   3461 H2   TIP   370      16.650  -1.333  -9.155
ATOM   3462 O    TIP   371     -10.143   3.277  14.637
ATOM   3463 H1   TIP   371     -10.694   3.380  15.413
ATOM   3464 H2   TIP   371      -9.731   4.132  14.519
ATOM   3465 O    TIP   372       6.960  10.754   1.795
ATOM   3466 H1   TIP   372       7.814  10.958   2.174
ATOM   3467 H2   TIP   372       7.070  10.904   0.856
ATOM   3468 O    TIP   373      18.631 -19.758  10.109
ATOM   3469 H1   TIP   373      18.097 -20.378  10.605
ATOM   3470 H2   TIP   373      18.168 -19.652   9.278
ATOM   3471 O    TIP   374       4.589  29.027   9.886
ATOM   3472 H1   TIP   374       4.905  28.162   9.626
ATOM   3473 H2   TIP   374       4.449  29.490   9.060
ATOM   3474 O    TIP   375      -0.052  20.113  -7.527
ATOM   3475 H1   TIP   375       0.425  20.609  -6.863
ATOM   3476 H2   TIP   375      -0.938  20.475  -7.507
ATOM   3477 O    TIP   376       6.670   2.457  -5.325
ATOM   3478 H1   TIP   376       7.190   2.206  -4.562
ATOM   3479 H2   TIP   376       7.045   1.954  -6.048
ATOM   3480 O    TIP   377      22.064 -15.447  11.805
ATOM   3481 H1   TIP   377      21.412 -14.890  12.232
ATOM   3482 H2   TIP   377      21.579 -16.230  11.546
ATOM   3483 O    TIP   378      10.171 -11.987 -12.797
ATOM   3484 H1   TIP   378       9.483 -12.603 -12.544
ATOM   3485 H2   TIP   378      10.841 -12.085 -12.121
ATOM   3486 O    TIP   379     -19.352 -17.297 -11.736
ATOM   3487 H1   TIP   379     -20.085 -17.453 -12.330
ATOM   3488 H2   TIP   379     -19.740 -17.324 -10.862
ATOM   3489 O    TIP   380      22.436  -0.748   8.320
ATOM   3490 H1   TIP   380      22.102  -1.500   7.831
ATOM   3491 H2   TIP   380      22.256   0.005   7.758
ATOM   3492 O    TIP   381      -3.747  14.338  10.223
ATOM   3493 H1   TIP   381      -3.244  14.941  10.771
ATOM   3494 H2   TIP   381      -3.691  13.498  10.678
ATOM   3495 O    TIP   382      -3.581  29.486  -2.212
ATOM   3496 H1   TIP   382      -2.632  29.601  -2.259
ATOM   3497 H2   TIP   382      -3.758  29.315  -1.288
ATOM   3498 O    TIP   383       7.594  10.600  -0.754
ATOM   3499 H1   TIP   383       7.295   9.741  -1.052
ATOM   3500 H2   TIP   383       8.475  10.687  -1.117
ATOM   3501 O    TIP   384       3.758 -14.709  13.617
ATOM   3502 H1   TIP   384       3.519 -14.744  14.543
ATOM   3503 H2   TIP   384       4.637 -15.087  13.581
ATOM   3504 O    TIP   385     -15.039   0.596  17.923
ATOM   3505 H1   TIP   385     -14.283   0.946  18.394
ATOM   3506 H2   TIP   385     -14.766   0.582  17.006
ATOM   3507 O    TIP   386      -7.405 -28.423   7.991
ATOM   3508 H1   TIP   386      -6.718 -28.651   8.618
ATOM   3509 H2   TIP   386      -8.135 -28.123   8.533
ATOM   3510 O    TIP   387     -19.723  10.626   3.356
ATOM   3511 H1   TIP   387     -20.414  10.120   2.928
ATOM   3512 H2   TIP   387     -19.072  10.772   2.670
ATOM   3513 O    TIP   388       4.281  -5.905 -13.693
ATOM   3514 H1   TIP   388       4.123  -5.260 -13.004
ATOM   3515 H2   TIP   388       3.670  -6.616 -13.500
ATOM   3516 O    TIP   389      14.688 -20.209  16.219
ATOM   3517 H1   TIP   389      14.069 -20.835  15.844
ATOM   3518 H2   TIP   389      14.201 -19.780  16.923
ATOM   3519 O    TIP   390      25.362   7.795   5.014
ATOM   3520 H1   TIP   390      25.603   7.084   4.421
ATOM   3521 H2   TIP   390      24.878   7.366   5.720
ATOM   3522 O    TIP   391      14.722   0.431  -3.819
ATOM   3523 H1   TIP   391      15.083   1.312  -3.725
ATOM   3524 H2   TIP   391      15.317  -0.128  -3.319
ATOM   3525 O    TIP   392      10.034   1.760  -5.888
ATOM   3526 H1   TIP   392      10.831   1.447  -5.460
ATOM   3527 H2   TIP   392       9.403   1.862  -5.176
ATOM   3528 O    TIP   393       7.345  11.267  13.719
ATOM   3529 H1   TIP   393       6.958  10.610  14.297
ATOM   3530 H2   TIP   393       6.647  11.907  13.581
ATOM   3531 O    TIP   394      20.822  -2.435  -1.064
ATOM   3532 H1   TIP   394      20.407  -1.707  -0.602
ATOM   3533 H2   TIP   394      21.709  -2.128  -1.250
ATOM   3534 O    TIP   395     -14.867  -4.746 -16.539
ATOM   3535 H1   TIP   395     -15.177  -4.498 -15.668
ATOM   3536 H2   TIP   395     -14.369  -5.552 -16.397
ATOM   3537 O    TIP   396      -3.760   2.027  -3.419
ATOM   3538 H1   TIP   396      -4.077   1.402  -4.070
ATOM   3539 H2   TIP   396      -3.101   1.543  -2.922
ATOM   3540 O    TIP   397      10.965  -8.557  15.854
ATOM   3541 H1   TIP   397      10.903  -8.425  16.800
ATOM   3542 H2   TIP   397      11.092  -9.500  15.751
ATOM   3543 O    TIP   398      -8.013  -3.432  16.246
ATOM   3544 H1   TIP   398      -7.582  -4.058  16.828
ATOM   3545 H2   TIP   398      -8.224  -2.687  16.808
ATOM   3546 O    TIP   399       6.719 -19.502  -7.268
ATOM   3547 H1   TIP   399       5.779 -19.581  -7.107
ATOM   3548 H2   TIP   399       7.049 -20.399  -7.217
ATOM   3549 O    TIP   400     -19.120  -6.937   0.139
ATOM   3550 H1   TIP   400     -18.635  -7.173  -0.651
ATOM   3551 H2   TIP   400     -18.638  -7.357   0.852
ATOM   3552 O    TIP   401     -21.396  -4.914  15.723
ATOM   3553 H1   TIP   401     -20.754  -5.394  15.200
ATOM   3554 H2   TIP   401     -21.324  -4.009  15.420
ATOM   3555 O    TIP   402      -1.516 -25.901  -4.785
ATOM   3556 H1   TIP   402      -2.465 -25.843  -4.680
ATOM   3557 H2   TIP   402      -1.217 -26.376  -4.011
ATOM   3558 O    TIP   403      12.343   7.431  11.446
ATOM   3559 H1   TIP   403      12.787   7.545  12.286
ATOM   3560 H2   TIP   403      12.124   6.500  11.414
ATOM   3561 O    TIP   404     -26.734   1.998   7.575
ATOM   3562 H1   TIP   404     -25.951   2.525   7.731
ATOM   3563 H2   TIP   404     -27.041   2.272   6.711
ATOM   3564 O    TIP   405     -21.883  -8.597  12.814
ATOM   3565 H1   TIP   405     -21.732  -9.378  13.346
ATOM   3566 H2   TIP   405     -21.425  -7.897  13.279
ATOM   3567 O    TIP   406     -19.680  -5.716  20.141
ATOM   3568 H1   TIP   406     -19.629  -5.733  21.097
ATOM   3569 H2   TIP   406     -20.073  -4.868  19.936
ATOM   3570 O    TIP   407      22.468 -14.169   1.543
ATOM   3571 H1   TIP   407      22.499 -15.030   1.960
ATOM   3572 H2   TIP   407      22.284 -14.354   0.622
ATOM   3573 O    TIP   408     -11.307 -23.662  -3.995
ATOM   3574 H1   TIP   408     -11.928 -23.855  -4.697
ATOM   3575 H2   TIP   408     -11.013 -22.769  -4.173
ATOM   3576 O    TIP   409     -10.397  13.902  -6.240
ATOM   3577 H1   TIP   409     -10.114  13.343  -6.964
ATOM   3578 H2   TIP   409      -9.921  13.570  -5.479
ATOM   3579 O    TIP   410     -24.978 -25.647  12.654
ATOM   3580 H1   TIP   410     -25.476 -26.211  13.245
ATOM   3581 H2   TIP   410     -24.070 -25.740  12.939
ATOM   3582 O    TIP   411      20.485  -7.074  -3.487
ATOM   3583 H1   TIP   411      19.794  -7.635  -3.136
ATOM   3584 H2   TIP   411      21.194  -7.676  -3.712
ATOM   3585 O    TIP   412      -7.657 -26.891  -3.774
ATOM   3586 H1   TIP   412      -7.930 -27.726  -3.394
ATOM   3587 H2   TIP   412      -7.775 -26.256  -3.068
ATOM   3588 O    TIP   413      -3.190  -6.846 -12.494
ATOM   3589 H1   TIP   413      -2.694  -7.384 -13.111
ATOM   3590 H2   TIP   413      -3.271  -7.391 -11.712
ATOM   3591 O    TIP   414     -28.282 -13.125   7.209
ATOM   3592 H1   TIP   414     -28.729 -13.220   6.368
ATOM   3593 H2   TIP   414     -28.292 -14.004   7.588
ATOM   3594 O    TIP   415      15.330   2.458   4.101
ATOM   3595 H1   TIP   415      15.753   2.909   4.832
ATOM   3596 H2   TIP   415      15.707   1.579   4.110
ATOM   3597 O    TIP   416       2.356 -10.945  20.152
ATOM   3598 H1   TIP   416       1.791 -11.621  19.780
ATOM   3599 H2   TIP   416       2.820 -11.385  20.864
ATOM   3600 O    TIP   417      11.491 -25.203  -9.682
ATOM   3601 H1   TIP   417      12.342 -25.346  -9.269
ATOM   3602 H2   TIP   417      10.854 -25.400  -8.996
ATOM   3603 O    TIP   418       3.793 -12.693  17.130
ATOM   3604 H1   TIP   418       3.026 -12.587  17.692
ATOM   3605 H2   TIP   418       3.704 -12.007  16.469
ATOM   3606 O    TIP   419     -18.257 -21.576  13.757
ATOM   3607 H1   TIP   419     -18.888 -22.079  14.272
ATOM   3608 H2   TIP   419     -18.127 -22.094  12.963
ATOM   3609 O    TIP   420       4.268  10.028   9.088
ATOM   3610 H1   TIP   420       3.444  10.505   9.185
ATOM   3611 H2   TIP   420       4.436   9.659   9.955
ATOM   3612 O    TIP   421      -9.632 -12.595  18.111
ATOM   3613 H1   TIP   421      -9.629 -12.075  17.308
ATOM   3614 H2   TIP   421      -9.266 -12.013  18.776
ATOM   3615 O    TIP   422     -11.017  12.235  11.800
ATOM   3616 H1   TIP   422     -10.817  11.301  11.747
ATOM   3617 H2   TIP   422     -11.844  12.331  11.327
ATOM   3618 O    TIP   423      -6.996  29.671   2.909
ATOM   3619 H1   TIP   423      -7.032  29.969   2.000
ATOM   3620 H2   TIP   423      -6.062  29.576   3.094
ATOM   3621 O    TIP   424      -2.733  -8.802  26.238
ATOM   3622 H1   TIP   424      -3.624  -8.733  26.581
ATOM   3623 H2   TIP   424      -2.384  -9.600  26.635
ATOM   3624 O    TIP   425     -17.275  -9.955  14.585
ATOM   3625 H1   TIP   425     -16.943  -9.073  14.750
ATOM   3626 H2   TIP   425     -16.644 -10.341  13.978
ATOM   3627 O    TIP   426       7.753  -9.925  -3.682
ATOM   3628 H1   TIP   426       7.332 -10.145  -4.513
ATOM   3629 H2   TIP   426       7.061  -9.519  -3.161
ATOM   3630 O    TIP   427      -9.455  14.687  10.692
ATOM   3631 H1   TIP   427      -9.759  13.817  10.432
ATOM   3632 H2   TIP   427     -10.152  15.279  10.410
ATOM   3633 O    TIP   428     -23.102 -10.148   0.354
ATOM   3634 H1   TIP   428     -22.601  -9.685   1.026
ATOM   3635 H2   TIP   428     -23.964  -9.733   0.368
ATOM   3636 O    TIP   429     -22.387 -12.760   0.740
ATOM   3637 H1   TIP   429     -22.745 -11.883   0.609
ATOM   3638 H2   TIP   429     -21.438 -12.640   0.707
ATOM   3639 O    TIP   430       7.277 -19.707  19.606
ATOM   3640 H1   TIP   430       7.482 -20.397  20.237
ATOM   3641 H2   TIP   430       6.362 -19.859  19.373
ATOM   3642 O    TIP   431      25.527   3.635  10.198
ATOM   3643 H1   TIP   431      25.008   3.372   9.439
ATOM   3644 H2   TIP   431      25.738   2.814  10.642
ATOM   3645 O    TIP   432     -26.916 -19.378   3.739
ATOM   3646 H1   TIP   432     -26.960 -19.716   2.845
ATOM   3647 H2   TIP   432     -26.551 -20.100   4.251
ATOM   3648 O    TIP   433      -9.715   7.677  13.516
ATOM   3649 H1   TIP   433     -10.509   7.864  14.016
ATOM   3650 H2   TIP   433      -9.177   7.150  14.107
ATOM   3651 O    TIP   434       2.163  12.764   6.831
ATOM   3652 H1   TIP   434       2.685  13.566   6.840
ATOM   3653 H2   TIP   434       1.757  12.731   7.697
ATOM   3654 O    TIP   435     -29.954  -0.166  13.814
ATOM   3655 H1   TIP   435     -29.891  -0.781  13.083
ATOM   3656 H2   TIP   435     -29.121   0.306  13.804
ATOM   3657 O    TIP   436      10.647 -22.042  15.519
ATOM   3658 H1   TIP   436       9.739 -21.961  15.813
ATOM   3659 H2   TIP   436      10.619 -22.712  14.836
ATOM   3660 O    TIP   437      13.698  -3.082  -2.087
ATOM   3661 H1   TIP   437      13.192  -3.832  -2.399
ATOM   3662 H2   TIP   437      13.137  -2.325  -2.256
ATOM   3663 O    TIP   438     -12.833   2.032  -8.009
ATOM   3664 H1   TIP   438     -13.107   1.753  -8.882
ATOM   3665 H2   TIP   438     -13.182   2.919  -7.919
ATOM   3666 O    TIP   439       2.446  30.146  -4.316
ATOM   3667 H1   TIP   439       2.157  30.290  -3.415
ATOM   3668 H2   TIP   439       1.969  30.799  -4.828
ATOM   3669 O    TIP   440      15.090   8.657   0.241
ATOM   3670 H1   TIP   440      15.048   9.605   0.120
ATOM   3671 H2   TIP   440      14.430   8.469   0.907
ATOM   3672 O    TIP   441     -29.920 -30.920   6.800
ATOM   3673 H1   TIP   441     -29.033 -31.269   6.705
ATOM   3674 H2   TIP   441     -29.885 -30.059   6.383
ATOM   3675 O    TIP   442      19.409 -25.263  -3.211
ATOM   3676 H1   TIP   442      19.947 -24.836  -3.878
ATOM   3677 H2   TIP   442      19.856 -26.092  -3.037
ATOM   3678 O    TIP   443       3.670   4.447  16.617
ATOM   3679 H1   TIP   443       2.851   4.923  16.480
ATOM   3680 H2   TIP   443       4.328   4.961  16.149
ATOM   3681 O    TIP   444     -18.659 -12.142  13.461
ATOM   3682 H1   TIP   444     -19.011 -12.775  14.087
ATOM   3683 H2   TIP   444     -18.205 -11.496  14.001
ATOM   3684 O    TIP   445     -25.679 -13.732  15.427
ATOM   3685 H1   TIP   445     -25.124 -13.074  15.846
ATOM   3686 H2   TIP   445     -25.676 -13.495  14.500
ATOM   3687 O    TIP   446      16.028  -1.579  -2.475
ATOM   3688 H1   TIP   446      15.228  -2.097  -2.389
ATOM   3689 H2   TIP   446      16.175  -1.217  -1.601
ATOM   3690 O    TIP   447       8.396   0.761  16.569
ATOM   3691 H1   TIP   447       7.779   1.419  16.890
ATOM   3692 H2   TIP   447       8.082  -0.064  16.937
ATOM   3693 O    TIP   448     -22.578 -14.241   7.480
ATOM   3694 H1   TIP   448     -22.492 -14.688   8.322
ATOM   3695 H2   TIP   448     -22.133 -14.814   6.856
ATOM   3696 O    TIP   449     -10.114 -21.750  14.432
ATOM   3697 H1   TIP   449      -9.752 -22.475  14.941
ATOM   3698 H2   TIP   449      -9.944 -21.988  13.521
ATOM   3699 O    TIP   450     -23.394 -14.680  -5.804
ATOM   3700 H1   TIP   450     -23.819 -14.403  -4.993
ATOM   3701 H2   TIP   450     -22.672 -15.239  -5.519
ATOM   3702 O    TIP   451      -5.934   6.115  14.626
ATOM   3703 H1   TIP   451      -5.718   5.703  15.463
ATOM   3704 H2   TIP   451      -5.264   6.789  14.510
ATOM   3705 O    TIP   452     -17.793 -28.271  13.929
ATOM   3706 H1   TIP   452     -16.970 -28.392  14.402
ATOM   3707 H2   TIP   452     -17.527 -28.015  13.045
ATOM   3708 O    TIP   453      -5.994   9.244  -8.240
ATOM   3709 H1   TIP   453      -6.530   9.843  -7.721
ATOM   3710 H2   TIP   453      -5.303   9.796  -8.606
ATOM   3711 O    TIP   454       8.209  -1.820  17.422
ATOM   3712 H1   TIP   454       9.095  -2.179  17.384
ATOM   3713 H2   TIP   454       7.654  -2.510  17.059
ATOM   3714 O    TIP   455      17.894  -2.257  14.828
ATOM   3715 H1   TIP   455      17.107  -2.218  15.372
ATOM   3716 H2   TIP   455      17.569  -2.189  13.931
ATOM   3717 O    TIP   456      16.301  15.936  -0.281
ATOM   3718 H1   TIP   456      17.052  16.187  -0.820
ATOM   3719 H2   TIP   456      16.516  16.257   0.595
ATOM   3720 O    TIP   457      -7.335 -22.769 -14.131
ATOM   3721 H1   TIP   457      -6.848 -22.353 -13.420
ATOM   3722 H2   TIP   457      -7.716 -22.039 -14.620
ATOM   3723 O    TIP   458      27.876  -9.092  11.029
ATOM   3724 H1   TIP   458      28.647  -8.578  11.266
ATOM   3725 H2   TIP   458      27.135  -8.526  11.241
ATOM   3726 O    TIP   459      -9.128 -10.785  24.613
ATOM   3727 H1   TIP   459      -8.751  -9.917  24.468
ATOM   3728 H2   TIP   459      -9.169 -11.178  23.741
ATOM   3729 O    TIP   460     -21.228 -12.765  23.239
ATOM   3730 H1   TIP   460     -22.021 -13.300  23.254
ATOM   3731 H2   TIP   460     -20.982 -12.674  24.160
ATOM   3732 O    TIP   461      -2.130 -13.666 -10.320
ATOM   3733 H1   TIP   461      -2.941 -14.033 -10.670
ATOM   3734 H2   TIP   461      -2.384 -13.275  -9.484
ATOM   3735 O    TIP   462      25.355  -5.670   1.870
ATOM   3736 H1   TIP   462      24.697  -6.365   1.852
ATOM   3737 H2   TIP   462      24.858  -4.864   1.736
ATOM   3738 O    TIP   463     -21.635 -15.505   4.411
ATOM   3739 H1   TIP   463     -22.385 -15.920   4.837
ATOM   3740 H2   TIP   463     -20.942 -15.525   5.070
ATOM   3741 O    TIP   464      20.262  -9.841   6.990
ATOM   3742 H1   TIP   464      19.951 -10.712   6.747
ATOM   3743 H2   TIP   464      21.194  -9.960   7.172
ATOM   3744 O    TIP   465     -16.275   3.468  18.452
ATOM   3745 H1   TIP   465     -17.204   3.304  18.613
ATOM   3746 H2   TIP   465     -15.895   2.598  18.333
ATOM   3747 O    TIP   466      -5.276 -21.301  -2.521
ATOM   3748 H1   TIP   466      -5.335 -20.399  -2.208
ATOM   3749 H2   TIP   466      -4.672 -21.260  -3.262
ATOM   3750 O    TIP   467     -18.300  -4.562  -6.975
ATOM   3751 H1   TIP   467     -18.847  -5.346  -7.010
ATOM   3752 H2   TIP   467     -18.563  -4.050  -7.739
ATOM   3753 O    TIP   468      14.333   3.972  -5.672
ATOM   3754 H1   TIP   468      14.427   3.155  -5.183
ATOM   3755 H2   TIP   468      14.410   4.659  -5.010
ATOM   3756 O    TIP   469      -0.338   9.118  11.619
ATOM   3757 H1   TIP   469      -0.746   8.391  12.089
ATOM   3758 H2   TIP   469      -1.069   9.583  11.212
ATOM   3759 O    TIP   470     -16.297 -27.001   7.661
ATOM   3760 H1   TIP   470     -16.513 -26.165   7.247
ATOM   3761 H2   TIP   470     -16.598 -26.906   8.565
ATOM   3762 O    TIP   471       4.303 -10.592 -12.164
ATOM   3763 H1   TIP   471       3.618 -10.154 -11.659
ATOM   3764 H2   TIP   471       4.440 -10.027 -12.925
ATOM   3765 O    TIP   472     -17.747 -22.147  18.239
ATOM   3766 H1   TIP   472     -17.478 -21.439  17.653
ATOM   3767 H2   TIP   472     -16.927 -22.491  18.593
ATOM   3768 O    TIP   473      -8.167  -5.717  13.051
ATOM   3769 H1   TIP   473      -7.956  -6.624  12.833
ATOM   3770 H2   TIP   473      -7.421  -5.414  13.568
ATOM   3771 O    TIP   474     -16.516   9.854   1.614
ATOM   3772 H1   TIP   474     -16.511  10.689   2.082
ATOM   3773 H2   TIP   474     -16.092  10.046   0.777
ATOM   3774 O    TIP   475      14.674  -8.851  -5.328
ATOM   3775 H1   TIP   475      14.975  -9.302  -4.539
ATOM   3776 H2   TIP   475      13.745  -8.685  -5.170
ATOM   3777 O    TIP   476      -2.776 -22.972  19.118
ATOM   3778 H1   TIP   476      -2.446 -23.015  18.220
ATOM   3779 H2   TIP   476      -2.919 -22.039  19.276
ATOM   3780 O    TIP   477      -4.667  14.310   0.321
ATOM   3781 H1   TIP   477      -5.347  14.809  -0.132
ATOM   3782 H2   TIP   477      -4.243  13.801  -0.370
ATOM   3783 O    TIP   478      10.579 -11.282  19.177
ATOM   3784 H1   TIP   478      10.958 -11.348  20.053
ATOM   3785 H2   TIP   478       9.842 -11.893  19.187
ATOM   3786 O    TIP   479      -6.343 -18.807  -4.344
ATOM   3787 H1   TIP   479      -5.672 -18.143  -4.501
ATOM   3788 H2   TIP   479      -6.273 -19.004  -3.411
ATOM   3789 O    TIP   480      15.937   5.431   5.508
ATOM   3790 H1   TIP   480      15.053   5.653   5.215
ATOM   3791 H2   TIP   480      15.803   4.862   6.266
ATOM   3792 O    TIP   481     -24.109 -11.728  16.659
ATOM   3793 H1   TIP   481     -23.172 -11.911  16.722
ATOM   3794 H2   TIP   481     -24.454 -11.937  17.527
ATOM   3795 O    TIP   482     -13.044  -5.967  -6.498
ATOM   3796 H1   TIP   482     -12.945  -5.324  -5.797
ATOM   3797 H2   TIP   482     -13.990  -6.075  -6.594
ATOM   3798 O    TIP   483       4.580   5.250  -4.447
ATOM   3799 H1   TIP   483       4.307   4.558  -5.049
ATOM   3800 H2   TIP   483       5.499   5.407  -4.662
ATOM   3801 O    TIP   484       8.669 -24.350  17.784
ATOM   3802 H1   TIP   484       8.001 -24.518  18.448
ATOM   3803 H2   TIP   484       9.264 -25.096  17.847
ATOM   3804 O    TIP   485      20.271   1.983  -1.520
ATOM   3805 H1   TIP   485      20.909   1.757  -2.197
ATOM   3806 H2   TIP   485      20.549   1.485  -0.752
ATOM   3807 O    TIP   486     -19.629 -26.935   6.713
ATOM   3808 H1   TIP   486     -19.947 -26.035   6.644
ATOM   3809 H2   TIP   486     -18.715 -26.889   6.434
ATOM   3810 O    TIP   487       1.567 -15.842  18.132
ATOM   3811 H1   TIP   487       1.260 -16.355  18.879
ATOM   3812 H2   TIP   487       1.998 -15.082  18.523
ATOM   3813 O    TIP   488      19.483 -16.364   9.204
ATOM   3814 H1   TIP   488      20.166 -15.762   8.911
ATOM   3815 H2   TIP   488      19.929 -16.962   9.803
ATOM   3816 O    TIP   489      -9.044 -16.149  21.704
ATOM   3817 H1   TIP   489      -8.403 -16.813  21.957
ATOM   3818 H2   TIP   489      -9.818 -16.350  22.229
ATOM   3819 O    TIP   490      -0.049  16.449   3.948
ATOM   3820 H1   TIP   490      -0.676  17.056   3.555
ATOM   3821 H2   TIP   490      -0.102  15.663   3.406
ATOM   3822 O    TIP   491       5.219   4.894   1.408
ATOM   3823 H1   TIP   491       4.995   5.369   2.208
ATOM   3824 H2   TIP   491       5.279   3.978   1.681
ATOM   3825 O    TIP   492      15.597  26.489  16.410
ATOM   3826 H1   TIP   492      15.463  27.406  16.647
ATOM   3827 H2   TIP   492      14.749  26.200  16.076
ATOM   3828 O    TIP   493      -7.749 -12.004 -15.157
ATOM   3829 H1   TIP   493      -8.042 -12.368 -15.992
ATOM   3830 H2   TIP   493      -6.914 -12.440 -14.984
ATOM   3831 O    TIP   494      13.814 -19.896  -2.953
ATOM   3832 H1   TIP   494      12.889 -20.083  -2.793
ATOM   3833 H2   TIP   494      13.836 -19.528  -3.836
ATOM   3834 O    TIP   495     -16.749  -0.745 -16.700
ATOM   3835 H1   TIP   495     -16.440  -1.321 -17.400
ATOM   3836 H2   TIP   495     -17.684  -0.637 -16.872
ATOM   3837 O    TIP   496       8.057   6.686  -3.491
ATOM   3838 H1   TIP   496       7.688   6.326  -4.297
ATOM   3839 H2   TIP   496       8.518   5.950  -3.088
ATOM   3840 O    TIP   497      -8.888   9.479   5.490
ATOM   3841 H1   TIP   497      -9.550   9.880   4.929
ATOM   3842 H2   TIP   497      -8.935   8.545   5.289
ATOM   3843 O    TIP   498      -5.729 -28.875  10.288
ATOM   3844 H1   TIP   498      -5.937 -28.889  11.222
ATOM   3845 H2   TIP   498      -4.803 -28.635  10.251
ATOM   3846 O    TIP   499       1.534  -6.131 -10.022
ATOM   3847 H1   TIP   499       0.957  -6.854 -10.265
ATOM   3848 H2   TIP   499       1.112  -5.731  -9.263
ATOM   3849 O    TIP   500      -4.685  -6.196  -3.801
ATOM   3850 H1   TIP   500      -5.028  -6.282  -4.690
ATOM   3851 H2   TIP   500      -5.447  -5.969  -3.269
ATOM   3852 O    TIP   501      15.229   1.752  16.818
ATOM   3853 H1   TIP   501      16.117   1.429  16.664
ATOM   3854 H2   TIP   501      15.188   1.903  17.762
ATOM   3855 O    TIP   502      16.396   8.443  10.017
ATOM   3856 H1   TIP   502      15.896   8.587   9.214
ATOM   3857 H2   TIP   502      15.745   8.493  10.717
ATOM   3858 O    TIP   503       1.183  10.952   2.494
ATOM   3859 H1   TIP   503       1.050  11.521   3.252
ATOM   3860 H2   TIP   503       0.475  10.310   2.548
ATOM   3861 O    TIP   504      -9.547 -24.512  14.727
ATOM   3862 H1   TIP   504     -10.037 -24.408  13.912
ATOM   3863 H2   TIP   504     -10.004 -25.211  15.195
ATOM   3864 O    TIP   505      12.896  -2.866  20.850
ATOM   3865 H1   TIP   505      13.686  -2.326  20.880
ATOM   3866 H2   TIP   505      13.210  -3.759  20.989
ATOM   3867 O    TIP   506      -4.199 -20.529  22.477
ATOM   3868 H1   TIP   506      -4.314 -19.806  23.094
ATOM   3869 H2   TIP   506      -3.724 -21.196  22.974
ATOM   3870 O    TIP   507     -11.897  28.002   0.437
ATOM   3871 H1   TIP   507     -11.139  27.427   0.339
ATOM   3872 H2   TIP   507     -11.939  28.188   1.375
ATOM   3873 O    TIP   508      -6.487 -29.471  12.943
ATOM   3874 H1   TIP   508      -6.418 -30.328  13.363
ATOM   3875 H2   TIP   508      -7.350 -29.475  12.530
ATOM   3876 O    TIP   509      14.029 -24.695  -0.576
ATOM   3877 H1   TIP   509      14.894 -24.611  -0.977
ATOM   3878 H2   TIP   509      13.522 -25.209  -1.205
ATOM   3879 O    TIP   510      23.909 -12.626  14.685
ATOM   3880 H1   TIP   510      23.048 -12.563  15.099
ATOM   3881 H2   TIP   510      24.530 -12.473  15.397
ATOM   3882 O    TIP   511      -7.587 -19.241 -12.699
ATOM   3883 H1   TIP   511      -7.773 -18.302 -12.669
ATOM   3884 H2   TIP   511      -7.207 -19.383 -13.566
ATOM   3885 O    TIP   512      -5.183 -18.855  -7.490
ATOM   3886 H1   TIP   512      -5.261 -19.464  -6.756
ATOM   3887 H2   TIP   512      -5.757 -19.216  -8.165
ATOM   3888 O    TIP   513     -15.959   7.358   7.536
ATOM   3889 H1   TIP   513     -16.275   8.255   7.641
ATOM   3890 H2   TIP   513     -15.678   7.307   6.622
ATOM   3891 O    TIP   514      18.388   1.963  11.831
ATOM   3892 H1   TIP   514      18.931   2.217  11.085
ATOM   3893 H2   TIP   514      17.956   2.773  12.100
ATOM   3894 O    TIP   515      -1.415  -6.342  21.275
ATOM   3895 H1   TIP   515      -1.384  -5.408  21.481
ATOM   3896 H2   TIP   515      -0.560  -6.677  21.543
ATOM   3897 O    TIP   516     -20.008 -19.079  -1.723
ATOM   3898 H1   TIP   516     -19.061 -19.179  -1.813
ATOM   3899 H2   TIP   516     -20.346 -19.974  -1.723
ATOM   3900 O    TIP   517      -3.391  -8.234  20.635
ATOM   3901 H1   TIP   517      -3.606  -8.430  21.547
ATOM   3902 H2   TIP   517      -2.720  -7.553  20.688
ATOM   3903 O    TIP   518      14.858  27.994  -4.478
ATOM   3904 H1   TIP   518      14.372  27.278  -4.068
ATOM   3905 H2   TIP   518      15.704  27.996  -4.031
ATOM   3906 O    TIP   519       1.040 -26.353  23.402
ATOM   3907 H1   TIP   519       0.684 -25.465  23.379
ATOM   3908 H2   TIP   519       1.424 -26.435  24.275
ATOM   3909 O    TIP   520      -5.493   2.922  13.989
ATOM   3910 H1   TIP   520      -5.469   3.467  14.776
ATOM   3911 H2   TIP   520      -6.225   2.323  14.133
ATOM   3912 O    TIP   521      12.951  10.293  -3.962
ATOM   3913 H1   TIP   521      13.083   9.621  -3.294
ATOM   3914 H2   TIP   521      13.160   9.856  -4.787
ATOM   3915 O    TIP   522     -20.294  -6.615  13.841
ATOM   3916 H1   TIP   522     -19.360  -6.813  13.764
ATOM   3917 H2   TIP   522     -20.463  -5.979  13.146
ATOM   3918 O    TIP   523     -13.247 -16.576  -9.290
ATOM   3919 H1   TIP   523     -13.994 -16.566  -8.692
ATOM   3920 H2   TIP   523     -13.054 -15.652  -9.450
ATOM   3921 O    TIP   524       0.372  22.913   0.620
ATOM   3922 H1   TIP   524      -0.277  23.526   0.965
ATOM   3923 H2   TIP   524       1.142  23.040   1.174
ATOM   3924 O    TIP   525       9.287 -30.482  -3.620
ATOM   3925 H1   TIP   525       8.878 -29.759  -4.095
ATOM   3926 H2   TIP   525       9.884 -30.057  -3.004
ATOM   3927 O    TIP   526       8.141 -17.411  18.136
ATOM   3928 H1   TIP   526       7.337 -16.891  18.144
ATOM   3929 H2   TIP   526       7.926 -18.194  18.643
ATOM   3930 O    TIP   527     -13.329   9.679   2.111
ATOM   3931 H1   TIP   527     -13.134   9.679   1.174
ATOM   3932 H2   TIP   527     -13.246   8.763   2.374
ATOM   3933 O    TIP   528     -17.506 -26.378  -6.998
ATOM   3934 H1   TIP   528     -17.768 -26.503  -6.086
ATOM   3935 H2   TIP   528     -18.204 -25.845  -7.378
ATOM   3936 O    TIP   529      13.028 -23.311   7.545
ATOM   3937 H1   TIP   529      13.090 -24.265   7.501
ATOM   3938 H2   TIP   529      13.905 -23.002   7.317
ATOM   3939 O    TIP   530      19.226 -28.136  -3.885
ATOM   3940 H1   TIP   530      20.011 -28.522  -3.497
ATOM   3941 H2   TIP   530      18.743 -28.880  -4.243
ATOM   3942 O    TIP   531      11.530   6.232  14.465
ATOM   3943 H1   TIP   531      12.129   6.751  15.001
ATOM   3944 H2   TIP   531      10.798   6.031  15.047
ATOM   3945 O    TIP   532      -8.497  30.073  16.126
ATOM   3946 H1   TIP   532      -8.850  29.190  16.020
ATOM   3947 H2   TIP   532      -9.269  30.633  16.205
ATOM   3948 O    TIP   533      10.455  -1.605  -4.356
ATOM   3949 H1   TIP   533       9.647  -1.095  -4.394
ATOM   3950 H2   TIP   533      10.617  -1.730  -3.421
ATOM   3951 O    TIP   534       5.091  24.789  17.714
ATOM   3952 H1   TIP   534       5.451  24.406  18.514
ATOM   3953 H2   TIP   534       5.056  24.060  17.094
ATOM   3954 O    TIP   535      21.576  -5.579  -0.349
ATOM   3955 H1   TIP   535      21.368  -6.513  -0.362
ATOM   3956 H2   TIP   535      22.402  -5.510  -0.828
ATOM   3957 O    TIP   536      17.081  22.359  15.965
ATOM   3958 H1   TIP   536      17.778  22.313  15.309
ATOM   3959 H2   TIP   536      17.527  22.614  16.772
ATOM   3960 O    TIP   537     -24.889 -12.842  27.403
ATOM   3961 H1   TIP   537     -25.078 -12.258  28.137
ATOM   3962 H2   TIP   537     -25.237 -13.691  27.675
ATOM   3963 O    TIP   538     -10.435 -30.985  -2.467
ATOM   3964 H1   TIP   538     -10.410 -31.405  -3.326
ATOM   3965 H2   TIP   538     -11.198 -31.369  -2.034
ATOM   3966 O    TIP   539      -3.031  29.940   6.806
ATOM   3967 H1   TIP   539      -2.539  29.572   7.540
ATOM   3968 H2   TIP   539      -2.593  29.597   6.027
ATOM   3969 O    TIP   540      20.300  -2.390  16.205
ATOM   3970 H1   TIP   540      19.546  -2.600  15.654
ATOM   3971 H2   TIP   540      20.916  -1.957  15.614
ATOM   3972 O    TIP   541       5.334   6.713   3.470
ATOM   3973 H1   TIP   541       5.995   6.991   4.104
ATOM   3974 H2   TIP   541       4.523   7.118   3.774
ATOM   3975 O    TIP   542      17.528  -0.567  -0.102
ATOM   3976 H1   TIP   542      17.420   0.300  -0.494
ATOM   3977 H2   TIP   542      17.326  -0.439   0.824
ATOM   3978 O    TIP   543       3.007  11.939  11.001
ATOM   3979 H1   TIP   543       3.572  12.470  10.442
ATOM   3980 H2   TIP   543       2.120  12.239  10.803
ATOM   3981 O    TIP   544      19.492   0.113   3.029
ATOM   3982 H1   TIP   544      19.339  -0.673   3.553
ATOM   3983 H2   TIP   544      19.830   0.756   3.652
ATOM   3984 O    TIP   545       5.396  26.493   9.211
ATOM   3985 H1   TIP   545       5.046  25.879   8.566
ATOM   3986 H2   TIP   545       6.110  26.017   9.634
ATOM   3987 O    TIP   546      21.248 -22.062   5.959
ATOM   3988 H1   TIP   546      21.457 -22.236   6.877
ATOM   3989 H2   TIP   546      20.635 -22.756   5.717
ATOM   3990 O    TIP   547      -8.044  30.555   9.559
ATOM   3991 H1   TIP   547      -8.184  29.613   9.471
ATOM   3992 H2   TIP   547      -7.250  30.729   9.053
ATOM   3993 O    TIP   548     -18.555   4.221   6.198
ATOM   3994 H1   TIP   548     -18.349   3.290   6.281
ATOM   3995 H2   TIP   548     -18.509   4.395   5.258
ATOM   3996 O    TIP   549      -6.802 -25.522  13.123
ATOM   3997 H1   TIP   549      -6.386 -24.683  12.927
ATOM   3998 H2   TIP   549      -7.654 -25.475  12.689
ATOM   3999 O    TIP   550      14.727  -5.746  17.784
ATOM   4000 H1   TIP   550      14.935  -6.032  18.673
ATOM   4001 H2   TIP   550      14.397  -6.532  17.349
ATOM   4002 O    TIP   551      12.294 -16.240  -7.263
ATOM   4003 H1   TIP   551      11.557 -16.623  -6.788
ATOM   4004 H2   TIP   551      12.968 -16.110  -6.597
ATOM   4005 O    TIP   552       4.175   3.093  -6.131
ATOM   4006 H1   TIP   552       5.053   2.875  -5.818
ATOM   4007 H2   TIP   552       3.832   2.270  -6.478
ATOM   4008 O    TIP   553     -29.430 -11.512   4.371
ATOM   4009 H1   TIP   553     -29.615 -11.233   3.475
ATOM   4010 H2   TIP   553     -29.191 -10.707   4.830
ATOM   4011 O    TIP   554      -7.792   2.029  15.111
ATOM   4012 H1   TIP   554      -7.961   1.223  15.599
ATOM   4013 H2   TIP   554      -8.655   2.316  14.814
ATOM   4014 O    TIP   555     -12.704  11.052   6.559
ATOM   4015 H1   TIP   555     -13.451  10.453   6.560
ATOM   4016 H2   TIP   555     -12.544  11.238   7.484
ATOM   4017 O    TIP   556      22.473   9.735  11.775
ATOM   4018 H1   TIP   556      22.648   9.127  12.494
ATOM   4019 H2   TIP   556      22.513   9.193  10.987
ATOM   4020 O    TIP   557      -2.515 -25.660 -16.364
ATOM   4021 H1   TIP   557      -1.721 -26.106 -16.070
ATOM   4022 H2   TIP   557      -2.405 -24.755 -16.074
ATOM   4023 O    TIP   558      14.036  -4.424  -4.927
ATOM   4024 H1   TIP   558      13.419  -4.900  -4.372
ATOM   4025 H2   TIP   558      14.144  -4.979  -5.699
ATOM   4026 O    TIP   559      -8.369 -24.323  -7.707
ATOM   4027 H1   TIP   559      -8.529 -24.314  -6.764
ATOM   4028 H2   TIP   559      -9.173 -24.680  -8.084
ATOM   4029 O    TIP   560       4.368  -8.979 -14.653
ATOM   4030 H1   TIP   560       3.923  -8.180 -14.371
ATOM   4031 H2   TIP   560       3.729  -9.427 -15.206
ATOM   4032 O    TIP   561      -0.056  -0.219  14.489
ATOM   4033 H1   TIP   561      -0.697  -0.101  15.190
ATOM   4034 H2   TIP   561      -0.505   0.082  13.699
ATOM   4035 O    TIP   562      18.078   9.655  16.333
ATOM   4036 H1   TIP   562      17.985   8.948  15.695
ATOM   4037 H2   TIP   562      18.869  10.121  16.062
ATOM   4038 O    TIP   563     -25.943  -4.659  20.654
ATOM   4039 H1   TIP   563     -25.790  -5.574  20.420
ATOM   4040 H2   TIP   563     -25.244  -4.448  21.273
ATOM   4041 O    TIP   564      11.954 -20.270  12.673
ATOM   4042 H1   TIP   564      12.830 -20.646  12.755
ATOM   4043 H2   TIP   564      11.415 -20.988  12.341
ATOM   4044 O    TIP   565     -24.085 -25.610   1.095
ATOM   4045 H1   TIP   565     -24.627 -26.255   1.549
ATOM   4046 H2   TIP   565     -23.288 -25.552   1.621
ATOM   4047 O    TIP   566      12.549 -21.196  -6.550
ATOM   4048 H1   TIP   566      13.251 -21.499  -5.975
ATOM   4049 H2   TIP   566      12.560 -20.243  -6.461
ATOM   4050 O    TIP   567     -24.543  -3.080   6.183
ATOM   4051 H1   TIP   567     -24.815  -2.932   5.278
ATOM   4052 H2   TIP   567     -24.722  -2.251   6.627
ATOM   4053 O    TIP   568      -7.157  15.969   4.248
ATOM   4054 H1   TIP   568      -7.237  15.463   3.439
ATOM   4055 H2   TIP   568      -7.927  16.537   4.254
ATOM   4056 O    TIP   569       8.736 -27.923  -5.560
ATOM   4057 H1   TIP   569       8.557 -28.427  -6.354
ATOM   4058 H2   TIP   569       7.893 -27.871  -5.111
ATOM   4059 O    TIP   570     -10.025  -1.815  -5.380
ATOM   4060 H1   TIP   570     -10.390  -1.130  -4.821
ATOM   4061 H2   TIP   570      -9.296  -2.174  -4.875
ATOM   4062 O    TIP   571     -21.059 -21.564  -1.709
ATOM   4063 H1   TIP   571     -21.949 -21.911  -1.650
ATOM   4064 H2   TIP   571     -20.628 -22.119  -2.359
ATOM   4065 O    TIP   572      10.077 -26.940  18.468
ATOM   4066 H1   TIP   572       9.423 -27.341  17.896
ATOM   4067 H2   TIP   572      10.918 -27.192  18.087
ATOM   4068 O    TIP   573      -8.451 -17.142  -5.309
ATOM   4069 H1   TIP   573      -8.400 -16.675  -4.476
ATOM   4070 H2   TIP   573      -7.568 -17.485  -5.447
ATOM   4071 O    TIP   574       5.015  30.056   7.214
ATOM   4072 H1   TIP   574       4.993  29.209   6.768
ATOM   4073 H2   TIP   574       5.936  30.185   7.440
ATOM   4074 O    TIP   575     -17.809  -7.431  -2.117
ATOM   4075 H1   TIP   575     -17.956  -7.941  -2.914
ATOM   4076 H2   TIP   575     -17.260  -6.699  -2.398
ATOM   4077 O    TIP   576      -3.560  17.048   8.874
ATOM   4078 H1   TIP   576      -4.336  16.571   8.580
ATOM   4079 H2   TIP   576      -2.931  16.948   8.160
ATOM   4080 O    TIP   577      11.436 -11.723  -6.233
ATOM   4081 H1   TIP   577      10.532 -11.920  -6.477
ATOM   4082 H2   TIP   577      11.966 -12.245  -6.836
ATOM   4083 O    TIP   578       7.449   5.910  10.433
ATOM   4084 H1   TIP   578       7.973   5.615  11.177
ATOM   4085 H2   TIP   578       8.036   5.836   9.681
ATOM   4086 O    TIP   579       2.945  -3.509  16.705
ATOM   4087 H1   TIP   579       2.406  -3.380  15.925
ATOM   4088 H2   TIP   579       2.565  -2.924  17.360
ATOM   4089 O    TIP   580      20.825   6.321   3.426
ATOM   4090 H1   TIP   580      20.860   6.261   2.472
ATOM   4091 H2   TIP   580      20.419   7.170   3.599
ATOM   4092 O    TIP   581      -9.641 -11.084  -8.853
ATOM   4093 H1   TIP   581     -10.477 -11.106  -9.320
ATOM   4094 H2   TIP   581      -9.043 -10.638  -9.453
ATOM   4095 O    TIP   582      -2.121  -6.243  24.773
ATOM   4096 H1   TIP   582      -2.237  -6.944  25.415
ATOM   4097 H2   TIP   582      -1.259  -6.406  24.391
ATOM   4098 O    TIP   583     -20.411 -24.630  13.757
ATOM   4099 H1   TIP   583     -21.191 -24.379  14.251
ATOM   4100 H2   TIP   583     -20.401 -24.037  13.005
ATOM   4101 O    TIP   584     -25.002 -13.373   6.560
ATOM   4102 H1   TIP   584     -24.055 -13.462   6.663
ATOM   4103 H2   TIP   584     -25.372 -13.975   7.205
ATOM   4104 O    TIP   585     -19.408 -14.269  14.987
ATOM   4105 H1   TIP   585     -18.774 -14.917  15.294
ATOM   4106 H2   TIP   585     -20.262 -14.660  15.176
ATOM   4107 O    TIP   586      -2.808   3.488  13.594
ATOM   4108 H1   TIP   586      -3.713   3.260  13.808
ATOM   4109 H2   TIP   586      -2.570   4.157  14.237
ATOM   4110 O    TIP   587      14.487  14.133   7.488
ATOM   4111 H1   TIP   587      14.760  13.532   6.795
ATOM   4112 H2   TIP   587      13.908  13.613   8.044
ATOM   4113 O    TIP   588       3.430 -27.250  -4.730
ATOM   4114 H1   TIP   588       4.086 -26.619  -4.434
ATOM   4115 H2   TIP   588       2.650 -26.723  -4.901
ATOM   4116 O    TIP   589      19.910  29.048  28.534
ATOM   4117 H1   TIP   589      20.027  29.992  28.635
ATOM   4118 H2   TIP   589      20.218  28.861  27.647
ATOM   4119 O    TIP   590       8.262  19.624   1.889
ATOM   4120 H1   TIP   590       7.518  19.638   1.286
ATOM   4121 H2   TIP   590       8.804  18.897   1.585
ATOM   4122 O    TIP   591     -20.389  -5.365  -3.797
ATOM   4123 H1   TIP   591     -19.756  -6.054  -3.998
ATOM   4124 H2   TIP   591     -19.930  -4.550  -3.999
ATOM   4125 O    TIP   592      22.921 -28.588  -5.360
ATOM   4126 H1   TIP   592      23.638 -27.964  -5.249
ATOM   4127 H2   TIP   592      22.248 -28.293  -4.747
ATOM   4128 O    TIP   593      -8.791 -13.671 -10.613
ATOM   4129 H1   TIP   593      -9.191 -13.079  -9.977
ATOM   4130 H2   TIP   593      -9.273 -14.492 -10.515
ATOM   4131 O    TIP   594     -14.861   7.042   4.838
ATOM   4132 H1   TIP   594     -15.513   7.288   4.181
ATOM   4133 H2   TIP   594     -14.023   7.104   4.380
ATOM   4134 O    TIP   595     -26.570  -8.494  15.367
ATOM   4135 H1   TIP   595     -25.643  -8.660  15.193
ATOM   4136 H2   TIP   595     -26.623  -8.402  16.318
ATOM   4137 O    TIP   596     -23.712 -17.197   5.458
ATOM   4138 H1   TIP   596     -24.546 -16.806   5.200
ATOM   4139 H2   TIP   596     -23.761 -17.260   6.412
ATOM   4140 O    TIP   597      14.660  11.408  -0.027
ATOM   4141 H1   TIP   597      15.078  11.975  -0.675
ATOM   4142 H2   TIP   597      14.525  11.972   0.734
ATOM   4143 O    TIP   598      -3.065  28.019   3.175
ATOM   4144 H1   TIP   598      -2.874  27.615   4.021
ATOM   4145 H2   TIP   598      -2.397  27.669   2.585
ATOM   4146 O    TIP   599      -3.177  20.370   2.344
ATOM   4147 H1   TIP   599      -3.767  21.073   2.074
ATOM   4148 H2   TIP   599      -3.662  19.895   3.018
ATOM   4149 O    TIP   600       0.198 -24.943  18.053
ATOM   4150 H1   TIP   600       0.402 -25.709  18.589
ATOM   4151 H2   TIP   600      -0.136 -25.306  17.233
ATOM   4152 O    TIP   601      22.975  -6.986  20.545
ATOM   4153 H1   TIP   601      23.062  -6.872  19.599
ATOM   4154 H2   TIP   601      22.036  -6.902  20.712
ATOM   4155 O    TIP   602      -9.787  12.690   6.073
ATOM   4156 H1   TIP   602      -9.577  12.245   5.252
ATOM   4157 H2   TIP   602     -10.741  12.643   6.135
ATOM   4158 O    TIP   603      -7.955  -3.288  -4.174
ATOM   4159 H1   TIP   603      -7.960  -3.883  -4.924
ATOM   4160 H2   TIP   603      -7.347  -3.688  -3.554
ATOM   4161 O    TIP   604      10.587 -16.095  -9.554
ATOM   4162 H1   TIP   604      10.060 -16.618  -8.951
ATOM   4163 H2   TIP   604      11.281 -15.725  -9.009
ATOM   4164 O    TIP   605      10.318  14.252   9.337
ATOM   4165 H1   TIP   605      10.445  13.572   8.676
ATOM   4166 H2   TIP   605      10.950  14.932   9.108
ATOM   4167 O    TIP   606      -7.364 -22.077  11.540
ATOM   4168 H1   TIP   606      -8.116 -22.535  11.914
ATOM   4169 H2   TIP   606      -7.498 -22.124  10.594
ATOM   4170 O    TIP   607      30.861   9.552  15.642
ATOM   4171 H1   TIP   607      31.126  10.208  14.998
ATOM   4172 H2   TIP   607      29.910   9.639  15.696
ATOM   4173 O    TIP   608      22.576   7.871   9.802
ATOM   4174 H1   TIP   608      21.881   7.219   9.712
ATOM   4175 H2   TIP   608      23.368   7.359   9.961
ATOM   4176 O    TIP   609       3.909   7.032  -2.242
ATOM   4177 H1   TIP   609       4.126   6.616  -3.076
ATOM   4178 H2   TIP   609       4.105   6.367  -1.583
ATOM   4179 O    TIP   610     -24.337   8.040  16.671
ATOM   4180 H1   TIP   610     -23.390   7.899  16.652
ATOM   4181 H2   TIP   610     -24.653   7.461  17.364
ATOM   4182 O    TIP   611      21.061   4.319  15.074
ATOM   4183 H1   TIP   611      20.663   5.077  15.502
ATOM   4184 H2   TIP   611      21.903   4.208  15.516
ATOM   4185 O    TIP   612     -26.132   5.076  14.048
ATOM   4186 H1   TIP   612     -26.270   5.636  14.811
ATOM   4187 H2   TIP   612     -27.000   4.729  13.844
ATOM   4188 O    TIP   613      -7.445 -15.754 -16.091
ATOM   4189 H1   TIP   613      -8.232 -15.949 -15.583
ATOM   4190 H2   TIP   613      -6.833 -15.383 -15.455
ATOM   4191 O    TIP   614       3.796 -15.205  16.248
ATOM   4192 H1   TIP   614       3.683 -14.320  16.594
ATOM   4193 H2   TIP   614       3.108 -15.719  16.671
ATOM   4194 O    TIP   615     -18.853   1.723  18.814
ATOM   4195 H1   TIP   615     -18.927   2.397  18.139
ATOM   4196 H2   TIP   615     -19.461   1.038  18.539
ATOM   4197 O    TIP   616       6.171  23.328   3.803
ATOM   4198 H1   TIP   616       5.451  23.341   3.173
ATOM   4199 H2   TIP   616       5.743  23.374   4.658
ATOM   4200 O    TIP   617      17.174  -5.673  -7.353
ATOM   4201 H1   TIP   617      16.234  -5.850  -7.367
ATOM   4202 H2   TIP   617      17.422  -5.617  -8.276
ATOM   4203 O    TIP   618       8.711 -10.223  25.722
ATOM   4204 H1   TIP   618       9.529 -10.591  25.388
ATOM   4205 H2   TIP   618       8.618  -9.389  25.261
ATOM   4206 O    TIP   619      22.626 -10.114 -10.520
ATOM   4207 H1   TIP   619      22.533 -10.673 -11.291
ATOM   4208 H2   TIP   619      22.297 -10.646  -9.796
ATOM   4209 O    TIP   620      24.083  -3.839   9.019
ATOM   4210 H1   TIP   620      24.526  -3.269   8.391
ATOM   4211 H2   TIP   620      23.954  -3.291   9.793
ATOM   4212 O    TIP   621      -1.330   6.962  13.303
ATOM   4213 H1   TIP   621      -0.456   7.022  13.689
ATOM   4214 H2   TIP   621      -1.810   6.374  13.886
ATOM   4215 O    TIP   622      15.265 -20.188   8.694
ATOM   4216 H1   TIP   622      16.174 -20.141   8.397
ATOM   4217 H2   TIP   622      14.901 -19.327   8.489
ATOM   4218 O    TIP   623     -23.560 -20.259  -4.048
ATOM   4219 H1   TIP   623     -23.547 -21.201  -3.880
ATOM   4220 H2   TIP   623     -24.488 -20.044  -4.139
ATOM   4221 O    TIP   624      -6.620  30.090  -3.684
ATOM   4222 H1   TIP   624      -6.110  29.556  -3.074
ATOM   4223 H2   TIP   624      -6.160  30.006  -4.519
ATOM   4224 O    TIP   625      -5.580 -26.744  -7.173
ATOM   4225 H1   TIP   625      -5.617 -25.898  -7.618
ATOM   4226 H2   TIP   625      -6.492 -27.028  -7.118
ATOM   4227 O    TIP   626      -3.968 -13.781  19.687
ATOM   4228 H1   TIP   626      -3.860 -14.722  19.824
ATOM   4229 H2   TIP   626      -4.649 -13.712  19.018
ATOM   4230 O    TIP   627     -15.599 -14.137  -9.997
ATOM   4231 H1   TIP   627     -14.726 -13.939  -9.658
ATOM   4232 H2   TIP   627     -15.815 -14.990  -9.622
ATOM   4233 O    TIP   628     -21.374 -24.106  -4.984
ATOM   4234 H1   TIP   628     -21.238 -24.860  -5.559
ATOM   4235 H2   TIP   628     -22.279 -24.192  -4.685
ATOM   4236 O    TIP   629      28.674  -3.324  -0.952
ATOM   4237 H1   TIP   629      29.591  -3.419  -0.695
ATOM   4238 H2   TIP   629      28.508  -4.067  -1.531
ATOM   4239 O    TIP   630      19.478 -23.755   4.950
ATOM   4240 H1   TIP   630      19.611 -24.543   4.423
ATOM   4241 H2   TIP   630      19.111 -24.075   5.774
ATOM   4242 O    TIP   631      -7.323  18.457   8.236
ATOM   4243 H1   TIP   631      -8.262  18.338   8.095
ATOM   4244 H2   TIP   631      -7.035  17.639   8.641
ATOM   4245 O    TIP   632      10.272 -29.662  -7.589
ATOM   4246 H1   TIP   632      10.743 -29.148  -6.933
ATOM   4247 H2   TIP   632      10.943 -30.213  -7.991
ATOM   4248 O    TIP   633     -21.713 -17.686   0.074
ATOM   4249 H1   TIP   633     -21.294 -18.325  -0.502
ATOM   4250 H2   TIP   633     -21.879 -16.929  -0.487
ATOM   4251 O    TIP   634     -19.905   9.607  -0.445
ATOM   4252 H1   TIP   634     -19.420  10.373  -0.752
ATOM   4253 H2   TIP   634     -19.231   8.956  -0.252
ATOM   4254 O    TIP   635       0.668  12.571   4.426
ATOM   4255 H1   TIP   635       0.998  13.052   5.185
ATOM   4256 H2   TIP   635       0.223  13.233   3.897
ATOM   4257 O    TIP   636      11.734   6.974 -14.011
ATOM   4258 H1   TIP   636      12.661   6.770 -14.138
ATOM   4259 H2   TIP   636      11.606   6.931 -13.063
ATOM   4260 O    TIP   637      15.736 -10.180   0.469
ATOM   4261 H1   TIP   637      16.458  -9.586   0.673
ATOM   4262 H2   TIP   637      16.046 -10.686  -0.283
ATOM   4263 O    TIP   638      18.010   6.553   4.285
ATOM   4264 H1   TIP   638      18.847   6.105   4.406
ATOM   4265 H2   TIP   638      17.406   6.096   4.870
ATOM   4266 O    TIP   639      16.338  28.819  -1.149
ATOM   4267 H1   TIP   639      15.455  28.460  -1.066
ATOM   4268 H2   TIP   639      16.839  28.129  -1.584
ATOM   4269 O    TIP   640      -9.642  29.945 -10.713
ATOM   4270 H1   TIP   640     -10.466  29.587 -10.382
ATOM   4271 H2   TIP   640      -9.812  30.127 -11.637
ATOM   4272 O    TIP   641       0.724  26.287   9.012
ATOM   4273 H1   TIP   641       0.083  26.128   9.704
ATOM   4274 H2   TIP   641       1.523  25.862   9.322
ATOM   4275 O    TIP   642      -1.624  28.969   8.873
ATOM   4276 H1   TIP   642      -1.692  29.166   9.807
ATOM   4277 H2   TIP   642      -1.203  28.110   8.838
ATOM   4278 O    TIP   643      15.625   5.081  17.457
ATOM   4279 H1   TIP   643      15.553   5.940  17.872
ATOM   4280 H2   TIP   643      14.721   4.785  17.356
ATOM   4281 O    TIP   644       6.359  -5.983 -17.497
ATOM   4282 H1   TIP   644       6.284  -5.029 -17.537
ATOM   4283 H2   TIP   644       6.795  -6.154 -16.662
ATOM   4284 O    TIP   645      -4.731  14.433   7.675
ATOM   4285 H1   TIP   645      -4.461  14.385   8.592
ATOM   4286 H2   TIP   645      -5.597  14.024   7.658
ATOM   4287 O    TIP   646      -7.010  -9.037  -4.425
ATOM   4288 H1   TIP   646      -7.810  -8.524  -4.311
ATOM   4289 H2   TIP   646      -7.315  -9.893  -4.726
ATOM   4290 O    TIP   647      17.085 -23.625  -0.288
ATOM   4291 H1   TIP   647      17.786 -23.415  -0.904
ATOM   4292 H2   TIP   647      17.059 -22.880   0.312
ATOM   4293 O    TIP   648      -1.541  30.979  14.825
ATOM   4294 H1   TIP   648      -1.434  31.889  15.099
ATOM   4295 H2   TIP   648      -0.970  30.482  15.411
ATOM   4296 O    TIP   649      -2.742 -28.013  21.370
ATOM   4297 H1   TIP   649      -2.586 -27.226  20.848
ATOM   4298 H2   TIP   649      -2.944 -27.685  22.246
ATOM   4299 O    TIP   650     -13.312 -17.774  15.383
ATOM   4300 H1   TIP   650     -12.903 -18.624  15.546
ATOM   4301 H2   TIP   650     -13.935 -17.665  16.101
ATOM   4302 O    TIP   651     -29.008   6.247   7.181
ATOM   4303 H1   TIP   651     -29.003   6.169   6.227
ATOM   4304 H2   TIP   651     -29.428   5.443   7.486
ATOM   4305 O    TIP   652      16.843  29.485   9.093
ATOM   4306 H1   TIP   652      17.523  28.847   8.875
ATOM   4307 H2   TIP   652      16.208  28.992   9.612
ATOM   4308 O    TIP   653      -5.531   6.949  -4.371
ATOM   4309 H1   TIP   653      -4.923   6.471  -3.807
ATOM   4310 H2   TIP   653      -5.574   6.430  -5.174
ATOM   4311 O    TIP   654      13.099 -19.153  18.405
ATOM   4312 H1   TIP   654      13.008 -19.960  18.911
ATOM   4313 H2   TIP   654      12.209 -18.948  18.118
ATOM   4314 O    TIP   655       8.951   4.103  -2.616
ATOM   4315 H1   TIP   655       9.085   3.993  -1.675
ATOM   4316 H2   TIP   655       8.549   3.282  -2.900
ATOM   4317 O    TIP   656       6.676 -27.432   3.488
ATOM   4318 H1   TIP   656       6.686 -27.869   4.339
ATOM   4319 H2   TIP   656       7.204 -27.995   2.922
ATOM   4320 O    TIP   657     -20.245 -13.795  -6.059
ATOM   4321 H1   TIP   657     -20.650 -14.507  -6.554
ATOM   4322 H2   TIP   657     -20.167 -14.136  -5.168
ATOM   4323 O    TIP   658     -18.122 -17.189  -7.071
ATOM   4324 H1   TIP   658     -18.802 -17.326  -7.729
ATOM   4325 H2   TIP   658     -18.008 -18.046  -6.660
ATOM   4326 O    TIP   659      21.191 -11.107  16.505
ATOM   4327 H1   TIP   659      21.128 -10.154  16.552
ATOM   4328 H2   TIP   659      21.063 -11.312  15.579
ATOM   4329 O    TIP   660      -2.732  -2.305  -4.107
ATOM   4330 H1   TIP   660      -2.450  -2.112  -5.001
ATOM   4331 H2   TIP   660      -2.494  -1.526  -3.605
ATOM   4332 O    TIP   661      21.973 -11.933  21.946
ATOM   4333 H1   TIP   661      21.839 -11.226  21.315
ATOM   4334 H2   TIP   661      21.091 -12.243  22.151
ATOM   4335 O    TIP   662      11.720  10.666   3.422
ATOM   4336 H1   TIP   662      11.036  11.190   3.005
ATOM   4337 H2   TIP   662      12.315  11.310   3.806
ATOM   4338 O    TIP   663     -12.315   6.546   8.331
ATOM   4339 H1   TIP   663     -12.965   6.881   8.949
ATOM   4340 H2   TIP   663     -11.973   7.326   7.895
ATOM   4341 O    TIP   664      -1.627 -11.807  22.991
ATOM   4342 H1   TIP   664      -1.414 -10.902  23.215
ATOM   4343 H2   TIP   664      -1.951 -11.762  22.091
ATOM   4344 O    TIP   665     -15.454  10.861  -0.614
ATOM   4345 H1   TIP   665     -15.553  11.468  -1.347
ATOM   4346 H2   TIP   665     -14.509  10.735  -0.533
ATOM   4347 O    TIP   666     -12.026 -20.172  15.648
ATOM   4348 H1   TIP   666     -12.093 -20.345  16.586
ATOM   4349 H2   TIP   666     -11.210 -20.596  15.382
ATOM   4350 O    TIP   667      30.817 -11.660   6.717
ATOM   4351 H1   TIP   667      31.448 -11.890   6.035
ATOM   4352 H2   TIP   667      31.354 -11.359   7.450
ATOM   4353 O    TIP   668     -12.558 -16.596  18.861
ATOM   4354 H1   TIP   668     -12.554 -15.923  19.542
ATOM   4355 H2   TIP   668     -11.852 -16.341  18.268
ATOM   4356 O    TIP   669       4.070  24.590   6.560
ATOM   4357 H1   TIP   669       3.518  25.128   5.991
ATOM   4358 H2   TIP   669       4.870  25.103   6.673
ATOM   4359 O    TIP   670      10.542 -30.109  21.650
ATOM   4360 H1   TIP   670       9.856 -29.927  21.007
ATOM   4361 H2   TIP   670      11.317 -29.663  21.307
ATOM   4362 O    TIP   671     -19.385  -5.665 -13.071
ATOM   4363 H1   TIP   671     -20.044  -4.993 -13.240
ATOM   4364 H2   TIP   671     -18.581  -5.176 -12.895
ATOM   4365 O    TIP   672      20.051   4.424   5.086
ATOM   4366 H1   TIP   672      20.415   3.561   4.893
ATOM   4367 H2   TIP   672      20.445   5.003   4.434
ATOM   4368 O    TIP   673     -14.406  27.148   4.006
ATOM   4369 H1   TIP   673     -14.550  26.555   3.269
ATOM   4370 H2   TIP   673     -14.618  26.627   4.780
ATOM   4371 O    TIP   674      -1.080   1.452  -6.331
ATOM   4372 H1   TIP   674      -0.848   1.983  -5.570
ATOM   4373 H2   TIP   674      -2.027   1.334  -6.263
ATOM   4374 O    TIP   675     -22.614 -15.514   9.963
ATOM   4375 H1   TIP   675     -23.154 -15.950  10.621
ATOM   4376 H2   TIP   675     -21.886 -15.140  10.458
ATOM   4377 O    TIP   676       0.225 -27.794  27.731
ATOM   4378 H1   TIP   676       0.055 -27.990  26.810
ATOM   4379 H2   TIP   676      -0.587 -27.398  28.047
ATOM   4380 O    TIP   677      -4.817  -6.183  24.906
ATOM   4381 H1   TIP   677      -3.886  -6.151  24.685
ATOM   4382 H2   TIP   677      -5.227  -5.556  24.310
ATOM   4383 O    TIP   678      -3.945  -7.811  29.763
ATOM   4384 H1   TIP   678      -4.432  -7.660  28.953
ATOM   4385 H2   TIP   678      -3.573  -6.957  29.982
ATOM   4386 O    TIP   679      21.850  12.360  12.416
ATOM   4387 H1   TIP   679      21.963  11.490  12.033
ATOM   4388 H2   TIP   679      22.063  12.244  13.342
ATOM   4389 O    TIP   680      -8.392  10.301  21.868
ATOM   4390 H1   TIP   680      -9.252   9.936  21.663
ATOM   4391 H2   TIP   680      -8.160  10.818  21.097
ATOM   4392 O    TIP   681      10.302  -3.268  16.167
ATOM   4393 H1   TIP   681      10.649  -4.144  16.334
ATOM   4394 H2   TIP   681      11.047  -2.776  15.822
ATOM   4395 O    TIP   682       3.999 -19.670  -7.036
ATOM   4396 H1   TIP   682       3.207 -19.219  -7.325
ATOM   4397 H2   TIP   682       3.685 -20.355  -6.446
ATOM   4398 O    TIP   683      30.969  -5.022   0.311
ATOM   4399 H1   TIP   683      30.298  -5.554   0.738
ATOM   4400 H2   TIP   683      31.190  -5.506  -0.484
ATOM   4401 O    TIP   684      29.672 -18.947   8.242
ATOM   4402 H1   TIP   684      29.167 -19.126   7.449
ATOM   4403 H2   TIP   684      29.287 -18.146   8.597
ATOM   4404 O    TIP   685     -15.244   7.322  14.443
ATOM   4405 H1   TIP   685     -14.366   7.702  14.401
ATOM   4406 H2   TIP   685     -15.463   7.122  13.534
ATOM   4407 O    TIP   686     -24.440  -7.008  20.285
ATOM   4408 H1   TIP   686     -23.575  -7.121  20.679
ATOM   4409 H2   TIP   686     -25.053  -7.194  20.995
ATOM   4410 O    TIP   687     -16.677 -12.897  15.781
ATOM   4411 H1   TIP   687     -16.039 -12.226  15.538
ATOM   4412 H2   TIP   687     -16.233 -13.726  15.603
ATOM   4413 O    TIP   688      25.048 -11.933   5.840
ATOM   4414 H1   TIP   688      25.971 -11.865   6.085
ATOM   4415 H2   TIP   688      25.032 -11.733   4.905
ATOM   4416 O    TIP   689     -13.796   4.570  -7.637
ATOM   4417 H1   TIP   689     -14.505   4.988  -7.148
ATOM   4418 H2   TIP   689     -13.416   5.275  -8.161
ATOM   4419 O    TIP   690      14.686 -17.503  15.497
ATOM   4420 H1   TIP   690      13.758 -17.302  15.617
ATOM   4421 H2   TIP   690      14.748 -18.448  15.636
ATOM   4422 O    TIP   691       6.287 -23.483 -11.928
ATOM   4423 H1   TIP   691       5.868 -23.352 -11.078
ATOM   4424 H2   TIP   691       6.064 -24.381 -12.171
ATOM   4425 O    TIP   692     -15.263  -9.173  17.265
ATOM   4426 H1   TIP   692     -15.775  -8.988  16.478
ATOM   4427 H2   TIP   692     -15.827  -9.741  17.790
ATOM   4428 O    TIP   693      -5.782 -27.103  22.676
ATOM   4429 H1   TIP   693      -4.904 -26.999  23.042
ATOM   4430 H2   TIP   693      -5.643 -27.167  21.731
ATOM   4431 O    TIP   694     -22.529  -6.277   1.631
ATOM   4432 H1   TIP   694     -23.229  -6.930   1.607
ATOM   4433 H2   TIP   694     -22.358  -6.075   0.711
ATOM   4434 O    TIP   695       0.484 -21.744 -17.721
ATOM   4435 H1   TIP   695       1.419 -21.600 -17.867
ATOM   4436 H2   TIP   695       0.311 -21.351 -16.866
ATOM   4437 O    TIP   696      -9.371   5.967  -3.171
ATOM   4438 H1   TIP   696      -9.220   5.150  -3.645
ATOM   4439 H2   TIP   696     -10.276   6.202  -3.378
ATOM   4440 O    TIP   697      -7.919 -29.812   5.719
ATOM   4441 H1   TIP   697      -7.846 -29.390   6.575
ATOM   4442 H2   TIP   697      -7.977 -29.086   5.098
ATOM   4443 O    TIP   698      19.149   4.588  -1.591
ATOM   4444 H1   TIP   698      18.506   4.459  -2.288
ATOM   4445 H2   TIP   698      19.669   3.784  -1.592
ATOM   4446 O    TIP   699       0.610  30.179  21.354
ATOM   4447 H1   TIP   699      -0.073  30.818  21.558
ATOM   4448 H2   TIP   699       1.137  30.598  20.674
ATOM   4449 O    TIP   700     -16.554   3.092  -6.716
ATOM   4450 H1   TIP   700     -16.329   3.998  -6.504
ATOM   4451 H2   TIP   700     -16.568   2.643  -5.871
ATOM   4452 O    TIP   701       6.225 -24.920  19.094
ATOM   4453 H1   TIP   701       5.456 -24.899  18.525
ATOM   4454 H2   TIP   701       5.991 -25.529  19.794
ATOM   4455 O    TIP   702      17.785   6.687  11.446
ATOM   4456 H1   TIP   702      17.377   7.093  10.681
ATOM   4457 H2   TIP   702      18.385   7.354  11.781
ATOM   4458 O    TIP   703      -3.583   9.434  -5.289
ATOM   4459 H1   TIP   703      -3.984   8.634  -4.951
ATOM   4460 H2   TIP   703      -3.121   9.157  -6.079
ATOM   4461 O    TIP   704       5.979   0.442  -8.534
ATOM   4462 H1   TIP   704       6.812   0.387  -9.003
ATOM   4463 H2   TIP   704       6.188   0.175  -7.640
ATOM   4464 O    TIP   705      22.551  -6.151 -15.097
ATOM   4465 H1   TIP   705      22.335  -7.074 -14.968
ATOM   4466 H2   TIP   705      23.394  -6.163 -15.550
ATOM   4467 O    TIP   706     -15.638 -15.819 -12.506
ATOM   4468 H1   TIP   706     -14.958 -15.834 -13.179
ATOM   4469 H2   TIP   706     -15.481 -15.009 -12.022
ATOM   4470 O    TIP   707     -13.873   0.709  -9.979
ATOM   4471 H1   TIP   707     -13.438   0.815 -10.825
ATOM   4472 H2   TIP   707     -13.483  -0.080  -9.605
ATOM   4473 O    TIP   708       0.432   0.491  18.055
ATOM   4474 H1   TIP   708       0.946   0.878  17.347
ATOM   4475 H2   TIP   708       0.767  -0.402  18.135
ATOM   4476 O    TIP   709     -21.242 -26.878  16.514
ATOM   4477 H1   TIP   709     -21.216 -26.119  15.932
ATOM   4478 H2   TIP   709     -22.164 -27.133  16.537
ATOM   4479 O    TIP   710      10.900 -23.842  20.357
ATOM   4480 H1   TIP   710       9.994 -23.551  20.461
ATOM   4481 H2   TIP   710      10.901 -24.744  20.676
ATOM   4482 O    TIP   711      14.788  -2.100  -5.830
ATOM   4483 H1   TIP   711      14.484  -1.595  -5.076
ATOM   4484 H2   TIP   711      14.649  -3.013  -5.581
ATOM   4485 O    TIP   712     -22.713 -27.602  12.632
ATOM   4486 H1   TIP   712     -21.792 -27.487  12.397
ATOM   4487 H2   TIP   712     -22.692 -28.040  13.482
ATOM   4488 O    TIP   713     -16.857  -6.396  19.881
ATOM   4489 H1   TIP   713     -17.656  -5.876  19.965
ATOM   4490 H2   TIP   713     -16.146  -5.768  20.013
ATOM   4491 O    TIP   714       6.227 -15.235  17.937
ATOM   4492 H1   TIP   714       6.157 -14.407  18.412
ATOM   4493 H2   TIP   714       5.471 -15.240  17.350
ATOM   4494 O    TIP   715       8.584 -23.065  23.740
ATOM   4495 H1   TIP   715       8.600 -23.650  22.983
ATOM   4496 H2   TIP   715       7.765 -23.275  24.188
ATOM   4497 O    TIP   716     -22.343  -2.305   2.266
ATOM   4498 H1   TIP   716     -21.869  -2.605   1.491
ATOM   4499 H2   TIP   716     -22.497  -1.374   2.108
ATOM   4500 O    TIP   717      15.366  13.706  -1.694
ATOM   4501 H1   TIP   717      15.549  14.622  -1.485
ATOM   4502 H2   TIP   717      14.479  13.714  -2.051
ATOM   4503 O    TIP   718       6.609   8.207  -1.778
ATOM   4504 H1   TIP   718       7.093   7.533  -2.255
ATOM   4505 H2   TIP   718       5.695   7.927  -1.827
ATOM   4506 O    TIP   719      -1.768  -2.533  21.609
ATOM   4507 H1   TIP   719      -2.507  -2.946  21.164
ATOM   4508 H2   TIP   719      -1.797  -2.882  22.499
ATOM   4509 O    TIP   720      17.022 -30.684   3.571
ATOM   4510 H1   TIP   720      16.268 -31.064   3.120
ATOM   4511 H2   TIP   720      17.080 -31.170   4.394
ATOM   4512 O    TIP   721     -29.858 -17.098   6.006
ATOM   4513 H1   TIP   721     -29.466 -16.657   6.759
ATOM   4514 H2   TIP   721     -29.651 -18.024   6.135
ATOM   4515 O    TIP   722     -16.392   4.405  23.598
ATOM   4516 H1   TIP   722     -16.293   3.585  24.080
ATOM   4517 H2   TIP   722     -17.144   4.258  23.024
ATOM   4518 O    TIP   723       5.161  -8.447  23.965
ATOM   4519 H1   TIP   723       4.518  -8.983  24.430
ATOM   4520 H2   TIP   723       5.956  -8.979  23.956
ATOM   4521 O    TIP   724      11.089  25.779   7.798
ATOM   4522 H1   TIP   724      10.710  25.559   6.947
ATOM   4523 H2   TIP   724      11.105  26.736   7.813
ATOM   4524 O    TIP   725      16.560 -11.704  -1.583
ATOM   4525 H1   TIP   725      16.231 -12.442  -1.070
ATOM   4526 H2   TIP   725      16.560 -12.020  -2.486
ATOM   4527 O    TIP   726       9.744   8.921  -3.629
ATOM   4528 H1   TIP   726       9.045   8.268  -3.673
ATOM   4529 H2   TIP   726      10.312   8.715  -4.372
ATOM   4530 O    TIP   727     -14.889  -7.718  21.845
ATOM   4531 H1   TIP   727     -14.925  -8.674  21.814
ATOM   4532 H2   TIP   727     -15.339  -7.434  21.050
ATOM   4533 O    TIP   728      15.125 -21.514  -1.206
ATOM   4534 H1   TIP   728      14.740 -20.912  -1.843
ATOM   4535 H2   TIP   728      16.002 -21.168  -1.047
ATOM   4536 O    TIP   729      -6.481  -4.933  18.557
ATOM   4537 H1   TIP   729      -7.222  -4.862  19.158
ATOM   4538 H2   TIP   729      -6.047  -5.749  18.806
ATOM   4539 O    TIP   730     -16.692   0.234   6.367
ATOM   4540 H1   TIP   730     -17.223   0.629   5.675
ATOM   4541 H2   TIP   730     -15.864   0.017   5.940
ATOM   4542 O    TIP   731     -13.362   1.558  19.946
ATOM   4543 H1   TIP   731     -13.200   1.203  20.819
ATOM   4544 H2   TIP   731     -12.595   2.099  19.760
ATOM   4545 O    TIP   732      10.240  -2.412  20.327
ATOM   4546 H1   TIP   732      11.090  -2.775  20.573
ATOM   4547 H2   TIP   732       9.658  -2.654  21.047
ATOM   4548 O    TIP   733      -0.098 -23.959  26.908
ATOM   4549 H1   TIP   733       0.768 -24.090  27.294
ATOM   4550 H2   TIP   733      -0.360 -23.085  27.197
ATOM   4551 O    TIP   734     -12.118  -4.918  20.175
ATOM   4552 H1   TIP   734     -11.591  -4.138  20.001
ATOM   4553 H2   TIP   734     -12.194  -5.351  19.326
ATOM   4554 O    TIP   735     -25.824  -6.930   9.983
ATOM   4555 H1   TIP   735     -25.913  -7.880   9.906
ATOM   4556 H2   TIP   735     -24.915  -6.753   9.743
ATOM   4557 O    TIP   736      17.588 -22.551  10.568
ATOM   4558 H1   TIP   736      18.319 -23.113  10.825
ATOM   4559 H2   TIP   736      17.445 -21.981  11.323
ATOM   4560 O    TIP   737      27.447  -4.184   5.281
ATOM   4561 H1   TIP   737      26.711  -3.843   4.772
ATOM   4562 H2   TIP   737      27.465  -3.644   6.070
ATOM   4563 O    TIP   738     -23.846 -17.791   8.088
ATOM   4564 H1   TIP   738     -24.485 -18.397   8.464
ATOM   4565 H2   TIP   738     -23.351 -17.467   8.841
ATOM   4566 O    TIP   739     -22.877  11.563  11.891
ATOM   4567 H1   TIP   739     -22.275  12.307  11.863
ATOM   4568 H2   TIP   739     -22.419  10.903  12.411
ATOM   4569 O    TIP   740     -20.094  -9.848  -1.064
ATOM   4570 H1   TIP   740     -19.968  -9.023  -1.533
ATOM   4571 H2   TIP   740     -20.902 -10.209  -1.426
ATOM   4572 O    TIP   741       9.590  13.850  15.253
ATOM   4573 H1   TIP   741       9.693  13.403  14.413
ATOM   4574 H2   TIP   741      10.404  13.667  15.723
ATOM   4575 O    TIP   742      23.113  -8.451   3.795
ATOM   4576 H1   TIP   742      23.677  -7.862   4.296
ATOM   4577 H2   TIP   742      23.718  -9.048   3.356
ATOM   4578 O    TIP   743       3.373 -29.995   7.575
ATOM   4579 H1   TIP   743       3.844 -30.816   7.431
ATOM   4580 H2   TIP   743       4.061 -29.344   7.713
ATOM   4581 O    TIP   744     -26.738  -4.270   7.397
ATOM   4582 H1   TIP   744     -26.760  -4.078   8.334
ATOM   4583 H2   TIP   744     -25.887  -3.942   7.104
ATOM   4584 O    TIP   745      21.182  -5.445  13.879
ATOM   4585 H1   TIP   745      20.736  -5.729  13.082
ATOM   4586 H2   TIP   745      21.874  -4.859  13.573
ATOM   4587 O    TIP   746       1.134 -13.618  21.757
ATOM   4588 H1   TIP   746       0.716 -13.631  20.896
ATOM   4589 H2   TIP   746       1.314 -14.538  21.951
ATOM   4590 O    TIP   747      25.636   1.094  11.251
ATOM   4591 H1   TIP   747      24.807   0.650  11.426
ATOM   4592 H2   TIP   747      26.002   0.631  10.498
ATOM   4593 O    TIP   748     -14.795 -25.823  -7.783
ATOM   4594 H1   TIP   748     -15.576 -25.853  -7.231
ATOM   4595 H2   TIP   748     -14.065 -25.796  -7.165
ATOM   4596 O    TIP   749      15.037 -12.369 -10.604
ATOM   4597 H1   TIP   749      15.503 -12.562 -11.417
ATOM   4598 H2   TIP   749      15.104 -11.419 -10.507
ATOM   4599 O    TIP   750       0.908  26.213   0.952
ATOM   4600 H1   TIP   750       1.168  26.595   0.114
ATOM   4601 H2   TIP   750       1.733  25.975   1.375
ATOM   4602 O    TIP   751      14.979  -1.089  -8.350
ATOM   4603 H1   TIP   751      14.824  -1.516  -7.507
ATOM   4604 H2   TIP   751      14.123  -0.747  -8.608
ATOM   4605 O    TIP   752      20.136 -12.448   3.291
ATOM   4606 H1   TIP   752      20.527 -12.072   4.079
ATOM   4607 H2   TIP   752      20.832 -12.981   2.908
ATOM   4608 O    TIP   753     -12.864 -24.938 -15.385
ATOM   4609 H1   TIP   753     -12.816 -23.997 -15.216
ATOM   4610 H2   TIP   753     -11.972 -25.254 -15.239
ATOM   4611 O    TIP   754       3.978   6.442  11.159
ATOM   4612 H1   TIP   754       4.428   5.843  10.564
ATOM   4613 H2   TIP   754       4.505   7.240  11.142
ATOM   4614 O    TIP   755     -13.829 -10.982  -8.614
ATOM   4615 H1   TIP   755     -14.646 -11.281  -8.216
ATOM   4616 H2   TIP   755     -13.816 -10.038  -8.457
ATOM   4617 O    TIP   756      -8.169  -3.603  -7.121
ATOM   4618 H1   TIP   756      -8.399  -4.489  -7.400
ATOM   4619 H2   TIP   756      -8.917  -3.067  -7.383
ATOM   4620 O    TIP   757       1.967 -28.681  -3.203
ATOM   4621 H1   TIP   757       2.635 -28.360  -3.808
ATOM   4622 H2   TIP   757       1.287 -29.047  -3.768
ATOM   4623 O    TIP   758      -1.910  12.342   8.917
ATOM   4624 H1   TIP   758      -2.463  12.991   9.351
ATOM   4625 H2   TIP   758      -1.923  12.594   7.994
ATOM   4626 O    TIP   759       4.465 -16.643  21.151
ATOM   4627 H1   TIP   759       4.310 -17.187  20.379
ATOM   4628 H2   TIP   759       4.171 -15.770  20.893
ATOM   4629 O    TIP   760       6.556 -29.384   5.525
ATOM   4630 H1   TIP   760       7.475 -29.632   5.424
ATOM   4631 H2   TIP   760       6.461 -29.186   6.456
ATOM   4632 O    TIP   761      -4.548   8.628  -0.622
ATOM   4633 H1   TIP   761      -3.800   8.112  -0.920
ATOM   4634 H2   TIP   761      -5.067   8.019  -0.097
ATOM   4635 O    TIP   762      14.782 -15.704 -11.341
ATOM   4636 H1   TIP   762      14.535 -16.440 -10.781
ATOM   4637 H2   TIP   762      14.601 -14.928 -10.812
ATOM   4638 O    TIP   763      -9.496  17.428   3.589
ATOM   4639 H1   TIP   763      -9.868  17.080   2.779
ATOM   4640 H2   TIP   763      -9.348  18.356   3.408
ATOM   4641 O    TIP   764      14.643 -27.618  12.920
ATOM   4642 H1   TIP   764      13.718 -27.537  13.150
ATOM   4643 H2   TIP   764      14.857 -28.533  13.098
ATOM   4644 O    TIP   765     -14.998   3.613   1.246
ATOM   4645 H1   TIP   765     -14.429   4.356   1.449
ATOM   4646 H2   TIP   765     -15.810   3.796   1.719
ATOM   4647 O    TIP   766      20.065  -8.323   4.292
ATOM   4648 H1   TIP   766      20.946  -8.477   3.950
ATOM   4649 H2   TIP   766      19.984  -8.929   5.028
ATOM   4650 O    TIP   767      18.253  -7.858   1.890
ATOM   4651 H1   TIP   767      18.658  -7.632   1.053
ATOM   4652 H2   TIP   767      18.990  -7.977   2.489
ATOM   4653 O    TIP   768      -5.363  -1.267  24.329
ATOM   4654 H1   TIP   768      -4.833  -1.028  23.569
ATOM   4655 H2   TIP   768      -4.755  -1.715  24.916
ATOM   4656 O    TIP   769      20.424  -5.297  16.730
ATOM   4657 H1   TIP   769      20.459  -4.349  16.604
ATOM   4658 H2   TIP   769      20.854  -5.659  15.955
ATOM   4659 O    TIP   770     -16.859   6.045  16.837
ATOM   4660 H1   TIP   770     -17.311   5.761  16.043
ATOM   4661 H2   TIP   770     -16.395   5.266  17.142
ATOM   4662 O    TIP   771      16.449 -21.449   1.606
ATOM   4663 H1   TIP   771      16.949 -21.612   2.406
ATOM   4664 H2   TIP   771      17.061 -20.993   1.029
ATOM   4665 O    TIP   772       5.932 -28.901   8.285
ATOM   4666 H1   TIP   772       6.595 -28.373   8.731
ATOM   4667 H2   TIP   772       5.606 -29.496   8.959
ATOM   4668 O    TIP   773      12.099  -4.832  18.002
ATOM   4669 H1   TIP   773      13.016  -5.083  18.109
ATOM   4670 H2   TIP   773      12.040  -3.963  18.399
ATOM   4671 O    TIP   774     -12.674 -29.055  17.517
ATOM   4672 H1   TIP   774     -12.800 -28.181  17.888
ATOM   4673 H2   TIP   774     -13.371 -29.583  17.906
ATOM   4674 O    TIP   775      -9.543 -23.475  12.161
ATOM   4675 H1   TIP   775     -10.408 -23.234  11.832
ATOM   4676 H2   TIP   775      -9.364 -24.328  11.765
ATOM   4677 O    TIP   776     -16.191  -9.735  -6.061
ATOM   4678 H1   TIP   776     -15.299  -9.578  -5.752
ATOM   4679 H2   TIP   776     -16.162 -10.611  -6.444
ATOM   4680 O    TIP   777      11.667   1.881  19.426
ATOM   4681 H1   TIP   777      11.735   1.436  18.581
ATOM   4682 H2   TIP   777      12.083   2.731  19.283
ATOM   4683 O    TIP   778     -28.413   3.793  13.568
ATOM   4684 H1   TIP   778     -28.353   3.091  12.920
ATOM   4685 H2   TIP   778     -29.291   3.705  13.937
ATOM   4686 O    TIP   779       9.041 -18.382  -8.274
ATOM   4687 H1   TIP   779       8.258 -18.856  -7.993
ATOM   4688 H2   TIP   779       9.065 -18.499  -9.223
ATOM   4689 O    TIP   780       6.052   0.297  25.534
ATOM   4690 H1   TIP   780       6.227   0.584  24.637
ATOM   4691 H2   TIP   780       6.752   0.693  26.053
ATOM   4692 O    TIP   781      21.209  -3.596  -8.429
ATOM   4693 H1   TIP   781      21.011  -3.606  -9.365
ATOM   4694 H2   TIP   781      21.007  -4.482  -8.131
ATOM   4695 O    TIP   782      -1.055 -25.359  15.704
ATOM   4696 H1   TIP   782      -1.938 -25.545  15.387
ATOM   4697 H2   TIP   782      -0.547 -25.183  14.912
ATOM   4698 O    TIP   783      -4.207  12.751 -13.079
ATOM   4699 H1   TIP   783      -4.783  12.113 -13.500
ATOM   4700 H2   TIP   783      -4.082  13.434 -13.737
ATOM   4701 O    TIP   784     -23.148 -29.874   5.192
ATOM   4702 H1   TIP   784     -24.038 -29.670   4.905
ATOM   4703 H2   TIP   784     -23.102 -29.544   6.089
ATOM   4704 O    TIP   785     -17.348 -16.158  15.320
ATOM   4705 H1   TIP   785     -17.790 -16.326  16.153
ATOM   4706 H2   TIP   785     -17.640 -16.866  14.746
ATOM   4707 O    TIP   786     -29.232 -21.272  18.568
ATOM   4708 H1   TIP   786     -29.063 -22.008  17.979
ATOM   4709 H2   TIP   786     -28.630 -20.587  18.275
ATOM   4710 O    TIP   787     -30.986  -6.673   5.570
ATOM   4711 H1   TIP   787     -31.836  -6.715   5.132
ATOM   4712 H2   TIP   787     -30.721  -5.757   5.492
ATOM   4713 O    TIP   788     -22.288 -16.069  -2.242
ATOM   4714 H1   TIP   788     -22.232 -16.856  -2.783
ATOM   4715 H2   TIP   788     -21.450 -15.626  -2.372
ATOM   4716 O    TIP   789       0.829   4.798  -7.252
ATOM   4717 H1   TIP   789       1.691   4.614  -7.624
ATOM   4718 H2   TIP   789       0.217   4.628  -7.967
ATOM   4719 O    TIP   790      -7.157 -29.287  -9.269
ATOM   4720 H1   TIP   790      -7.745 -28.541  -9.156
ATOM   4721 H2   TIP   790      -6.394 -29.075  -8.732
ATOM   4722 O    TIP   791       9.064 -15.471 -11.752
ATOM   4723 H1   TIP   791       9.598 -15.473 -12.547
ATOM   4724 H2   TIP   791       9.699 -15.484 -11.036
ATOM   4725 O    TIP   792      25.025  -1.488   7.715
ATOM   4726 H1   TIP   792      24.191  -1.027   7.804
ATOM   4727 H2   TIP   792      25.688  -0.827   7.919
ATOM   4728 O    TIP   793      25.680  -3.589  -0.857
ATOM   4729 H1   TIP   793      26.627  -3.498  -0.953
ATOM   4730 H2   TIP   793      25.392  -2.747  -0.505
ATOM   4731 O    TIP   794      -8.563   5.739  15.136
ATOM   4732 H1   TIP   794      -7.722   5.764  14.681
ATOM   4733 H2   TIP   794      -8.337   5.563  16.049
ATOM   4734 O    TIP   795      -2.177 -11.778  20.270
ATOM   4735 H1   TIP   795      -2.924 -12.357  20.118
ATOM   4736 H2   TIP   795      -1.423 -12.270  19.947
ATOM   4737 O    TIP   796     -28.160 -24.590   8.779
ATOM   4738 H1   TIP   796     -27.909 -25.308   8.198
ATOM   4739 H2   TIP   796     -28.112 -24.964   9.658
ATOM   4740 O    TIP   797      18.146  -6.858  16.763
ATOM   4741 H1   TIP   797      18.752  -6.235  16.361
ATOM   4742 H2   TIP   797      17.541  -6.314  17.267
ATOM   4743 O    TIP   798     -19.082 -16.519  17.819
ATOM   4744 H1   TIP   798     -18.999 -16.716  18.752
ATOM   4745 H2   TIP   798     -19.911 -16.921  17.561
ATOM   4746 O    TIP   799      -0.738   9.536  -0.236
ATOM   4747 H1   TIP   799      -1.294   9.117   0.421
ATOM   4748 H2   TIP   799      -0.548  10.401   0.126
ATOM   4749 O    TIP   800       3.740   4.564  19.267
ATOM   4750 H1   TIP   800       3.603   4.201  18.393
ATOM   4751 H2   TIP   800       4.379   5.265  19.140
ATOM   4752 O    TIP   801       2.632  29.961   5.229
ATOM   4753 H1   TIP   801       2.517  29.815   6.168
ATOM   4754 H2   TIP   801       1.742  30.045   4.888
ATOM   4755 O    TIP   802       0.564   5.802  -0.788
ATOM   4756 H1   TIP   802       0.502   6.540  -1.394
ATOM   4757 H2   TIP   802       1.161   6.103  -0.104
ATOM   4758 O    TIP   803       7.807  -3.042 -14.833
ATOM   4759 H1   TIP   803       7.568  -3.874 -14.424
ATOM   4760 H2   TIP   803       7.808  -3.227 -15.772
ATOM   4761 O    TIP   804      -2.347   0.497  16.277
ATOM   4762 H1   TIP   804      -2.212   0.609  17.218
ATOM   4763 H2   TIP   804      -3.065   1.093  16.065
ATOM   4764 O    TIP   805     -10.568 -16.229  -9.829
ATOM   4765 H1   TIP   805      -9.891 -16.102  -9.165
ATOM   4766 H2   TIP   805     -11.386 -16.274  -9.334
ATOM   4767 O    TIP   806      -3.179   9.765 -11.813
ATOM   4768 H1   TIP   806      -3.445  10.237 -11.024
ATOM   4769 H2   TIP   806      -3.830   9.069 -11.908
ATOM   4770 O    TIP   807     -13.257   9.882  11.124
ATOM   4771 H1   TIP   807     -13.672   9.176  10.629
ATOM   4772 H2   TIP   807     -12.369   9.568  11.293
ATOM   4773 O    TIP   808       6.658  11.387   8.787
ATOM   4774 H1   TIP   808       6.898  11.735   7.929
ATOM   4775 H2   TIP   808       5.930  10.792   8.610
ATOM   4776 O    TIP   809      19.326 -18.097   4.311
ATOM   4777 H1   TIP   809      18.746 -17.561   4.852
ATOM   4778 H2   TIP   809      19.959 -18.463   4.927
ATOM   4779 O    TIP   810     -17.404 -14.579  -6.563
ATOM   4780 H1   TIP   810     -17.528 -15.472  -6.884
ATOM   4781 H2   TIP   810     -18.248 -14.343  -6.178
ATOM   4782 O    TIP   811       3.121   8.385  18.346
ATOM   4783 H1   TIP   811       2.370   7.828  18.552
ATOM   4784 H2   TIP   811       3.230   8.302  17.399
ATOM   4785 O    TIP   812     -17.292 -23.924  12.328
ATOM   4786 H1   TIP   812     -16.475 -24.214  12.735
ATOM   4787 H2   TIP   812     -17.440 -24.547  11.617
ATOM   4788 O    TIP   813       1.130  -5.195  22.592
ATOM   4789 H1   TIP   813       1.990  -5.603  22.691
ATOM   4790 H2   TIP   813       1.280  -4.268  22.776
ATOM   4791 O    TIP   814      12.724 -28.717  20.701
ATOM   4792 H1   TIP   814      13.579 -28.685  21.131
ATOM   4793 H2   TIP   814      12.920 -28.947  19.793
ATOM   4794 O    TIP   815     -19.079   3.653  17.169
ATOM   4795 H1   TIP   815     -19.827   4.219  16.980
ATOM   4796 H2   TIP   815     -18.439   3.864  16.489
ATOM   4797 O    TIP   816      -2.931 -18.920 -12.263
ATOM   4798 H1   TIP   816      -3.620 -19.499 -12.588
ATOM   4799 H2   TIP   816      -2.577 -19.374 -11.498
ATOM   4800 O    TIP   817     -10.022 -13.444 -20.618
ATOM   4801 H1   TIP   817     -10.639 -12.823 -21.003
ATOM   4802 H2   TIP   817     -10.388 -14.305 -20.823
ATOM   4803 O    TIP   818       8.145  29.318  11.299
ATOM   4804 H1   TIP   818       8.314  28.983  12.180
ATOM   4805 H2   TIP   818       8.729  28.812  10.734
ATOM   4806 O    TIP   819      19.683 -21.346 -13.269
ATOM   4807 H1   TIP   819      19.994 -20.441 -13.255
ATOM   4808 H2   TIP   819      19.334 -21.494 -12.390
ATOM   4809 O    TIP   820      16.907   2.247  -0.377
ATOM   4810 H1   TIP   820      16.282   2.745  -0.904
ATOM   4811 H2   TIP   820      17.715   2.758  -0.415
ATOM   4812 O    TIP   821       5.124 -19.041  26.381
ATOM   4813 H1   TIP   821       4.389 -18.442  26.257
ATOM   4814 H2   TIP   821       5.766 -18.536  26.880
ATOM   4815 O    TIP   822     -11.298  22.812   3.695
ATOM   4816 H1   TIP   822     -11.233  22.425   2.821
ATOM   4817 H2   TIP   822     -12.206  23.109   3.759
ATOM   4818 O    TIP   823      15.914 -23.041   8.437
ATOM   4819 H1   TIP   823      15.499 -22.183   8.355
ATOM   4820 H2   TIP   823      16.544 -22.936   9.150
ATOM   4821 O    TIP   824     -11.441 -23.354  -7.056
ATOM   4822 H1   TIP   824     -11.135 -23.798  -7.847
ATOM   4823 H2   TIP   824     -11.917 -24.027  -6.571
ATOM   4824 O    TIP   825      17.353 -23.898  -4.552
ATOM   4825 H1   TIP   825      16.539 -24.401  -4.512
ATOM   4826 H2   TIP   825      18.023 -24.497  -4.224
ATOM   4827 O    TIP   826      14.647 -25.567   8.846
ATOM   4828 H1   TIP   826      15.514 -25.877   8.584
ATOM   4829 H2   TIP   826      14.766 -24.633   9.015
ATOM   4830 O    TIP   827       1.325 -29.945  -5.845
ATOM   4831 H1   TIP   827       1.498 -29.114  -6.287
ATOM   4832 H2   TIP   827       0.566 -30.308  -6.302
ATOM   4833 O    TIP   828       6.735  -8.004  -7.829
ATOM   4834 H1   TIP   828       7.575  -7.665  -7.520
ATOM   4835 H2   TIP   828       6.853  -8.116  -8.772
ATOM   4836 O    TIP   829      17.467  -2.385  -6.685
ATOM   4837 H1   TIP   829      16.540  -2.475  -6.467
ATOM   4838 H2   TIP   829      17.831  -3.260  -6.554
ATOM   4839 O    TIP   830     -20.615  -2.979  -8.287
ATOM   4840 H1   TIP   830     -20.685  -3.878  -7.966
ATOM   4841 H2   TIP   830     -19.888  -3.003  -8.910
ATOM   4842 O    TIP   831     -17.308 -28.589   9.778
ATOM   4843 H1   TIP   831     -17.635 -28.824   8.910
ATOM   4844 H2   TIP   831     -18.079 -28.274  10.249
ATOM   4845 O    TIP   832       4.877  -2.641 -20.365
ATOM   4846 H1   TIP   832       5.596  -3.182 -20.691
ATOM   4847 H2   TIP   832       5.294  -1.820 -20.103
ATOM   4848 O    TIP   833      -1.543 -21.962  -6.026
ATOM   4849 H1   TIP   833      -0.598 -22.084  -6.115
ATOM   4850 H2   TIP   833      -1.912 -22.360  -6.814
ATOM   4851 O    TIP   834     -30.034 -14.748   9.268
ATOM   4852 H1   TIP   834     -30.856 -14.674   8.782
ATOM   4853 H2   TIP   834     -30.286 -14.641  10.185
ATOM   4854 O    TIP   835      -3.016  10.876  -1.757
ATOM   4855 H1   TIP   835      -2.272  10.278  -1.693
ATOM   4856 H2   TIP   835      -3.610  10.596  -1.062
ATOM   4857 O    TIP   836      22.778  -3.395  13.142
ATOM   4858 H1   TIP   836      23.546  -3.468  13.709
ATOM   4859 H2   TIP   836      22.399  -2.544  13.360
ATOM   4860 O    TIP   837      -3.139  13.475  -2.463
ATOM   4861 H1   TIP   837      -2.899  12.563  -2.296
ATOM   4862 H2   TIP   837      -3.331  13.505  -3.400
ATOM   4863 O    TIP   838       0.764  -3.057  14.829
ATOM   4864 H1   TIP   838       0.064  -3.699  14.717
ATOM   4865 H2   TIP   838       0.334  -2.209  14.715
ATOM   4866 O    TIP   839     -10.782 -14.930  17.711
ATOM   4867 H1   TIP   839     -10.967 -14.712  16.798
ATOM   4868 H2   TIP   839     -10.253 -14.198  18.030
ATOM   4869 O    TIP   840     -24.149  -6.941  12.804
ATOM   4870 H1   TIP   840     -23.439  -7.552  12.999
ATOM   4871 H2   TIP   840     -24.607  -7.332  12.060
ATOM   4872 O    TIP   841     -11.512 -13.294  20.968
ATOM   4873 H1   TIP   841     -11.667 -13.101  21.893
ATOM   4874 H2   TIP   841     -11.777 -14.208  20.866
ATOM   4875 O    TIP   842      12.642  30.239  16.562
ATOM   4876 H1   TIP   842      13.113  30.925  17.036
ATOM   4877 H2   TIP   842      11.899  30.024  17.125
ATOM   4878 O    TIP   843      24.376 -18.202   3.794
ATOM   4879 H1   TIP   843      25.040 -18.235   4.482
ATOM   4880 H2   TIP   843      24.136 -19.117   3.647
ATOM   4881 O    TIP   844      -0.305  12.994  23.208
ATOM   4882 H1   TIP   844      -0.658  12.273  22.686
ATOM   4883 H2   TIP   844      -0.973  13.677  23.156
ATOM   4884 O    TIP   845       6.797  27.054  20.802
ATOM   4885 H1   TIP   845       7.644  26.907  21.222
ATOM   4886 H2   TIP   845       6.192  27.202  21.528
ATOM   4887 O    TIP   846       0.793 -20.671  16.734
ATOM   4888 H1   TIP   846       0.406 -19.874  17.097
ATOM   4889 H2   TIP   846       0.061 -21.283  16.662
ATOM   4890 O    TIP   847     -26.738 -14.391  10.363
ATOM   4891 H1   TIP   847     -25.989 -13.882  10.675
ATOM   4892 H2   TIP   847     -27.471 -13.776  10.383
ATOM   4893 O    TIP   848     -18.458   1.121  -6.958
ATOM   4894 H1   TIP   848     -17.717   1.709  -7.105
ATOM   4895 H2   TIP   848     -18.268   0.354  -7.498
ATOM   4896 O    TIP   849     -22.709  30.346  18.616
ATOM   4897 H1   TIP   849     -23.343  30.397  17.901
ATOM   4898 H2   TIP   849     -21.926  30.779  18.275
ATOM   4899 O    TIP   850       9.050   2.287  19.886
ATOM   4900 H1   TIP   850       8.449   1.547  19.797
ATOM   4901 H2   TIP   850       9.922   1.899  19.815
ATOM   4902 O    TIP   851     -23.407 -14.473   2.520
ATOM   4903 H1   TIP   851     -22.681 -14.744   3.082
ATOM   4904 H2   TIP   851     -23.056 -13.743   2.009
ATOM   4905 O    TIP   852     -18.150  -8.815  -4.378
ATOM   4906 H1   TIP   852     -18.929  -9.370  -4.422
ATOM   4907 H2   TIP   852     -17.540  -9.208  -5.002
ATOM   4908 O    TIP   853       4.702  27.655   5.946
ATOM   4909 H1   TIP   853       5.436  27.328   5.427
ATOM   4910 H2   TIP   853       3.925  27.300   5.516
ATOM   4911 O    TIP   854      14.186  -7.254 -16.667
ATOM   4912 H1   TIP   854      14.280  -6.509 -17.260
ATOM   4913 H2   TIP   854      14.530  -7.998 -17.160
ATOM   4914 O    TIP   855       6.276   9.532  15.511
ATOM   4915 H1   TIP   855       6.885   8.834  15.273
ATOM   4916 H2   TIP   855       5.429   9.095  15.594
ATOM   4917 O    TIP   856      17.527 -18.707 -19.318
ATOM   4918 H1   TIP   856      16.943 -18.360 -18.644
ATOM   4919 H2   TIP   856      17.984 -17.938 -19.659
ATOM   4920 O    TIP   857      17.842  -3.159  22.796
ATOM   4921 H1   TIP   857      17.188  -3.771  22.460
ATOM   4922 H2   TIP   857      17.972  -2.532  22.085
ATOM   4923 O    TIP   858       0.672  20.414  -0.589
ATOM   4924 H1   TIP   858       0.529  21.290  -0.232
ATOM   4925 H2   TIP   858      -0.196  20.123  -0.869
ATOM   4926 O    TIP   859      19.859  -8.125  -0.393
ATOM   4927 H1   TIP   859      19.109  -8.387  -0.927
ATOM   4928 H2   TIP   859      20.550  -8.744  -0.627
ATOM   4929 O    TIP   860      -9.876  12.304   8.941
ATOM   4930 H1   TIP   860      -9.792  12.563   8.023
ATOM   4931 H2   TIP   860     -10.820  12.257   9.091
ATOM   4932 O    TIP   861       2.035 -30.768  17.440
ATOM   4933 H1   TIP   861       1.231 -30.328  17.718
ATOM   4934 H2   TIP   861       2.719 -30.388  17.991
ATOM   4935 O    TIP   862      19.483  13.588   0.287
ATOM   4936 H1   TIP   862      18.629  13.425  -0.115
ATOM   4937 H2   TIP   862      19.868  12.719   0.394
ATOM   4938 O    TIP   863     -15.382 -28.411   5.242
ATOM   4939 H1   TIP   863     -14.775 -29.147   5.322
ATOM   4940 H2   TIP   863     -15.484 -28.086   6.136
ATOM   4941 O    TIP   864      18.638   9.804   2.184
ATOM   4942 H1   TIP   864      18.436   9.017   1.679
ATOM   4943 H2   TIP   864      19.214   9.500   2.884
ATOM   4944 O    TIP   865       8.417   2.222  -8.116
ATOM   4945 H1   TIP   865       8.323   1.365  -8.532
ATOM   4946 H2   TIP   865       8.976   2.061  -7.356
ATOM   4947 O    TIP   866      24.090 -22.569  -0.257
ATOM   4948 H1   TIP   866      24.031 -21.662  -0.557
ATOM   4949 H2   TIP   866      24.767 -22.961  -0.808
ATOM   4950 O    TIP   867     -11.222   3.338  19.438
ATOM   4951 H1   TIP   867     -10.943   3.998  20.072
ATOM   4952 H2   TIP   867     -10.470   3.231  18.856
ATOM   4953 O    TIP   868     -17.999 -22.262  -1.226
ATOM   4954 H1   TIP   868     -17.774 -21.482  -1.732
ATOM   4955 H2   TIP   868     -18.813 -22.578  -1.619
ATOM   4956 O    TIP   869     -23.942 -14.173  -0.983
ATOM   4957 H1   TIP   869     -23.406 -14.956  -0.859
ATOM   4958 H2   TIP   869     -23.589 -13.539  -0.359
ATOM   4959 O    TIP   870      -2.215 -11.591 -13.408
ATOM   4960 H1   TIP   870      -3.154 -11.499 -13.254
ATOM   4961 H2   TIP   870      -2.137 -11.709 -14.355
ATOM   4962 O    TIP   871      -9.317  17.778  -5.292
ATOM   4963 H1   TIP   871      -9.637  17.152  -5.941
ATOM   4964 H2   TIP   871      -9.172  17.255  -4.504
ATOM   4965 O    TIP   872     -13.039  -0.049  22.375
ATOM   4966 H1   TIP   872     -12.389  -0.724  22.572
ATOM   4967 H2   TIP   872     -13.864  -0.527  22.293
ATOM   4968 O    TIP   873      10.399 -26.722  -3.708
ATOM   4969 H1   TIP   873       9.683 -26.127  -3.485
ATOM   4970 H2   TIP   873      10.111 -27.155  -4.511
ATOM   4971 O    TIP   874      -8.875 -24.778  -4.934
ATOM   4972 H1   TIP   874      -8.864 -25.668  -4.583
ATOM   4973 H2   TIP   874      -9.618 -24.357  -4.501
ATOM   4974 O    TIP   875      11.229  26.589  11.691
ATOM   4975 H1   TIP   875      11.697  25.908  11.208
ATOM   4976 H2   TIP   875      11.770  26.752  12.463
ATOM   4977 O    TIP   876       2.632  -4.552 -12.112
ATOM   4978 H1   TIP   876       2.488  -4.865 -11.219
ATOM   4979 H2   TIP   876       1.754  -4.378 -12.451
ATOM   4980 O    TIP   877       1.161   1.220  21.108
ATOM   4981 H1   TIP   877       1.392   0.997  22.009
ATOM   4982 H2   TIP   877       0.942   0.382  20.701
ATOM   4983 O    TIP   878       0.871  -7.145  24.647
ATOM   4984 H1   TIP   878       1.225  -6.632  25.373
ATOM   4985 H2   TIP   878       0.914  -6.557  23.893
ATOM   4986 O    TIP   879     -14.837  17.152   5.651
ATOM   4987 H1   TIP   879     -14.508  17.176   4.752
ATOM   4988 H2   TIP   879     -15.698  16.741   5.581
ATOM   4989 O    TIP   880     -12.752 -24.574  15.174
ATOM   4990 H1   TIP   880     -12.668 -24.774  16.106
ATOM   4991 H2   TIP   880     -12.127 -25.158  14.745
ATOM   4992 O    TIP   881       4.474  30.160  -0.492
ATOM   4993 H1   TIP   881       4.981  30.230  -1.300
ATOM   4994 H2   TIP   881       3.612  30.511  -0.716
ATOM   4995 O    TIP   882       9.640   6.372  12.442
ATOM   4996 H1   TIP   882       9.953   6.287  13.342
ATOM   4997 H2   TIP   882      10.257   5.855  11.923
ATOM   4998 O    TIP   883     -11.776  28.358   3.290
ATOM   4999 H1   TIP   883     -11.390  28.524   4.151
ATOM   5000 H2   TIP   883     -12.684  28.647   3.374
ATOM   5001 O    TIP   884      -5.985  -4.547 -17.910
ATOM   5002 H1   TIP   884      -5.040  -4.673 -17.826
ATOM   5003 H2   TIP   884      -6.106  -3.599 -17.873
ATOM   5004 O    TIP   885     -18.338  15.368  11.463
ATOM   5005 H1   TIP   885     -17.685  15.050  12.086
ATOM   5006 H2   TIP   885     -18.234  14.806  10.696
ATOM   5007 O    TIP   886     -18.792 -17.528  20.464
ATOM   5008 H1   TIP   886     -19.553 -18.094  20.337
ATOM   5009 H2   TIP   886     -18.846 -17.253  21.379
ATOM   5010 O    TIP   887      23.524 -18.699   7.600
ATOM   5011 H1   TIP   887      23.172 -17.812   7.532
ATOM   5012 H2   TIP   887      24.277 -18.615   8.185
ATOM   5013 O    TIP   888     -20.861 -22.834   1.776
ATOM   5014 H1   TIP   888     -20.665 -23.398   2.524
ATOM   5015 H2   TIP   888     -20.004 -22.562   1.450
ATOM   5016 O    TIP   889       2.252 -13.291 -15.576
ATOM   5017 H1   TIP   889       1.340 -13.577 -15.606
ATOM   5018 H2   TIP   889       2.491 -13.344 -14.651
ATOM   5019 O    TIP   890      -3.833   5.007  18.739
ATOM   5020 H1   TIP   890      -3.887   5.904  18.408
ATOM   5021 H2   TIP   890      -4.337   5.020  19.552
ATOM   5022 O    TIP   891       8.579  23.217  16.596
ATOM   5023 H1   TIP   891       9.502  22.979  16.505
ATOM   5024 H2   TIP   891       8.578  24.174  16.616
ATOM   5025 O    TIP   892      -7.850 -10.278 -12.626
ATOM   5026 H1   TIP   892      -7.132 -10.643 -12.109
ATOM   5027 H2   TIP   892      -8.008 -10.928 -13.311
ATOM   5028 O    TIP   893     -13.360 -27.388  -0.136
ATOM   5029 H1   TIP   893     -13.875 -27.624  -0.907
ATOM   5030 H2   TIP   893     -12.897 -26.590  -0.391
ATOM   5031 O    TIP   894       3.909  -1.742  26.121
ATOM   5032 H1   TIP   894       4.653  -1.142  26.089
ATOM   5033 H2   TIP   894       4.100  -2.398  25.450
ATOM   5034 O    TIP   895      -1.336 -29.985  12.365
ATOM   5035 H1   TIP   895      -1.650 -30.768  11.914
ATOM   5036 H2   TIP   895      -1.433 -30.187  13.295
ATOM   5037 O    TIP   896       0.404   3.329  -4.967
ATOM   5038 H1   TIP   896       0.852   3.737  -4.226
ATOM   5039 H2   TIP   896       0.779   3.753  -5.738
ATOM   5040 O    TIP   897      -2.621   7.280  -1.812
ATOM   5041 H1   TIP   897      -2.586   6.338  -1.978
ATOM   5042 H2   TIP   897      -1.910   7.643  -2.341
ATOM   5043 O    TIP   898       2.625  27.998  18.057
ATOM   5044 H1   TIP   898       3.366  27.801  18.629
ATOM   5045 H2   TIP   898       2.941  28.700  17.488
ATOM   5046 O    TIP   899      16.830   7.828  -6.173
ATOM   5047 H1   TIP   899      16.664   6.893  -6.293
ATOM   5048 H2   TIP   899      15.960   8.220  -6.103
ATOM   5049 O    TIP   900     -29.262 -28.076  11.774
ATOM   5050 H1   TIP   900     -28.685 -27.518  11.252
ATOM   5051 H2   TIP   900     -28.763 -28.261  12.569
ATOM   5052 O    TIP   901     -18.229 -25.390   9.941
ATOM   5053 H1   TIP   901     -17.460 -24.984   9.542
ATOM   5054 H2   TIP   901     -18.829 -24.662  10.101
ATOM   5055 O    TIP   902      -9.407  -8.655 -10.543
ATOM   5056 H1   TIP   902      -8.759  -8.060 -10.168
ATOM   5057 H2   TIP   902      -8.960  -9.062 -11.285
ATOM   5058 O    TIP   903      -4.111   4.985  21.989
ATOM   5059 H1   TIP   903      -3.393   4.555  22.454
ATOM   5060 H2   TIP   903      -3.776   5.857  21.784
ATOM   5061 O    TIP   904     -25.134 -16.453   2.235
ATOM   5062 H1   TIP   904     -24.562 -15.688   2.169
ATOM   5063 H2   TIP   904     -25.646 -16.302   3.029
ATOM   5064 O    TIP   905       7.012 -16.750  24.445
ATOM   5065 H1   TIP   905       6.628 -16.888  23.579
ATOM   5066 H2   TIP   905       7.807 -17.282  24.444
ATOM   5067 O    TIP   906      21.628 -15.186  -1.111
ATOM   5068 H1   TIP   906      20.979 -15.799  -1.457
ATOM   5069 H2   TIP   906      21.786 -14.573  -1.828
ATOM   5070 O    TIP   907      -3.726 -28.168  -8.474
ATOM   5071 H1   TIP   907      -2.946 -27.619  -8.555
ATOM   5072 H2   TIP   907      -4.340 -27.640  -7.965
ATOM   5073 O    TIP   908      12.803 -25.952  16.998
ATOM   5074 H1   TIP   908      12.178 -26.202  16.318
ATOM   5075 H2   TIP   908      12.676 -25.010  17.107
ATOM   5076 O    TIP   909      -4.949  -5.590  -8.740
ATOM   5077 H1   TIP   909      -4.069  -5.515  -9.107
ATOM   5078 H2   TIP   909      -5.465  -4.940  -9.216
ATOM   5079 O    TIP   910       8.396 -26.826 -11.713
ATOM   5080 H1   TIP   910       8.398 -26.982 -10.769
ATOM   5081 H2   TIP   910       9.303 -26.602 -11.922
ATOM   5082 O    TIP   911      -3.008  15.701   2.435
ATOM   5083 H1   TIP   911      -3.564  15.299   3.102
ATOM   5084 H2   TIP   911      -3.327  15.342   1.607
ATOM   5085 O    TIP   912       2.453  26.232  -3.002
ATOM   5086 H1   TIP   912       2.868  25.384  -3.155
ATOM   5087 H2   TIP   912       2.635  26.736  -3.795
ATOM   5088 O    TIP   913       1.619 -17.200  29.455
ATOM   5089 H1   TIP   913       2.004 -16.380  29.762
ATOM   5090 H2   TIP   913       1.147 -17.543  30.214
ATOM   5091 O    TIP   914     -12.226 -30.448  15.042
ATOM   5092 H1   TIP   914     -12.165 -30.296  15.985
ATOM   5093 H2   TIP   914     -12.461 -29.595  14.675
ATOM   5094 O    TIP   915     -16.806 -23.826  15.773
ATOM   5095 H1   TIP   915     -15.995 -23.354  15.588
ATOM   5096 H2   TIP   915     -17.261 -23.861  14.932
ATOM   5097 O    TIP   916      12.454 -21.504  19.910
ATOM   5098 H1   TIP   916      12.052 -22.372  19.882
ATOM   5099 H2   TIP   916      11.938 -21.021  20.554
ATOM   5100 O    TIP   917      22.529 -14.551   4.746
ATOM   5101 H1   TIP   917      22.466 -14.974   3.890
ATOM   5102 H2   TIP   917      22.593 -15.275   5.368
ATOM   5103 O    TIP   918       5.035   9.023  11.701
ATOM   5104 H1   TIP   918       5.971   8.875  11.831
ATOM   5105 H2   TIP   918       4.857   9.848  12.153
ATOM   5106 O    TIP   919     -12.796 -25.615  -5.542
ATOM   5107 H1   TIP   919     -13.326 -25.671  -4.747
ATOM   5108 H2   TIP   919     -12.396 -26.481  -5.626
ATOM   5109 O    TIP   920       0.436  -9.452 -15.098
ATOM   5110 H1   TIP   920       0.913  -9.921 -15.783
ATOM   5111 H2   TIP   920       0.559  -9.983 -14.312
ATOM   5112 O    TIP   921      18.869 -13.023  -2.755
ATOM   5113 H1   TIP   921      18.899 -12.631  -1.882
ATOM   5114 H2   TIP   921      19.779 -13.251  -2.947
ATOM   5115 O    TIP   922     -28.086  -6.024  18.039
ATOM   5116 H1   TIP   922     -28.678  -5.649  18.691
ATOM   5117 H2   TIP   922     -28.620  -6.108  17.249
ATOM   5118 O    TIP   923       2.259 -30.741  -1.616
ATOM   5119 H1   TIP   923       2.123 -29.839  -1.906
ATOM   5120 H2   TIP   923       1.497 -30.935  -1.070
ATOM   5121 O    TIP   924      -8.901   2.714  18.121
ATOM   5122 H1   TIP   924      -8.867   1.925  18.661
ATOM   5123 H2   TIP   924      -8.235   2.574  17.447
ATOM   5124 O    TIP   925     -22.534  -0.632   5.873
ATOM   5125 H1   TIP   925     -23.379  -0.262   5.619
ATOM   5126 H2   TIP   925     -22.227  -0.067   6.582
ATOM   5127 O    TIP   926      18.314 -27.838  11.639
ATOM   5128 H1   TIP   926      17.701 -27.108  11.724
ATOM   5129 H2   TIP   926      19.099 -27.449  11.253
ATOM   5130 O    TIP   927      26.282 -12.789   9.430
ATOM   5131 H1   TIP   927      25.644 -12.115   9.665
ATOM   5132 H2   TIP   927      27.013 -12.649  10.031
ATOM   5133 O    TIP   928      -1.933 -16.435 -11.547
ATOM   5134 H1   TIP   928      -2.322 -17.215 -11.942
ATOM   5135 H2   TIP   928      -2.666 -15.829 -11.439
ATOM   5136 O    TIP   929      14.075 -17.365  -9.329
ATOM   5137 H1   TIP   929      14.042 -18.319  -9.256
ATOM   5138 H2   TIP   929      13.297 -17.061  -8.861
ATOM   5139 O    TIP   930      20.311  -4.093  23.407
ATOM   5140 H1   TIP   930      20.691  -4.197  22.535
ATOM   5141 H2   TIP   930      19.475  -3.652  23.254
ATOM   5142 O    TIP   931       3.494   6.564  21.737
ATOM   5143 H1   TIP   931       3.066   6.636  20.884
ATOM   5144 H2   TIP   931       3.177   5.735  22.096
ATOM   5145 O    TIP   932       8.039  -8.070 -13.385
ATOM   5146 H1   TIP   932       8.412  -8.166 -12.509
ATOM   5147 H2   TIP   932       7.616  -8.911 -13.561
ATOM   5148 O    TIP   933      13.155   5.968   4.505
ATOM   5149 H1   TIP   933      13.315   5.443   3.721
ATOM   5150 H2   TIP   933      13.065   6.864   4.180
ATOM   5151 O    TIP   934      10.989 -18.845  14.747
ATOM   5152 H1   TIP   934      10.772 -19.657  15.204
ATOM   5153 H2   TIP   934      11.269 -19.127  13.876
ATOM   5154 O    TIP   935      20.349  27.781  15.829
ATOM   5155 H1   TIP   935      19.531  28.131  15.477
ATOM   5156 H2   TIP   935      20.312  27.977  16.765
ATOM   5157 O    TIP   936      29.321   7.850   1.696
ATOM   5158 H1   TIP   936      29.787   7.063   1.978
ATOM   5159 H2   TIP   936      28.744   7.550   0.995
ATOM   5160 O    TIP   937      16.145 -11.425  27.120
ATOM   5161 H1   TIP   937      15.722 -10.568  27.169
ATOM   5162 H2   TIP   937      15.435 -12.032  26.911
ATOM   5163 O    TIP   938     -15.156 -28.128 -12.674
ATOM   5164 H1   TIP   938     -15.325 -27.535 -13.406
ATOM   5165 H2   TIP   938     -15.013 -27.551 -11.925
ATOM   5166 O    TIP   939      19.192  -5.000  -5.679
ATOM   5167 H1   TIP   939      19.495  -5.781  -5.216
ATOM   5168 H2   TIP   939      18.470  -5.309  -6.226
ATOM   5169 O    TIP   940      19.294  -9.788  23.007
ATOM   5170 H1   TIP   940      19.016  -9.606  22.109
ATOM   5171 H2   TIP   940      19.422 -10.736  23.032
ATOM   5172 O    TIP   941       2.439 -21.760  -9.946
ATOM   5173 H1   TIP   941       2.093 -22.065 -10.784
ATOM   5174 H2   TIP   941       1.704 -21.310  -9.531
ATOM   5175 O    TIP   942     -11.977 -21.752  18.276
ATOM   5176 H1   TIP   942     -11.909 -22.432  18.945
ATOM   5177 H2   TIP   942     -11.073 -21.587  18.009
ATOM   5178 O    TIP   943       6.855  26.743  12.637
ATOM   5179 H1   TIP   943       7.694  27.060  12.971
ATOM   5180 H2   TIP   943       7.089  26.133  11.937
ATOM   5181 O    TIP   944      16.981 -15.072  -3.449
ATOM   5182 H1   TIP   944      16.354 -14.528  -3.925
ATOM   5183 H2   TIP   944      17.636 -14.455  -3.124
ATOM   5184 O    TIP   945       3.655 -29.444  22.406
ATOM   5185 H1   TIP   945       4.052 -30.081  21.812
ATOM   5186 H2   TIP   945       3.143 -29.972  23.018
ATOM   5187 O    TIP   946      -4.603  25.814 -11.709
ATOM   5188 H1   TIP   946      -4.616  26.536 -11.080
ATOM   5189 H2   TIP   946      -4.832  26.219 -12.545
ATOM   5190 O    TIP   947      21.693   0.471  -3.891
ATOM   5191 H1   TIP   947      20.981  -0.161  -3.989
ATOM   5192 H2   TIP   947      22.432  -0.047  -3.573
ATOM   5193 O    TIP   948      12.248  10.750  -0.331
ATOM   5194 H1   TIP   948      13.199  10.727  -0.443
ATOM   5195 H2   TIP   948      12.114  11.221   0.491
ATOM   5196 O    TIP   949      13.802 -14.121  17.200
ATOM   5197 H1   TIP   949      13.606 -14.440  18.081
ATOM   5198 H2   TIP   949      13.418 -14.775  16.617
ATOM   5199 O    TIP   950      11.819  28.467  14.704
ATOM   5200 H1   TIP   950      12.248  29.264  15.015
ATOM   5201 H2   TIP   950      11.092  28.332  15.312
ATOM   5202 O    TIP   951      15.642 -17.003  12.921
ATOM   5203 H1   TIP   951      15.258 -16.977  13.798
ATOM   5204 H2   TIP   951      15.453 -17.884  12.601
ATOM   5205 O    TIP   952      25.926   3.311  13.685
ATOM   5206 H1   TIP   952      25.662   4.201  13.917
ATOM   5207 H2   TIP   952      25.102   2.844  13.544
ATOM   5208 O    TIP   953     -14.631  13.692  -3.896
ATOM   5209 H1   TIP   953     -14.203  13.499  -4.729
ATOM   5210 H2   TIP   953     -13.994  13.432  -3.231
ATOM   5211 O    TIP   954     -18.084 -22.622   1.441
ATOM   5212 H1   TIP   954     -17.580 -23.335   1.833
ATOM   5213 H2   TIP   954     -17.821 -22.621   0.520
ATOM   5214 O    TIP   955     -16.706  -6.475  23.565
ATOM   5215 H1   TIP   955     -15.954  -6.932  23.188
ATOM   5216 H2   TIP   955     -16.546  -5.551  23.375
ATOM   5217 O    TIP   956       8.729  13.772   3.871
ATOM   5218 H1   TIP   956       8.025  14.174   3.361
ATOM   5219 H2   TIP   956       9.060  14.480   4.424
ATOM   5220 O    TIP   957     -21.306 -10.390  18.138
ATOM   5221 H1   TIP   957     -21.468  -9.465  18.322
ATOM   5222 H2   TIP   957     -20.823 -10.389  17.312
ATOM   5223 O    TIP   958      28.268 -23.248 -11.305
ATOM   5224 H1   TIP   958      27.460 -23.756 -11.240
ATOM   5225 H2   TIP   958      28.689 -23.565 -12.104
ATOM   5226 O    TIP   959      14.265  13.022   2.594
ATOM   5227 H1   TIP   959      14.620  13.891   2.781
ATOM   5228 H2   TIP   959      14.961  12.418   2.850
ATOM   5229 O    TIP   960     -14.032 -30.803   5.145
ATOM   5230 H1   TIP   960     -13.283 -31.096   5.663
ATOM   5231 H2   TIP   960     -13.781 -30.980   4.238
ATOM   5232 O    TIP   961     -22.804 -19.550  11.068
ATOM   5233 H1   TIP   961     -23.418 -18.849  11.283
ATOM   5234 H2   TIP   961     -22.475 -19.850  11.915
ATOM   5235 O    TIP   962     -11.218  -1.987  20.189
ATOM   5236 H1   TIP   962     -10.761  -1.536  20.898
ATOM   5237 H2   TIP   962     -10.730  -1.752  19.400
ATOM   5238 O    TIP   963      -3.265 -21.108  -4.167
ATOM   5239 H1   TIP   963      -2.784 -21.209  -4.989
ATOM   5240 H2   TIP   963      -2.602 -21.219  -3.486
ATOM   5241 O    TIP   964     -14.499  11.356  26.787
ATOM   5242 H1   TIP   964     -15.171  11.420  26.108
ATOM   5243 H2   TIP   964     -14.848  10.720  27.410
ATOM   5244 O    TIP   965      18.763  22.720  10.446
ATOM   5245 H1   TIP   965      19.619  22.961  10.799
ATOM   5246 H2   TIP   965      18.887  22.716   9.497
ATOM   5247 O    TIP   966      25.237  -0.462  -1.043
ATOM   5248 H1   TIP   966      25.179   0.398  -0.628
ATOM   5249 H2   TIP   966      26.127  -0.501  -1.393
ATOM   5250 O    TIP   967       0.666 -24.959  -9.385
ATOM   5251 H1   TIP   967       0.967 -25.097 -10.282
ATOM   5252 H2   TIP   967       1.430 -24.609  -8.926
ATOM   5253 O    TIP   968       1.739   1.043  -4.409
ATOM   5254 H1   TIP   968       2.301   0.913  -5.172
ATOM   5255 H2   TIP   968       1.383   1.924  -4.520
ATOM   5256 O    TIP   969     -10.911  27.485  12.742
ATOM   5257 H1   TIP   969     -11.855  27.338  12.695
ATOM   5258 H2   TIP   969     -10.816  28.272  13.278
ATOM   5259 O    TIP   970     -22.629  12.588  17.039
ATOM   5260 H1   TIP   970     -22.967  13.280  17.608
ATOM   5261 H2   TIP   970     -23.395  12.052  16.832
ATOM   5262 O    TIP   971      -6.982   6.780  19.970
ATOM   5263 H1   TIP   971      -6.998   7.671  20.317
ATOM   5264 H2   TIP   971      -7.496   6.269  20.595
ATOM   5265 O    TIP   972      -5.439   2.165  18.468
ATOM   5266 H1   TIP   972      -5.198   2.447  19.350
ATOM   5267 H2   TIP   972      -5.610   1.228  18.553
ATOM   5268 O    TIP   973     -20.170   7.626  -8.756
ATOM   5269 H1   TIP   973     -20.765   6.883  -8.859
ATOM   5270 H2   TIP   973     -20.105   8.004  -9.633
ATOM   5271 O    TIP   974       8.287 -18.720 -11.266
ATOM   5272 H1   TIP   974       7.438 -18.295 -11.380
ATOM   5273 H2   TIP   974       8.407 -19.236 -12.063
ATOM   5274 O    TIP   975      -3.067 -17.548  19.596
ATOM   5275 H1   TIP   975      -3.062 -17.221  18.696
ATOM   5276 H2   TIP   975      -2.332 -17.104  20.018
ATOM   5277 O    TIP   976       8.363  26.109  16.588
ATOM   5278 H1   TIP   976       8.482  26.176  17.535
ATOM   5279 H2   TIP   976       7.520  26.531  16.421
ATOM   5280 O    TIP   977     -13.938  -1.642 -11.902
ATOM   5281 H1   TIP   977     -13.286  -1.592 -11.203
ATOM   5282 H2   TIP   977     -13.904  -2.551 -12.198
ATOM   5283 O    TIP   978      10.155 -15.565  18.834
ATOM   5284 H1   TIP   978       9.553 -16.308  18.817
ATOM   5285 H2   TIP   978      10.149 -15.229  17.938
ATOM   5286 O    TIP   979     -28.476 -12.353   0.901
ATOM   5287 H1   TIP   979     -29.381 -12.349   0.591
ATOM   5288 H2   TIP   979     -28.338 -11.474   1.254
ATOM   5289 O    TIP   980      -5.965 -24.513  -8.547
ATOM   5290 H1   TIP   980      -5.741 -23.600  -8.728
ATOM   5291 H2   TIP   980      -6.865 -24.481  -8.225
ATOM   5292 O    TIP   981       6.962 -17.570  21.503
ATOM   5293 H1   TIP   981       7.149 -18.252  20.859
ATOM   5294 H2   TIP   981       6.056 -17.317  21.330
ATOM   5295 O    TIP   982       4.977   8.893   1.642
ATOM   5296 H1   TIP   982       5.686   9.510   1.825
ATOM   5297 H2   TIP   982       5.169   8.135   2.194
ATOM   5298 O    TIP   983       6.441 -22.588  -6.599
ATOM   5299 H1   TIP   983       5.637 -22.269  -6.191
ATOM   5300 H2   TIP   983       6.283 -22.506  -7.540
ATOM   5301 O    TIP   984     -10.253  30.894  10.867
ATOM   5302 H1   TIP   984      -9.377  30.813  10.489
ATOM   5303 H2   TIP   984     -10.821  31.082  10.120
ATOM   5304 O    TIP   985     -12.141  13.738   2.894
ATOM   5305 H1   TIP   985     -12.829  13.121   3.143
ATOM   5306 H2   TIP   985     -12.482  14.177   2.115
ATOM   5307 O    TIP   986      -4.976 -30.797   7.974
ATOM   5308 H1   TIP   986      -4.276 -31.412   7.756
ATOM   5309 H2   TIP   986      -4.545 -30.115   8.489
ATOM   5310 O    TIP   987       2.218  25.851  15.399
ATOM   5311 H1   TIP   987       2.982  26.374  15.641
ATOM   5312 H2   TIP   987       1.836  25.584  16.235
ATOM   5313 O    TIP   988       2.791   0.010  14.747
ATOM   5314 H1   TIP   988       1.835  -0.022  14.744
ATOM   5315 H2   TIP   988       3.027   0.262  13.855
ATOM   5316 O    TIP   989     -24.415 -18.264   0.325
ATOM   5317 H1   TIP   989     -24.607 -17.695   1.070
ATOM   5318 H2   TIP   989     -23.467 -18.193   0.207
ATOM   5319 O    TIP   990     -23.718 -25.972  -3.576
ATOM   5320 H1   TIP   990     -24.566 -26.146  -3.984
ATOM   5321 H2   TIP   990     -23.429 -26.824  -3.249
ATOM   5322 O    TIP   991      20.583 -19.338   6.494
ATOM   5323 H1   TIP   991      21.307 -18.993   7.015
ATOM   5324 H2   TIP   991      20.859 -20.222   6.253
ATOM   5325 O    TIP   992     -21.438 -10.844  14.140
ATOM   5326 H1   TIP   992     -21.871 -11.307  14.857
ATOM   5327 H2   TIP   992     -20.509 -10.858  14.371
ATOM   5328 O    TIP   993      14.614  -9.336  23.930
ATOM   5329 H1   TIP   993      14.900  -9.897  23.209
ATOM   5330 H2   TIP   993      15.421  -8.951  24.270
ATOM   5331 O    TIP   994      -8.929  22.564  -1.178
ATOM   5332 H1   TIP   994      -9.339  23.254  -1.699
ATOM   5333 H2   TIP   994      -9.378  21.762  -1.446
ATOM   5334 O    TIP   995     -30.978 -20.357   5.769
ATOM   5335 H1   TIP   995     -31.320 -21.047   6.336
ATOM   5336 H2   TIP   995     -30.116 -20.151   6.132
ATOM   5337 O    TIP   996     -18.930 -30.193 -10.563
ATOM   5338 H1   TIP   996     -18.535 -29.469 -10.078
ATOM   5339 H2   TIP   996     -18.384 -30.286 -11.343
ATOM   5340 O    TIP   997     -16.245 -21.874 -12.068
ATOM   5341 H1   TIP   997     -16.776 -22.495 -11.571
ATOM   5342 H2   TIP   997     -15.897 -21.273 -11.409
ATOM   5343 O    TIP   998     -21.345  -5.486  -7.756
ATOM   5344 H1   TIP   998     -22.275  -5.340  -7.581
ATOM   5345 H2   TIP   998     -21.302  -5.666  -8.695
ATOM   5346 O    TIP   999      -9.143  30.048   4.684
ATOM   5347 H1   TIP   999      -8.534  29.937   3.954
ATOM   5348 H2   TIP   999      -8.758  30.747   5.213
ATOM   5349 O    TIP  1000       3.580   9.187  -0.711
ATOM   5350 H1   TIP  1000       3.745   8.484  -1.339
ATOM   5351 H2   TIP  1000       4.041   8.914   0.082
ATOM   5352 O    TIP  1001     -28.604  -5.667   9.503
ATOM   5353 H1   TIP  1001     -28.454  -4.896   8.956
ATOM   5354 H2   TIP  1001     -27.796  -5.766  10.006
ATOM   5355 O    TIP  1002      -5.164 -23.862  16.134
ATOM   5356 H1   TIP  1002      -4.871 -24.330  15.352
ATOM   5357 H2   TIP  1002      -4.551 -23.133  16.222
ATOM   5358 O    TIP  1003      -1.868 -27.301  12.374
ATOM   5359 H1   TIP  1003      -1.758 -27.121  13.307
ATOM   5360 H2   TIP  1003      -1.586 -28.210  12.270
ATOM   5361 O    TIP  1004      23.751  -5.379  -1.849
ATOM   5362 H1   TIP  1004      24.347  -4.996  -1.205
ATOM   5363 H2   TIP  1004      23.882  -4.856  -2.639
ATOM   5364 O    TIP  1005     -22.560   2.871   6.897
ATOM   5365 H1   TIP  1005     -22.667   2.057   7.389
ATOM   5366 H2   TIP  1005     -23.328   3.394   7.128
ATOM   5367 O    TIP  1006      13.306 -27.504  -5.523
ATOM   5368 H1   TIP  1006      13.014 -28.413  -5.450
ATOM   5369 H2   TIP  1006      13.073 -27.247  -6.415
ATOM   5370 O    TIP  1007      -0.409   6.440  22.008
ATOM   5371 H1   TIP  1007       0.044   6.057  21.257
ATOM   5372 H2   TIP  1007      -0.400   5.752  22.672
ATOM   5373 O    TIP  1008       7.001 -13.963  26.536
ATOM   5374 H1   TIP  1008       6.280 -13.555  26.058
ATOM   5375 H2   TIP  1008       7.640 -14.190  25.860
ATOM   5376 O    TIP  1009      21.252 -29.368  -2.697
ATOM   5377 H1   TIP  1009      21.558 -29.436  -1.793
ATOM   5378 H2   TIP  1009      21.018 -30.264  -2.940
ATOM   5379 O    TIP  1010       2.155 -16.365 -14.161
ATOM   5380 H1   TIP  1010       2.206 -15.462 -13.847
ATOM   5381 H2   TIP  1010       1.250 -16.627 -13.992
ATOM   5382 O    TIP  1011      17.958  11.928  11.376
ATOM   5383 H1   TIP  1011      17.713  11.886  12.300
ATOM   5384 H2   TIP  1011      18.409  12.767  11.285
ATOM   5385 O    TIP  1012      10.175  15.115  11.893
ATOM   5386 H1   TIP  1012      10.131  14.262  12.323
ATOM   5387 H2   TIP  1012      10.043  14.924  10.965
ATOM   5388 O    TIP  1013     -12.653 -11.838  18.954
ATOM   5389 H1   TIP  1013     -13.268 -12.447  18.548
ATOM   5390 H2   TIP  1013     -11.986 -12.398  19.352
ATOM   5391 O    TIP  1014      19.361  -1.280  -4.383
ATOM   5392 H1   TIP  1014      18.629  -1.888  -4.485
ATOM   5393 H2   TIP  1014      19.020  -0.582  -3.824
ATOM   5394 O    TIP  1015       0.559 -10.963 -12.804
ATOM   5395 H1   TIP  1015       1.102 -11.741 -12.677
ATOM   5396 H2   TIP  1015      -0.338 -11.296 -12.819
ATOM   5397 O    TIP  1016       6.070 -29.303  -0.099
ATOM   5398 H1   TIP  1016       5.504 -30.075  -0.093
ATOM   5399 H2   TIP  1016       6.885 -29.598   0.306
ATOM   5400 O    TIP  1017       9.934  28.382   4.336
ATOM   5401 H1   TIP  1017      10.148  27.490   4.609
ATOM   5402 H2   TIP  1017      10.420  28.507   3.521
ATOM   5403 O    TIP  1018      -4.086  29.736  14.304
ATOM   5404 H1   TIP  1018      -3.402  30.352  14.565
ATOM   5405 H2   TIP  1018      -4.848  29.987  14.826
ATOM   5406 O    TIP  1019     -23.794  -1.877  13.521
ATOM   5407 H1   TIP  1019     -23.912  -2.106  14.443
ATOM   5408 H2   TIP  1019     -23.324  -2.622  13.147
ATOM   5409 O    TIP  1020      24.411  14.872   7.533
ATOM   5410 H1   TIP  1020      23.743  14.348   7.090
ATOM   5411 H2   TIP  1020      24.029  15.076   8.386
ATOM   5412 O    TIP  1021       4.094  -2.805 -17.857
ATOM   5413 H1   TIP  1021       3.930  -3.579 -17.319
ATOM   5414 H2   TIP  1021       3.962  -3.104 -18.756
ATOM   5415 O    TIP  1022       3.390  -4.564 -16.256
ATOM   5416 H1   TIP  1022       4.084  -4.979 -15.744
ATOM   5417 H2   TIP  1022       2.622  -5.116 -16.111
ATOM   5418 O    TIP  1023      -5.336  26.767  -0.054
ATOM   5419 H1   TIP  1023      -4.540  26.640  -0.570
ATOM   5420 H2   TIP  1023      -5.763  27.525  -0.452
ATOM   5421 O    TIP  1024       2.339 -28.721 -10.794
ATOM   5422 H1   TIP  1024       2.580 -29.616 -11.030
ATOM   5423 H2   TIP  1024       2.473 -28.216 -11.596
ATOM   5424 O    TIP  1025     -18.721  30.836  20.578
ATOM   5425 H1   TIP  1025     -17.807  30.782  20.854
ATOM   5426 H2   TIP  1025     -18.957  29.937  20.349
ATOM   5427 O    TIP  1026     -16.100 -10.123  21.027
ATOM   5428 H1   TIP  1026     -16.777  -9.877  20.396
ATOM   5429 H2   TIP  1026     -15.856 -11.015  20.782
ATOM   5430 O    TIP  1027      -0.056  -2.808  26.560
ATOM   5431 H1   TIP  1027       0.409  -3.044  27.362
ATOM   5432 H2   TIP  1027      -0.970  -2.715  26.830
ATOM   5433 O    TIP  1028     -19.936 -23.775  -2.765
ATOM   5434 H1   TIP  1028     -20.538 -23.748  -3.508
ATOM   5435 H2   TIP  1028     -19.923 -24.694  -2.500
ATOM   5436 O    TIP  1029     -11.017 -12.764  26.076
ATOM   5437 H1   TIP  1029     -10.257 -12.328  26.460
ATOM   5438 H2   TIP  1029     -11.764 -12.235  26.355
ATOM   5439 O    TIP  1030      22.685  -7.441  17.702
ATOM   5440 H1   TIP  1030      22.650  -7.613  16.761
ATOM   5441 H2   TIP  1030      21.814  -7.676  18.021
ATOM   5442 O    TIP  1031       5.831 -30.756  10.751
ATOM   5443 H1   TIP  1031       5.207 -31.479  10.684
ATOM   5444 H2   TIP  1031       6.687 -31.181  10.799
ATOM   5445 O    TIP  1032     -13.795  -6.889  17.944
ATOM   5446 H1   TIP  1032     -12.993  -7.407  18.014
ATOM   5447 H2   TIP  1032     -14.433  -7.487  17.554
ATOM   5448 O    TIP  1033     -11.778   7.228  -3.704
ATOM   5449 H1   TIP  1033     -12.540   7.600  -3.258
ATOM   5450 H2   TIP  1033     -11.961   7.351  -4.635
ATOM   5451 O    TIP  1034     -17.994   5.777   8.361
ATOM   5452 H1   TIP  1034     -18.112   5.346   7.515
ATOM   5453 H2   TIP  1034     -17.301   6.419   8.210
ATOM   5454 O    TIP  1035     -25.572 -20.767   0.236
ATOM   5455 H1   TIP  1035     -24.751 -21.244   0.115
ATOM   5456 H2   TIP  1035     -25.321 -19.844   0.197
ATOM   5457 O    TIP  1036     -18.528   8.124  10.685
ATOM   5458 H1   TIP  1036     -19.254   7.522  10.524
ATOM   5459 H2   TIP  1036     -18.433   8.613   9.868
ATOM   5460 O    TIP  1037       1.323  15.200   9.006
ATOM   5461 H1   TIP  1037       0.721  15.218   8.262
ATOM   5462 H2   TIP  1037       2.118  15.622   8.682
ATOM   5463 O    TIP  1038      -1.888 -23.233 -15.591
ATOM   5464 H1   TIP  1038      -1.149 -22.627 -15.636
ATOM   5465 H2   TIP  1038      -2.469 -22.855 -14.931
ATOM   5466 O    TIP  1039      -4.759 -24.214  21.234
ATOM   5467 H1   TIP  1039      -5.585 -24.681  21.113
ATOM   5468 H2   TIP  1039      -4.298 -24.319  20.402
ATOM   5469 O    TIP  1040     -28.678  -4.769   1.095
ATOM   5470 H1   TIP  1040     -27.982  -4.569   0.469
ATOM   5471 H2   TIP  1040     -29.468  -4.844   0.561
ATOM   5472 O    TIP  1041      -1.297  18.022   2.102
ATOM   5473 H1   TIP  1041      -1.982  17.361   2.010
ATOM   5474 H2   TIP  1041      -1.753  18.857   2.002
ATOM   5475 O    TIP  1042      10.178  -4.945  -8.238
ATOM   5476 H1   TIP  1042       9.710  -5.471  -7.590
ATOM   5477 H2   TIP  1042      10.018  -4.039  -7.974
ATOM   5478 O    TIP  1043       8.533 -11.957  27.982
ATOM   5479 H1   TIP  1043       7.818 -12.560  27.782
ATOM   5480 H2   TIP  1043       8.646 -11.445  27.181
ATOM   5481 O    TIP  1044       4.656 -26.076 -10.657
ATOM   5482 H1   TIP  1044       4.504 -26.223  -9.723
ATOM   5483 H2   TIP  1044       4.709 -26.954 -11.033
ATOM   5484 O    TIP  1045       2.680   1.019  -7.191
ATOM   5485 H1   TIP  1045       3.068   0.343  -7.747
ATOM   5486 H2   TIP  1045       1.958   1.372  -7.711
ATOM   5487 O    TIP  1046      19.944  -6.485  20.908
ATOM   5488 H1   TIP  1046      19.395  -6.326  21.676
ATOM   5489 H2   TIP  1046      20.239  -5.615  20.639
ATOM   5490 O    TIP  1047      -8.225  14.410  -9.254
ATOM   5491 H1   TIP  1047      -8.874  13.723  -9.104
ATOM   5492 H2   TIP  1047      -7.602  14.022  -9.869
ATOM   5493 O    TIP  1048      -3.799   8.151  14.238
ATOM   5494 H1   TIP  1048      -4.199   8.824  13.689
ATOM   5495 H2   TIP  1048      -2.865   8.198  14.035
ATOM   5496 O    TIP  1049      14.127 -11.280  -3.753
ATOM   5497 H1   TIP  1049      13.189 -11.467  -3.790
ATOM   5498 H2   TIP  1049      14.223 -10.675  -3.018
ATOM   5499 O    TIP  1050       4.605 -13.142 -11.689
ATOM   5500 H1   TIP  1050       4.496 -12.224 -11.936
ATOM   5501 H2   TIP  1050       5.543 -13.237 -11.523
ATOM   5502 O    TIP  1051       8.935 -15.272  21.389
ATOM   5503 H1   TIP  1051       9.248 -15.448  20.502
ATOM   5504 H2   TIP  1051       8.355 -16.006  21.589
ATOM   5505 O    TIP  1052      14.155 -22.449  -4.682
ATOM   5506 H1   TIP  1052      14.974 -22.180  -4.267
ATOM   5507 H2   TIP  1052      13.578 -22.675  -3.952
ATOM   5508 O    TIP  1053      20.903  29.783  -3.067
ATOM   5509 H1   TIP  1053      20.595  28.902  -3.280
ATOM   5510 H2   TIP  1053      20.667  29.904  -2.147
ATOM   5511 O    TIP  1054       0.368 -19.461  24.531
ATOM   5512 H1   TIP  1054      -0.170 -18.729  24.229
ATOM   5513 H2   TIP  1054       0.815 -19.771  23.743
ATOM   5514 O    TIP  1055     -13.745  -1.877  18.893
ATOM   5515 H1   TIP  1055     -14.234  -1.056  18.840
ATOM   5516 H2   TIP  1055     -12.940  -1.648  19.357
ATOM   5517 O    TIP  1056       0.287  30.482   7.361
ATOM   5518 H1   TIP  1056       0.946  29.788   7.343
ATOM   5519 H2   TIP  1056      -0.218  30.313   8.156
ATOM   5520 O    TIP  1057      -6.024 -14.534 -18.475
ATOM   5521 H1   TIP  1057      -6.844 -14.793 -18.054
ATOM   5522 H2   TIP  1057      -6.285 -14.241 -19.348
ATOM   5523 O    TIP  1058      27.160 -17.964  17.827
ATOM   5524 H1   TIP  1058      26.820 -17.804  16.947
ATOM   5525 H2   TIP  1058      26.436 -18.382  18.293
ATOM   5526 O    TIP  1059      -6.820  29.355   7.251
ATOM   5527 H1   TIP  1059      -6.097  28.745   7.397
ATOM   5528 H2   TIP  1059      -6.408  30.219   7.253
ATOM   5529 O    TIP  1060     -28.241  -6.653   3.049
ATOM   5530 H1   TIP  1060     -28.364  -6.101   2.277
ATOM   5531 H2   TIP  1060     -28.922  -6.370   3.658
ATOM   5532 O    TIP  1061      12.107 -23.216  17.469
ATOM   5533 H1   TIP  1061      11.547 -23.475  18.201
ATOM   5534 H2   TIP  1061      11.509 -22.813  16.840
ATOM   5535 O    TIP  1062      13.645 -18.766  -5.454
ATOM   5536 H1   TIP  1062      12.805 -18.346  -5.272
ATOM   5537 H2   TIP  1062      14.194 -18.065  -5.806
ATOM   5538 O    TIP  1063     -13.387 -26.243  17.447
ATOM   5539 H1   TIP  1063     -14.327 -26.321  17.285
ATOM   5540 H2   TIP  1063     -13.325 -25.877  18.329
ATOM   5541 O    TIP  1064      -6.476 -14.768  26.194
ATOM   5542 H1   TIP  1064      -6.628 -15.671  26.472
ATOM   5543 H2   TIP  1064      -7.198 -14.576  25.595
ATOM   5544 O    TIP  1065      19.881  22.232  15.897
ATOM   5545 H1   TIP  1065      20.070  23.008  16.424
ATOM   5546 H2   TIP  1065      20.532  22.253  15.196
ATOM   5547 O    TIP  1066     -23.005 -20.940  15.182
ATOM   5548 H1   TIP  1066     -23.402 -20.073  15.101
ATOM   5549 H2   TIP  1066     -23.639 -21.448  15.689
ATOM   5550 O    TIP  1067      -2.691  -8.657 -10.333
ATOM   5551 H1   TIP  1067      -3.073  -9.516 -10.510
ATOM   5552 H2   TIP  1067      -2.865  -8.503  -9.404
ATOM   5553 O    TIP  1068      25.457 -24.826  11.716
ATOM   5554 H1   TIP  1068      25.538 -24.566  10.799
ATOM   5555 H2   TIP  1068      25.138 -24.042  12.162
ATOM   5556 O    TIP  1069      28.942  -5.766   3.771
ATOM   5557 H1   TIP  1069      28.571  -5.550   2.916
ATOM   5558 H2   TIP  1069      28.259  -5.525   4.397
ATOM   5559 O    TIP  1070      16.779 -26.269  -6.374
ATOM   5560 H1   TIP  1070      16.167 -25.545  -6.507
ATOM   5561 H2   TIP  1070      16.687 -26.495  -5.448
ATOM   5562 O    TIP  1071       3.078  24.269  -4.784
ATOM   5563 H1   TIP  1071       3.625  23.950  -5.501
ATOM   5564 H2   TIP  1071       2.940  23.502  -4.228
ATOM   5565 O    TIP  1072      18.949 -22.621  -1.943
ATOM   5566 H1   TIP  1072      19.762 -22.141  -1.787
ATOM   5567 H2   TIP  1072      19.188 -23.301  -2.573
ATOM   5568 O    TIP  1073      13.633 -17.354  23.214
ATOM   5569 H1   TIP  1073      13.990 -18.233  23.092
ATOM   5570 H2   TIP  1073      12.765 -17.389  22.813
ATOM   5571 O    TIP  1074      23.373   7.140   0.289
ATOM   5572 H1   TIP  1074      22.628   7.432   0.814
ATOM   5573 H2   TIP  1074      23.652   7.921  -0.189
ATOM   5574 O    TIP  1075      22.411  12.598   8.938
ATOM   5575 H1   TIP  1075      22.829  11.741   8.854
ATOM   5576 H2   TIP  1075      22.499  12.995   8.072
ATOM   5577 O    TIP  1076     -19.356  -8.406 -12.557
ATOM   5578 H1   TIP  1076     -19.357  -7.450 -12.609
ATOM   5579 H2   TIP  1076     -20.039  -8.613 -11.920
ATOM   5580 O    TIP  1077      -9.460   9.648  -5.457
ATOM   5581 H1   TIP  1077      -9.965  10.218  -4.878
ATOM   5582 H2   TIP  1077      -8.665   9.448  -4.963
ATOM   5583 O    TIP  1078      25.697  -1.167  16.207
ATOM   5584 H1   TIP  1078      26.567  -1.412  16.522
ATOM   5585 H2   TIP  1078      25.092  -1.624  16.791
ATOM   5586 O    TIP  1079     -20.292 -28.413   3.033
ATOM   5587 H1   TIP  1079     -20.867 -29.120   3.325
ATOM   5588 H2   TIP  1079     -19.554 -28.436   3.642
ATOM   5589 O    TIP  1080      21.896   2.477  11.179
ATOM   5590 H1   TIP  1080      21.188   2.636  10.554
ATOM   5591 H2   TIP  1080      21.881   3.239  11.758
ATOM   5592 O    TIP  1081      16.983 -30.826  14.469
ATOM   5593 H1   TIP  1081      16.981 -29.931  14.809
ATOM   5594 H2   TIP  1081      16.499 -31.332  15.121
ATOM   5595 O    TIP  1082      17.449  27.102  -3.005
ATOM   5596 H1   TIP  1082      18.303  27.314  -3.382
ATOM   5597 H2   TIP  1082      17.125  26.375  -3.535
ATOM   5598 O    TIP  1083     -14.485 -24.907  -2.792
ATOM   5599 H1   TIP  1083     -13.786 -24.880  -2.139
ATOM   5600 H2   TIP  1083     -15.291 -24.974  -2.279
ATOM   5601 O    TIP  1084      25.267  -7.093   5.018
ATOM   5602 H1   TIP  1084      25.786  -7.858   5.264
ATOM   5603 H2   TIP  1084      25.908  -6.391   4.910
ATOM   5604 O    TIP  1085      23.853  -2.562  17.588
ATOM   5605 H1   TIP  1085      23.909  -3.503  17.427
ATOM   5606 H2   TIP  1085      22.982  -2.316  17.277
ATOM   5607 O    TIP  1086      24.215  -4.835   6.472
ATOM   5608 H1   TIP  1086      24.507  -5.695   6.170
ATOM   5609 H2   TIP  1086      24.191  -4.910   7.425
ATOM   5610 O    TIP  1087     -26.875  -2.360   1.995
ATOM   5611 H1   TIP  1087     -27.322  -2.985   2.566
ATOM   5612 H2   TIP  1087     -26.981  -1.516   2.432
ATOM   5613 O    TIP  1088       5.107  22.385  21.604
ATOM   5614 H1   TIP  1088       5.699  22.058  20.926
ATOM   5615 H2   TIP  1088       4.456  22.898  21.127
ATOM   5616 O    TIP  1089      -0.486  15.720   6.859
ATOM   5617 H1   TIP  1089      -0.931  16.566   6.828
ATOM   5618 H2   TIP  1089      -0.078  15.630   5.999
ATOM   5619 O    TIP  1090       5.660  30.059  -3.009
ATOM   5620 H1   TIP  1090       5.730  29.243  -3.503
ATOM   5621 H2   TIP  1090       5.312  30.691  -3.639
ATOM   5622 O    TIP  1091       3.148  11.976   0.963
ATOM   5623 H1   TIP  1091       2.476  11.495   1.446
ATOM   5624 H2   TIP  1091       3.891  11.374   0.923
ATOM   5625 O    TIP  1092      -9.684  20.469  11.346
ATOM   5626 H1   TIP  1092     -10.545  20.813  11.583
ATOM   5627 H2   TIP  1092      -9.213  21.224  10.993
ATOM   5628 O    TIP  1093      -1.942 -22.634  16.592
ATOM   5629 H1   TIP  1093      -2.644 -22.359  16.002
ATOM   5630 H2   TIP  1093      -1.498 -23.341  16.125
ATOM   5631 O    TIP  1094     -17.589 -20.631  22.192
ATOM   5632 H1   TIP  1094     -17.732 -20.650  21.246
ATOM   5633 H2   TIP  1094     -16.637 -20.616  22.292
ATOM   5634 O    TIP  1095      -0.911 -18.760  26.959
ATOM   5635 H1   TIP  1095      -0.530 -18.858  26.087
ATOM   5636 H2   TIP  1095      -0.790 -17.835  27.172
ATOM   5637 O    TIP  1096     -21.194 -20.985  21.937
ATOM   5638 H1   TIP  1096     -20.491 -21.612  21.773
ATOM   5639 H2   TIP  1096     -21.071 -20.306  21.274
ATOM   5640 O    TIP  1097      15.220 -28.836  -3.623
ATOM   5641 H1   TIP  1097      14.400 -29.198  -3.958
ATOM   5642 H2   TIP  1097      15.495 -29.451  -2.944
ATOM   5643 O    TIP  1098      27.854   9.398   3.611
ATOM   5644 H1   TIP  1098      27.020   8.945   3.486
ATOM   5645 H2   TIP  1098      28.436   9.015   2.955
ATOM   5646 O    TIP  1099     -10.871  30.454  20.658
ATOM   5647 H1   TIP  1099     -11.404  30.039  21.335
ATOM   5648 H2   TIP  1099      -9.968  30.290  20.928
ATOM   5649 O    TIP  1100       7.167 -10.399  -9.930
ATOM   5650 H1   TIP  1100       6.474 -10.842  -9.440
ATOM   5651 H2   TIP  1100       6.797 -10.268 -10.803
ATOM   5652 O    TIP  1101     -25.605  -9.685   9.865
ATOM   5653 H1   TIP  1101     -25.903 -10.105   9.058
ATOM   5654 H2   TIP  1101     -26.131 -10.090  10.555
ATOM   5655 O    TIP  1102      21.690   4.787  -3.230
ATOM   5656 H1   TIP  1102      21.477   3.973  -3.686
ATOM   5657 H2   TIP  1102      20.929   4.957  -2.674
ATOM   5658 O    TIP  1103       4.005  -9.725  18.380
ATOM   5659 H1   TIP  1103       3.838 -10.115  17.522
ATOM   5660 H2   TIP  1103       3.292 -10.045  18.932
ATOM   5661 O    TIP  1104     -11.367  10.745  15.994
ATOM   5662 H1   TIP  1104     -11.775  11.327  16.634
ATOM   5663 H2   TIP  1104     -10.469  11.066  15.916
ATOM   5664 O    TIP  1105     -30.274   0.083  18.234
ATOM   5665 H1   TIP  1105     -30.092  -0.534  17.525
ATOM   5666 H2   TIP  1105     -29.486   0.066  18.776
ATOM   5667 O    TIP  1106      -8.468  26.933  -8.623
ATOM   5668 H1   TIP  1106      -8.840  26.256  -9.188
ATOM   5669 H2   TIP  1106      -8.383  27.699  -9.191
ATOM   5670 O    TIP  1107      27.954  -0.788  -1.941
ATOM   5671 H1   TIP  1107      28.390  -1.588  -1.648
ATOM   5672 H2   TIP  1107      28.639  -0.289  -2.385
ATOM   5673 O    TIP  1108     -19.138   4.413   3.557
ATOM   5674 H1   TIP  1108     -18.833   4.857   2.766
ATOM   5675 H2   TIP  1108     -20.086   4.547   3.558
ATOM   5676 O    TIP  1109     -13.886  29.132  14.216
ATOM   5677 H1   TIP  1109     -13.529  29.183  13.329
ATOM   5678 H2   TIP  1109     -13.592  29.938  14.640
ATOM   5679 O    TIP  1110       9.632 -23.707  -3.586
ATOM   5680 H1   TIP  1110       9.877 -23.668  -4.510
ATOM   5681 H2   TIP  1110       8.687 -23.553  -3.580
ATOM   5682 O    TIP  1111     -21.439 -17.741  13.455
ATOM   5683 H1   TIP  1111     -21.412 -18.696  13.409
ATOM   5684 H2   TIP  1111     -21.030 -17.448  12.641
ATOM   5685 O    TIP  1112       0.581 -30.878   0.667
ATOM   5686 H1   TIP  1112       0.064 -30.108   0.434
ATOM   5687 H2   TIP  1112       0.661 -30.836   1.620
ATOM   5688 O    TIP  1113      14.238  -4.351  27.250
ATOM   5689 H1   TIP  1113      13.960  -3.609  27.787
ATOM   5690 H2   TIP  1113      13.712  -4.282  26.454
ATOM   5691 O    TIP  1114       0.773 -25.263  -5.911
ATOM   5692 H1   TIP  1114      -0.052 -25.296  -5.427
ATOM   5693 H2   TIP  1114       0.854 -24.350  -6.186
ATOM   5694 O    TIP  1115       1.817   9.822  -4.388
ATOM   5695 H1   TIP  1115       0.924  10.159  -4.309
ATOM   5696 H2   TIP  1115       2.222  10.014  -3.543
ATOM   5697 O    TIP  1116      10.408  -6.028  16.280
ATOM   5698 H1   TIP  1116      11.161  -5.980  16.868
ATOM   5699 H2   TIP  1116      10.461  -6.902  15.892
ATOM   5700 O    TIP  1117     -24.168   4.033  21.139
ATOM   5701 H1   TIP  1117     -24.512   4.693  21.740
ATOM   5702 H2   TIP  1117     -24.857   3.370  21.090
ATOM   5703 O    TIP  1118      -2.386  -5.332  -9.329
ATOM   5704 H1   TIP  1118      -1.561  -5.479  -8.866
ATOM   5705 H2   TIP  1118      -2.141  -4.822 -10.101
ATOM   5706 O    TIP  1119      16.646  28.285  18.713
ATOM   5707 H1   TIP  1119      16.494  27.532  19.284
ATOM   5708 H2   TIP  1119      17.416  28.716  19.083
ATOM   5709 O    TIP  1120      22.890  12.387   1.201
ATOM   5710 H1   TIP  1120      22.940  12.641   0.279
ATOM   5711 H2   TIP  1120      22.164  11.765   1.240
ATOM   5712 O    TIP  1121      25.527   5.147   4.176
ATOM   5713 H1   TIP  1121      25.139   5.422   3.346
ATOM   5714 H2   TIP  1121      24.921   4.491   4.519
ATOM   5715 O    TIP  1122     -13.240 -29.798  11.627
ATOM   5716 H1   TIP  1122     -12.665 -29.403  10.972
ATOM   5717 H2   TIP  1122     -13.023 -29.346  12.442
ATOM   5718 O    TIP  1123      21.109  -5.259 -12.825
ATOM   5719 H1   TIP  1123      21.296  -5.943 -12.183
ATOM   5720 H2   TIP  1123      21.762  -5.389 -13.512
ATOM   5721 O    TIP  1124      22.656 -21.114 -14.485
ATOM   5722 H1   TIP  1124      22.776 -20.290 -14.013
ATOM   5723 H2   TIP  1124      22.340 -21.727 -13.821
ATOM   5724 O    TIP  1125     -16.458 -15.211  30.587
ATOM   5725 H1   TIP  1125     -16.165 -15.414  29.699
ATOM   5726 H2   TIP  1125     -17.406 -15.338  30.563
ATOM   5727 O    TIP  1126      -4.878  30.275  25.538
ATOM   5728 H1   TIP  1126      -5.298  31.130  25.630
ATOM   5729 H2   TIP  1126      -4.743  30.173  24.596
ATOM   5730 O    TIP  1127     -21.079 -30.911   3.653
ATOM   5731 H1   TIP  1127     -21.910 -30.566   3.978
ATOM   5732 H2   TIP  1127     -20.743 -31.446   4.372
ATOM   5733 O    TIP  1128       4.481   4.606  -1.140
ATOM   5734 H1   TIP  1128       3.948   3.819  -1.024
ATOM   5735 H2   TIP  1128       4.786   4.822  -0.259
ATOM   5736 O    TIP  1129     -20.854 -23.205  11.437
ATOM   5737 H1   TIP  1129     -20.730 -23.374  10.503
ATOM   5738 H2   TIP  1129     -20.821 -22.252  11.516
ATOM   5739 O    TIP  1130       1.005  12.704   9.215
ATOM   5740 H1   TIP  1130       0.101  12.427   9.363
ATOM   5741 H2   TIP  1130       1.010  13.635   9.436
ATOM   5742 O    TIP  1131     -14.241  23.173   3.556
ATOM   5743 H1   TIP  1131     -14.417  23.756   4.294
ATOM   5744 H2   TIP  1131     -15.075  23.115   3.090
ATOM   5745 O    TIP  1132     -22.211 -15.558  14.844
ATOM   5746 H1   TIP  1132     -22.145 -16.377  14.354
ATOM   5747 H2   TIP  1132     -22.145 -15.821  15.762
ATOM   5748 O    TIP  1133       3.876  28.118  14.784
ATOM   5749 H1   TIP  1133       4.206  28.062  13.887
ATOM   5750 H2   TIP  1133       3.654  29.042  14.901
ATOM   5751 O    TIP  1134     -19.583  10.803   6.796
ATOM   5752 H1   TIP  1134     -20.310  10.654   7.400
ATOM   5753 H2   TIP  1134     -19.795  11.631   6.365
ATOM   5754 O    TIP  1135     -23.989   3.091  17.109
ATOM   5755 H1   TIP  1135     -24.927   3.005  17.275
ATOM   5756 H2   TIP  1135     -23.640   2.209  17.241
ATOM   5757 O    TIP  1136       0.236 -14.996 -11.262
ATOM   5758 H1   TIP  1136      -0.540 -15.550 -11.342
ATOM   5759 H2   TIP  1136      -0.082 -14.195 -10.846
ATOM   5760 O    TIP  1137     -14.949 -29.074  -5.660
ATOM   5761 H1   TIP  1137     -14.092 -28.731  -5.913
ATOM   5762 H2   TIP  1137     -15.314 -28.408  -5.079
ATOM   5763 O    TIP  1138      -7.485  14.464   6.967
ATOM   5764 H1   TIP  1138      -8.002  15.264   6.868
ATOM   5765 H2   TIP  1138      -8.085  13.759   6.725
ATOM   5766 O    TIP  1139      -3.957 -30.868  -8.058
ATOM   5767 H1   TIP  1139      -3.735 -31.449  -8.786
ATOM   5768 H2   TIP  1139      -3.810 -29.987  -8.401
ATOM   5769 O    TIP  1140      -1.201   1.535  24.902
ATOM   5770 H1   TIP  1140      -0.329   1.915  25.006
ATOM   5771 H2   TIP  1140      -1.307   0.966  25.664
ATOM   5772 O    TIP  1141     -13.352  25.642  -1.428
ATOM   5773 H1   TIP  1141     -12.424  25.445  -1.555
ATOM   5774 H2   TIP  1141     -13.522  25.420  -0.513
ATOM   5775 O    TIP  1142      20.709  -0.504  -8.969
ATOM   5776 H1   TIP  1142      21.583  -0.567  -8.584
ATOM   5777 H2   TIP  1142      20.363  -1.395  -8.926
ATOM   5778 O    TIP  1143      27.390  -2.812   7.594
ATOM   5779 H1   TIP  1143      26.532  -2.469   7.347
ATOM   5780 H2   TIP  1143      27.411  -2.744   8.549
ATOM   5781 O    TIP  1144      24.238 -29.169   9.853
ATOM   5782 H1   TIP  1144      25.117 -29.498   9.663
ATOM   5783 H2   TIP  1144      23.952 -28.763   9.035
ATOM   5784 O    TIP  1145      20.389 -11.648  13.943
ATOM   5785 H1   TIP  1145      19.705 -11.060  13.624
ATOM   5786 H2   TIP  1145      20.111 -12.518  13.656
ATOM   5787 O    TIP  1146      -0.922 -15.665 -16.974
ATOM   5788 H1   TIP  1146      -0.992 -16.549 -16.613
ATOM   5789 H2   TIP  1146      -1.687 -15.576 -17.542
ATOM   5790 O    TIP  1147       7.660   8.348  12.244
ATOM   5791 H1   TIP  1147       8.083   7.543  11.944
ATOM   5792 H2   TIP  1147       8.348   8.821  12.712
ATOM   5793 O    TIP  1148       6.869   8.603  -5.877
ATOM   5794 H1   TIP  1148       7.398   7.828  -6.063
ATOM   5795 H2   TIP  1148       5.974   8.341  -6.096
ATOM   5796 O    TIP  1149      17.474  -8.329  -5.084
ATOM   5797 H1   TIP  1149      17.482  -9.284  -5.010
ATOM   5798 H2   TIP  1149      16.546  -8.096  -5.087
ATOM   5799 O    TIP  1150      18.525  10.350   8.862
ATOM   5800 H1   TIP  1150      18.289   9.586   9.387
ATOM   5801 H2   TIP  1150      18.365  11.097   9.438
ATOM   5802 O    TIP  1151      19.331   2.114 -10.258
ATOM   5803 H1   TIP  1151      18.917   2.267 -11.107
ATOM   5804 H2   TIP  1151      18.650   1.700  -9.729
ATOM   5805 O    TIP  1152       2.543  -9.285 -10.868
ATOM   5806 H1   TIP  1152       1.601  -9.129 -10.936
ATOM   5807 H2   TIP  1152       2.853  -8.623 -10.250
ATOM   5808 O    TIP  1153      13.037 -10.909  25.458
ATOM   5809 H1   TIP  1153      13.723 -10.435  24.988
ATOM   5810 H2   TIP  1153      12.223 -10.634  25.037
ATOM   5811 O    TIP  1154     -13.404 -26.999 -10.432
ATOM   5812 H1   TIP  1154     -14.273 -26.658 -10.222
ATOM   5813 H2   TIP  1154     -12.898 -26.228 -10.689
ATOM   5814 O    TIP  1155      18.485   4.530  18.631
ATOM   5815 H1   TIP  1155      19.005   3.871  18.170
ATOM   5816 H2   TIP  1155      17.598   4.419  18.289
ATOM   5817 O    TIP  1156     -17.636  28.129   0.098
ATOM   5818 H1   TIP  1156     -17.792  28.638  -0.698
ATOM   5819 H2   TIP  1156     -16.774  28.414   0.401
ATOM   5820 O    TIP  1157      13.010   0.655  21.695
ATOM   5821 H1   TIP  1157      13.214   1.374  22.292
ATOM   5822 H2   TIP  1157      12.382   1.027  21.076
ATOM   5823 O    TIP  1158      -7.785  -6.318 -19.144
ATOM   5824 H1   TIP  1158      -8.289  -5.509 -19.230
ATOM   5825 H2   TIP  1158      -6.955  -6.044 -18.753
ATOM   5826 O    TIP  1159      -8.927  25.369 -10.969
ATOM   5827 H1   TIP  1159      -8.584  26.065 -11.530
ATOM   5828 H2   TIP  1159      -9.469  24.836 -11.551
ATOM   5829 O    TIP  1160     -12.896   7.456  21.789
ATOM   5830 H1   TIP  1160     -13.523   6.823  22.138
ATOM   5831 H2   TIP  1160     -13.432   8.200  21.514
ATOM   5832 O    TIP  1161       1.826   5.348  24.908
ATOM   5833 H1   TIP  1161       2.581   5.331  25.496
ATOM   5834 H2   TIP  1161       2.174   5.068  24.062
ATOM   5835 O    TIP  1162     -11.199  10.905  -4.012
ATOM   5836 H1   TIP  1162     -11.407  11.247  -3.142
ATOM   5837 H2   TIP  1162     -11.964  10.383  -4.254
ATOM   5838 O    TIP  1163     -24.994   2.437  14.545
ATOM   5839 H1   TIP  1163     -24.672   2.586  15.434
ATOM   5840 H2   TIP  1163     -25.185   3.312  14.209
ATOM   5841 O    TIP  1164      -7.386  30.030  13.546
ATOM   5842 H1   TIP  1164      -8.191  30.280  13.998
ATOM   5843 H2   TIP  1164      -7.681  29.501  12.805
ATOM   5844 O    TIP  1165      -8.339  27.097   3.597
ATOM   5845 H1   TIP  1165      -8.283  27.163   4.550
ATOM   5846 H2   TIP  1165      -8.063  27.956   3.280
ATOM   5847 O    TIP  1166     -18.032 -18.577  13.778
ATOM   5848 H1   TIP  1166     -18.966 -18.481  13.592
ATOM   5849 H2   TIP  1166     -17.883 -19.522  13.782
ATOM   5850 O    TIP  1167      -8.322  28.388  11.604
ATOM   5851 H1   TIP  1167      -9.194  28.120  11.893
ATOM   5852 H2   TIP  1167      -8.086  27.750  10.930
ATOM   5853 O    TIP  1168     -28.012   2.429   5.013
ATOM   5854 H1   TIP  1168     -28.019   3.374   4.864
ATOM   5855 H2   TIP  1168     -27.473   2.077   4.305
ATOM   5856 O    TIP  1169     -13.060   9.417  18.728
ATOM   5857 H1   TIP  1169     -13.510   9.301  19.564
ATOM   5858 H2   TIP  1169     -13.573   8.904  18.105
ATOM   5859 O    TIP  1170      -9.557 -17.260 -12.213
ATOM   5860 H1   TIP  1170      -9.676 -16.812 -11.376
ATOM   5861 H2   TIP  1170      -9.884 -18.146 -12.060
ATOM   5862 O    TIP  1171       3.526  21.383  -0.447
ATOM   5863 H1   TIP  1171       3.569  21.837  -1.289
ATOM   5864 H2   TIP  1171       2.661  20.974  -0.438
ATOM   5865 O    TIP  1172      -2.060  -2.501  17.200
ATOM   5866 H1   TIP  1172      -1.372  -1.836  17.218
ATOM   5867 H2   TIP  1172      -1.677  -3.255  17.649
ATOM   5868 O    TIP  1173     -14.384   9.646  21.200
ATOM   5869 H1   TIP  1173     -14.575   9.785  22.128
ATOM   5870 H2   TIP  1173     -15.044  10.162  20.738
ATOM   5871 O    TIP  1174     -21.167  -8.753 -10.666
ATOM   5872 H1   TIP  1174     -20.635  -9.356 -10.146
ATOM   5873 H2   TIP  1174     -22.063  -8.899 -10.363
ATOM   5874 O    TIP  1175      -3.746  29.847 -10.492
ATOM   5875 H1   TIP  1175      -2.938  29.343 -10.588
ATOM   5876 H2   TIP  1175      -3.883  30.248 -11.350
ATOM   5877 O    TIP  1176     -27.615 -24.960   2.821
ATOM   5878 H1   TIP  1176     -27.552 -24.014   2.686
ATOM   5879 H2   TIP  1176     -28.131 -25.055   3.621
ATOM   5880 O    TIP  1177      12.005  -2.175  -8.544
ATOM   5881 H1   TIP  1177      11.321  -2.247  -7.879
ATOM   5882 H2   TIP  1177      11.877  -1.307  -8.927
ATOM   5883 O    TIP  1178       1.589  -5.634  26.936
ATOM   5884 H1   TIP  1178       2.477  -5.967  27.066
ATOM   5885 H2   TIP  1178       1.223  -5.574  27.818
ATOM   5886 O    TIP  1179     -30.764  -2.052  -0.683
ATOM   5887 H1   TIP  1179     -30.158  -1.445  -1.109
ATOM   5888 H2   TIP  1179     -30.300  -2.343   0.102
ATOM   5889 O    TIP  1180       5.828 -12.571  19.443
ATOM   5890 H1   TIP  1180       5.473 -12.277  20.281
ATOM   5891 H2   TIP  1180       5.280 -12.142  18.786
ATOM   5892 O    TIP  1181     -21.822 -13.083  -2.891
ATOM   5893 H1   TIP  1181     -22.677 -13.504  -2.977
ATOM   5894 H2   TIP  1181     -22.023 -12.159  -2.741
ATOM   5895 O    TIP  1182      -7.696  11.315   1.953
ATOM   5896 H1   TIP  1182      -7.937  10.425   2.206
ATOM   5897 H2   TIP  1182      -8.332  11.873   2.399
ATOM   5898 O    TIP  1183      -2.172  13.617   6.657
ATOM   5899 H1   TIP  1183      -3.042  14.011   6.603
ATOM   5900 H2   TIP  1183      -1.575  14.361   6.725
ATOM   5901 O    TIP  1184       2.920  16.395   7.297
ATOM   5902 H1   TIP  1184       2.568  17.283   7.363
ATOM   5903 H2   TIP  1184       2.641  16.089   6.435
ATOM   5904 O    TIP  1185      11.071  28.260   1.718
ATOM   5905 H1   TIP  1185      11.845  27.753   1.961
ATOM   5906 H2   TIP  1185      11.000  28.151   0.770
ATOM   5907 O    TIP  1186       4.170  27.797  12.155
ATOM   5908 H1   TIP  1186       4.981  27.330  12.354
ATOM   5909 H2   TIP  1186       4.372  28.308  11.372
ATOM   5910 O    TIP  1187     -22.855 -25.506   8.970
ATOM   5911 H1   TIP  1187     -22.789 -25.858   8.082
ATOM   5912 H2   TIP  1187     -23.343 -26.170   9.456
ATOM   5913 O    TIP  1188     -23.972  -4.258  22.577
ATOM   5914 H1   TIP  1188     -23.887  -5.092  23.038
ATOM   5915 H2   TIP  1188     -23.609  -3.610  23.180
ATOM   5916 O    TIP  1189      20.223   3.731   1.681
ATOM   5917 H1   TIP  1189      20.289   4.615   1.321
ATOM   5918 H2   TIP  1189      19.330   3.676   2.020
ATOM   5919 O    TIP  1190       7.540  -2.391  24.982
ATOM   5920 H1   TIP  1190       7.040  -1.617  24.722
ATOM   5921 H2   TIP  1190       7.809  -2.211  25.883
ATOM   5922 O    TIP  1191     -14.466   7.191   0.444
ATOM   5923 H1   TIP  1191     -15.245   7.532   0.883
ATOM   5924 H2   TIP  1191     -13.949   6.795   1.145
ATOM   5925 O    TIP  1192      -4.089 -22.470  28.559
ATOM   5926 H1   TIP  1192      -3.646 -21.636  28.404
ATOM   5927 H2   TIP  1192      -3.861 -23.008  27.801
ATOM   5928 O    TIP  1193      -7.281  -0.519  -4.590
ATOM   5929 H1   TIP  1193      -7.485  -1.451  -4.526
ATOM   5930 H2   TIP  1193      -6.462  -0.484  -5.083
ATOM   5931 O    TIP  1194       2.103 -28.544 -18.509
ATOM   5932 H1   TIP  1194       2.139 -28.051 -19.329
ATOM   5933 H2   TIP  1194       2.376 -29.429 -18.749
ATOM   5934 O    TIP  1195      -1.521 -26.428  -8.314
ATOM   5935 H1   TIP  1195      -0.947 -25.746  -8.662
ATOM   5936 H2   TIP  1195      -1.913 -26.037  -7.534
ATOM   5937 O    TIP  1196     -29.229   5.620   1.885
ATOM   5938 H1   TIP  1196     -29.230   6.222   1.141
ATOM   5939 H2   TIP  1196     -30.155   5.492   2.092
ATOM   5940 O    TIP  1197       3.898 -19.013  29.227
ATOM   5941 H1   TIP  1197       3.792 -19.784  28.670
ATOM   5942 H2   TIP  1197       3.086 -18.520  29.111
ATOM   5943 O    TIP  1198     -19.408   9.599  22.169
ATOM   5944 H1   TIP  1198     -19.787  10.470  22.055
ATOM   5945 H2   TIP  1198     -20.102   8.998  21.902
ATOM   5946 O    TIP  1199     -25.681  -6.133   2.406
ATOM   5947 H1   TIP  1199     -26.541  -6.290   2.795
ATOM   5948 H2   TIP  1199     -25.059  -6.415   3.077
ATOM   5949 O    TIP  1200      -1.926  26.421   1.424
ATOM   5950 H1   TIP  1200      -0.978  26.464   1.295
ATOM   5951 H2   TIP  1200      -2.288  26.403   0.538
ATOM   5952 O    TIP  1201      19.543  25.310   2.905
ATOM   5953 H1   TIP  1201      19.900  25.182   3.784
ATOM   5954 H2   TIP  1201      20.183  25.867   2.463
ATOM   5955 O    TIP  1202      23.427   2.497 -12.946
ATOM   5956 H1   TIP  1202      22.984   2.800 -13.738
ATOM   5957 H2   TIP  1202      22.718   2.251 -12.352
ATOM   5958 O    TIP  1203       4.760  14.328   0.499
ATOM   5959 H1   TIP  1203       4.105  13.789   0.942
ATOM   5960 H2   TIP  1203       5.212  13.722  -0.088
ATOM   5961 O    TIP  1204      14.267  19.259   4.264
ATOM   5962 H1   TIP  1204      14.640  19.917   4.850
ATOM   5963 H2   TIP  1204      14.911  18.551   4.256
ATOM   5964 O    TIP  1205      18.975 -21.346   3.319
ATOM   5965 H1   TIP  1205      19.753 -20.816   3.495
ATOM   5966 H2   TIP  1205      19.131 -22.165   3.788
ATOM   5967 O    TIP  1206      -0.524  -6.073 -13.783
ATOM   5968 H1   TIP  1206      -0.805  -5.481 -13.085
ATOM   5969 H2   TIP  1206      -1.215  -6.733 -13.833
ATOM   5970 O    TIP  1207      -9.610  -3.545  24.691
ATOM   5971 H1   TIP  1207     -10.372  -3.548  25.271
ATOM   5972 H2   TIP  1207      -8.929  -3.096  25.191
ATOM   5973 O    TIP  1208     -10.279  12.578  -8.620
ATOM   5974 H1   TIP  1208     -10.115  11.650  -8.785
ATOM   5975 H2   TIP  1208     -11.219  12.686  -8.766
ATOM   5976 O    TIP  1209      -6.479 -23.343  -4.951
ATOM   5977 H1   TIP  1209      -6.180 -23.312  -4.042
ATOM   5978 H2   TIP  1209      -7.158 -24.018  -4.957
ATOM   5979 O    TIP  1210       0.984 -22.723  -6.772
ATOM   5980 H1   TIP  1210       1.701 -22.274  -6.323
ATOM   5981 H2   TIP  1210       1.415 -23.261  -7.436
ATOM   5982 O    TIP  1211     -19.937  -2.661  25.902
ATOM   5983 H1   TIP  1211     -19.795  -2.926  24.993
ATOM   5984 H2   TIP  1211     -20.889  -2.628  25.996
ATOM   5985 O    TIP  1212     -18.304   5.620   1.177
ATOM   5986 H1   TIP  1212     -18.534   4.773   0.796
ATOM   5987 H2   TIP  1212     -18.206   6.204   0.425
ATOM   5988 O    TIP  1213     -29.009  -0.962  24.456
ATOM   5989 H1   TIP  1213     -29.478  -0.180  24.746
ATOM   5990 H2   TIP  1213     -28.176  -0.632  24.120
ATOM   5991 O    TIP  1214     -11.878 -24.588 -11.188
ATOM   5992 H1   TIP  1214     -12.427 -23.889 -11.543
ATOM   5993 H2   TIP  1214     -11.098 -24.587 -11.742
ATOM   5994 O    TIP  1215      19.482  11.675  21.088
ATOM   5995 H1   TIP  1215      19.428  11.148  20.292
ATOM   5996 H2   TIP  1215      18.879  12.403  20.936
ATOM   5997 O    TIP  1216      22.993  -1.410  -2.471
ATOM   5998 H1   TIP  1216      23.339  -1.898  -3.218
ATOM   5999 H2   TIP  1216      23.769  -1.139  -1.980
ATOM   6000 O    TIP  1217      20.702  10.806   0.741
ATOM   6001 H1   TIP  1217      20.423  10.493  -0.119
ATOM   6002 H2   TIP  1217      19.989  10.557   1.330
ATOM   6003 O    TIP  1218      13.317 -12.856  -7.821
ATOM   6004 H1   TIP  1218      13.965 -13.513  -7.568
ATOM   6005 H2   TIP  1218      13.768 -12.306  -8.461
ATOM   6006 O    TIP  1219     -19.259 -24.430  -8.202
ATOM   6007 H1   TIP  1219     -19.484 -23.536  -7.944
ATOM   6008 H2   TIP  1219     -20.033 -24.749  -8.665
ATOM   6009 O    TIP  1220      18.308 -24.180   7.521
ATOM   6010 H1   TIP  1220      17.660 -23.517   7.759
ATOM   6011 H2   TIP  1220      18.057 -24.954   8.025
ATOM   6012 O    TIP  1221       9.402  -3.848  23.673
ATOM   6013 H1   TIP  1221      10.174  -3.288  23.754
ATOM   6014 H2   TIP  1221       8.706  -3.365  24.116
ATOM   6015 O    TIP  1222      21.869 -23.063   1.701
ATOM   6016 H1   TIP  1222      21.513 -23.928   1.907
ATOM   6017 H2   TIP  1222      22.398 -23.201   0.916
ATOM   6018 O    TIP  1223       9.173   9.000  15.919
ATOM   6019 H1   TIP  1223       8.266   9.222  16.127
ATOM   6020 H2   TIP  1223       9.316   9.364  15.046
ATOM   6021 O    TIP  1224       5.899  -3.379  16.937
ATOM   6022 H1   TIP  1224       5.233  -2.693  16.946
ATOM   6023 H2   TIP  1224       5.746  -3.852  16.119
ATOM   6024 O    TIP  1225      -1.538  12.218  15.294
ATOM   6025 H1   TIP  1225      -2.027  13.000  15.552
ATOM   6026 H2   TIP  1225      -0.863  12.542  14.698
ATOM   6027 O    TIP  1226     -25.084 -25.644   7.047
ATOM   6028 H1   TIP  1226     -24.832 -24.965   7.672
ATOM   6029 H2   TIP  1226     -24.258 -25.937   6.664
ATOM   6030 O    TIP  1227       8.370 -12.835  20.077
ATOM   6031 H1   TIP  1227       8.333 -13.624  20.617
ATOM   6032 H2   TIP  1227       7.459 -12.661  19.841
ATOM   6033 O    TIP  1228      14.533  10.040   5.091
ATOM   6034 H1   TIP  1228      15.375   9.660   4.841
ATOM   6035 H2   TIP  1228      14.710  10.499   5.912
ATOM   6036 O    TIP  1229     -11.856  -7.592  21.425
ATOM   6037 H1   TIP  1229     -12.241  -6.853  20.953
ATOM   6038 H2   TIP  1229     -11.925  -7.350  22.348
ATOM   6039 O    TIP  1230      18.472  24.238  13.736
ATOM   6040 H1   TIP  1230      18.782  23.436  13.316
ATOM   6041 H2   TIP  1230      18.812  24.189  14.629
ATOM   6042 O    TIP  1231      25.191  10.939   1.504
ATOM   6043 H1   TIP  1231      24.385  11.451   1.568
ATOM   6044 H2   TIP  1231      25.728  11.413   0.870
ATOM   6045 O    TIP  1232      -6.190  14.822  12.796
ATOM   6046 H1   TIP  1232      -7.097  14.518  12.842
ATOM   6047 H2   TIP  1232      -5.863  14.479  11.965
ATOM   6048 O    TIP  1233      -1.369  -4.101 -11.625
ATOM   6049 H1   TIP  1233      -2.133  -3.554 -11.804
ATOM   6050 H2   TIP  1233      -0.625  -3.502 -11.681
ATOM   6051 O    TIP  1234      -0.694 -29.749   3.202
ATOM   6052 H1   TIP  1234      -1.446 -29.811   3.790
ATOM   6053 H2   TIP  1234      -1.033 -29.311   2.422
ATOM   6054 O    TIP  1235     -10.257 -27.667 -10.300
ATOM   6055 H1   TIP  1235     -10.751 -28.048 -11.026
ATOM   6056 H2   TIP  1235     -10.441 -28.240  -9.556
ATOM   6057 O    TIP  1236      -2.776 -20.159 -19.233
ATOM   6058 H1   TIP  1236      -3.248 -19.428 -19.632
ATOM   6059 H2   TIP  1236      -1.967 -20.228 -19.738
ATOM   6060 O    TIP  1237      -5.826  16.177  20.715
ATOM   6061 H1   TIP  1237      -4.878  16.261  20.618
ATOM   6062 H2   TIP  1237      -6.188  16.827  20.113
ATOM   6063 O    TIP  1238       0.415   7.459  -7.308
ATOM   6064 H1   TIP  1238       1.148   7.764  -7.842
ATOM   6065 H2   TIP  1238       0.650   6.563  -7.065
ATOM   6066 O    TIP  1239     -22.395  -7.560  16.595
ATOM   6067 H1   TIP  1239     -22.002  -7.742  17.449
ATOM   6068 H2   TIP  1239     -21.775  -6.970  16.166
ATOM   6069 O    TIP  1240      -2.904 -14.644 -14.013
ATOM   6070 H1   TIP  1240      -2.551 -14.155 -14.756
ATOM   6071 H2   TIP  1240      -2.325 -14.425 -13.284
ATOM   6072 O    TIP  1241     -21.149 -20.398  13.175
ATOM   6073 H1   TIP  1241     -21.825 -20.751  13.753
ATOM   6074 H2   TIP  1241     -20.351 -20.863  13.428
ATOM   6075 O    TIP  1242      11.031  29.145  18.352
ATOM   6076 H1   TIP  1242      10.341  28.815  17.776
ATOM   6077 H2   TIP  1242      10.744  30.027  18.590
ATOM   6078 O    TIP  1243      -4.837 -11.249 -13.038
ATOM   6079 H1   TIP  1243      -5.334 -12.062 -12.951
ATOM   6080 H2   TIP  1243      -4.703 -10.952 -12.138
ATOM   6081 O    TIP  1244      13.956  -7.136  27.223
ATOM   6082 H1   TIP  1244      13.136  -7.241  26.742
ATOM   6083 H2   TIP  1244      14.113  -6.192  27.228
ATOM   6084 O    TIP  1245      28.366  -2.222   1.778
ATOM   6085 H1   TIP  1245      28.358  -2.934   1.138
ATOM   6086 H2   TIP  1245      27.445  -2.094   2.005
ATOM   6087 O    TIP  1246      -1.182  25.984  11.040
ATOM   6088 H1   TIP  1246      -1.035  25.540  11.875
ATOM   6089 H2   TIP  1246      -2.030  25.658  10.740
ATOM   6090 O    TIP  1247     -28.338 -13.952   4.145
ATOM   6091 H1   TIP  1247     -27.392 -14.032   4.028
ATOM   6092 H2   TIP  1247     -28.511 -13.014   4.070
ATOM   6093 O    TIP  1248      22.103 -30.675   4.094
ATOM   6094 H1   TIP  1248      22.738 -31.360   3.882
ATOM   6095 H2   TIP  1248      22.586 -29.856   3.982
ATOM   6096 O    TIP  1249     -25.845   9.914  21.516
ATOM   6097 H1   TIP  1249     -26.058  10.470  20.767
ATOM   6098 H2   TIP  1249     -25.615  10.528  22.214
ATOM   6099 O    TIP  1250      28.494  18.574  -9.296
ATOM   6100 H1   TIP  1250      27.655  18.141  -9.139
ATOM   6101 H2   TIP  1250      29.102  17.860  -9.486
ATOM   6102 O    TIP  1251       1.218  18.178   1.103
ATOM   6103 H1   TIP  1251       0.315  17.963   1.336
ATOM   6104 H2   TIP  1251       1.147  18.964   0.563
ATOM   6105 O    TIP  1252     -28.679 -19.665   6.807
ATOM   6106 H1   TIP  1252     -28.107 -20.159   6.221
ATOM   6107 H2   TIP  1252     -28.367 -19.880   7.686
ATOM   6108 O    TIP  1253      -8.664  -3.055 -15.438
ATOM   6109 H1   TIP  1253      -8.838  -2.934 -16.371
ATOM   6110 H2   TIP  1253      -9.388  -2.610 -14.998
ATOM   6111 O    TIP  1254      19.543 -11.996  -0.213
ATOM   6112 H1   TIP  1254      20.172 -11.710   0.449
ATOM   6113 H2   TIP  1254      18.726 -12.121   0.269
ATOM   6114 O    TIP  1255     -10.884 -17.103  23.618
ATOM   6115 H1   TIP  1255     -11.044 -18.046  23.639
ATOM   6116 H2   TIP  1255     -11.577 -16.729  24.162
ATOM   6117 O    TIP  1256      -5.205 -28.272  15.019
ATOM   6118 H1   TIP  1256      -5.524 -28.711  14.231
ATOM   6119 H2   TIP  1256      -5.997 -27.960  15.457
ATOM   6120 O    TIP  1257      25.006 -10.045  17.061
ATOM   6121 H1   TIP  1257      24.516 -10.105  17.881
ATOM   6122 H2   TIP  1257      25.367  -9.159  17.061
ATOM   6123 O    TIP  1258      13.424 -22.772 -14.468
ATOM   6124 H1   TIP  1258      12.870 -22.203 -15.002
ATOM   6125 H2   TIP  1258      12.836 -23.124 -13.801
ATOM   6126 O    TIP  1259      -5.562 -25.217 -11.350
ATOM   6127 H1   TIP  1259      -5.880 -24.967 -10.483
ATOM   6128 H2   TIP  1259      -6.238 -25.799 -11.697
ATOM   6129 O    TIP  1260     -27.862  -1.980  -4.881
ATOM   6130 H1   TIP  1260     -28.337  -2.444  -4.192
ATOM   6131 H2   TIP  1260     -28.220  -1.093  -4.864
ATOM   6132 O    TIP  1261      -9.970 -30.358  18.283
ATOM   6133 H1   TIP  1261     -10.193 -30.903  19.038
ATOM   6134 H2   TIP  1261     -10.754 -29.834  18.124
ATOM   6135 O    TIP  1262      -0.127  -0.841  -4.250
ATOM   6136 H1   TIP  1262      -0.597  -0.860  -5.083
ATOM   6137 H2   TIP  1262       0.707  -0.418  -4.455
ATOM   6138 O    TIP  1263      23.677 -25.821  15.114
ATOM   6139 H1   TIP  1263      24.300 -26.337  14.602
ATOM   6140 H2   TIP  1263      24.220 -25.203  15.602
ATOM   6141 O    TIP  1264     -30.518 -10.331  11.850
ATOM   6142 H1   TIP  1264     -31.286  -9.762  11.898
ATOM   6143 H2   TIP  1264     -30.720 -11.056  12.440
ATOM   6144 O    TIP  1265      13.136  -5.172 -12.965
ATOM   6145 H1   TIP  1265      13.135  -6.115 -13.127
ATOM   6146 H2   TIP  1265      12.385  -4.843 -13.459
ATOM   6147 O    TIP  1266     -22.522   0.706  -9.220
ATOM   6148 H1   TIP  1266     -22.141   0.814  -8.348
ATOM   6149 H2   TIP  1266     -22.439  -0.229  -9.405
ATOM   6150 O    TIP  1267     -25.555 -17.444  -7.065
ATOM   6151 H1   TIP  1267     -25.794 -17.209  -6.168
ATOM   6152 H2   TIP  1267     -26.118 -16.899  -7.614
ATOM   6153 O    TIP  1268      17.031 -26.269  -0.853
ATOM   6154 H1   TIP  1268      16.690 -26.210  -1.745
ATOM   6155 H2   TIP  1268      17.209 -25.363  -0.603
ATOM   6156 O    TIP  1269      17.945 -11.511  19.867
ATOM   6157 H1   TIP  1269      17.976 -11.757  18.942
ATOM   6158 H2   TIP  1269      17.906 -12.345  20.336
ATOM   6159 O    TIP  1270      17.763 -27.242  20.192
ATOM   6160 H1   TIP  1270      17.211 -27.406  19.428
ATOM   6161 H2   TIP  1270      18.367 -27.985  20.216
ATOM   6162 O    TIP  1271     -25.598 -13.824   4.026
ATOM   6163 H1   TIP  1271     -24.832 -13.910   3.458
ATOM   6164 H2   TIP  1271     -25.235 -13.640   4.892
ATOM   6165 O    TIP  1272     -24.238  -1.252  10.139
ATOM   6166 H1   TIP  1272     -23.324  -1.197   9.861
ATOM   6167 H2   TIP  1272     -24.392  -0.440  10.622
ATOM   6168 O    TIP  1273      16.005   1.303  -8.705
ATOM   6169 H1   TIP  1273      15.776   0.395  -8.506
ATOM   6170 H2   TIP  1273      16.907   1.396  -8.397
ATOM   6171 O    TIP  1274       9.844  -8.770  18.355
ATOM   6172 H1   TIP  1274       9.021  -8.686  18.837
ATOM   6173 H2   TIP  1274      10.224  -9.591  18.669
ATOM   6174 O    TIP  1275       7.804 -13.010 -11.361
ATOM   6175 H1   TIP  1275       8.289 -12.839 -10.553
ATOM   6176 H2   TIP  1275       7.819 -13.962 -11.453
ATOM   6177 O    TIP  1276      27.945  -8.749  -1.828
ATOM   6178 H1   TIP  1276      27.616  -8.374  -2.645
ATOM   6179 H2   TIP  1276      28.013  -9.687  -2.005
ATOM   6180 O    TIP  1277      26.056  -5.756  19.265
ATOM   6181 H1   TIP  1277      26.934  -5.520  18.966
ATOM   6182 H2   TIP  1277      26.166  -6.608  19.686
ATOM   6183 O    TIP  1278      28.232  11.523   9.212
ATOM   6184 H1   TIP  1278      27.284  11.394   9.222
ATOM   6185 H2   TIP  1278      28.525  11.225  10.073
ATOM   6186 O    TIP  1279     -23.990   0.749  12.467
ATOM   6187 H1   TIP  1279     -24.362   1.120  13.267
ATOM   6188 H2   TIP  1279     -23.882  -0.182  12.661
ATOM   6189 O    TIP  1280      17.431   4.454  12.796
ATOM   6190 H1   TIP  1280      17.142   5.263  12.373
ATOM   6191 H2   TIP  1280      17.150   4.545  13.706
ATOM   6192 O    TIP  1281       9.172 -12.329  -9.035
ATOM   6193 H1   TIP  1281       8.493 -11.678  -8.857
ATOM   6194 H2   TIP  1281       9.992 -11.837  -9.004
ATOM   6195 O    TIP  1282     -26.504 -18.140   9.372
ATOM   6196 H1   TIP  1282     -27.207 -18.737   9.625
ATOM   6197 H2   TIP  1282     -26.948 -17.428   8.910
ATOM   6198 O    TIP  1283       5.521  27.517  18.433
ATOM   6199 H1   TIP  1283       5.991  27.349  19.249
ATOM   6200 H2   TIP  1283       5.272  26.650  18.115
ATOM   6201 O    TIP  1284     -12.179   6.354  -9.254
ATOM   6202 H1   TIP  1284     -11.489   6.133  -9.879
ATOM   6203 H2   TIP  1284     -12.898   6.681  -9.795
ATOM   6204 O    TIP  1285      -1.327 -28.312  15.012
ATOM   6205 H1   TIP  1285      -1.813 -28.294  15.836
ATOM   6206 H2   TIP  1285      -0.515 -27.842  15.201
ATOM   6207 O    TIP  1286      16.079   2.760  -3.523
ATOM   6208 H1   TIP  1286      16.642   3.497  -3.758
ATOM   6209 H2   TIP  1286      15.617   3.050  -2.737
ATOM   6210 O    TIP  1287      27.505 -11.180  22.861
ATOM   6211 H1   TIP  1287      28.069 -10.485  22.523
ATOM   6212 H2   TIP  1287      26.701 -11.110  22.347
ATOM   6213 O    TIP  1288      25.531  11.901  -2.925
ATOM   6214 H1   TIP  1288      26.148  11.221  -2.653
ATOM   6215 H2   TIP  1288      26.025  12.442  -3.540
ATOM   6216 O    TIP  1289      19.657  11.960  17.462
ATOM   6217 H1   TIP  1289      20.307  12.563  17.823
ATOM   6218 H2   TIP  1289      18.831  12.229  17.865
ATOM   6219 O    TIP  1290       3.065  15.912   1.914
ATOM   6220 H1   TIP  1290       3.711  15.486   1.350
ATOM   6221 H2   TIP  1290       2.835  16.717   1.451
ATOM   6222 O    TIP  1291      11.654  11.351  12.170
ATOM   6223 H1   TIP  1291      12.475  10.862  12.104
ATOM   6224 H2   TIP  1291      11.858  12.086  12.748
ATOM   6225 O    TIP  1292     -27.480 -19.176  18.087
ATOM   6226 H1   TIP  1292     -27.651 -18.483  18.724
ATOM   6227 H2   TIP  1292     -27.425 -18.723  17.246
ATOM   6228 O    TIP  1293      24.284  28.909  13.471
ATOM   6229 H1   TIP  1293      24.339  29.751  13.019
ATOM   6230 H2   TIP  1293      23.412  28.904  13.864
ATOM   6231 O    TIP  1294      29.894  -7.293  11.562
ATOM   6232 H1   TIP  1294      30.063  -7.033  12.467
ATOM   6233 H2   TIP  1294      30.408  -6.681  11.035
ATOM   6234 O    TIP  1295      10.314 -15.534 -14.373
ATOM   6235 H1   TIP  1295      10.965 -16.084 -14.809
ATOM   6236 H2   TIP  1295       9.763 -15.204 -15.083
ATOM   6237 O    TIP  1296      -6.319  10.326  -1.745
ATOM   6238 H1   TIP  1296      -5.853   9.812  -1.086
ATOM   6239 H2   TIP  1296      -6.507   9.704  -2.447
ATOM   6240 O    TIP  1297      15.614  17.890   1.325
ATOM   6241 H1   TIP  1297      15.711  18.190   0.421
ATOM   6242 H2   TIP  1297      14.695  18.055   1.536
ATOM   6243 O    TIP  1298     -10.023  23.530   6.215
ATOM   6244 H1   TIP  1298      -9.223  23.257   5.767
ATOM   6245 H2   TIP  1298     -10.689  23.548   5.529
ATOM   6246 O    TIP  1299      -8.582   1.428  -3.186
ATOM   6247 H1   TIP  1299      -8.300   0.623  -3.619
ATOM   6248 H2   TIP  1299      -7.814   1.719  -2.695
ATOM   6249 O    TIP  1300      -4.670  25.144  19.843
ATOM   6250 H1   TIP  1300      -5.022  25.548  20.637
ATOM   6251 H2   TIP  1300      -5.355  25.268  19.187
ATOM   6252 O    TIP  1301      -6.059 -21.048  13.577
ATOM   6253 H1   TIP  1301      -6.521 -21.308  12.780
ATOM   6254 H2   TIP  1301      -5.718 -20.175  13.384
ATOM   6255 O    TIP  1302       4.064 -23.340  18.144
ATOM   6256 H1   TIP  1302       3.951 -24.285  18.040
ATOM   6257 H2   TIP  1302       3.345 -23.074  18.717
ATOM   6258 O    TIP  1303     -16.389  12.939  -7.107
ATOM   6259 H1   TIP  1303     -15.856  12.351  -6.572
ATOM   6260 H2   TIP  1303     -15.794  13.646  -7.353
ATOM   6261 O    TIP  1304     -14.834   9.559   5.409
ATOM   6262 H1   TIP  1304     -15.732   9.764   5.150
ATOM   6263 H2   TIP  1304     -14.783   8.604   5.365
ATOM   6264 O    TIP  1305     -10.254 -20.077 -14.209
ATOM   6265 H1   TIP  1305      -9.435 -19.711 -14.542
ATOM   6266 H2   TIP  1305     -10.149 -20.076 -13.258
ATOM   6267 O    TIP  1306      13.379   4.747  -8.240
ATOM   6268 H1   TIP  1306      13.550   4.494  -7.333
ATOM   6269 H2   TIP  1306      14.105   5.328  -8.469
ATOM   6270 O    TIP  1307      19.473   3.097  -6.920
ATOM   6271 H1   TIP  1307      19.757   3.007  -7.829
ATOM   6272 H2   TIP  1307      18.826   2.402  -6.800
ATOM   6273 O    TIP  1308       6.102  -2.173  21.345
ATOM   6274 H1   TIP  1308       5.752  -1.853  20.514
ATOM   6275 H2   TIP  1308       6.926  -1.701  21.458
ATOM   6276 O    TIP  1309      -6.816  16.585  10.267
ATOM   6277 H1   TIP  1309      -7.216  15.735  10.084
ATOM   6278 H2   TIP  1309      -7.471  17.052  10.786
ATOM   6279 O    TIP  1310       1.147 -22.536 -12.329
ATOM   6280 H1   TIP  1310       0.264 -22.203 -12.487
ATOM   6281 H2   TIP  1310       1.069 -23.484 -12.432
ATOM   6282 O    TIP  1311      -3.623  -7.947 -27.156
ATOM   6283 H1   TIP  1311      -4.001  -7.167 -26.750
ATOM   6284 H2   TIP  1311      -2.862  -7.623 -27.637
ATOM   6285 O    TIP  1312      13.781  31.038  -0.477
ATOM   6286 H1   TIP  1312      13.804  30.574  -1.314
ATOM   6287 H2   TIP  1312      14.548  31.610  -0.498
ATOM   6288 O    TIP  1313      15.323  -7.043  19.989
ATOM   6289 H1   TIP  1313      15.722  -7.911  20.045
ATOM   6290 H2   TIP  1313      14.396  -7.214  19.823
ATOM   6291 O    TIP  1314      13.026   8.464   3.315
ATOM   6292 H1   TIP  1314      12.262   9.010   3.128
ATOM   6293 H2   TIP  1314      13.510   8.948   3.984
ATOM   6294 O    TIP  1315      26.096  14.235  -8.391
ATOM   6295 H1   TIP  1315      25.850  15.144  -8.219
ATOM   6296 H2   TIP  1315      25.265  13.787  -8.550
ATOM   6297 O    TIP  1316     -19.505 -10.534  15.970
ATOM   6298 H1   TIP  1316     -19.128 -11.314  16.375
ATOM   6299 H2   TIP  1316     -18.754 -10.065  15.606
ATOM   6300 O    TIP  1317      25.054  13.319  11.097
ATOM   6301 H1   TIP  1317      25.227  12.413  10.843
ATOM   6302 H2   TIP  1317      24.207  13.523  10.699
ATOM   6303 O    TIP  1318       0.944   7.199  14.448
ATOM   6304 H1   TIP  1318       0.914   6.866  15.344
ATOM   6305 H2   TIP  1318       1.489   6.570  13.975
ATOM   6306 O    TIP  1319     -13.389  12.974  13.632
ATOM   6307 H1   TIP  1319     -13.065  13.447  14.398
ATOM   6308 H2   TIP  1319     -13.319  12.050  13.872
ATOM   6309 O    TIP  1320      -4.832  -0.610  20.948
ATOM   6310 H1   TIP  1320      -4.156  -1.284  21.007
ATOM   6311 H2   TIP  1320      -5.225  -0.738  20.085
ATOM   6312 O    TIP  1321     -12.680 -13.032 -12.834
ATOM   6313 H1   TIP  1321     -12.841 -13.968 -12.721
ATOM   6314 H2   TIP  1321     -13.549 -12.632 -12.795
ATOM   6315 O    TIP  1322      -7.780 -23.306  16.522
ATOM   6316 H1   TIP  1322      -6.846 -23.514  16.506
ATOM   6317 H2   TIP  1322      -8.135 -23.728  15.740
ATOM   6318 O    TIP  1323     -11.271   9.328   8.308
ATOM   6319 H1   TIP  1323     -10.516   9.332   7.720
ATOM   6320 H2   TIP  1323     -10.988   9.837   9.067
ATOM   6321 O    TIP  1324      16.955 -26.018  13.220
ATOM   6322 H1   TIP  1324      16.295 -26.691  13.061
ATOM   6323 H2   TIP  1324      16.452 -25.237  13.452
ATOM   6324 O    TIP  1325     -12.430  -1.617  -9.560
ATOM   6325 H1   TIP  1325     -11.499  -1.399  -9.574
ATOM   6326 H2   TIP  1325     -12.498  -2.344  -8.942
ATOM   6327 O    TIP  1326       9.506   9.400 -25.618
ATOM   6328 H1   TIP  1326      10.322   8.907 -25.535
ATOM   6329 H2   TIP  1326       9.518  10.011 -24.881
ATOM   6330 O    TIP  1327     -22.316   5.813  20.091
ATOM   6331 H1   TIP  1327     -22.960   5.429  20.686
ATOM   6332 H2   TIP  1327     -22.391   5.296  19.290
ATOM   6333 O    TIP  1328      19.628 -16.321  24.668
ATOM   6334 H1   TIP  1328      18.929 -16.036  25.257
ATOM   6335 H2   TIP  1328      19.716 -17.259  24.835
ATOM   6336 O    TIP  1329      -9.341 -14.624  24.747
ATOM   6337 H1   TIP  1329     -10.106 -14.256  25.187
ATOM   6338 H2   TIP  1329      -9.690 -15.334  24.209
ATOM   6339 O    TIP  1330      -3.246 -12.165 -19.297
ATOM   6340 H1   TIP  1330      -3.900 -11.636 -19.753
ATOM   6341 H2   TIP  1330      -2.448 -12.062 -19.815
ATOM   6342 O    TIP  1331      10.237  28.200   9.647
ATOM   6343 H1   TIP  1331      10.769  27.756  10.307
ATOM   6344 H2   TIP  1331      10.820  28.301   8.895
ATOM   6345 O    TIP  1332     -26.783   2.322   2.627
ATOM   6346 H1   TIP  1332     -27.203   3.064   2.192
ATOM   6347 H2   TIP  1332     -27.250   1.554   2.298
ATOM   6348 O    TIP  1333     -10.690  -1.466  23.144
ATOM   6349 H1   TIP  1333     -10.460  -2.338  23.464
ATOM   6350 H2   TIP  1333     -10.461  -0.878  23.864
ATOM   6351 O    TIP  1334     -24.372 -27.411  10.059
ATOM   6352 H1   TIP  1334     -24.316 -28.256   9.614
ATOM   6353 H2   TIP  1334     -23.796 -27.501  10.818
ATOM   6354 O    TIP  1335      11.931 -28.713   5.553
ATOM   6355 H1   TIP  1335      12.109 -27.854   5.934
ATOM   6356 H2   TIP  1335      12.412 -28.714   4.726
ATOM   6357 O    TIP  1336     -29.912  -6.539  20.262
ATOM   6358 H1   TIP  1336     -30.782  -6.475  20.656
ATOM   6359 H2   TIP  1336     -29.366  -5.955  20.789
ATOM   6360 O    TIP  1337      -8.568  12.771  -4.293
ATOM   6361 H1   TIP  1337      -8.829  13.244  -3.503
ATOM   6362 H2   TIP  1337      -8.976  11.910  -4.204
ATOM   6363 O    TIP  1338      24.703   5.114 -14.010
ATOM   6364 H1   TIP  1338      25.111   5.256 -13.156
ATOM   6365 H2   TIP  1338      23.784   4.934 -13.811
ATOM   6366 O    TIP  1339      -9.173  22.836  25.970
ATOM   6367 H1   TIP  1339      -9.516  22.187  25.356
ATOM   6368 H2   TIP  1339      -8.406  23.201  25.530
ATOM   6369 O    TIP  1340      21.961 -11.479   1.202
ATOM   6370 H1   TIP  1340      22.221 -10.957   1.961
ATOM   6371 H2   TIP  1340      22.124 -12.385   1.465
ATOM   6372 O    TIP  1341      17.726  -1.109  20.982
ATOM   6373 H1   TIP  1341      18.134  -1.216  20.123
ATOM   6374 H2   TIP  1341      18.050  -0.266  21.299
ATOM   6375 O    TIP  1342      12.091  -1.472  26.196
ATOM   6376 H1   TIP  1342      11.945  -1.773  25.299
ATOM   6377 H2   TIP  1342      11.254  -1.617  26.637
ATOM   6378 O    TIP  1343      20.889 -17.740  -4.221
ATOM   6379 H1   TIP  1343      21.766 -18.122  -4.183
ATOM   6380 H2   TIP  1343      20.391 -18.337  -4.779
ATOM   6381 O    TIP  1344      24.565 -18.594  19.385
ATOM   6382 H1   TIP  1344      24.960 -18.236  20.180
ATOM   6383 H2   TIP  1344      23.832 -18.008  19.196
ATOM   6384 O    TIP  1345      -5.373 -30.308   4.789
ATOM   6385 H1   TIP  1345      -6.250 -30.139   5.132
ATOM   6386 H2   TIP  1345      -4.837 -30.463   5.566
ATOM   6387 O    TIP  1346      29.911 -28.962   3.957
ATOM   6388 H1   TIP  1346      29.835 -28.801   3.017
ATOM   6389 H2   TIP  1346      29.197 -28.458   4.346
ATOM   6390 O    TIP  1347      16.987  11.778   2.872
ATOM   6391 H1   TIP  1347      17.342  10.927   2.616
ATOM   6392 H2   TIP  1347      17.675  12.175   3.405
ATOM   6393 O    TIP  1348     -31.040 -26.384  10.409
ATOM   6394 H1   TIP  1348     -30.524 -27.150  10.662
ATOM   6395 H2   TIP  1348     -30.588 -25.645  10.817
ATOM   6396 O    TIP  1349      -0.652   3.181  21.048
ATOM   6397 H1   TIP  1349      -1.422   2.708  21.361
ATOM   6398 H2   TIP  1349      -0.042   2.496  20.776
ATOM   6399 O    TIP  1350     -26.263   1.751  -0.304
ATOM   6400 H1   TIP  1350     -26.567   1.020   0.233
ATOM   6401 H2   TIP  1350     -27.030   2.315  -0.399
ATOM   6402 O    TIP  1351       4.951  28.071  22.669
ATOM   6403 H1   TIP  1351       4.082  28.450  22.537
ATOM   6404 H2   TIP  1351       4.863  27.535  23.457
ATOM   6405 O    TIP  1352     -10.189  27.560  15.997
ATOM   6406 H1   TIP  1352      -9.976  27.069  15.203
ATOM   6407 H2   TIP  1352     -11.115  27.784  15.900
ATOM   6408 O    TIP  1353       7.761 -13.128 -16.703
ATOM   6409 H1   TIP  1353       6.856 -12.902 -16.492
ATOM   6410 H2   TIP  1353       7.740 -14.068 -16.880
ATOM   6411 O    TIP  1354      -5.006  18.508  11.416
ATOM   6412 H1   TIP  1354      -5.648  17.900  11.051
ATOM   6413 H2   TIP  1354      -5.430  19.365  11.365
ATOM   6414 O    TIP  1355      -4.713   0.339  -6.071
ATOM   6415 H1   TIP  1355      -4.804   1.255  -6.332
ATOM   6416 H2   TIP  1355      -5.068  -0.158  -6.808
ATOM   6417 O    TIP  1356      23.264 -18.972  -4.140
ATOM   6418 H1   TIP  1356      23.494 -19.727  -4.681
ATOM   6419 H2   TIP  1356      24.031 -18.401  -4.183
ATOM   6420 O    TIP  1357      23.620 -15.258  16.658
ATOM   6421 H1   TIP  1357      22.933 -15.258  17.324
ATOM   6422 H2   TIP  1357      24.049 -14.408  16.755
ATOM   6423 O    TIP  1358      21.268   4.187 -18.018
ATOM   6424 H1   TIP  1358      20.939   4.049 -18.906
ATOM   6425 H2   TIP  1358      20.484   4.336 -17.490
ATOM   6426 O    TIP  1359     -14.543 -29.911  22.975
ATOM   6427 H1   TIP  1359     -14.819 -30.260  23.822
ATOM   6428 H2   TIP  1359     -13.591 -29.845  23.040
ATOM   6429 O    TIP  1360       2.063   9.564  14.787
ATOM   6430 H1   TIP  1360       1.598  10.248  14.306
ATOM   6431 H2   TIP  1360       1.733   8.744  14.419
ATOM   6432 O    TIP  1361     -25.751  -1.770  21.401
ATOM   6433 H1   TIP  1361     -25.934  -1.755  22.340
ATOM   6434 H2   TIP  1361     -26.046  -2.633  21.112
ATOM   6435 O    TIP  1362     -26.247 -22.884   8.091
ATOM   6436 H1   TIP  1362     -27.044 -23.379   8.279
ATOM   6437 H2   TIP  1362     -25.848 -22.734   8.948
ATOM   6438 O    TIP  1363      22.687   5.762   5.140
ATOM   6439 H1   TIP  1363      23.071   5.067   4.605
ATOM   6440 H2   TIP  1363      22.016   6.153   4.580
ATOM   6441 O    TIP  1364      22.251  16.398  -0.403
ATOM   6442 H1   TIP  1364      23.040  16.313  -0.938
ATOM   6443 H2   TIP  1364      22.069  15.509  -0.100
ATOM   6444 O    TIP  1365       4.520  24.838  13.676
ATOM   6445 H1   TIP  1365       4.597  24.238  14.417
ATOM   6446 H2   TIP  1365       5.423  25.059  13.450
ATOM   6447 O    TIP  1366     -25.044 -26.406   3.538
ATOM   6448 H1   TIP  1366     -25.557 -25.618   3.359
ATOM   6449 H2   TIP  1366     -24.319 -26.102   4.084
ATOM   6450 O    TIP  1367     -19.242 -11.294  -6.566
ATOM   6451 H1   TIP  1367     -19.437 -10.885  -5.723
ATOM   6452 H2   TIP  1367     -19.595 -12.180  -6.491
ATOM   6453 O    TIP  1368      -7.416 -26.587  15.640
ATOM   6454 H1   TIP  1368      -8.275 -26.197  15.804
ATOM   6455 H2   TIP  1368      -7.138 -26.214  14.804
ATOM   6456 O    TIP  1369      -6.296 -29.986  23.209
ATOM   6457 H1   TIP  1369      -5.636 -30.475  22.718
ATOM   6458 H2   TIP  1369      -6.044 -29.068  23.102
ATOM   6459 O    TIP  1370     -11.558 -24.047  19.825
ATOM   6460 H1   TIP  1370     -10.817 -24.651  19.783
ATOM   6461 H2   TIP  1370     -12.327 -24.599  19.679
ATOM   6462 O    TIP  1371      29.520   3.827  21.943
ATOM   6463 H1   TIP  1371      29.797   4.011  22.840
ATOM   6464 H2   TIP  1371      28.723   4.344  21.826
ATOM   6465 O    TIP  1372       7.370  23.324  19.107
ATOM   6466 H1   TIP  1372       7.718  23.320  18.216
ATOM   6467 H2   TIP  1372       7.226  22.400  19.313
ATOM   6468 O    TIP  1373     -24.672  -3.692   3.555
ATOM   6469 H1   TIP  1373     -23.928  -3.332   3.072
ATOM   6470 H2   TIP  1373     -25.199  -4.135   2.890
ATOM   6471 O    TIP  1374      -8.590  29.385  -6.933
ATOM   6472 H1   TIP  1374      -8.518  28.431  -6.887
ATOM   6473 H2   TIP  1374      -8.162  29.619  -7.756
ATOM   6474 O    TIP  1375     -11.610  15.963   5.200
ATOM   6475 H1   TIP  1375     -11.263  16.793   4.873
ATOM   6476 H2   TIP  1375     -11.736  15.429   4.416
ATOM   6477 O    TIP  1376      17.682   0.442  16.716
ATOM   6478 H1   TIP  1376      17.570   0.555  15.772
ATOM   6479 H2   TIP  1376      18.608   0.228  16.824
ATOM   6480 O    TIP  1377      -0.932   7.400  -4.775
ATOM   6481 H1   TIP  1377      -0.554   7.863  -5.522
ATOM   6482 H2   TIP  1377      -0.362   7.624  -4.039
ATOM   6483 O    TIP  1378       3.986  -5.048  18.780
ATOM   6484 H1   TIP  1378       4.153  -4.385  18.111
ATOM   6485 H2   TIP  1378       3.047  -4.984  18.953
ATOM   6486 O    TIP  1379      -1.766  26.351  14.514
ATOM   6487 H1   TIP  1379      -2.242  25.523  14.578
ATOM   6488 H2   TIP  1379      -2.246  26.855  13.857
ATOM   6489 O    TIP  1380      -7.979  26.153  22.384
ATOM   6490 H1   TIP  1380      -8.822  25.840  22.056
ATOM   6491 H2   TIP  1380      -7.865  27.010  21.973
ATOM   6492 O    TIP  1381     -12.545  -9.623  17.488
ATOM   6493 H1   TIP  1381     -13.501  -9.596  17.465
ATOM   6494 H2   TIP  1381     -12.338 -10.200  18.224
ATOM   6495 O    TIP  1382      -8.222 -19.740  14.913
ATOM   6496 H1   TIP  1382      -7.436 -20.232  14.678
ATOM   6497 H2   TIP  1382      -8.931 -20.382  14.865
ATOM   6498 O    TIP  1383       9.325 -29.832   5.160
ATOM   6499 H1   TIP  1383       9.304 -30.661   5.639
ATOM   6500 H2   TIP  1383      10.201 -29.483   5.323
ATOM   6501 O    TIP  1384      14.272  -8.557 -29.563
ATOM   6502 H1   TIP  1384      14.995  -7.940 -29.453
ATOM   6503 H2   TIP  1384      13.838  -8.278 -30.369
ATOM   6504 O    TIP  1385      12.728  19.187   2.060
ATOM   6505 H1   TIP  1385      12.535  20.095   1.827
ATOM   6506 H2   TIP  1385      13.264  19.250   2.850
ATOM   6507 O    TIP  1386      21.751 -27.388  16.425
ATOM   6508 H1   TIP  1386      22.153 -28.255  16.479
ATOM   6509 H2   TIP  1386      22.162 -26.979  15.664
ATOM   6510 O    TIP  1387     -15.731   5.442  -1.174
ATOM   6511 H1   TIP  1387     -15.125   5.955  -0.639
ATOM   6512 H2   TIP  1387     -15.417   4.541  -1.097
ATOM   6513 O    TIP  1388       2.010 -25.498 -11.732
ATOM   6514 H1   TIP  1388       1.975 -26.059 -12.506
ATOM   6515 H2   TIP  1388       2.891 -25.628 -11.381
ATOM   6516 O    TIP  1389      -7.675 -19.835  18.519
ATOM   6517 H1   TIP  1389      -8.127 -19.029  18.770
ATOM   6518 H2   TIP  1389      -7.437 -20.246  19.350
ATOM   6519 O    TIP  1390      13.357  29.472   5.445
ATOM   6520 H1   TIP  1390      13.067  29.850   4.615
ATOM   6521 H2   TIP  1390      13.154  28.540   5.368
ATOM   6522 O    TIP  1391       5.553 -18.759  -9.751
ATOM   6523 H1   TIP  1391       5.497 -19.007  -8.829
ATOM   6524 H2   TIP  1391       4.646 -18.601 -10.013
ATOM   6525 O    TIP  1392     -21.579   0.753  24.088
ATOM   6526 H1   TIP  1392     -20.699   0.929  23.755
ATOM   6527 H2   TIP  1392     -21.601   1.178  24.946
ATOM   6528 O    TIP  1393      -0.050 -12.548  25.356
ATOM   6529 H1   TIP  1393      -0.621 -12.068  24.757
ATOM   6530 H2   TIP  1393      -0.639 -13.128  25.838
ATOM   6531 O    TIP  1394      -2.411 -20.402 -10.015
ATOM   6532 H1   TIP  1394      -2.686 -20.871  -9.227
ATOM   6533 H2   TIP  1394      -1.504 -20.149  -9.840
ATOM   6534 O    TIP  1395      11.813  10.737 -12.685
ATOM   6535 H1   TIP  1395      11.827  11.133 -11.814
ATOM   6536 H2   TIP  1395      12.712  10.442 -12.829
ATOM   6537 O    TIP  1396      15.916  12.810   5.223
ATOM   6538 H1   TIP  1396      16.326  13.575   4.821
ATOM   6539 H2   TIP  1396      16.244  12.067   4.717
ATOM   6540 O    TIP  1397       3.566 -20.924  21.337
ATOM   6541 H1   TIP  1397       2.644 -20.668  21.364
ATOM   6542 H2   TIP  1397       3.852 -20.890  22.250
ATOM   6543 O    TIP  1398     -21.590   7.916  16.506
ATOM   6544 H1   TIP  1398     -20.986   7.581  17.168
ATOM   6545 H2   TIP  1398     -21.143   7.764  15.674
ATOM   6546 O    TIP  1399      10.637 -23.227  -6.398
ATOM   6547 H1   TIP  1399      10.264 -23.064  -7.264
ATOM   6548 H2   TIP  1399      11.270 -22.521  -6.272
ATOM   6549 O    TIP  1400       8.616 -14.378  24.213
ATOM   6550 H1   TIP  1400       8.609 -13.863  23.407
ATOM   6551 H2   TIP  1400       8.293 -15.240  23.950
ATOM   6552 O    TIP  1401     -20.407 -28.776  -6.957
ATOM   6553 H1   TIP  1401     -20.714 -27.902  -6.715
ATOM   6554 H2   TIP  1401     -21.012 -29.374  -6.517
ATOM   6555 O    TIP  1402      11.484 -16.657  26.784
ATOM   6556 H1   TIP  1402      11.993 -16.881  27.563
ATOM   6557 H2   TIP  1402      11.006 -15.866  27.029
ATOM   6558 O    TIP  1403      -6.802   4.938  -6.007
ATOM   6559 H1   TIP  1403      -7.649   4.619  -5.695
ATOM   6560 H2   TIP  1403      -6.972   5.839  -6.282
ATOM   6561 O    TIP  1404      15.643 -13.319  -4.885
ATOM   6562 H1   TIP  1404      16.240 -12.746  -5.365
ATOM   6563 H2   TIP  1404      14.886 -12.767  -4.689
ATOM   6564 O    TIP  1405      -9.854 -18.745 -17.117
ATOM   6565 H1   TIP  1405      -9.162 -18.210 -17.505
ATOM   6566 H2   TIP  1405     -10.649 -18.485 -17.581
ATOM   6567 O    TIP  1406      12.918  27.826 -10.343
ATOM   6568 H1   TIP  1406      13.457  27.098 -10.651
ATOM   6569 H2   TIP  1406      12.341  28.027 -11.079
ATOM   6570 O    TIP  1407      25.721 -25.838   1.224
ATOM   6571 H1   TIP  1407      25.663 -25.070   0.657
ATOM   6572 H2   TIP  1407      26.535 -25.717   1.711
ATOM   6573 O    TIP  1408     -20.614  -9.874  -4.526
ATOM   6574 H1   TIP  1408     -21.156  -9.425  -5.174
ATOM   6575 H2   TIP  1408     -21.232 -10.396  -4.015
ATOM   6576 O    TIP  1409      -7.161 -16.207 -13.029
ATOM   6577 H1   TIP  1409      -8.071 -16.047 -12.781
ATOM   6578 H2   TIP  1409      -6.742 -16.510 -12.224
ATOM   6579 O    TIP  1410      29.558  -6.001  21.015
ATOM   6580 H1   TIP  1410      29.094  -6.050  20.180
ATOM   6581 H2   TIP  1410      29.307  -5.153  21.381
ATOM   6582 O    TIP  1411     -30.141 -10.663   9.041
ATOM   6583 H1   TIP  1411     -30.357 -10.311   9.904
ATOM   6584 H2   TIP  1411     -30.006  -9.891   8.492
ATOM   6585 O    TIP  1412     -10.576 -23.004 -17.580
ATOM   6586 H1   TIP  1412     -10.947 -23.100 -18.457
ATOM   6587 H2   TIP  1412     -10.544 -23.896 -17.234
ATOM   6588 O    TIP  1413       5.182  -4.865  21.582
ATOM   6589 H1   TIP  1413       5.586  -4.009  21.446
ATOM   6590 H2   TIP  1413       4.696  -5.034  20.774
ATOM   6591 O    TIP  1414     -18.653   1.315   4.592
ATOM   6592 H1   TIP  1414     -19.461   1.822   4.519
ATOM   6593 H2   TIP  1414     -18.051   1.733   3.975
ATOM   6594 O    TIP  1415      22.233   1.930   2.056
ATOM   6595 H1   TIP  1415      21.666   2.668   1.835
ATOM   6596 H2   TIP  1415      21.822   1.532   2.823
ATOM   6597 O    TIP  1416      15.281  23.994   9.193
ATOM   6598 H1   TIP  1416      15.136  23.106   9.518
ATOM   6599 H2   TIP  1416      15.956  23.898   8.521
ATOM   6600 O    TIP  1417      14.169  23.916  18.745
ATOM   6601 H1   TIP  1417      13.600  23.524  19.407
ATOM   6602 H2   TIP  1417      13.646  24.622  18.365
ATOM   6603 O    TIP  1418     -29.766  -1.657  16.242
ATOM   6604 H1   TIP  1418     -28.817  -1.773  16.219
ATOM   6605 H2   TIP  1418     -29.983  -1.275  15.392
ATOM   6606 O    TIP  1419      -0.935  10.330  -4.710
ATOM   6607 H1   TIP  1419      -1.787   9.913  -4.582
ATOM   6608 H2   TIP  1419      -1.102  11.031  -5.340
ATOM   6609 O    TIP  1420      15.791  -4.871 -26.649
ATOM   6610 H1   TIP  1420      14.995  -4.813 -27.177
ATOM   6611 H2   TIP  1420      16.456  -4.417 -27.164
ATOM   6612 O    TIP  1421     -20.308 -30.306   9.638
ATOM   6613 H1   TIP  1421     -19.874 -29.976   8.851
ATOM   6614 H2   TIP  1421     -20.408 -29.536  10.198
ATOM   6615 O    TIP  1422      -7.432   8.265  16.268
ATOM   6616 H1   TIP  1422      -8.190   8.425  16.830
ATOM   6617 H2   TIP  1422      -7.528   7.355  15.988
ATOM   6618 O    TIP  1423      23.155  15.247   9.863
ATOM   6619 H1   TIP  1423      23.330  16.001  10.426
ATOM   6620 H2   TIP  1423      22.202  15.153   9.877
ATOM   6621 O    TIP  1424     -25.424 -15.031  20.952
ATOM   6622 H1   TIP  1424     -25.578 -14.198  20.507
ATOM   6623 H2   TIP  1424     -25.813 -15.688  20.376
ATOM   6624 O    TIP  1425     -23.883 -28.735  22.722
ATOM   6625 H1   TIP  1425     -23.532 -29.453  22.195
ATOM   6626 H2   TIP  1425     -23.276 -28.010  22.574
ATOM   6627 O    TIP  1426      18.080  27.283  29.429
ATOM   6628 H1   TIP  1426      18.827  27.793  29.114
ATOM   6629 H2   TIP  1426      17.572  27.089  28.641
ATOM   6630 O    TIP  1427       3.558  12.892  15.536
ATOM   6631 H1   TIP  1427       2.995  13.406  14.958
ATOM   6632 H2   TIP  1427       3.023  12.732  16.313
ATOM   6633 O    TIP  1428      15.888   6.604  -1.474
ATOM   6634 H1   TIP  1428      15.808   7.264  -0.786
ATOM   6635 H2   TIP  1428      16.688   6.839  -1.943
ATOM   6636 O    TIP  1429     -25.267 -16.479  16.099
ATOM   6637 H1   TIP  1429     -26.143 -16.608  16.464
ATOM   6638 H2   TIP  1429     -25.161 -15.529  16.058
ATOM   6639 O    TIP  1430     -22.344   1.204  -4.891
ATOM   6640 H1   TIP  1430     -22.521   0.360  -5.305
ATOM   6641 H2   TIP  1430     -21.600   1.038  -4.313
ATOM   6642 O    TIP  1431      10.694 -11.091  23.849
ATOM   6643 H1   TIP  1431      11.154 -11.930  23.831
ATOM   6644 H2   TIP  1431      10.099 -11.128  23.100
ATOM   6645 O    TIP  1432      -1.382 -10.879  27.738
ATOM   6646 H1   TIP  1432      -1.412 -10.048  28.211
ATOM   6647 H2   TIP  1432      -1.566 -11.542  28.403
ATOM   6648 O    TIP  1433      -6.406  -1.404  -7.618
ATOM   6649 H1   TIP  1433      -7.258  -0.989  -7.750
ATOM   6650 H2   TIP  1433      -6.586  -2.343  -7.666
ATOM   6651 O    TIP  1434      12.952  16.172  11.177
ATOM   6652 H1   TIP  1434      12.636  15.282  11.023
ATOM   6653 H2   TIP  1434      12.674  16.664  10.404
ATOM   6654 O    TIP  1435      20.462  14.069   9.978
ATOM   6655 H1   TIP  1435      20.231  13.899  10.891
ATOM   6656 H2   TIP  1435      21.088  13.381   9.756
ATOM   6657 O    TIP  1436      20.579 -23.142   8.358
ATOM   6658 H1   TIP  1436      19.787 -23.643   8.162
ATOM   6659 H2   TIP  1436      20.262 -22.357   8.804
ATOM   6660 O    TIP  1437      -8.230  -0.525  22.202
ATOM   6661 H1   TIP  1437      -8.906  -0.691  22.859
ATOM   6662 H2   TIP  1437      -7.409  -0.754  22.637
ATOM   6663 O    TIP  1438     -19.920 -26.917  12.367
ATOM   6664 H1   TIP  1438     -20.034 -26.090  12.836
ATOM   6665 H2   TIP  1438     -19.359 -27.442  12.937
ATOM   6666 O    TIP  1439      15.804 -14.088  -8.192
ATOM   6667 H1   TIP  1439      16.013 -15.022  -8.172
ATOM   6668 H2   TIP  1439      16.118 -13.790  -9.046
ATOM   6669 O    TIP  1440      25.080 -16.755  11.384
ATOM   6670 H1   TIP  1440      24.729 -15.880  11.220
ATOM   6671 H2   TIP  1440      24.387 -17.206  11.865
ATOM   6672 O    TIP  1441      -0.490  14.211   2.611
ATOM   6673 H1   TIP  1441      -1.220  14.361   2.011
ATOM   6674 H2   TIP  1441       0.258  14.035   2.040
ATOM   6675 O    TIP  1442      -7.978 -25.411  -1.191
ATOM   6676 H1   TIP  1442      -7.327 -24.741  -1.401
ATOM   6677 H2   TIP  1442      -7.657 -25.814  -0.385
ATOM   6678 O    TIP  1443       1.258 -10.733 -18.272
ATOM   6679 H1   TIP  1443       1.779 -10.798 -19.072
ATOM   6680 H2   TIP  1443       0.352 -10.826 -18.567
ATOM   6681 O    TIP  1444       7.495 -21.146  -9.466
ATOM   6682 H1   TIP  1444       7.377 -20.324  -9.941
ATOM   6683 H2   TIP  1444       6.760 -21.692  -9.745
ATOM   6684 O    TIP  1445      23.494  26.022   9.964
ATOM   6685 H1   TIP  1445      23.875  26.286  10.802
ATOM   6686 H2   TIP  1445      24.086  26.385   9.306
ATOM   6687 O    TIP  1446      19.316   8.784  12.022
ATOM   6688 H1   TIP  1446      19.275   9.739  12.068
ATOM   6689 H2   TIP  1446      20.247   8.588  11.918
ATOM   6690 O    TIP  1447       5.242  14.662   7.016
ATOM   6691 H1   TIP  1447       4.864  15.537   7.108
ATOM   6692 H2   TIP  1447       5.610  14.651   6.133
ATOM   6693 O    TIP  1448     -25.463  -0.916   7.473
ATOM   6694 H1   TIP  1448     -25.103  -1.083   8.344
ATOM   6695 H2   TIP  1448     -25.978  -0.116   7.575
ATOM   6696 O    TIP  1449      16.186 -13.957  15.826
ATOM   6697 H1   TIP  1449      15.324 -14.136  16.202
ATOM   6698 H2   TIP  1449      16.611 -14.814  15.779
ATOM   6699 O    TIP  1450     -30.639 -16.925  11.551
ATOM   6700 H1   TIP  1450     -31.277 -16.413  11.055
ATOM   6701 H2   TIP  1450     -30.249 -17.515  10.905
ATOM   6702 O    TIP  1451     -14.098 -18.192  21.925
ATOM   6703 H1   TIP  1451     -14.534 -17.669  21.253
ATOM   6704 H2   TIP  1451     -14.679 -18.143  22.684
ATOM   6705 O    TIP  1452       5.189   0.611  30.872
ATOM   6706 H1   TIP  1452       5.164   0.259  31.762
ATOM   6707 H2   TIP  1452       4.327   0.409  30.508
ATOM   6708 O    TIP  1453     -19.494 -22.825  20.747
ATOM   6709 H1   TIP  1453     -19.071 -22.692  19.899
ATOM   6710 H2   TIP  1453     -19.234 -23.708  21.009
ATOM   6711 O    TIP  1454      29.233  -8.788  16.053
ATOM   6712 H1   TIP  1454      29.853  -8.578  16.751
ATOM   6713 H2   TIP  1454      29.095  -9.732  16.130
ATOM   6714 O    TIP  1455      16.734 -18.631 -12.125
ATOM   6715 H1   TIP  1455      16.946 -18.686 -11.193
ATOM   6716 H2   TIP  1455      17.197 -19.369 -12.521
ATOM   6717 O    TIP  1456     -27.374  -3.882  -0.956
ATOM   6718 H1   TIP  1456     -27.575  -3.015  -1.310
ATOM   6719 H2   TIP  1456     -27.233  -4.429  -1.728
ATOM   6720 O    TIP  1457     -19.821  24.740   9.094
ATOM   6721 H1   TIP  1457     -19.643  23.880   8.713
ATOM   6722 H2   TIP  1457     -18.965  25.165   9.139
ATOM   6723 O    TIP  1458      14.518  -9.287  -1.857
ATOM   6724 H1   TIP  1458      14.432  -8.337  -1.933
ATOM   6725 H2   TIP  1458      14.860  -9.428  -0.974
ATOM   6726 O    TIP  1459      -9.104  20.505   7.852
ATOM   6727 H1   TIP  1459      -8.327  20.042   8.164
ATOM   6728 H2   TIP  1459      -9.204  20.220   6.944
ATOM   6729 O    TIP  1460       4.755  18.207   9.759
ATOM   6730 H1   TIP  1460       5.040  17.526  10.369
ATOM   6731 H2   TIP  1460       3.799  18.181   9.800
ATOM   6732 O    TIP  1461     -23.473 -22.752   0.455
ATOM   6733 H1   TIP  1461     -22.528 -22.603   0.487
ATOM   6734 H2   TIP  1461     -23.578 -23.680   0.664
ATOM   6735 O    TIP  1462      16.434 -17.854  18.673
ATOM   6736 H1   TIP  1462      15.973 -17.517  19.441
ATOM   6737 H2   TIP  1462      16.821 -18.679  18.967
ATOM   6738 O    TIP  1463      12.057 -16.593  15.612
ATOM   6739 H1   TIP  1463      11.652 -17.445  15.448
ATOM   6740 H2   TIP  1463      11.320 -15.995  15.730
ATOM   6741 O    TIP  1464      -8.890  27.725   6.556
ATOM   6742 H1   TIP  1464      -8.178  28.267   6.897
ATOM   6743 H2   TIP  1464      -9.483  28.346   6.132
ATOM   6744 O    TIP  1465     -22.211   9.077   0.829
ATOM   6745 H1   TIP  1465     -22.312   8.127   0.774
ATOM   6746 H2   TIP  1465     -21.342   9.248   0.464
ATOM   6747 O    TIP  1466      -1.901   4.242  23.754
ATOM   6748 H1   TIP  1466      -1.848   3.535  24.396
ATOM   6749 H2   TIP  1466      -2.182   5.005  24.258
ATOM   6750 O    TIP  1467     -15.824  10.749  12.254
ATOM   6751 H1   TIP  1467     -15.186  10.100  11.958
ATOM   6752 H2   TIP  1467     -15.295  11.451  12.634
ATOM   6753 O    TIP  1468      -7.740  -6.637  27.856
ATOM   6754 H1   TIP  1468      -7.976  -7.560  27.946
ATOM   6755 H2   TIP  1468      -8.450  -6.257  27.339
ATOM   6756 O    TIP  1469       5.238  25.654  -0.082
ATOM   6757 H1   TIP  1469       6.001  25.099   0.074
ATOM   6758 H2   TIP  1469       5.583  26.408  -0.560
ATOM   6759 O    TIP  1470      18.199 -27.083   1.827
ATOM   6760 H1   TIP  1470      17.690 -26.699   1.113
ATOM   6761 H2   TIP  1470      18.950 -27.490   1.395
ATOM   6762 O    TIP  1471      13.070 -13.009  23.206
ATOM   6763 H1   TIP  1471      13.134 -13.277  24.123
ATOM   6764 H2   TIP  1471      12.616 -13.732  22.775
ATOM   6765 O    TIP  1472      13.485  -4.134  -9.819
ATOM   6766 H1   TIP  1472      13.549  -3.923 -10.750
ATOM   6767 H2   TIP  1472      12.907  -3.462  -9.458
ATOM   6768 O    TIP  1473      26.793 -11.033  14.318
ATOM   6769 H1   TIP  1473      26.230 -10.260  14.282
ATOM   6770 H2   TIP  1473      27.227 -10.975  15.169
ATOM   6771 O    TIP  1474     -28.881 -20.103  -2.167
ATOM   6772 H1   TIP  1474     -28.992 -19.157  -2.261
ATOM   6773 H2   TIP  1474     -29.724 -20.472  -2.431
ATOM   6774 O    TIP  1475      -1.296  21.243  11.366
ATOM   6775 H1   TIP  1475      -0.595  21.889  11.276
ATOM   6776 H2   TIP  1475      -2.098  21.731  11.181
ATOM   6777 O    TIP  1476     -11.536  16.046   9.766
ATOM   6778 H1   TIP  1476     -12.124  15.510  10.299
ATOM   6779 H2   TIP  1476     -12.071  16.324   9.023
ATOM   6780 O    TIP  1477      22.117 -26.108   1.675
ATOM   6781 H1   TIP  1477      22.096 -25.899   0.741
ATOM   6782 H2   TIP  1477      23.037 -26.296   1.858
ATOM   6783 O    TIP  1478       4.943 -10.282 -18.220
ATOM   6784 H1   TIP  1478       4.259 -10.446 -18.870
ATOM   6785 H2   TIP  1478       4.838  -9.359 -17.989
ATOM   6786 O    TIP  1479      -6.203  -8.679 -30.980
ATOM   6787 H1   TIP  1479      -6.648  -8.974 -31.774
ATOM   6788 H2   TIP  1479      -5.333  -8.411 -31.277
ATOM   6789 O    TIP  1480      -3.590   7.678  21.520
ATOM   6790 H1   TIP  1480      -4.231   8.352  21.746
ATOM   6791 H2   TIP  1480      -2.816   7.898  22.038
ATOM   6792 O    TIP  1481      -3.884 -13.301  26.279
ATOM   6793 H1   TIP  1481      -3.081 -13.777  26.489
ATOM   6794 H2   TIP  1481      -4.578 -13.957  26.346
ATOM   6795 O    TIP  1482      22.007  -7.873  15.097
ATOM   6796 H1   TIP  1482      21.184  -8.239  15.421
ATOM   6797 H2   TIP  1482      21.748  -7.304  14.373
ATOM   6798 O    TIP  1483      30.894 -21.665  12.583
ATOM   6799 H1   TIP  1483      30.178 -21.047  12.438
ATOM   6800 H2   TIP  1483      31.560 -21.159  13.048
ATOM   6801 O    TIP  1484     -11.600   6.974  -6.593
ATOM   6802 H1   TIP  1484     -10.729   6.597  -6.468
ATOM   6803 H2   TIP  1484     -11.899   6.617  -7.429
ATOM   6804 O    TIP  1485      17.150   0.889  14.150
ATOM   6805 H1   TIP  1485      16.694   0.099  13.860
ATOM   6806 H2   TIP  1485      17.583   1.219  13.363
ATOM   6807 O    TIP  1486      24.388  -5.132  17.263
ATOM   6808 H1   TIP  1486      24.903  -5.280  18.056
ATOM   6809 H2   TIP  1486      23.870  -5.930  17.160
ATOM   6810 O    TIP  1487     -30.898 -14.955   4.400
ATOM   6811 H1   TIP  1487     -30.037 -14.573   4.228
ATOM   6812 H2   TIP  1487     -30.726 -15.670   5.011
ATOM   6813 O    TIP  1488     -14.583   7.690   9.895
ATOM   6814 H1   TIP  1488     -15.029   7.207   9.199
ATOM   6815 H2   TIP  1488     -15.097   7.510  10.681
ATOM   6816 O    TIP  1489      -5.562  10.063  23.722
ATOM   6817 H1   TIP  1489      -6.030  10.889  23.842
ATOM   6818 H2   TIP  1489      -5.908   9.706  22.905
ATOM   6819 O    TIP  1490     -12.074  27.061   7.093
ATOM   6820 H1   TIP  1490     -11.217  27.238   7.481
ATOM   6821 H2   TIP  1490     -12.174  27.730   6.416
ATOM   6822 O    TIP  1491      10.098  23.118  19.992
ATOM   6823 H1   TIP  1491       9.251  23.297  19.585
ATOM   6824 H2   TIP  1491       9.905  23.051  20.928
ATOM   6825 O    TIP  1492       5.174  -7.493  19.051
ATOM   6826 H1   TIP  1492       4.615  -6.718  18.995
ATOM   6827 H2   TIP  1492       4.639  -8.202  18.695
ATOM   6828 O    TIP  1493     -20.890   6.740   9.884
ATOM   6829 H1   TIP  1493     -21.803   6.860   9.623
ATOM   6830 H2   TIP  1493     -20.472   6.341   9.121
ATOM   6831 O    TIP  1494     -11.422 -27.048  21.599
ATOM   6832 H1   TIP  1494     -10.847 -26.675  20.931
ATOM   6833 H2   TIP  1494     -10.922 -26.980  22.412
ATOM   6834 O    TIP  1495      -2.331  24.255   2.958
ATOM   6835 H1   TIP  1495      -2.602  24.284   3.876
ATOM   6836 H2   TIP  1495      -2.427  25.156   2.650
ATOM   6837 O    TIP  1496       1.974 -19.404  26.730
ATOM   6838 H1   TIP  1496       1.464 -19.402  25.921
ATOM   6839 H2   TIP  1496       1.880 -20.293  27.072
ATOM   6840 O    TIP  1497       6.138  12.783  -1.462
ATOM   6841 H1   TIP  1497       6.657  11.994  -1.307
ATOM   6842 H2   TIP  1497       5.542  12.544  -2.172
ATOM   6843 O    TIP  1498      15.254  11.556  12.482
ATOM   6844 H1   TIP  1498      16.125  11.197  12.650
ATOM   6845 H2   TIP  1498      15.271  12.426  12.882
ATOM   6846 O    TIP  1499      14.656 -29.628  25.049
ATOM   6847 H1   TIP  1499      14.181 -30.441  25.218
ATOM   6848 H2   TIP  1499      14.768 -29.230  25.912
ATOM   6849 O    TIP  1500     -28.705 -12.547  10.487
ATOM   6850 H1   TIP  1500     -29.044 -11.837   9.943
ATOM   6851 H2   TIP  1500     -29.484 -12.958  10.861
ATOM   6852 O    TIP  1501      13.274   3.842  19.906
ATOM   6853 H1   TIP  1501      13.711   4.670  19.707
ATOM   6854 H2   TIP  1501      13.966   3.184  19.844
ATOM   6855 O    TIP  1502     -23.887 -23.269  -4.267
ATOM   6856 H1   TIP  1502     -23.977 -24.120  -3.838
ATOM   6857 H2   TIP  1502     -24.763 -23.074  -4.601
ATOM   6858 O    TIP  1503     -29.946 -18.411   9.587
ATOM   6859 H1   TIP  1503     -30.604 -18.608   8.920
ATOM   6860 H2   TIP  1503     -29.403 -19.198   9.628
ATOM   6861 O    TIP  1504     -10.616 -27.686 -16.613
ATOM   6862 H1   TIP  1504     -11.536 -27.942 -16.554
ATOM   6863 H2   TIP  1504     -10.442 -27.225 -15.792
ATOM   6864 O    TIP  1505     -13.083 -13.658  -9.289
ATOM   6865 H1   TIP  1505     -13.303 -12.827  -8.868
ATOM   6866 H2   TIP  1505     -12.127 -13.661  -9.331
ATOM   6867 O    TIP  1506       8.254   5.023  -8.392
ATOM   6868 H1   TIP  1506       8.804   5.571  -8.953
ATOM   6869 H2   TIP  1506       8.522   4.127  -8.594
ATOM   6870 O    TIP  1507       9.236  22.366   1.371
ATOM   6871 H1   TIP  1507       8.613  21.649   1.252
ATOM   6872 H2   TIP  1507      10.016  22.089   0.889
ATOM   6873 O    TIP  1508     -27.448   5.869  16.593
ATOM   6874 H1   TIP  1508     -28.252   5.352  16.625
ATOM   6875 H2   TIP  1508     -26.916   5.530  17.313
ATOM   6876 O    TIP  1509      11.953 -22.545  -2.652
ATOM   6877 H1   TIP  1509      11.628 -22.331  -1.777
ATOM   6878 H2   TIP  1509      11.211 -22.963  -3.088
ATOM   6879 O    TIP  1510      13.218  26.855   1.908
ATOM   6880 H1   TIP  1510      13.554  27.057   1.036
ATOM   6881 H2   TIP  1510      13.042  25.914   1.886
ATOM   6882 O    TIP  1511     -15.821  -5.727  -5.855
ATOM   6883 H1   TIP  1511     -16.027  -5.832  -4.927
ATOM   6884 H2   TIP  1511     -16.672  -5.616  -6.279
ATOM   6885 O    TIP  1512      12.884   9.599  -8.551
ATOM   6886 H1   TIP  1512      13.140  10.511  -8.685
ATOM   6887 H2   TIP  1512      12.077   9.499  -9.055
ATOM   6888 O    TIP  1513      -8.025   5.310  17.716
ATOM   6889 H1   TIP  1513      -8.217   4.394  17.919
ATOM   6890 H2   TIP  1513      -7.680   5.670  18.532
ATOM   6891 O    TIP  1514       7.924  10.169  25.992
ATOM   6892 H1   TIP  1514       7.996  10.035  25.047
ATOM   6893 H2   TIP  1514       7.645   9.320  26.334
ATOM   6894 O    TIP  1515      14.772  26.511   7.800
ATOM   6895 H1   TIP  1515      14.842  26.832   8.699
ATOM   6896 H2   TIP  1515      14.707  25.561   7.888
ATOM   6897 O    TIP  1516       0.446 -18.173  20.418
ATOM   6898 H1   TIP  1516       1.159 -18.385  21.020
ATOM   6899 H2   TIP  1516      -0.187 -17.695  20.954
ATOM   6900 O    TIP  1517      -1.671  27.902  16.585
ATOM   6901 H1   TIP  1517      -1.517  27.391  15.790
ATOM   6902 H2   TIP  1517      -2.617  28.046  16.599
ATOM   6903 O    TIP  1518      13.458 -20.100 -10.122
ATOM   6904 H1   TIP  1518      12.669 -20.566  -9.847
ATOM   6905 H2   TIP  1518      14.010 -20.775 -10.519
ATOM   6906 O    TIP  1519      11.663 -19.175 -14.433
ATOM   6907 H1   TIP  1519      12.499 -18.960 -14.020
ATOM   6908 H2   TIP  1519      11.007 -18.985 -13.763
ATOM   6909 O    TIP  1520      17.755 -12.753   1.892
ATOM   6910 H1   TIP  1520      17.245 -13.252   2.530
ATOM   6911 H2   TIP  1520      18.625 -12.679   2.285
ATOM   6912 O    TIP  1521      12.379 -27.694  25.337
ATOM   6913 H1   TIP  1521      12.944 -27.853  24.581
ATOM   6914 H2   TIP  1521      12.982 -27.459  26.043
ATOM   6915 O    TIP  1522       4.883 -20.672  19.188
ATOM   6916 H1   TIP  1522       4.354 -20.866  19.962
ATOM   6917 H2   TIP  1522       4.653 -21.358  18.562
ATOM   6918 O    TIP  1523      28.388 -14.309   4.792
ATOM   6919 H1   TIP  1523      29.289 -14.619   4.707
ATOM   6920 H2   TIP  1523      28.096 -14.649   5.637
ATOM   6921 O    TIP  1524      15.304 -16.116  20.735
ATOM   6922 H1   TIP  1524      15.002 -16.410  21.594
ATOM   6923 H2   TIP  1524      14.504 -16.019  20.219
ATOM   6924 O    TIP  1525       4.567   1.674 -10.488
ATOM   6925 H1   TIP  1525       5.162   1.165  -9.937
ATOM   6926 H2   TIP  1525       4.713   2.582 -10.225
ATOM   6927 O    TIP  1526     -11.176   9.900  -7.690
ATOM   6928 H1   TIP  1526     -10.692   9.398  -8.345
ATOM   6929 H2   TIP  1526     -10.632   9.857  -6.904
ATOM   6930 O    TIP  1527     -20.003  11.994  24.244
ATOM   6931 H1   TIP  1527     -19.807  12.844  24.636
ATOM   6932 H2   TIP  1527     -19.938  11.373  24.970
ATOM   6933 O    TIP  1528     -24.191   4.196   4.542
ATOM   6934 H1   TIP  1528     -23.968   4.742   5.296
ATOM   6935 H2   TIP  1528     -25.066   4.486   4.286
ATOM   6936 O    TIP  1529      12.858 -14.640 -13.081
ATOM   6937 H1   TIP  1529      13.564 -15.172 -12.714
ATOM   6938 H2   TIP  1529      12.187 -15.273 -13.334
ATOM   6939 O    TIP  1530      -3.211   4.736  -2.898
ATOM   6940 H1   TIP  1530      -2.752   4.831  -3.733
ATOM   6941 H2   TIP  1530      -3.425   3.804  -2.847
ATOM   6942 O    TIP  1531      30.864  -5.157  10.074
ATOM   6943 H1   TIP  1531      31.760  -5.373   9.817
ATOM   6944 H2   TIP  1531      30.768  -4.230   9.854
ATOM   6945 O    TIP  1532       0.482  -4.093 -19.149
ATOM   6946 H1   TIP  1532       0.728  -4.910 -18.716
ATOM   6947 H2   TIP  1532       0.464  -4.311 -20.081
ATOM   6948 O    TIP  1533      17.297 -26.477   8.650
ATOM   6949 H1   TIP  1533      17.566 -27.170   9.253
ATOM   6950 H2   TIP  1533      17.033 -26.940   7.855
ATOM   6951 O    TIP  1534      -2.428  29.577  11.393
ATOM   6952 H1   TIP  1534      -2.632  28.939  12.075
ATOM   6953 H2   TIP  1534      -3.274  29.788  10.999
ATOM   6954 O    TIP  1535      -6.728  18.156  19.048
ATOM   6955 H1   TIP  1535      -7.123  18.955  19.396
ATOM   6956 H2   TIP  1535      -7.150  18.029  18.199
ATOM   6957 O    TIP  1536      29.943  -9.417   5.108
ATOM   6958 H1   TIP  1536      30.019 -10.170   5.694
ATOM   6959 H2   TIP  1536      30.713  -8.883   5.301
ATOM   6960 O    TIP  1537      -9.746 -26.224  19.545
ATOM   6961 H1   TIP  1537      -8.863 -25.865  19.638
ATOM   6962 H2   TIP  1537      -9.655 -26.923  18.898
ATOM   6963 O    TIP  1538      24.272  -9.714  -1.243
ATOM   6964 H1   TIP  1538      23.367 -10.025  -1.211
ATOM   6965 H2   TIP  1538      24.794 -10.505  -1.376
ATOM   6966 O    TIP  1539     -23.755 -27.718  16.566
ATOM   6967 H1   TIP  1539     -24.452 -28.304  16.862
ATOM   6968 H2   TIP  1539     -23.267 -28.230  15.922
ATOM   6969 O    TIP  1540       4.377  30.939  -7.061
ATOM   6970 H1   TIP  1540       4.540  31.499  -7.819
ATOM   6971 H2   TIP  1540       3.684  30.344  -7.345
ATOM   6972 O    TIP  1541      -9.460 -11.298  21.962
ATOM   6973 H1   TIP  1541      -9.596 -10.384  21.712
ATOM   6974 H2   TIP  1541     -10.198 -11.766  21.572
ATOM   6975 O    TIP  1542     -18.493  27.412   3.387
ATOM   6976 H1   TIP  1542     -18.363  26.655   2.817
ATOM   6977 H2   TIP  1542     -17.759  27.993   3.187
ATOM   6978 O    TIP  1543      12.639  30.085  -7.517
ATOM   6979 H1   TIP  1543      13.210  30.115  -8.284
ATOM   6980 H2   TIP  1543      12.446  29.155  -7.397
ATOM   6981 O    TIP  1544      23.046  10.071   8.214
ATOM   6982 H1   TIP  1544      22.153  10.320   7.977
ATOM   6983 H2   TIP  1544      22.939   9.337   8.819
ATOM   6984 O    TIP  1545     -23.002 -15.206  18.529
ATOM   6985 H1   TIP  1545     -23.539 -15.473  19.274
ATOM   6986 H2   TIP  1545     -22.554 -14.414  18.826
ATOM   6987 O    TIP  1546      -6.791 -19.925 -18.182
ATOM   6988 H1   TIP  1546      -6.918 -20.240 -19.077
ATOM   6989 H2   TIP  1546      -7.313 -20.518 -17.642
ATOM   6990 O    TIP  1547      -6.941 -12.047  21.137
ATOM   6991 H1   TIP  1547      -7.167 -12.912  20.796
ATOM   6992 H2   TIP  1547      -7.697 -11.499  20.926
ATOM   6993 O    TIP  1548     -18.108   9.171  13.055
ATOM   6994 H1   TIP  1548     -18.310   8.890  12.163
ATOM   6995 H2   TIP  1548     -17.243   9.575  12.990
ATOM   6996 O    TIP  1549      11.483   0.433  -8.362
ATOM   6997 H1   TIP  1549      11.515   0.215  -7.431
ATOM   6998 H2   TIP  1549      12.134   1.125  -8.470
ATOM   6999 O    TIP  1550      10.726   4.885  -5.764
ATOM   7000 H1   TIP  1550      10.288   4.050  -5.929
ATOM   7001 H2   TIP  1550      10.392   5.168  -4.913
ATOM   7002 O    TIP  1551     -19.701 -19.417  23.552
ATOM   7003 H1   TIP  1551     -18.932 -19.648  23.031
ATOM   7004 H2   TIP  1551     -20.417 -19.913  23.155
ATOM   7005 O    TIP  1552      20.221  22.057  20.587
ATOM   7006 H1   TIP  1552      19.405  21.603  20.380
ATOM   7007 H2   TIP  1552      20.516  21.660  21.406
ATOM   7008 O    TIP  1553     -27.678   7.982  14.972
ATOM   7009 H1   TIP  1553     -27.480   7.097  15.280
ATOM   7010 H2   TIP  1553     -27.949   7.864  14.062
ATOM   7011 O    TIP  1554      14.236   7.350 -10.054
ATOM   7012 H1   TIP  1554      13.287   7.265 -10.142
ATOM   7013 H2   TIP  1554      14.371   8.249  -9.754
ATOM   7014 O    TIP  1555       7.359  -5.551  18.648
ATOM   7015 H1   TIP  1555       6.965  -4.735  18.340
ATOM   7016 H2   TIP  1555       6.632  -6.172  18.682
ATOM   7017 O    TIP  1556      16.976 -21.569  17.932
ATOM   7018 H1   TIP  1556      16.238 -21.132  17.509
ATOM   7019 H2   TIP  1556      16.584 -22.058  18.656
ATOM   7020 O    TIP  1557      20.010 -19.359  -9.800
ATOM   7021 H1   TIP  1557      20.289 -18.504 -10.127
ATOM   7022 H2   TIP  1557      19.068 -19.267  -9.661
ATOM   7023 O    TIP  1558       9.610  25.921   5.601
ATOM   7024 H1   TIP  1558       9.415  25.336   4.868
ATOM   7025 H2   TIP  1558       8.753  26.213   5.910
ATOM   7026 O    TIP  1559     -21.344  -3.591 -12.989
ATOM   7027 H1   TIP  1559     -20.802  -2.811 -12.872
ATOM   7028 H2   TIP  1559     -21.805  -3.441 -13.814
ATOM   7029 O    TIP  1560      10.235 -30.776   0.241
ATOM   7030 H1   TIP  1560      10.644 -31.631   0.369
ATOM   7031 H2   TIP  1560      10.409 -30.561  -0.675
ATOM   7032 O    TIP  1561     -15.010 -12.851  21.315
ATOM   7033 H1   TIP  1561     -14.071 -12.929  21.146
ATOM   7034 H2   TIP  1561     -15.069 -12.599  22.236
ATOM   7035 O    TIP  1562      23.683 -12.251  -3.308
ATOM   7036 H1   TIP  1562      24.456 -12.031  -2.788
ATOM   7037 H2   TIP  1562      23.941 -13.024  -3.808
ATOM   7038 O    TIP  1563     -27.118 -27.794   9.328
ATOM   7039 H1   TIP  1563     -26.304 -27.363   9.587
ATOM   7040 H2   TIP  1563     -27.356 -27.381   8.498
ATOM   7041 O    TIP  1564      16.021 -13.111  23.457
ATOM   7042 H1   TIP  1564      16.320 -13.113  22.548
ATOM   7043 H2   TIP  1564      15.112 -12.815  23.411
ATOM   7044 O    TIP  1565       9.594 -25.334  -7.643
ATOM   7045 H1   TIP  1565       9.337 -24.506  -8.050
ATOM   7046 H2   TIP  1565      10.077 -25.077  -6.858
ATOM   7047 O    TIP  1566      19.085  24.389  -2.300
ATOM   7048 H1   TIP  1566      18.181  24.537  -2.578
ATOM   7049 H2   TIP  1566      19.489  23.927  -3.034
ATOM   7050 O    TIP  1567       2.919 -27.296 -13.559
ATOM   7051 H1   TIP  1567       3.865 -27.175 -13.488
ATOM   7052 H2   TIP  1567       2.799 -27.777 -14.378
ATOM   7053 O    TIP  1568       5.795 -22.222 -14.329
ATOM   7054 H1   TIP  1568       4.885 -21.964 -14.183
ATOM   7055 H2   TIP  1568       6.024 -22.741 -13.558
ATOM   7056 O    TIP  1569     -15.009  26.257 -14.778
ATOM   7057 H1   TIP  1569     -14.400  25.809 -15.364
ATOM   7058 H2   TIP  1569     -15.171  25.630 -14.074
ATOM   7059 O    TIP  1570     -16.193   2.107   3.659
ATOM   7060 H1   TIP  1570     -15.469   1.483   3.711
ATOM   7061 H2   TIP  1570     -15.821   2.933   3.967
ATOM   7062 O    TIP  1571       8.493 -15.439 -21.990
ATOM   7063 H1   TIP  1571       8.446 -14.556 -22.358
ATOM   7064 H2   TIP  1571       9.210 -15.398 -21.358
ATOM   7065 O    TIP  1572      -2.480  26.316  -1.241
ATOM   7066 H1   TIP  1572      -2.470  25.363  -1.147
ATOM   7067 H2   TIP  1572      -1.805  26.500  -1.894
ATOM   7068 O    TIP  1573      -7.259   2.384  -8.139
ATOM   7069 H1   TIP  1573      -7.560   3.256  -8.392
ATOM   7070 H2   TIP  1573      -7.243   2.403  -7.183
ATOM   7071 O    TIP  1574      -5.359  11.505  -4.384
ATOM   7072 H1   TIP  1574      -4.474  11.246  -4.640
ATOM   7073 H2   TIP  1574      -5.445  11.205  -3.479
ATOM   7074 O    TIP  1575      -0.814 -17.232  23.638
ATOM   7075 H1   TIP  1575       0.054 -16.887  23.429
ATOM   7076 H2   TIP  1575      -1.396 -16.476  23.572
ATOM   7077 O    TIP  1576     -10.340   3.584  -7.210
ATOM   7078 H1   TIP  1576     -10.140   3.795  -8.122
ATOM   7079 H2   TIP  1576     -11.248   3.285  -7.226
ATOM   7080 O    TIP  1577     -23.033 -22.520 -10.881
ATOM   7081 H1   TIP  1577     -22.800 -23.194 -11.518
ATOM   7082 H2   TIP  1577     -23.883 -22.796 -10.539
ATOM   7083 O    TIP  1578     -24.131  -9.441  15.132
ATOM   7084 H1   TIP  1578     -24.169 -10.211  15.699
ATOM   7085 H2   TIP  1578     -23.410  -8.918  15.483
ATOM   7086 O    TIP  1579      -0.741  -5.741 -16.568
ATOM   7087 H1   TIP  1579      -0.851  -5.904 -15.631
ATOM   7088 H2   TIP  1579       0.046  -6.229 -16.807
ATOM   7089 O    TIP  1580     -11.782 -11.461 -10.504
ATOM   7090 H1   TIP  1580     -12.695 -11.391 -10.227
ATOM   7091 H2   TIP  1580     -11.828 -11.780 -11.405
ATOM   7092 O    TIP  1581      19.725   0.978  19.721
ATOM   7093 H1   TIP  1581      19.928   1.123  18.797
ATOM   7094 H2   TIP  1581      19.040   1.616  19.920
ATOM   7095 O    TIP  1582      22.094  -8.028  11.922
ATOM   7096 H1   TIP  1582      22.521  -8.829  12.225
ATOM   7097 H2   TIP  1582      22.718  -7.638  11.310
ATOM   7098 O    TIP  1583     -16.769  30.745  -8.959
ATOM   7099 H1   TIP  1583     -17.105  29.858  -9.080
ATOM   7100 H2   TIP  1583     -17.449  31.312  -9.321
ATOM   7101 O    TIP  1584       6.909 -28.706  -3.262
ATOM   7102 H1   TIP  1584       6.144 -29.022  -3.742
ATOM   7103 H2   TIP  1584       6.901 -29.203  -2.444
ATOM   7104 O    TIP  1585      -2.366  10.791  19.030
ATOM   7105 H1   TIP  1585      -1.648  10.930  18.413
ATOM   7106 H2   TIP  1585      -2.401   9.842  19.147
ATOM   7107 O    TIP  1586      12.754  30.882   3.026
ATOM   7108 H1   TIP  1586      13.517  30.467   2.625
ATOM   7109 H2   TIP  1586      12.028  30.667   2.440
ATOM   7110 O    TIP  1587     -17.804 -27.699  25.712
ATOM   7111 H1   TIP  1587     -18.590 -27.846  25.185
ATOM   7112 H2   TIP  1587     -17.804 -28.415  26.347
ATOM   7113 O    TIP  1588      22.484  21.794  14.871
ATOM   7114 H1   TIP  1588      22.748  22.672  14.597
ATOM   7115 H2   TIP  1588      21.907  21.487  14.172
ATOM   7116 O    TIP  1589     -17.519   8.006  -0.783
ATOM   7117 H1   TIP  1589     -17.179   7.624  -1.592
ATOM   7118 H2   TIP  1589     -17.050   8.836  -0.693
ATOM   7119 O    TIP  1590      27.138 -17.476  13.362
ATOM   7120 H1   TIP  1590      26.399 -17.449  12.754
ATOM   7121 H2   TIP  1590      26.738 -17.402  14.228
ATOM   7122 O    TIP  1591     -17.535 -10.371  18.627
ATOM   7123 H1   TIP  1591     -18.330 -10.898  18.545
ATOM   7124 H2   TIP  1591     -17.744  -9.551  18.181
ATOM   7125 O    TIP  1592     -13.831  15.793  16.067
ATOM   7126 H1   TIP  1592     -13.031  16.320  16.085
ATOM   7127 H2   TIP  1592     -14.272  16.053  15.259
ATOM   7128 O    TIP  1593      27.113 -20.984  14.506
ATOM   7129 H1   TIP  1593      27.617 -20.344  15.009
ATOM   7130 H2   TIP  1593      27.592 -21.075  13.683
ATOM   7131 O    TIP  1594      -5.334  24.407   8.089
ATOM   7132 H1   TIP  1594      -5.982  24.078   7.466
ATOM   7133 H2   TIP  1594      -5.155  25.302   7.799
ATOM   7134 O    TIP  1595      18.263   0.590  -7.199
ATOM   7135 H1   TIP  1595      17.986  -0.097  -6.592
ATOM   7136 H2   TIP  1595      18.726   0.124  -7.895
ATOM   7137 O    TIP  1596       4.554  11.371  13.251
ATOM   7138 H1   TIP  1596       4.249  11.830  14.034
ATOM   7139 H2   TIP  1596       3.918  11.603  12.575
ATOM   7140 O    TIP  1597     -21.446   7.443   5.191
ATOM   7141 H1   TIP  1597     -20.540   7.442   5.501
ATOM   7142 H2   TIP  1597     -21.600   8.342   4.903
ATOM   7143 O    TIP  1598     -23.800  13.321  -4.277
ATOM   7144 H1   TIP  1598     -22.955  13.047  -3.921
ATOM   7145 H2   TIP  1598     -23.592  14.058  -4.851
ATOM   7146 O    TIP  1599      27.684 -20.645 -11.231
ATOM   7147 H1   TIP  1599      28.045 -21.528 -11.302
ATOM   7148 H2   TIP  1599      26.754 -20.779 -11.047
ATOM   7149 O    TIP  1600      23.787   9.528  -1.158
ATOM   7150 H1   TIP  1600      23.717  10.460  -0.954
ATOM   7151 H2   TIP  1600      24.706   9.402  -1.395
ATOM   7152 O    TIP  1601     -27.513 -10.380  19.593
ATOM   7153 H1   TIP  1601     -27.119  -9.829  18.917
ATOM   7154 H2   TIP  1601     -28.447 -10.388  19.384
ATOM   7155 O    TIP  1602      -1.064  23.594  -1.600
ATOM   7156 H1   TIP  1602      -1.872  23.144  -1.353
ATOM   7157 H2   TIP  1602      -0.453  23.397  -0.890
ATOM   7158 O    TIP  1603     -28.516   9.029   7.499
ATOM   7159 H1   TIP  1603     -28.673   8.087   7.550
ATOM   7160 H2   TIP  1603     -28.829   9.278   6.629
ATOM   7161 O    TIP  1604      21.072 -17.021  -6.856
ATOM   7162 H1   TIP  1604      20.789 -16.802  -5.969
ATOM   7163 H2   TIP  1604      20.810 -16.267  -7.385
ATOM   7164 O    TIP  1605     -25.884 -21.510  10.617
ATOM   7165 H1   TIP  1605     -25.797 -21.089  11.472
ATOM   7166 H2   TIP  1605     -25.416 -22.340  10.708
ATOM   7167 O    TIP  1606     -21.418  -7.801  18.984
ATOM   7168 H1   TIP  1606     -21.835  -7.472  19.781
ATOM   7169 H2   TIP  1606     -20.512  -7.499  19.044
ATOM   7170 O    TIP  1607     -20.440 -21.021  -5.313
ATOM   7171 H1   TIP  1607     -21.122 -20.761  -5.932
ATOM   7172 H2   TIP  1607     -20.638 -21.933  -5.105
ATOM   7173 O    TIP  1608      15.334  29.330  16.257
ATOM   7174 H1   TIP  1608      15.827  29.248  17.073
ATOM   7175 H2   TIP  1608      14.535  29.795  16.505
ATOM   7176 O    TIP  1609     -29.347  -1.982  11.966
ATOM   7177 H1   TIP  1609     -29.369  -2.226  11.040
ATOM   7178 H2   TIP  1609     -29.768  -2.714  12.417
ATOM   7179 O    TIP  1610      -4.331 -14.960 -11.227
ATOM   7180 H1   TIP  1610      -4.769 -15.335 -10.463
ATOM   7181 H2   TIP  1610      -4.987 -14.385 -11.622
ATOM   7182 O    TIP  1611      10.621  -7.823 -14.374
ATOM   7183 H1   TIP  1611       9.671  -7.711 -14.345
ATOM   7184 H2   TIP  1611      10.811  -8.031 -15.289
ATOM   7185 O    TIP  1612      17.308   8.147  14.237
ATOM   7186 H1   TIP  1612      17.050   7.341  14.684
ATOM   7187 H2   TIP  1612      17.658   7.854  13.396
ATOM   7188 O    TIP  1613      -1.481 -15.849  20.672
ATOM   7189 H1   TIP  1613      -1.264 -15.217  19.987
ATOM   7190 H2   TIP  1613      -1.449 -15.343  21.484
ATOM   7191 O    TIP  1614     -15.416 -23.409  -9.517
ATOM   7192 H1   TIP  1614     -16.206 -22.980  -9.190
ATOM   7193 H2   TIP  1614     -15.284 -24.152  -8.928
ATOM   7194 O    TIP  1615     -12.752  -8.857  -5.910
ATOM   7195 H1   TIP  1615     -13.031  -8.436  -6.722
ATOM   7196 H2   TIP  1615     -12.150  -8.231  -5.508
ATOM   7197 O    TIP  1616       7.908  21.401   4.180
ATOM   7198 H1   TIP  1616       7.987  20.652   3.591
ATOM   7199 H2   TIP  1616       7.195  21.922   3.813
ATOM   7200 O    TIP  1617      -6.928  15.612 -12.011
ATOM   7201 H1   TIP  1617      -7.512  14.886 -12.232
ATOM   7202 H2   TIP  1617      -6.191  15.521 -12.615
ATOM   7203 O    TIP  1618       7.847  12.238  -6.283
ATOM   7204 H1   TIP  1618       7.740  11.843  -5.418
ATOM   7205 H2   TIP  1618       6.970  12.220  -6.666
ATOM   7206 O    TIP  1619      -8.482  25.853  -5.990
ATOM   7207 H1   TIP  1619      -8.491  26.058  -6.925
ATOM   7208 H2   TIP  1619      -8.782  24.946  -5.939
ATOM   7209 O    TIP  1620      17.493  14.716   3.873
ATOM   7210 H1   TIP  1620      16.647  15.137   3.723
ATOM   7211 H2   TIP  1620      18.062  15.069   3.189
ATOM   7212 O    TIP  1621       8.384  12.575   6.428
ATOM   7213 H1   TIP  1621       7.797  11.907   6.075
ATOM   7214 H2   TIP  1621       8.532  13.175   5.697
ATOM   7215 O    TIP  1622      22.941   0.040  11.004
ATOM   7216 H1   TIP  1622      22.715   0.959  11.143
ATOM   7217 H2   TIP  1622      22.623  -0.156  10.123
ATOM   7218 O    TIP  1623      -8.860   0.538  19.850
ATOM   7219 H1   TIP  1623      -9.017  -0.141  19.195
ATOM   7220 H2   TIP  1623      -8.641   0.057  20.648
ATOM   7221 O    TIP  1624     -26.417 -16.031   5.833
ATOM   7222 H1   TIP  1624     -26.681 -15.251   5.345
ATOM   7223 H2   TIP  1624     -27.006 -16.054   6.587
ATOM   7224 O    TIP  1625      -7.537 -19.980  -9.747
ATOM   7225 H1   TIP  1625      -8.312 -19.569  -9.363
ATOM   7226 H2   TIP  1625      -7.591 -19.769 -10.679
ATOM   7227 O    TIP  1626      21.379  -2.985  -5.407
ATOM   7228 H1   TIP  1626      20.834  -2.308  -5.006
ATOM   7229 H2   TIP  1626      20.807  -3.405  -6.049
ATOM   7230 O    TIP  1627       6.557 -16.467 -11.827
ATOM   7231 H1   TIP  1627       7.503 -16.328 -11.870
ATOM   7232 H2   TIP  1627       6.298 -16.094 -10.985
ATOM   7233 O    TIP  1628      15.767  28.063 -12.796
ATOM   7234 H1   TIP  1628      16.521  28.442 -13.247
ATOM   7235 H2   TIP  1628      15.147  28.787 -12.716
ATOM   7236 O    TIP  1629      -0.684   0.169  28.517
ATOM   7237 H1   TIP  1629       0.118  -0.252  28.827
ATOM   7238 H2   TIP  1629      -0.626   1.067  28.843
ATOM   7239 O    TIP  1630     -15.625 -27.821  12.051
ATOM   7240 H1   TIP  1630     -14.797 -28.294  11.967
ATOM   7241 H2   TIP  1630     -16.144 -28.109  11.301
ATOM   7242 O    TIP  1631      -7.963 -27.718  -7.204
ATOM   7243 H1   TIP  1631      -8.481 -26.988  -6.866
ATOM   7244 H2   TIP  1631      -8.401 -28.500  -6.868
ATOM   7245 O    TIP  1632      27.333  -4.118 -14.003
ATOM   7246 H1   TIP  1632      26.475  -3.848 -14.329
ATOM   7247 H2   TIP  1632      27.950  -3.519 -14.425
ATOM   7248 O    TIP  1633      -2.337   8.342  -7.653
ATOM   7249 H1   TIP  1633      -1.643   7.775  -7.315
ATOM   7250 H2   TIP  1633      -1.873   9.091  -8.028
ATOM   7251 O    TIP  1634       2.624 -12.961  25.412
ATOM   7252 H1   TIP  1634       2.537 -12.367  24.668
ATOM   7253 H2   TIP  1634       1.757 -12.969  25.817
ATOM   7254 O    TIP  1635      20.001 -10.988  -7.134
ATOM   7255 H1   TIP  1635      20.695 -11.427  -7.626
ATOM   7256 H2   TIP  1635      19.389 -10.682  -7.803
ATOM   7257 O    TIP  1636     -10.809 -26.568  15.952
ATOM   7258 H1   TIP  1636     -11.445 -26.796  16.630
ATOM   7259 H2   TIP  1636     -10.694 -27.374  15.450
ATOM   7260 O    TIP  1637     -18.459 -27.011  -4.461
ATOM   7261 H1   TIP  1637     -19.009 -26.655  -3.763
ATOM   7262 H2   TIP  1637     -18.488 -27.958  -4.331
ATOM   7263 O    TIP  1638      25.809 -22.374   4.373
ATOM   7264 H1   TIP  1638      25.147 -21.810   4.772
ATOM   7265 H2   TIP  1638      25.472 -23.262   4.493
ATOM   7266 O    TIP  1639      -2.978  22.378  -9.965
ATOM   7267 H1   TIP  1639      -2.462  21.643 -10.294
ATOM   7268 H2   TIP  1639      -2.749  23.109 -10.539
ATOM   7269 O    TIP  1640      -9.366  26.758  -0.601
ATOM   7270 H1   TIP  1640      -8.499  26.355  -0.559
[truncated: 935,445 more chars]
