# Supplementary material for: Virtual Double-System Single-Box: A Nonequilibrium Alchemical Technique for Absolute Binding Free Energy Calculations: Application to Ligands of the SARS-CoV-2 Main Protease
Source: J Chem Theory Comput. 2020 Oct 22;16(11):7160–72. doi: 10.1021/acs.jctc.0c00634 (PMC8015232; doi:10.1021/acs.jctc.0c00634)
Supplement: Supplementary file 1 — ct0c00634_si_001.zip [file ct0c00634_si_001.zip › data/NPT_struct/dolu.pdb]

REMARK   Time:         8999.10 CO matrix:   60.12577   0.00000   0.00000   0.00000  60.96336   0.00000   0.00000   0.00000  43.46911
ATOM      1 C01  TES     1      -4.108   3.564  -0.915
ATOM      2 H01  TES     1      -4.708   3.176  -0.083
ATOM      3 H02  TES     1      -4.637   4.483  -1.197
ATOM      4 H03  TES     1      -3.094   3.741  -0.535
ATOM      5 C02  TES     1      -4.301   2.670  -2.187
ATOM      6 H04  TES     1      -5.363   2.397  -2.182
ATOM      7 C03  TES     1      -4.075   3.466  -3.495
ATOM      8 H05  TES     1      -4.455   4.475  -3.293
ATOM      9 H06  TES     1      -4.709   3.252  -4.364
ATOM     10 C04  TES     1      -2.519   3.459  -3.845
ATOM     11 H07  TES     1      -1.922   3.796  -2.988
ATOM     12 H08  TES     1      -2.415   4.097  -4.731
ATOM     13 C05  TES     1      -2.439   1.129  -3.095
ATOM     14 H09  TES     1      -2.699   0.156  -3.525
ATOM     15 C06  TES     1      -0.271  -0.858  -0.969
ATOM     16 H10  TES     1       0.694  -0.677  -1.438
ATOM     17 C07  TES     1      -1.161   0.986  -2.325
ATOM     18 H11  TES     1      -1.009   1.908  -1.751
ATOM     19 H12  TES     1      -0.241   0.843  -2.905
ATOM     20 N08  TES     1       1.863  -1.680   1.012
ATOM     21 H13  TES     1       1.547  -0.832   1.468
ATOM     22 C09  TES     1       3.232  -2.110   1.265
ATOM     23 H14  TES     1       3.755  -2.201   0.305
ATOM     24 H15  TES     1       3.289  -3.123   1.683
ATOM     25 C10  TES     1       4.676  -1.556   3.305
ATOM     26 H16  TES     1       4.382  -2.481   3.798
ATOM     27 C11  TES     1       5.455  -0.636   4.034
ATOM     28 H17  TES     1       5.844  -0.924   5.006
ATOM     29 C12  TES     1       5.088   1.000   2.287
ATOM     30 H18  TES     1       5.169   2.009   1.892
ATOM     31 O13  TES     1      -2.256   2.093  -4.189
ATOM     32 N14  TES     1      -3.588   1.332  -2.209
ATOM     33 C15  TES     1      -3.705   0.543  -1.156
ATOM     34 O16  TES     1      -4.696   0.553  -0.462
ATOM     35 C17  TES     1      -2.528  -0.364  -0.807
ATOM     36 C18  TES     1      -2.647  -1.327   0.144
ATOM     37 N19  TES     1      -1.312  -0.072  -1.320
ATOM     38 C20  TES     1      -1.553  -2.138   0.550
ATOM     39 O21  TES     1      -1.749  -3.090   1.269
ATOM     40 C22  TES     1      -0.290  -1.827  -0.019
ATOM     41 C23  TES     1       0.948  -2.488   0.396
ATOM     42 O24  TES     1       1.085  -3.673   0.285
ATOM     43 C25  TES     1       4.085  -1.117   2.080
ATOM     44 C26  TES     1       4.272   0.156   1.640
ATOM     45 F01  TES     1       3.610   0.578   0.612
ATOM     46 C27  TES     1       5.720   0.619   3.423
ATOM     47 F02  TES     1       6.660   1.374   4.027
ATOM     48 O28  TES     1      -3.891  -1.679   0.472
ATOM     49 H19  TES     1      -4.406  -0.867   0.325
ATOM     50 N    PHE     2     -12.702 -23.194  -2.553
ATOM     51 H1   PHE     2     -12.502 -22.208  -2.638
ATOM     52 H2   PHE     2     -13.409 -23.404  -3.243
ATOM     53 H3   PHE     2     -12.938 -23.352  -1.584
ATOM     54 CA   PHE     2     -11.570 -24.026  -2.901
ATOM     55 HA   PHE     2     -11.883 -25.047  -2.680
ATOM     56 CB   PHE     2     -11.090 -23.717  -4.246
ATOM     57 HB1  PHE     2     -10.047 -23.984  -4.417
ATOM     58 HB2  PHE     2     -11.218 -22.639  -4.345
ATOM     59 CG   PHE     2     -11.973 -24.317  -5.336
ATOM     60 CD1  PHE     2     -11.988 -25.720  -5.568
ATOM     61 HD1  PHE     2     -11.409 -26.407  -4.969
ATOM     62 CE1  PHE     2     -12.817 -26.292  -6.559
ATOM     63 HE1  PHE     2     -12.937 -27.359  -6.672
ATOM     64 CZ   PHE     2     -13.624 -25.462  -7.360
ATOM     65 HZ   PHE     2     -14.335 -25.975  -7.990
ATOM     66 CE2  PHE     2     -13.650 -24.039  -7.128
ATOM     67 HE2  PHE     2     -14.337 -23.524  -7.783
ATOM     68 CD2  PHE     2     -12.807 -23.501  -6.135
ATOM     69 HD2  PHE     2     -12.763 -22.427  -6.029
ATOM     70 C    PHE     2     -10.512 -23.832  -1.844
ATOM     71 O    PHE     2     -10.446 -22.774  -1.195
ATOM     72 N    PRO     3      -9.578 -24.816  -1.712
ATOM     73 CD   PRO     3      -9.646 -26.174  -2.296
ATOM     74 HD1  PRO     3      -9.558 -26.141  -3.382
ATOM     75 HD2  PRO     3     -10.586 -26.633  -1.989
ATOM     76 CG   PRO     3      -8.529 -26.993  -1.670
ATOM     77 HG1  PRO     3      -7.725 -27.127  -2.395
ATOM     78 HG2  PRO     3      -8.966 -27.943  -1.361
ATOM     79 CB   PRO     3      -8.179 -26.238  -0.369
ATOM     80 HB1  PRO     3      -7.148 -26.357  -0.039
ATOM     81 HB2  PRO     3      -8.870 -26.493   0.435
ATOM     82 CA   PRO     3      -8.403 -24.793  -0.789
ATOM     83 HA   PRO     3      -8.553 -24.169   0.092
ATOM     84 C    PRO     3      -7.221 -24.098  -1.493
ATOM     85 O    PRO     3      -7.272 -24.018  -2.716
ATOM     86 N    SER     4      -6.156 -23.829  -0.725
ATOM     87 H    SER     4      -6.226 -24.137   0.234
ATOM     88 CA   SER     4      -4.945 -23.115  -1.224
ATOM     89 HA   SER     4      -5.120 -22.717  -2.223
ATOM     90 CB   SER     4      -4.646 -21.793  -0.408
ATOM     91 HB1  SER     4      -5.412 -21.074  -0.697
ATOM     92 HB2  SER     4      -3.676 -21.387  -0.697
ATOM     93 OG   SER     4      -4.679 -22.007   0.996
ATOM     94 HG   SER     4      -4.123 -22.765   1.193
ATOM     95 C    SER     4      -3.657 -23.976  -1.326
ATOM     96 O    SER     4      -2.608 -23.478  -1.686
ATOM     97 N    GLY     5      -3.663 -25.287  -1.121
ATOM     98 H    GLY     5      -4.518 -25.680  -0.755
ATOM     99 CA   GLY     5      -2.457 -26.142  -1.075
ATOM    100 HA1  GLY     5      -2.584 -27.188  -0.795
ATOM    101 HA2  GLY     5      -1.770 -25.590  -0.433
ATOM    102 C    GLY     5      -1.632 -26.146  -2.395
ATOM    103 O    GLY     5      -0.392 -26.170  -2.304
ATOM    104 N    LYS     6      -2.225 -25.906  -3.601
ATOM    105 H    LYS     6      -3.230 -25.841  -3.526
ATOM    106 CA   LYS     6      -1.507 -25.699  -4.912
ATOM    107 HA   LYS     6      -0.671 -26.360  -5.143
ATOM    108 CB   LYS     6      -2.566 -26.020  -5.945
ATOM    109 HB1  LYS     6      -2.142 -25.712  -6.901
ATOM    110 HB2  LYS     6      -3.424 -25.394  -5.702
ATOM    111 CG   LYS     6      -2.918 -27.543  -6.043
ATOM    112 HG1  LYS     6      -3.566 -27.785  -5.200
ATOM    113 HG2  LYS     6      -1.962 -28.057  -5.943
ATOM    114 CD   LYS     6      -3.656 -27.972  -7.336
ATOM    115 HD1  LYS     6      -2.890 -27.882  -8.107
ATOM    116 HD2  LYS     6      -4.426 -27.235  -7.565
ATOM    117 CE   LYS     6      -4.486 -29.269  -7.371
ATOM    118 HE1  LYS     6      -5.121 -29.234  -8.256
ATOM    119 HE2  LYS     6      -5.104 -29.288  -6.473
ATOM    120 NZ   LYS     6      -3.554 -30.421  -7.517
ATOM    121 HZ1  LYS     6      -4.016 -31.273  -7.235
ATOM    122 HZ2  LYS     6      -3.164 -30.489  -8.446
ATOM    123 HZ3  LYS     6      -2.835 -30.350  -6.811
ATOM    124 C    LYS     6      -0.976 -24.316  -5.085
ATOM    125 O    LYS     6      -0.469 -24.041  -6.155
ATOM    126 N    VAL     7      -1.042 -23.482  -4.048
ATOM    127 H    VAL     7      -1.429 -23.861  -3.195
ATOM    128 CA   VAL     7      -0.741 -22.033  -4.140
ATOM    129 HA   VAL     7      -0.196 -21.854  -5.067
ATOM    130 CB   VAL     7      -2.048 -21.151  -4.268
ATOM    131 HB   VAL     7      -2.635 -21.091  -3.351
ATOM    132 CG1  VAL     7      -1.556 -19.706  -4.607
ATOM    133 HG11 VAL     7      -0.920 -19.760  -5.490
ATOM    134 HG12 VAL     7      -2.398 -19.016  -4.673
ATOM    135 HG13 VAL     7      -0.897 -19.291  -3.844
ATOM    136 CG2  VAL     7      -2.922 -21.480  -5.501
ATOM    137 HG21 VAL     7      -2.322 -21.438  -6.410
ATOM    138 HG22 VAL     7      -3.406 -22.454  -5.434
ATOM    139 HG23 VAL     7      -3.711 -20.729  -5.453
ATOM    140 C    VAL     7       0.132 -21.559  -2.992
ATOM    141 O    VAL     7       1.010 -20.699  -3.117
ATOM    142 N    GLU     8       0.086 -22.189  -1.801
ATOM    143 H    GLU     8      -0.640 -22.867  -1.622
ATOM    144 CA   GLU     8       0.698 -21.651  -0.512
ATOM    145 HA   GLU     8       0.305 -20.650  -0.334
ATOM    146 CB   GLU     8       0.201 -22.552   0.631
ATOM    147 HB1  GLU     8       0.846 -22.466   1.506
ATOM    148 HB2  GLU     8       0.250 -23.612   0.383
ATOM    149 CG   GLU     8      -1.176 -22.133   1.126
ATOM    150 HG1  GLU     8      -1.936 -22.047   0.349
ATOM    151 HG2  GLU     8      -1.156 -21.154   1.604
ATOM    152 CD   GLU     8      -1.753 -23.190   2.048
ATOM    153 OE1  GLU     8      -2.808 -23.727   1.781
ATOM    154 OE2  GLU     8      -1.175 -23.466   3.115
ATOM    155 C    GLU     8       2.232 -21.445  -0.656
ATOM    156 O    GLU     8       2.840 -20.503  -0.144
ATOM    157 N    GLY     9       2.873 -22.324  -1.481
ATOM    158 H    GLY     9       2.409 -23.174  -1.766
ATOM    159 CA   GLY     9       4.269 -22.297  -1.815
ATOM    160 HA1  GLY     9       4.629 -23.325  -1.861
ATOM    161 HA2  GLY     9       4.820 -21.699  -1.089
ATOM    162 C    GLY     9       4.655 -21.565  -3.109
ATOM    163 O    GLY     9       5.847 -21.377  -3.394
ATOM    164 N    CYS    10       3.625 -21.081  -3.879
ATOM    165 H    CYS    10       2.691 -21.311  -3.572
ATOM    166 CA   CYS    10       3.962 -20.020  -4.865
ATOM    167 HA   CYS    10       4.949 -20.198  -5.291
ATOM    168 CB   CYS    10       2.956 -20.040  -6.060
ATOM    169 HB1  CYS    10       3.094 -19.241  -6.788
ATOM    170 HB2  CYS    10       1.938 -19.875  -5.707
ATOM    171 SG   CYS    10       2.905 -21.576  -6.971
ATOM    172 HG   CYS    10       2.158 -22.289  -6.123
ATOM    173 C    CYS    10       4.031 -18.556  -4.339
ATOM    174 O    CYS    10       4.476 -17.633  -5.029
ATOM    175 N    MET    11       3.637 -18.276  -3.110
ATOM    176 H    MET    11       3.291 -19.091  -2.625
ATOM    177 CA   MET    11       3.613 -16.942  -2.509
ATOM    178 HA   MET    11       3.375 -16.158  -3.227
ATOM    179 CB   MET    11       2.498 -16.960  -1.445
ATOM    180 HB1  MET    11       2.491 -15.928  -1.093
ATOM    181 HB2  MET    11       2.635 -17.697  -0.654
ATOM    182 CG   MET    11       1.118 -17.195  -1.955
ATOM    183 HG1  MET    11       0.524 -16.971  -1.069
ATOM    184 HG2  MET    11       0.947 -18.256  -2.140
ATOM    185 SD   MET    11       0.674 -16.434  -3.522
ATOM    186 CE   MET    11       0.539 -14.699  -3.047
ATOM    187 HE1  MET    11       1.412 -14.392  -2.470
ATOM    188 HE2  MET    11       0.262 -14.064  -3.889
ATOM    189 HE3  MET    11      -0.242 -14.614  -2.292
ATOM    190 C    MET    11       4.949 -16.502  -1.993
ATOM    191 O    MET    11       5.624 -17.314  -1.321
ATOM    192 N    VAL    12       5.470 -15.275  -2.354
ATOM    193 H    VAL    12       4.869 -14.645  -2.866
ATOM    194 CA   VAL    12       6.753 -14.757  -1.952
ATOM    195 HA   VAL    12       7.172 -15.315  -1.115
ATOM    196 CB   VAL    12       7.749 -14.840  -3.100
ATOM    197 HB   VAL    12       8.627 -14.251  -2.837
ATOM    198 CG1  VAL    12       8.123 -16.265  -3.383
ATOM    199 HG11 VAL    12       8.767 -16.196  -4.259
ATOM    200 HG12 VAL    12       8.617 -16.699  -2.513
ATOM    201 HG13 VAL    12       7.253 -16.921  -3.401
ATOM    202 CG2  VAL    12       7.272 -14.074  -4.416
ATOM    203 HG21 VAL    12       8.088 -13.994  -5.134
ATOM    204 HG22 VAL    12       6.479 -14.666  -4.872
ATOM    205 HG23 VAL    12       6.932 -13.055  -4.234
ATOM    206 C    VAL    12       6.670 -13.307  -1.554
ATOM    207 O    VAL    12       5.768 -12.656  -2.017
ATOM    208 N    GLN    13       7.596 -12.771  -0.775
ATOM    209 H    GLN    13       8.399 -13.329  -0.520
ATOM    210 CA   GLN    13       7.721 -11.375  -0.432
ATOM    211 HA   GLN    13       6.735 -10.930  -0.300
ATOM    212 CB   GLN    13       8.522 -11.143   0.822
ATOM    213 HB1  GLN    13       9.382 -11.811   0.877
ATOM    214 HB2  GLN    13       7.843 -11.415   1.630
ATOM    215 CG   GLN    13       9.027  -9.719   1.282
ATOM    216 HG1  GLN    13       8.279  -8.926   1.262
ATOM    217 HG2  GLN    13       9.848  -9.421   0.631
ATOM    218 CD   GLN    13       9.480  -9.785   2.767
ATOM    219 OE1  GLN    13       8.652  -9.657   3.652
ATOM    220 NE2  GLN    13      10.742  -9.875   3.043
ATOM    221 HE21 GLN    13      11.440 -10.072   2.340
ATOM    222 HE22 GLN    13      11.006 -10.048   4.003
ATOM    223 C    GLN    13       8.450 -10.573  -1.536
ATOM    224 O    GLN    13       9.273 -11.126  -2.236
ATOM    225 N    VAL    14       8.177  -9.292  -1.730
ATOM    226 H    VAL    14       7.429  -8.859  -1.207
ATOM    227 CA   VAL    14       8.822  -8.370  -2.651
ATOM    228 HA   VAL    14       9.737  -8.907  -2.899
ATOM    229 CB   VAL    14       8.003  -8.287  -4.027
ATOM    230 HB   VAL    14       7.103  -7.702  -3.839
ATOM    231 CG1  VAL    14       8.751  -7.465  -5.122
ATOM    232 HG11 VAL    14       8.140  -7.370  -6.019
ATOM    233 HG12 VAL    14       9.011  -6.481  -4.730
ATOM    234 HG13 VAL    14       9.710  -7.933  -5.345
ATOM    235 CG2  VAL    14       7.627  -9.647  -4.663
ATOM    236 HG21 VAL    14       6.960 -10.194  -3.996
ATOM    237 HG22 VAL    14       7.117  -9.437  -5.603
ATOM    238 HG23 VAL    14       8.494 -10.304  -4.724
ATOM    239 C    VAL    14       8.977  -7.016  -2.101
ATOM    240 O    VAL    14       8.020  -6.396  -1.754
ATOM    241 N    THR    15      10.230  -6.547  -2.182
ATOM    242 H    THR    15      10.886  -7.182  -2.615
ATOM    243 CA   THR    15      10.601  -5.224  -1.607
ATOM    244 HA   THR    15       9.735  -4.640  -1.295
ATOM    245 CB   THR    15      11.609  -5.416  -0.440
ATOM    246 HB   THR    15      12.420  -6.091  -0.714
ATOM    247 CG2  THR    15      12.136  -4.162   0.234
ATOM    248 HG21 THR    15      11.463  -3.308   0.153
ATOM    249 HG22 THR    15      12.296  -4.463   1.269
ATOM    250 HG23 THR    15      13.141  -3.969  -0.140
ATOM    251 OG1  THR    15      10.947  -6.179   0.514
ATOM    252 HG1  THR    15      11.644  -6.418   1.129
ATOM    253 C    THR    15      11.285  -4.332  -2.624
ATOM    254 O    THR    15      11.925  -4.789  -3.602
ATOM    255 N    CYS    16      11.133  -3.030  -2.479
ATOM    256 H    CYS    16      10.611  -2.718  -1.673
ATOM    257 CA   CYS    16      11.925  -1.955  -3.124
ATOM    258 HA   CYS    16      12.910  -2.382  -3.310
ATOM    259 CB   CYS    16      11.302  -1.755  -4.475
ATOM    260 HB1  CYS    16      10.307  -1.349  -4.292
ATOM    261 HB2  CYS    16      11.204  -2.728  -4.958
ATOM    262 SG   CYS    16      12.215  -0.718  -5.627
ATOM    263 HG   CYS    16      13.112  -1.656  -5.945
ATOM    264 C    CYS    16      11.900  -0.628  -2.350
ATOM    265 O    CYS    16      10.859  -0.134  -1.847
ATOM    266 N    GLY    17      13.072  -0.141  -2.043
ATOM    267 H    GLY    17      13.907  -0.553  -2.434
ATOM    268 CA   GLY    17      13.282   0.882  -1.034
ATOM    269 HA1  GLY    17      12.920   1.872  -1.312
ATOM    270 HA2  GLY    17      14.362   0.959  -0.908
ATOM    271 C    GLY    17      12.857   0.444   0.353
ATOM    272 O    GLY    17      12.883  -0.718   0.670
ATOM    273 N    THR    18      12.062   1.348   0.981
ATOM    274 H    THR    18      11.950   2.283   0.616
ATOM    275 CA   THR    18      11.372   1.086   2.264
ATOM    276 HA   THR    18      11.928   0.305   2.783
ATOM    277 CB   THR    18      11.335   2.268   3.207
ATOM    278 HB   THR    18      10.692   2.046   4.059
ATOM    279 CG2  THR    18      12.693   2.677   3.762
ATOM    280 HG21 THR    18      12.543   3.184   4.715
ATOM    281 HG22 THR    18      13.324   1.835   4.048
ATOM    282 HG23 THR    18      13.293   3.227   3.037
ATOM    283 OG1  THR    18      10.801   3.348   2.528
ATOM    284 HG1  THR    18      10.819   4.062   3.170
ATOM    285 C    THR    18       9.951   0.468   2.146
ATOM    286 O    THR    18       9.385   0.099   3.172
ATOM    287 N    THR    19       9.445   0.269   0.869
ATOM    288 H    THR    19      10.165   0.370   0.167
ATOM    289 CA   THR    19       8.097  -0.295   0.495
ATOM    290 HA   THR    19       7.421  -0.161   1.339
ATOM    291 CB   THR    19       7.711   0.402  -0.828
ATOM    292 HB   THR    19       8.479   0.422  -1.601
ATOM    293 CG2  THR    19       6.389  -0.041  -1.433
ATOM    294 HG21 THR    19       6.023   0.677  -2.166
ATOM    295 HG22 THR    19       6.376  -1.049  -1.848
ATOM    296 HG23 THR    19       5.639  -0.057  -0.642
ATOM    297 OG1  THR    19       7.431   1.722  -0.392
ATOM    298 HG1  THR    19       7.071   2.094  -1.200
ATOM    299 C    THR    19       8.237  -1.759   0.171
ATOM    300 O    THR    19       9.121  -2.162  -0.542
ATOM    301 N    THR    20       7.431  -2.579   0.743
ATOM    302 H    THR    20       6.567  -2.252   1.151
ATOM    303 CA   THR    20       7.546  -4.067   0.828
ATOM    304 HA   THR    20       8.082  -4.448  -0.041
ATOM    305 CB   THR    20       8.530  -4.508   1.918
ATOM    306 HB   THR    20       9.540  -4.183   1.668
ATOM    307 CG2  THR    20       8.235  -4.131   3.341
ATOM    308 HG21 THR    20       9.070  -4.261   4.030
ATOM    309 HG22 THR    20       8.169  -3.045   3.403
ATOM    310 HG23 THR    20       7.363  -4.687   3.684
ATOM    311 OG1  THR    20       8.629  -5.926   1.943
ATOM    312 HG1  THR    20       9.364  -6.238   1.410
ATOM    313 C    THR    20       6.186  -4.730   0.934
ATOM    314 O    THR    20       5.394  -4.366   1.862
ATOM    315 N    LEU    21       5.886  -5.774   0.146
ATOM    316 H    LEU    21       6.604  -6.126  -0.471
ATOM    317 CA   LEU    21       4.591  -6.487   0.083
ATOM    318 HA   LEU    21       4.224  -6.561   1.107
ATOM    319 CB   LEU    21       3.487  -5.597  -0.689
ATOM    320 HB1  LEU    21       3.396  -4.716  -0.054
ATOM    321 HB2  LEU    21       2.486  -6.028  -0.699
ATOM    322 CG   LEU    21       3.889  -5.029  -2.096
ATOM    323 HG   LEU    21       4.737  -4.365  -1.929
ATOM    324 CD1  LEU    21       4.197  -6.093  -3.143
ATOM    325 HD11 LEU    21       4.639  -5.622  -4.021
ATOM    326 HD12 LEU    21       4.782  -6.936  -2.777
ATOM    327 HD13 LEU    21       3.233  -6.460  -3.498
ATOM    328 CD2  LEU    21       2.789  -4.085  -2.581
ATOM    329 HD21 LEU    21       3.028  -3.642  -3.548
ATOM    330 HD22 LEU    21       1.930  -4.724  -2.787
ATOM    331 HD23 LEU    21       2.648  -3.261  -1.881
ATOM    332 C    LEU    21       4.804  -7.901  -0.478
ATOM    333 O    LEU    21       5.899  -8.468  -0.390
ATOM    334 N    ASN    22       3.687  -8.591  -0.861
ATOM    335 H    ASN    22       2.805  -8.099  -0.832
ATOM    336 CA   ASN    22       3.654  -9.959  -1.417
ATOM    337 HA   ASN    22       4.477 -10.483  -0.931
ATOM    338 CB   ASN    22       2.327 -10.640  -0.973
ATOM    339 HB1  ASN    22       2.481 -11.701  -1.170
ATOM    340 HB2  ASN    22       1.540 -10.193  -1.581
ATOM    341 CG   ASN    22       2.027 -10.575   0.523
ATOM    342 OD1  ASN    22       2.520 -11.410   1.222
ATOM    343 ND2  ASN    22       1.266  -9.613   0.886
ATOM    344 HD21 ASN    22       0.968  -8.936   0.198
ATOM    345 HD22 ASN    22       0.795  -9.753   1.768
ATOM    346 C    ASN    22       3.705  -9.930  -3.008
ATOM    347 O    ASN    22       3.014  -9.134  -3.686
ATOM    348 N    GLY    23       4.250 -10.963  -3.625
ATOM    349 H    GLY    23       4.738 -11.620  -3.033
ATOM    350 CA   GLY    23       4.211 -11.299  -5.062
ATOM    351 HA1  GLY    23       5.167 -11.062  -5.529
ATOM    352 HA2  GLY    23       3.378 -10.752  -5.505
ATOM    353 C    GLY    23       3.897 -12.803  -5.274
ATOM    354 O    GLY    23       3.833 -13.559  -4.307
ATOM    355 N    LEU    24       3.639 -13.195  -6.533
ATOM    356 H    LEU    24       3.655 -12.508  -7.273
ATOM    357 CA   LEU    24       3.378 -14.541  -7.048
ATOM    358 HA   LEU    24       3.260 -15.174  -6.168
ATOM    359 CB   LEU    24       2.105 -14.654  -7.941
ATOM    360 HB1  LEU    24       2.156 -14.046  -8.845
ATOM    361 HB2  LEU    24       1.294 -14.204  -7.368
ATOM    362 CG   LEU    24       1.683 -16.116  -8.175
ATOM    363 HG   LEU    24       2.426 -16.522  -8.861
ATOM    364 CD1  LEU    24       1.329 -16.886  -6.941
ATOM    365 HD11 LEU    24       1.000 -17.844  -7.343
ATOM    366 HD12 LEU    24       2.171 -16.932  -6.250
ATOM    367 HD13 LEU    24       0.481 -16.402  -6.456
ATOM    368 CD2  LEU    24       0.402 -16.006  -8.962
ATOM    369 HD21 LEU    24       0.154 -17.045  -9.179
ATOM    370 HD22 LEU    24      -0.353 -15.427  -8.430
ATOM    371 HD23 LEU    24       0.632 -15.518  -9.909
ATOM    372 C    LEU    24       4.665 -15.107  -7.696
ATOM    373 O    LEU    24       5.310 -14.336  -8.361
ATOM    374 N    TRP    25       5.025 -16.380  -7.643
ATOM    375 H    TRP    25       4.409 -16.980  -7.113
ATOM    376 CA   TRP    25       6.307 -17.013  -8.081
ATOM    377 HA   TRP    25       6.758 -16.381  -8.845
ATOM    378 CB   TRP    25       7.220 -17.134  -6.865
ATOM    379 HB1  TRP    25       6.728 -17.814  -6.170
ATOM    380 HB2  TRP    25       7.424 -16.147  -6.450
ATOM    381 CG   TRP    25       8.452 -17.843  -7.102
ATOM    382 CD1  TRP    25       9.355 -17.668  -8.101
ATOM    383 HD1  TRP    25       9.266 -16.966  -8.917
ATOM    384 NE1  TRP    25      10.453 -18.446  -7.925
ATOM    385 HE1  TRP    25      11.300 -18.468  -8.475
ATOM    386 CE2  TRP    25      10.412 -19.068  -6.743
ATOM    387 CZ2  TRP    25      11.370 -19.879  -6.160
ATOM    388 HZ2  TRP    25      12.296 -20.156  -6.641
ATOM    389 CH2  TRP    25      11.035 -20.446  -4.870
ATOM    390 HH2  TRP    25      11.814 -20.978  -4.345
ATOM    391 CZ3  TRP    25       9.738 -20.242  -4.292
ATOM    392 HZ3  TRP    25       9.549 -20.681  -3.324
ATOM    393 CE3  TRP    25       8.847 -19.436  -4.951
ATOM    394 HE3  TRP    25       7.943 -19.136  -4.441
ATOM    395 CD2  TRP    25       9.150 -18.797  -6.214
ATOM    396 C    TRP    25       5.951 -18.287  -8.812
ATOM    397 O    TRP    25       5.714 -19.276  -8.170
ATOM    398 N    LEU    26       5.949 -18.225 -10.180
ATOM    399 H    LEU    26       6.210 -17.374 -10.658
ATOM    400 CA   LEU    26       5.596 -19.312 -11.093
ATOM    401 HA   LEU    26       5.622 -20.228 -10.502
ATOM    402 CB   LEU    26       4.264 -18.979 -11.730
ATOM    403 HB1  LEU    26       3.930 -19.820 -12.339
ATOM    404 HB2  LEU    26       4.483 -18.108 -12.348
ATOM    405 CG   LEU    26       3.088 -18.657 -10.795
ATOM    406 HG   LEU    26       3.357 -18.013  -9.958
ATOM    407 CD1  LEU    26       2.037 -17.901 -11.627
ATOM    408 HD11 LEU    26       1.177 -17.663 -11.000
ATOM    409 HD12 LEU    26       2.360 -16.947 -12.042
ATOM    410 HD13 LEU    26       1.763 -18.552 -12.457
ATOM    411 CD2  LEU    26       2.498 -19.889 -10.155
ATOM    412 HD21 LEU    26       1.628 -19.699  -9.526
ATOM    413 HD22 LEU    26       2.071 -20.505 -10.947
ATOM    414 HD23 LEU    26       3.237 -20.563  -9.723
ATOM    415 C    LEU    26       6.676 -19.470 -12.088
ATOM    416 O    LEU    26       6.865 -18.687 -13.019
ATOM    417 N    ASP    27       7.451 -20.508 -11.923
ATOM    418 H    ASP    27       7.220 -21.138 -11.169
ATOM    419 CA   ASP    27       8.792 -20.734 -12.552
ATOM    420 HA   ASP    27       9.198 -21.360 -11.758
ATOM    421 CB   ASP    27       8.815 -21.419 -13.921
ATOM    422 HB1  ASP    27       9.834 -21.674 -14.215
ATOM    423 HB2  ASP    27       8.376 -20.673 -14.583
ATOM    424 CG   ASP    27       7.899 -22.610 -14.008
ATOM    425 OD1  ASP    27       7.759 -23.350 -12.980
ATOM    426 OD2  ASP    27       7.354 -22.955 -15.063
ATOM    427 C    ASP    27       9.780 -19.520 -12.455
ATOM    428 O    ASP    27       9.932 -19.065 -11.339
ATOM    429 N    ASP    28      10.394 -19.031 -13.544
ATOM    430 H    ASP    28      10.181 -19.403 -14.458
ATOM    431 CA   ASP    28      11.516 -18.045 -13.501
ATOM    432 HA   ASP    28      12.117 -18.173 -12.600
ATOM    433 CB   ASP    28      12.391 -18.428 -14.699
ATOM    434 HB1  ASP    28      12.889 -19.378 -14.503
ATOM    435 HB2  ASP    28      13.131 -17.628 -14.711
ATOM    436 CG   ASP    28      11.693 -18.398 -16.040
ATOM    437 OD1  ASP    28      11.081 -19.428 -16.349
ATOM    438 OD2  ASP    28      11.694 -17.297 -16.683
ATOM    439 C    ASP    28      11.111 -16.581 -13.412
ATOM    440 O    ASP    28      11.951 -15.695 -13.676
ATOM    441 N    VAL    29       9.837 -16.346 -13.192
ATOM    442 H    VAL    29       9.253 -17.158 -13.050
ATOM    443 CA   VAL    29       9.143 -15.050 -13.154
ATOM    444 HA   VAL    29       9.889 -14.260 -13.075
ATOM    445 CB   VAL    29       8.415 -14.823 -14.490
ATOM    446 HB   VAL    29       7.537 -15.468 -14.447
ATOM    447 CG1  VAL    29       7.919 -13.367 -14.533
ATOM    448 HG11 VAL    29       7.318 -13.343 -15.442
ATOM    449 HG12 VAL    29       7.351 -13.128 -13.634
ATOM    450 HG13 VAL    29       8.746 -12.662 -14.611
ATOM    451 CG2  VAL    29       9.295 -15.071 -15.700
ATOM    452 HG21 VAL    29       8.759 -14.809 -16.613
ATOM    453 HG22 VAL    29      10.242 -14.537 -15.618
ATOM    454 HG23 VAL    29       9.501 -16.136 -15.798
ATOM    455 C    VAL    29       8.227 -14.989 -11.920
ATOM    456 O    VAL    29       7.580 -15.945 -11.501
ATOM    457 N    VAL    30       8.191 -13.762 -11.407
ATOM    458 H    VAL    30       8.900 -13.131 -11.754
ATOM    459 CA   VAL    30       7.373 -13.344 -10.258
ATOM    460 HA   VAL    30       6.725 -14.171  -9.967
ATOM    461 CB   VAL    30       8.282 -12.896  -9.091
ATOM    462 HB   VAL    30       9.044 -12.226  -9.489
ATOM    463 CG1  VAL    30       7.581 -12.157  -7.977
ATOM    464 HG11 VAL    30       8.387 -11.680  -7.420
ATOM    465 HG12 VAL    30       6.858 -11.423  -8.336
ATOM    466 HG13 VAL    30       7.173 -12.878  -7.269
ATOM    467 CG2  VAL    30       8.975 -14.103  -8.502
ATOM    468 HG21 VAL    30       9.680 -13.815  -7.723
ATOM    469 HG22 VAL    30       8.279 -14.860  -8.138
ATOM    470 HG23 VAL    30       9.605 -14.591  -9.245
ATOM    471 C    VAL    30       6.450 -12.225 -10.629
ATOM    472 O    VAL    30       6.924 -11.320 -11.312
ATOM    473 N    TYR    31       5.259 -12.167 -10.133
ATOM    474 H    TYR    31       4.918 -12.920  -9.553
ATOM    475 CA   TYR    31       4.242 -11.183 -10.445
ATOM    476 HA   TYR    31       4.675 -10.447 -11.122
ATOM    477 CB   TYR    31       3.044 -11.805 -11.177
ATOM    478 HB1  TYR    31       2.414 -10.944 -11.399
ATOM    479 HB2  TYR    31       2.534 -12.517 -10.528
ATOM    480 CG   TYR    31       3.314 -12.495 -12.521
ATOM    481 CD1  TYR    31       4.002 -13.735 -12.588
ATOM    482 HD1  TYR    31       4.352 -14.243 -11.702
ATOM    483 CE1  TYR    31       4.255 -14.393 -13.848
ATOM    484 HE1  TYR    31       4.786 -15.333 -13.866
ATOM    485 CZ   TYR    31       3.629 -13.863 -15.017
ATOM    486 OH   TYR    31       3.848 -14.476 -16.224
ATOM    487 HH   TYR    31       3.149 -14.264 -16.847
ATOM    488 CE2  TYR    31       2.849 -12.683 -14.943
ATOM    489 HE2  TYR    31       2.344 -12.251 -15.794
ATOM    490 CD2  TYR    31       2.713 -12.013 -13.730
ATOM    491 HD2  TYR    31       2.155 -11.090 -13.779
ATOM    492 C    TYR    31       3.768 -10.372  -9.258
ATOM    493 O    TYR    31       3.634 -10.966  -8.164
ATOM    494 N    CYS    32       3.448  -9.102  -9.407
ATOM    495 H    CYS    32       3.892  -8.668 -10.204
ATOM    496 CA   CYS    32       3.047  -8.322  -8.232
ATOM    497 HA   CYS    32       2.373  -8.875  -7.577
ATOM    498 CB   CYS    32       4.273  -8.100  -7.318
ATOM    499 HB1  CYS    32       4.498  -9.085  -6.909
ATOM    500 HB2  CYS    32       3.927  -7.494  -6.481
ATOM    501 SG   CYS    32       5.642  -7.170  -8.151
ATOM    502 HG   CYS    32       5.445  -7.414  -9.449
ATOM    503 C    CYS    32       2.448  -7.022  -8.649
ATOM    504 O    CYS    32       2.675  -6.496  -9.733
ATOM    505 N    PRO    33       1.782  -6.302  -7.724
ATOM    506 CD   PRO    33       1.252  -6.747  -6.469
ATOM    507 HD1  PRO    33       2.074  -6.809  -5.756
ATOM    508 HD2  PRO    33       0.780  -7.728  -6.528
ATOM    509 CG   PRO    33       0.264  -5.662  -5.989
ATOM    510 HG1  PRO    33       0.113  -5.635  -4.910
ATOM    511 HG2  PRO    33      -0.633  -6.017  -6.496
ATOM    512 CB   PRO    33       0.805  -4.356  -6.496
ATOM    513 HB1  PRO    33       1.609  -4.094  -5.808
ATOM    514 HB2  PRO    33       0.065  -3.604  -6.770
ATOM    515 CA   PRO    33       1.415  -4.893  -7.829
ATOM    516 HA   PRO    33       0.567  -4.844  -8.513
ATOM    517 C    PRO    33       2.619  -4.001  -8.253
ATOM    518 O    PRO    33       3.653  -4.082  -7.576
ATOM    519 N    ARG    34       2.466  -3.174  -9.294
ATOM    520 H    ARG    34       1.607  -3.218  -9.824
ATOM    521 CA   ARG    34       3.558  -2.360  -9.738
ATOM    522 HA   ARG    34       4.434  -3.005  -9.796
ATOM    523 CB   ARG    34       3.268  -1.899 -11.160
ATOM    524 HB1  ARG    34       2.970  -2.716 -11.817
ATOM    525 HB2  ARG    34       4.237  -1.565 -11.530
ATOM    526 CG   ARG    34       2.351  -0.669 -11.226
ATOM    527 HG1  ARG    34       2.916   0.206 -10.904
ATOM    528 HG2  ARG    34       1.553  -0.754 -10.489
ATOM    529 CD   ARG    34       1.770  -0.397 -12.619
ATOM    530 HD1  ARG    34       1.478  -1.329 -13.104
ATOM    531 HD2  ARG    34       2.608   0.032 -13.167
ATOM    532 NE   ARG    34       0.603   0.477 -12.508
ATOM    533 HE   ARG    34       0.209   0.611 -11.588
ATOM    534 CZ   ARG    34       0.084   1.095 -13.578
ATOM    535 NH1  ARG    34       0.475   0.863 -14.841
ATOM    536 HH11 ARG    34       1.003   0.053 -15.132
ATOM    537 HH12 ARG    34       0.070   1.468 -15.542
ATOM    538 NH2  ARG    34      -0.884   1.942 -13.405
ATOM    539 HH21 ARG    34      -1.287   1.981 -12.480
ATOM    540 HH22 ARG    34      -1.403   2.298 -14.194
ATOM    541 C    ARG    34       3.834  -1.225  -8.766
ATOM    542 O    ARG    34       4.930  -0.752  -8.748
ATOM    543 N    HSE    35       2.927  -0.867  -7.906
ATOM    544 H    HSE    35       2.051  -1.370  -7.904
ATOM    545 CA   HSE    35       3.047   0.204  -6.858
ATOM    546 HA   HSE    35       3.447   1.112  -7.308
ATOM    547 CB   HSE    35       1.658   0.575  -6.319
ATOM    548 HB1  HSE    35       0.931   0.798  -7.099
ATOM    549 HB2  HSE    35       1.871   1.440  -5.692
ATOM    550 CG   HSE    35       0.982  -0.487  -5.478
ATOM    551 ND1  HSE    35       1.474  -1.155  -4.333
ATOM    552 CE1  HSE    35       0.508  -1.950  -3.900
ATOM    553 HE1  HSE    35       0.549  -2.508  -2.977
ATOM    554 NE2  HSE    35      -0.645  -1.675  -4.478
ATOM    555 HE2  HSE    35      -1.557  -1.935  -4.131
ATOM    556 CD2  HSE    35      -0.347  -0.805  -5.527
ATOM    557 HD2  HSE    35      -1.013  -0.343  -6.241
ATOM    558 C    HSE    35       3.949  -0.196  -5.686
ATOM    559 O    HSE    35       4.245   0.641  -4.843
ATOM    560 N    VAL    36       4.554  -1.402  -5.659
ATOM    561 H    VAL    36       4.229  -2.173  -6.225
ATOM    562 CA   VAL    36       5.758  -1.759  -4.877
ATOM    563 HA   VAL    36       5.499  -1.616  -3.827
ATOM    564 CB   VAL    36       6.160  -3.254  -5.177
ATOM    565 HB   VAL    36       5.284  -3.899  -5.119
ATOM    566 CG1  VAL    36       6.779  -3.378  -6.579
ATOM    567 HG11 VAL    36       7.134  -4.404  -6.678
ATOM    568 HG12 VAL    36       6.091  -3.196  -7.405
ATOM    569 HG13 VAL    36       7.652  -2.732  -6.671
ATOM    570 CG2  VAL    36       7.216  -3.765  -4.125
ATOM    571 HG21 VAL    36       6.733  -3.780  -3.148
ATOM    572 HG22 VAL    36       7.407  -4.815  -4.348
ATOM    573 HG23 VAL    36       8.124  -3.165  -4.061
ATOM    574 C    VAL    36       6.950  -0.814  -5.190
ATOM    575 O    VAL    36       7.888  -0.645  -4.451
ATOM    576 N    ILE    37       7.022  -0.177  -6.352
ATOM    577 H    ILE    37       6.190  -0.211  -6.924
ATOM    578 CA   ILE    37       8.154   0.647  -6.794
ATOM    579 HA   ILE    37       9.094   0.247  -6.413
ATOM    580 CB   ILE    37       8.312   0.463  -8.374
ATOM    581 HB   ILE    37       9.320   0.810  -8.602
ATOM    582 CG2  ILE    37       8.253  -1.030  -8.755
ATOM    583 HG21 ILE    37       8.846  -1.305  -9.627
ATOM    584 HG22 ILE    37       8.678  -1.584  -7.918
ATOM    585 HG23 ILE    37       7.221  -1.370  -8.845
ATOM    586 CG1  ILE    37       7.349   1.314  -9.236
ATOM    587 HG11 ILE    37       7.548   2.349  -8.961
ATOM    588 HG12 ILE    37       6.284   1.130  -9.097
ATOM    589 CD1  ILE    37       7.628   1.230 -10.774
ATOM    590 HD11 ILE    37       7.006   1.921 -11.343
ATOM    591 HD12 ILE    37       8.643   1.561 -10.990
ATOM    592 HD13 ILE    37       7.354   0.235 -11.124
ATOM    593 C    ILE    37       8.095   2.098  -6.263
ATOM    594 O    ILE    37       8.912   2.903  -6.668
ATOM    595 N    CYS    38       7.153   2.404  -5.357
ATOM    596 H    CYS    38       6.592   1.620  -5.056
ATOM    597 CA   CYS    38       6.918   3.768  -4.767
ATOM    598 HA   CYS    38       7.530   4.463  -5.342
ATOM    599 CB   CYS    38       5.386   3.883  -4.977
ATOM    600 HB1  CYS    38       5.047   4.780  -4.458
ATOM    601 HB2  CYS    38       4.797   3.089  -4.518
ATOM    602 SG   CYS    38       4.968   4.089  -6.753
ATOM    603 HG   CYS    38       3.641   4.126  -6.601
ATOM    604 C    CYS    38       7.199   3.855  -3.346
ATOM    605 O    CYS    38       6.762   2.945  -2.598
ATOM    606 N    THR    39       7.732   5.009  -2.886
ATOM    607 H    THR    39       8.209   5.672  -3.480
ATOM    608 CA   THR    39       7.396   5.493  -1.597
ATOM    609 HA   THR    39       7.382   4.635  -0.925
ATOM    610 CB   THR    39       8.539   6.336  -1.066
ATOM    611 HB   THR    39       9.437   5.735  -1.214
ATOM    612 CG2  THR    39       8.542   7.688  -1.767
ATOM    613 HG21 THR    39       8.708   7.550  -2.836
ATOM    614 HG22 THR    39       7.574   8.163  -1.611
ATOM    615 HG23 THR    39       9.282   8.362  -1.334
ATOM    616 OG1  THR    39       8.364   6.420   0.288
ATOM    617 HG1  THR    39       9.235   6.622   0.638
ATOM    618 C    THR    39       5.983   6.206  -1.552
ATOM    619 O    THR    39       5.308   6.420  -2.542
ATOM    620 N    SER    40       5.534   6.334  -0.332
ATOM    621 H    SER    40       6.111   5.867   0.353
ATOM    622 CA   SER    40       4.117   6.628  -0.032
ATOM    623 HA   SER    40       3.555   5.835  -0.526
ATOM    624 CB   SER    40       3.914   6.552   1.503
ATOM    625 HB1  SER    40       2.855   6.661   1.737
ATOM    626 HB2  SER    40       4.576   7.286   1.962
ATOM    627 OG   SER    40       4.441   5.294   1.962
ATOM    628 HG   SER    40       3.767   4.637   1.773
ATOM    629 C    SER    40       3.765   7.915  -0.669
ATOM    630 O    SER    40       2.636   8.158  -1.141
ATOM    631 N    GLU    41       4.656   8.890  -0.691
ATOM    632 H    GLU    41       5.510   8.623  -0.223
ATOM    633 CA   GLU    41       4.533  10.220  -1.401
ATOM    634 HA   GLU    41       3.602  10.562  -0.949
ATOM    635 CB   GLU    41       5.790  11.084  -1.004
ATOM    636 HB1  GLU    41       6.691  10.479  -1.105
ATOM    637 HB2  GLU    41       5.821  11.372   0.047
ATOM    638 CG   GLU    41       5.973  12.438  -1.634
ATOM    639 HG1  GLU    41       5.043  12.971  -1.434
ATOM    640 HG2  GLU    41       6.043  12.410  -2.721
ATOM    641 CD   GLU    41       7.233  13.041  -1.075
ATOM    642 OE1  GLU    41       8.367  12.772  -1.593
ATOM    643 OE2  GLU    41       7.092  13.802  -0.059
ATOM    644 C    GLU    41       4.369  10.147  -2.902
ATOM    645 O    GLU    41       3.574  10.866  -3.477
ATOM    646 N    ASP    42       4.995   9.159  -3.497
ATOM    647 H    ASP    42       5.383   8.460  -2.878
ATOM    648 CA   ASP    42       4.889   8.854  -4.985
ATOM    649 HA   ASP    42       4.807   9.712  -5.653
ATOM    650 CB   ASP    42       6.093   7.976  -5.425
ATOM    651 HB1  ASP    42       5.903   7.580  -6.423
ATOM    652 HB2  ASP    42       6.107   7.105  -4.770
ATOM    653 CG   ASP    42       7.405   8.707  -5.336
ATOM    654 OD1  ASP    42       7.489   9.985  -5.405
ATOM    655 OD2  ASP    42       8.419   7.994  -5.374
ATOM    656 C    ASP    42       3.573   8.114  -5.204
ATOM    657 O    ASP    42       3.017   8.327  -6.303
ATOM    658 N    MET    43       2.989   7.330  -4.230
ATOM    659 H    MET    43       3.384   7.244  -3.304
ATOM    660 CA   MET    43       1.759   6.641  -4.573
ATOM    661 HA   MET    43       1.854   6.021  -5.465
ATOM    662 CB   MET    43       1.352   5.663  -3.383
ATOM    663 HB1  MET    43       0.402   5.151  -3.531
ATOM    664 HB2  MET    43       1.245   6.192  -2.436
ATOM    665 CG   MET    43       2.354   4.568  -3.203
ATOM    666 HG1  MET    43       3.387   4.904  -3.104
ATOM    667 HG2  MET    43       2.383   3.830  -4.004
ATOM    668 SD   MET    43       1.972   3.513  -1.833
ATOM    669 CE   MET    43       2.721   1.962  -2.308
ATOM    670 HE1  MET    43       2.302   1.722  -3.285
ATOM    671 HE2  MET    43       3.790   2.170  -2.262
ATOM    672 HE3  MET    43       2.569   1.310  -1.448
ATOM    673 C    MET    43       0.599   7.613  -4.858
ATOM    674 O    MET    43      -0.504   7.185  -5.134
ATOM    675 N    LEU    44       0.673   8.908  -4.801
ATOM    676 H    LEU    44       1.640   9.194  -4.754
ATOM    677 CA   LEU    44      -0.405   9.863  -4.928
ATOM    678 HA   LEU    44      -1.226   9.406  -4.375
ATOM    679 CB   LEU    44      -0.019  11.191  -4.312
ATOM    680 HB1  LEU    44       0.902  11.626  -4.699
ATOM    681 HB2  LEU    44       0.145  10.994  -3.252
ATOM    682 CG   LEU    44      -1.034  12.446  -4.413
ATOM    683 HG   LEU    44      -1.129  12.688  -5.472
ATOM    684 CD1  LEU    44      -2.432  12.119  -3.832
ATOM    685 HD11 LEU    44      -2.978  13.061  -3.798
ATOM    686 HD12 LEU    44      -2.976  11.496  -4.542
ATOM    687 HD13 LEU    44      -2.317  11.674  -2.844
ATOM    688 CD2  LEU    44      -0.600  13.753  -3.805
ATOM    689 HD21 LEU    44      -1.240  14.593  -4.074
ATOM    690 HD22 LEU    44      -0.607  13.694  -2.716
ATOM    691 HD23 LEU    44       0.396  14.082  -4.101
ATOM    692 C    LEU    44      -1.005  10.103  -6.345
ATOM    693 O    LEU    44      -2.172   9.812  -6.534
ATOM    694 N    ASN    45      -0.247  10.600  -7.313
ATOM    695 H    ASN    45       0.750  10.624  -7.157
ATOM    696 CA   ASN    45      -0.676  10.574  -8.713
ATOM    697 HA   ASN    45      -1.462   9.830  -8.836
ATOM    698 CB   ASN    45      -1.447  11.898  -9.023
ATOM    699 HB1  ASN    45      -0.697  12.673  -9.179
ATOM    700 HB2  ASN    45      -2.075  12.153  -8.169
ATOM    701 CG   ASN    45      -2.270  11.801 -10.257
ATOM    702 OD1  ASN    45      -3.167  10.986 -10.356
ATOM    703 ND2  ASN    45      -2.053  12.692 -11.181
ATOM    704 HD21 ASN    45      -1.519  13.537 -11.035
ATOM    705 HD22 ASN    45      -2.676  12.678 -11.975
ATOM    706 C    ASN    45       0.597  10.196  -9.535
ATOM    707 O    ASN    45       1.054  11.128 -10.229
ATOM    708 N    PRO    46       1.107   8.977  -9.412
ATOM    709 CD   PRO    46       0.539   7.911  -8.607
ATOM    710 HD1  PRO    46      -0.506   7.772  -8.886
ATOM    711 HD2  PRO    46       0.661   8.081  -7.537
ATOM    712 CG   PRO    46       1.252   6.626  -9.159
ATOM    713 HG1  PRO    46       0.680   6.337 -10.041
ATOM    714 HG2  PRO    46       1.276   5.779  -8.474
ATOM    715 CB   PRO    46       2.672   7.099  -9.572
ATOM    716 HB1  PRO    46       3.217   6.457 -10.264
ATOM    717 HB2  PRO    46       3.311   7.229  -8.699
ATOM    718 CA   PRO    46       2.341   8.486 -10.126
ATOM    719 HA   PRO    46       3.128   9.164  -9.796
ATOM    720 C    PRO    46       2.160   8.550 -11.630
ATOM    721 O    PRO    46       1.051   8.465 -12.186
ATOM    722 N    ASN    47       3.284   8.753 -12.329
ATOM    723 H    ASN    47       3.994   9.108 -11.705
ATOM    724 CA   ASN    47       3.549   8.298 -13.662
ATOM    725 HA   ASN    47       2.712   7.971 -14.279
ATOM    726 CB   ASN    47       4.171   9.477 -14.430
ATOM    727 HB1  ASN    47       5.081   9.702 -13.873
ATOM    728 HB2  ASN    47       3.539  10.360 -14.518
ATOM    729 CG   ASN    47       4.629   9.167 -15.853
ATOM    730 OD1  ASN    47       4.201   8.190 -16.409
ATOM    731 ND2  ASN    47       5.549   9.909 -16.396
ATOM    732 HD21 ASN    47       5.900  10.734 -15.930
ATOM    733 HD22 ASN    47       5.895   9.735 -17.329
ATOM    734 C    ASN    47       4.516   7.046 -13.587
ATOM    735 O    ASN    47       5.758   7.136 -13.441
ATOM    736 N    TYR    48       3.838   5.919 -13.621
ATOM    737 H    TYR    48       2.842   5.951 -13.783
ATOM    738 CA   TYR    48       4.503   4.675 -13.474
ATOM    739 HA   TYR    48       4.897   4.629 -12.459
ATOM    740 CB   TYR    48       3.433   3.592 -13.404
ATOM    741 HB1  TYR    48       3.895   2.632 -13.631
ATOM    742 HB2  TYR    48       2.690   3.749 -14.186
ATOM    743 CG   TYR    48       2.864   3.459 -11.984
ATOM    744 CD1  TYR    48       3.637   3.044 -10.923
ATOM    745 HD1  TYR    48       4.670   2.787 -11.102
ATOM    746 CE1  TYR    48       3.082   2.896  -9.666
ATOM    747 HE1  TYR    48       3.774   2.636  -8.879
ATOM    748 CZ   TYR    48       1.715   3.237  -9.467
ATOM    749 OH   TYR    48       1.134   3.165  -8.247
ATOM    750 HH   TYR    48       0.179   3.223  -8.330
ATOM    751 CE2  TYR    48       0.917   3.574 -10.585
ATOM    752 HE2  TYR    48      -0.118   3.800 -10.371
ATOM    753 CD2  TYR    48       1.474   3.710 -11.879
ATOM    754 HD2  TYR    48       0.874   3.935 -12.749
ATOM    755 C    TYR    48       5.614   4.389 -14.473
ATOM    756 O    TYR    48       6.507   3.577 -14.195
ATOM    757 N    GLU    49       5.558   4.900 -15.690
ATOM    758 H    GLU    49       4.711   5.424 -15.861
ATOM    759 CA   GLU    49       6.677   4.870 -16.690
ATOM    760 HA   GLU    49       6.850   3.817 -16.910
ATOM    761 CB   GLU    49       6.135   5.383 -18.091
ATOM    762 HB1  GLU    49       6.982   5.554 -18.755
ATOM    763 HB2  GLU    49       5.734   6.386 -17.943
ATOM    764 CG   GLU    49       5.160   4.474 -18.762
ATOM    765 HG1  GLU    49       4.617   5.124 -19.450
ATOM    766 HG2  GLU    49       4.482   4.085 -18.002
ATOM    767 CD   GLU    49       5.743   3.225 -19.434
ATOM    768 OE1  GLU    49       5.008   2.262 -19.765
ATOM    769 OE2  GLU    49       7.001   3.228 -19.462
ATOM    770 C    GLU    49       7.975   5.581 -16.257
ATOM    771 O    GLU    49       8.996   4.916 -16.265
ATOM    772 N    ASP    50       7.905   6.813 -15.809
ATOM    773 H    ASP    50       7.010   7.277 -15.867
ATOM    774 CA   ASP    50       9.061   7.500 -15.282
ATOM    775 HA   ASP    50       9.881   7.483 -16.000
ATOM    776 CB   ASP    50       8.628   8.967 -15.003
ATOM    777 HB1  ASP    50       7.611   9.039 -14.619
ATOM    778 HB2  ASP    50       8.608   9.412 -15.998
ATOM    779 CG   ASP    50       9.541   9.667 -14.047
ATOM    780 OD1  ASP    50      10.647  10.029 -14.489
ATOM    781 OD2  ASP    50       9.244   9.880 -12.826
ATOM    782 C    ASP    50       9.600   6.853 -14.065
ATOM    783 O    ASP    50      10.818   6.857 -13.828
ATOM    784 N    LEU    51       8.769   6.150 -13.258
ATOM    785 H    LEU    51       7.800   6.082 -13.536
ATOM    786 CA   LEU    51       9.120   5.406 -12.035
ATOM    787 HA   LEU    51       9.845   6.006 -11.485
ATOM    788 CB   LEU    51       7.867   5.002 -11.207
ATOM    789 HB1  LEU    51       7.956   4.095 -10.609
ATOM    790 HB2  LEU    51       7.089   4.757 -11.930
ATOM    791 CG   LEU    51       7.418   6.160 -10.258
ATOM    792 HG   LEU    51       7.576   7.121 -10.749
ATOM    793 CD1  LEU    51       5.922   5.929  -9.983
ATOM    794 HD11 LEU    51       5.641   6.590  -9.163
ATOM    795 HD12 LEU    51       5.364   6.116 -10.900
ATOM    796 HD13 LEU    51       5.745   4.907  -9.648
ATOM    797 CD2  LEU    51       8.163   6.179  -8.894
ATOM    798 HD21 LEU    51       7.776   6.995  -8.284
ATOM    799 HD22 LEU    51       8.017   5.209  -8.420
ATOM    800 HD23 LEU    51       9.224   6.336  -9.086
ATOM    801 C    LEU    51       9.946   4.179 -12.492
ATOM    802 O    LEU    51      10.948   3.864 -11.834
ATOM    803 N    LEU    52       9.510   3.516 -13.563
ATOM    804 H    LEU    52       8.664   3.813 -14.029
ATOM    805 CA   LEU    52      10.176   2.242 -13.997
ATOM    806 HA   LEU    52      10.198   1.623 -13.100
ATOM    807 CB   LEU    52       9.293   1.518 -15.053
ATOM    808 HB1  LEU    52       9.251   2.163 -15.930
ATOM    809 HB2  LEU    52       8.275   1.498 -14.664
ATOM    810 CG   LEU    52       9.750   0.104 -15.426
ATOM    811 HG   LEU    52      10.836   0.023 -15.394
ATOM    812 CD1  LEU    52       9.072  -0.930 -14.484
ATOM    813 HD11 LEU    52       9.285  -0.733 -13.434
ATOM    814 HD12 LEU    52       8.000  -0.939 -14.685
ATOM    815 HD13 LEU    52       9.506  -1.911 -14.673
ATOM    816 CD2  LEU    52       9.293  -0.202 -16.868
ATOM    817 HD21 LEU    52       9.936  -0.914 -17.386
ATOM    818 HD22 LEU    52       8.281  -0.607 -16.872
ATOM    819 HD23 LEU    52       9.377   0.738 -17.414
ATOM    820 C    LEU    52      11.595   2.441 -14.516
ATOM    821 O    LEU    52      12.539   1.753 -14.099
ATOM    822 N    ILE    53      11.783   3.471 -15.355
ATOM    823 H    ILE    53      11.015   4.040 -15.681
ATOM    824 CA   ILE    53      13.128   3.776 -15.940
ATOM    825 HA   ILE    53      13.610   2.886 -16.346
ATOM    826 CB   ILE    53      13.022   4.758 -17.148
ATOM    827 HB   ILE    53      12.045   4.635 -17.616
ATOM    828 CG2  ILE    53      12.909   6.225 -16.594
ATOM    829 HG21 ILE    53      12.240   6.745 -17.280
ATOM    830 HG22 ILE    53      12.380   6.178 -15.642
ATOM    831 HG23 ILE    53      13.871   6.735 -16.644
ATOM    832 CG1  ILE    53      14.059   4.693 -18.352
ATOM    833 HG11 ILE    53      15.026   4.384 -17.955
ATOM    834 HG12 ILE    53      14.064   5.580 -18.985
ATOM    835 CD1  ILE    53      13.647   3.577 -19.285
ATOM    836 HD11 ILE    53      12.664   3.854 -19.665
ATOM    837 HD12 ILE    53      14.341   3.524 -20.123
ATOM    838 HD13 ILE    53      13.573   2.608 -18.790
ATOM    839 C    ILE    53      14.141   4.266 -14.909
ATOM    840 O    ILE    53      15.356   4.405 -15.230
ATOM    841 N    ARG    54      13.655   4.620 -13.669
ATOM    842 H    ARG    54      12.650   4.609 -13.571
ATOM    843 CA   ARG    54      14.478   4.934 -12.499
ATOM    844 HA   ARG    54      15.463   5.381 -12.626
ATOM    845 CB   ARG    54      13.717   5.949 -11.685
ATOM    846 HB1  ARG    54      14.309   6.056 -10.776
ATOM    847 HB2  ARG    54      12.672   5.645 -11.623
ATOM    848 CG   ARG    54      13.763   7.280 -12.404
ATOM    849 HG1  ARG    54      13.266   7.107 -13.359
ATOM    850 HG2  ARG    54      14.788   7.614 -12.567
ATOM    851 CD   ARG    54      13.246   8.430 -11.653
ATOM    852 HD1  ARG    54      13.536   9.343 -12.173
ATOM    853 HD2  ARG    54      13.744   8.415 -10.684
ATOM    854 NE   ARG    54      11.775   8.419 -11.579
ATOM    855 HE   ARG    54      11.279   8.627 -12.434
ATOM    856 CZ   ARG    54      11.059   8.439 -10.472
ATOM    857 NH1  ARG    54      11.669   8.280  -9.305
ATOM    858 HH11 ARG    54      12.663   8.103  -9.343
ATOM    859 HH12 ARG    54      11.226   8.454  -8.415
ATOM    860 NH2  ARG    54       9.831   8.789 -10.467
ATOM    861 HH21 ARG    54       9.300   8.979 -11.305
ATOM    862 HH22 ARG    54       9.332   9.066  -9.633
ATOM    863 C    ARG    54      14.822   3.763 -11.631
ATOM    864 O    ARG    54      15.490   4.004 -10.634
ATOM    865 N    LYS    55      14.343   2.584 -11.860
ATOM    866 H    LYS    55      13.718   2.515 -12.651
ATOM    867 CA   LYS    55      14.896   1.348 -11.250
ATOM    868 HA   LYS    55      15.351   1.545 -10.279
ATOM    869 CB   LYS    55      13.703   0.342 -10.931
ATOM    870 HB1  LYS    55      14.106  -0.550 -10.452
ATOM    871 HB2  LYS    55      13.295  -0.027 -11.872
ATOM    872 CG   LYS    55      12.500   0.894 -10.140
ATOM    873 HG1  LYS    55      12.062  -0.037  -9.778
ATOM    874 HG2  LYS    55      11.744   1.364 -10.768
ATOM    875 CD   LYS    55      12.938   1.829  -8.963
ATOM    876 HD1  LYS    55      13.026   2.826  -9.394
ATOM    877 HD2  LYS    55      13.803   1.350  -8.505
ATOM    878 CE   LYS    55      11.836   2.028  -7.986
ATOM    879 HE1  LYS    55      11.407   1.063  -7.716
ATOM    880 HE2  LYS    55      11.031   2.608  -8.438
ATOM    881 NZ   LYS    55      12.391   2.649  -6.808
ATOM    882 HZ1  LYS    55      13.006   3.412  -7.050
ATOM    883 HZ2  LYS    55      11.637   2.867  -6.172
ATOM    884 HZ3  LYS    55      13.018   2.074  -6.263
ATOM    885 C    LYS    55      16.018   0.755 -12.110
ATOM    886 O    LYS    55      16.031   0.897 -13.317
ATOM    887 N    SER    56      16.845  -0.050 -11.474
ATOM    888 H    SER    56      16.667  -0.138 -10.484
ATOM    889 CA   SER    56      17.662  -1.072 -12.066
ATOM    890 HA   SER    56      17.391  -1.176 -13.117
ATOM    891 CB   SER    56      19.175  -0.764 -11.963
ATOM    892 HB1  SER    56      19.728  -1.632 -12.322
ATOM    893 HB2  SER    56      19.343  -0.705 -10.888
ATOM    894 OG   SER    56      19.481   0.463 -12.568
ATOM    895 HG   SER    56      19.355   0.343 -13.512
ATOM    896 C    SER    56      17.324  -2.368 -11.274
ATOM    897 O    SER    56      16.602  -2.388 -10.254
ATOM    898 N    ASN    57      17.959  -3.482 -11.700
ATOM    899 H    ASN    57      18.505  -3.453 -12.549
ATOM    900 CA   ASN    57      17.810  -4.793 -11.040
ATOM    901 HA   ASN    57      16.748  -5.032 -11.084
ATOM    902 CB   ASN    57      18.508  -5.890 -11.881
ATOM    903 HB1  ASN    57      18.418  -6.843 -11.360
ATOM    904 HB2  ASN    57      19.540  -5.593 -12.067
ATOM    905 CG   ASN    57      17.924  -6.056 -13.263
ATOM    906 OD1  ASN    57      16.717  -5.949 -13.434
ATOM    907 ND2  ASN    57      18.633  -6.192 -14.308
ATOM    908 HD21 ASN    57      19.617  -6.407 -14.236
ATOM    909 HD22 ASN    57      18.121  -6.124 -15.176
ATOM    910 C    ASN    57      18.265  -4.699  -9.535
ATOM    911 O    ASN    57      17.812  -5.469  -8.727
ATOM    912 N    HSE    58      19.173  -3.799  -9.146
ATOM    913 H    HSE    58      19.626  -3.333  -9.919
ATOM    914 CA   HSE    58      19.645  -3.638  -7.719
ATOM    915 HA   HSE    58      19.636  -4.657  -7.332
ATOM    916 CB   HSE    58      21.047  -3.060  -7.557
ATOM    917 HB1  HSE    58      21.669  -3.701  -8.181
ATOM    918 HB2  HSE    58      21.395  -3.051  -6.524
ATOM    919 CG   HSE    58      21.312  -1.671  -8.101
ATOM    920 ND1  HSE    58      21.836  -1.487  -9.359
ATOM    921 CE1  HSE    58      21.809  -0.187  -9.549
ATOM    922 HE1  HSE    58      22.100   0.338 -10.447
ATOM    923 NE2  HSE    58      21.328   0.409  -8.448
ATOM    924 HE2  HSE    58      21.374   1.405  -8.286
ATOM    925 CD2  HSE    58      21.017  -0.509  -7.507
ATOM    926 HD2  HSE    58      20.597  -0.288  -6.537
ATOM    927 C    HSE    58      18.725  -2.954  -6.721
ATOM    928 O    HSE    58      18.857  -3.131  -5.534
ATOM    929 N    ASN    59      17.684  -2.341  -7.235
ATOM    930 H    ASN    59      17.588  -2.151  -8.223
ATOM    931 CA   ASN    59      16.628  -1.706  -6.445
ATOM    932 HA   ASN    59      17.039  -1.150  -5.602
ATOM    933 CB   ASN    59      15.970  -0.572  -7.316
ATOM    934 HB1  ASN    59      15.133  -0.094  -6.807
ATOM    935 HB2  ASN    59      15.503  -0.987  -8.209
ATOM    936 CG   ASN    59      16.999   0.558  -7.628
ATOM    937 OD1  ASN    59      17.322   0.842  -8.799
ATOM    938 ND2  ASN    59      17.545   1.164  -6.610
ATOM    939 HD21 ASN    59      17.501   0.729  -5.699
ATOM    940 HD22 ASN    59      18.114   1.991  -6.712
ATOM    941 C    ASN    59      15.606  -2.728  -5.850
ATOM    942 O    ASN    59      14.927  -2.369  -4.891
ATOM    943 N    PHE    60      15.503  -3.880  -6.434
ATOM    944 H    PHE    60      16.160  -4.142  -7.155
ATOM    945 CA   PHE    60      14.450  -4.838  -6.146
ATOM    946 HA   PHE    60      13.647  -4.403  -5.550
ATOM    947 CB   PHE    60      13.970  -5.593  -7.418
ATOM    948 HB1  PHE    60      13.263  -6.366  -7.118
ATOM    949 HB2  PHE    60      14.876  -6.066  -7.798
ATOM    950 CG   PHE    60      13.364  -4.697  -8.432
ATOM    951 CD1  PHE    60      12.051  -4.321  -8.115
ATOM    952 HD1  PHE    60      11.491  -4.772  -7.309
ATOM    953 CE1  PHE    60      11.392  -3.374  -8.890
ATOM    954 HE1  PHE    60      10.366  -3.120  -8.669
ATOM    955 CZ   PHE    60      12.134  -2.759  -9.961
ATOM    956 HZ   PHE    60      11.707  -1.939 -10.519
ATOM    957 CE2  PHE    60      13.449  -3.114 -10.221
ATOM    958 HE2  PHE    60      13.949  -2.592 -11.022
ATOM    959 CD2  PHE    60      14.089  -4.093  -9.496
ATOM    960 HD2  PHE    60      15.101  -4.435  -9.654
ATOM    961 C    PHE    60      14.998  -5.948  -5.260
ATOM    962 O    PHE    60      16.201  -6.257  -5.398
ATOM    963 N    LEU    61      14.200  -6.589  -4.451
ATOM    964 H    LEU    61      13.241  -6.282  -4.530
ATOM    965 CA   LEU    61      14.490  -7.775  -3.619
ATOM    966 HA   LEU    61      15.308  -8.365  -4.033
ATOM    967 CB   LEU    61      15.111  -7.377  -2.238
ATOM    968 HB1  LEU    61      14.638  -6.433  -1.968
ATOM    969 HB2  LEU    61      16.160  -7.085  -2.286
ATOM    970 CG   LEU    61      14.862  -8.314  -1.089
ATOM    971 HG   LEU    61      13.830  -8.665  -1.118
ATOM    972 CD1  LEU    61      15.927  -9.514  -1.219
ATOM    973 HD11 LEU    61      15.919 -10.063  -0.278
ATOM    974 HD12 LEU    61      15.715 -10.133  -2.091
ATOM    975 HD13 LEU    61      16.914  -9.057  -1.290
ATOM    976 CD2  LEU    61      15.236  -7.746   0.269
ATOM    977 HD21 LEU    61      14.929  -8.419   1.070
ATOM    978 HD22 LEU    61      16.320  -7.641   0.304
ATOM    979 HD23 LEU    61      14.762  -6.772   0.393
ATOM    980 C    LEU    61      13.315  -8.758  -3.586
ATOM    981 O    LEU    61      12.182  -8.382  -3.360
ATOM    982 N    VAL    62      13.637 -10.033  -3.780
ATOM    983 H    VAL    62      14.616 -10.274  -3.845
ATOM    984 CA   VAL    62      12.609 -11.113  -3.782
ATOM    985 HA   VAL    62      11.675 -10.736  -3.364
ATOM    986 CB   VAL    62      12.351 -11.572  -5.269
ATOM    987 HB   VAL    62      13.251 -11.999  -5.712
ATOM    988 CG1  VAL    62      11.223 -12.589  -5.347
ATOM    989 HG11 VAL    62      11.173 -12.913  -6.386
ATOM    990 HG12 VAL    62      11.501 -13.471  -4.770
ATOM    991 HG13 VAL    62      10.250 -12.248  -4.995
ATOM    992 CG2  VAL    62      11.913 -10.367  -6.147
ATOM    993 HG21 VAL    62      11.659 -10.650  -7.168
ATOM    994 HG22 VAL    62      11.015  -9.893  -5.752
ATOM    995 HG23 VAL    62      12.698  -9.615  -6.233
ATOM    996 C    VAL    62      13.007 -12.325  -2.886
ATOM    997 O    VAL    62      14.171 -12.765  -2.890
ATOM    998 N    GLN    63      12.034 -12.811  -2.166
ATOM    999 H    GLN    63      11.065 -12.550  -2.279
ATOM   1000 CA   GLN    63      12.315 -13.870  -1.190
ATOM   1001 HA   GLN    63      13.255 -14.374  -1.415
ATOM   1002 CB   GLN    63      12.618 -13.265   0.187
ATOM   1003 HB1  GLN    63      12.574 -14.004   0.988
ATOM   1004 HB2  GLN    63      11.791 -12.587   0.397
ATOM   1005 CG   GLN    63      13.843 -12.364   0.226
ATOM   1006 HG1  GLN    63      13.780 -11.631  -0.578
ATOM   1007 HG2  GLN    63      14.780 -12.858  -0.032
ATOM   1008 CD   GLN    63      14.088 -11.585   1.566
ATOM   1009 OE1  GLN    63      13.297 -10.727   1.850
ATOM   1010 NE2  GLN    63      15.134 -11.831   2.292
ATOM   1011 HE21 GLN    63      15.834 -12.462   1.930
ATOM   1012 HE22 GLN    63      15.315 -11.183   3.045
ATOM   1013 C    GLN    63      11.227 -14.915  -1.079
ATOM   1014 O    GLN    63      10.083 -14.470  -0.901
ATOM   1015 N    ALA    64      11.589 -16.186  -1.124
ATOM   1016 H    ALA    64      12.571 -16.421  -1.129
ATOM   1017 CA   ALA    64      10.809 -17.334  -0.737
ATOM   1018 HA   ALA    64       9.757 -17.073  -0.620
ATOM   1019 CB   ALA    64      10.833 -18.313  -1.983
ATOM   1020 HB1  ALA    64      10.151 -19.109  -1.685
ATOM   1021 HB2  ALA    64      10.549 -17.785  -2.893
ATOM   1022 HB3  ALA    64      11.866 -18.619  -2.149
ATOM   1023 C    ALA    64      11.242 -17.983   0.617
ATOM   1024 O    ALA    64      12.249 -18.678   0.661
ATOM   1025 N    GLY    65      10.511 -17.706   1.676
ATOM   1026 H    GLY    65       9.701 -17.108   1.606
ATOM   1027 CA   GLY    65      10.930 -18.061   3.084
ATOM   1028 HA1  GLY    65      10.908 -19.146   3.184
ATOM   1029 HA2  GLY    65      10.258 -17.590   3.802
ATOM   1030 C    GLY    65      12.345 -17.482   3.403
ATOM   1031 O    GLY    65      12.576 -16.273   3.307
ATOM   1032 N    ASN    66      13.206 -18.384   3.825
ATOM   1033 H    ASN    66      12.926 -19.355   3.817
ATOM   1034 CA   ASN    66      14.574 -17.966   4.230
ATOM   1035 HA   ASN    66      14.428 -17.043   4.792
ATOM   1036 CB   ASN    66      15.309 -19.102   5.040
ATOM   1037 HB1  ASN    66      16.301 -18.711   5.266
ATOM   1038 HB2  ASN    66      15.548 -19.969   4.425
ATOM   1039 CG   ASN    66      14.613 -19.380   6.377
ATOM   1040 OD1  ASN    66      14.736 -18.593   7.321
ATOM   1041 ND2  ASN    66      13.804 -20.398   6.461
ATOM   1042 HD21 ASN    66      13.810 -21.011   5.658
ATOM   1043 HD22 ASN    66      13.269 -20.558   7.303
ATOM   1044 C    ASN    66      15.460 -17.630   2.992
ATOM   1045 O    ASN    66      16.619 -17.275   3.171
ATOM   1046 N    VAL    67      14.992 -17.779   1.758
ATOM   1047 H    VAL    67      13.990 -17.840   1.646
ATOM   1048 CA   VAL    67      15.820 -17.890   0.517
ATOM   1049 HA   VAL    67      16.820 -17.807   0.942
ATOM   1050 CB   VAL    67      15.611 -19.240  -0.104
ATOM   1051 HB   VAL    67      14.588 -19.308  -0.474
ATOM   1052 CG1  VAL    67      16.525 -19.475  -1.309
ATOM   1053 HG11 VAL    67      16.326 -20.378  -1.887
ATOM   1054 HG12 VAL    67      16.498 -18.626  -1.993
ATOM   1055 HG13 VAL    67      17.543 -19.572  -0.931
ATOM   1056 CG2  VAL    67      15.988 -20.325   0.901
ATOM   1057 HG21 VAL    67      15.419 -20.306   1.830
ATOM   1058 HG22 VAL    67      15.809 -21.237   0.331
ATOM   1059 HG23 VAL    67      17.036 -20.258   1.191
ATOM   1060 C    VAL    67      15.572 -16.729  -0.433
ATOM   1061 O    VAL    67      14.479 -16.503  -0.918
ATOM   1062 N    GLN    68      16.594 -15.939  -0.692
ATOM   1063 H    GLN    68      17.459 -16.044  -0.181
ATOM   1064 CA   GLN    68      16.655 -14.890  -1.729
ATOM   1065 HA   GLN    68      15.771 -14.254  -1.677
ATOM   1066 CB   GLN    68      17.820 -13.945  -1.509
ATOM   1067 HB1  GLN    68      18.735 -14.521  -1.648
ATOM   1068 HB2  GLN    68      17.563 -13.625  -0.499
ATOM   1069 CG   GLN    68      17.867 -12.755  -2.540
ATOM   1070 HG1  GLN    68      16.948 -12.191  -2.384
ATOM   1071 HG2  GLN    68      17.924 -13.136  -3.560
ATOM   1072 CD   GLN    68      19.033 -11.807  -2.381
ATOM   1073 OE1  GLN    68      20.168 -12.151  -1.996
ATOM   1074 NE2  GLN    68      18.912 -10.542  -2.778
ATOM   1075 HE21 GLN    68      18.065 -10.259  -3.250
ATOM   1076 HE22 GLN    68      19.748  -9.995  -2.635
ATOM   1077 C    GLN    68      16.628 -15.435  -3.087
ATOM   1078 O    GLN    68      17.276 -16.446  -3.327
ATOM   1079 N    LEU    69      15.881 -14.733  -3.996
ATOM   1080 H    LEU    69      15.261 -14.053  -3.580
ATOM   1081 CA   LEU    69      15.748 -15.023  -5.399
ATOM   1082 HA   LEU    69      16.328 -15.918  -5.626
ATOM   1083 CB   LEU    69      14.320 -15.358  -5.813
ATOM   1084 HB1  LEU    69      14.385 -15.659  -6.858
ATOM   1085 HB2  LEU    69      13.724 -14.458  -5.663
ATOM   1086 CG   LEU    69      13.660 -16.534  -4.991
ATOM   1087 HG   LEU    69      14.111 -16.516  -3.999
ATOM   1088 CD1  LEU    69      12.136 -16.375  -4.932
ATOM   1089 HD11 LEU    69      11.602 -17.284  -4.656
ATOM   1090 HD12 LEU    69      11.986 -15.621  -4.158
ATOM   1091 HD13 LEU    69      11.793 -16.153  -5.942
ATOM   1092 CD2  LEU    69      14.015 -17.946  -5.546
ATOM   1093 HD21 LEU    69      13.393 -18.659  -5.004
ATOM   1094 HD22 LEU    69      13.771 -18.046  -6.604
ATOM   1095 HD23 LEU    69      15.042 -18.200  -5.284
ATOM   1096 C    LEU    69      16.455 -13.903  -6.265
ATOM   1097 O    LEU    69      16.086 -12.706  -6.119
ATOM   1098 N    ARG    70      17.575 -14.250  -7.024
ATOM   1099 H    ARG    70      17.961 -15.179  -7.105
ATOM   1100 CA   ARG    70      18.333 -13.114  -7.568
ATOM   1101 HA   ARG    70      18.445 -12.324  -6.825
ATOM   1102 CB   ARG    70      19.783 -13.570  -7.907
ATOM   1103 HB1  ARG    70      19.768 -14.550  -8.382
ATOM   1104 HB2  ARG    70      20.329 -13.668  -6.968
ATOM   1105 CG   ARG    70      20.503 -12.543  -8.855
ATOM   1106 HG1  ARG    70      20.409 -11.594  -8.326
ATOM   1107 HG2  ARG    70      19.957 -12.462  -9.795
ATOM   1108 CD   ARG    70      21.950 -12.950  -9.074
ATOM   1109 HD1  ARG    70      22.460 -12.832  -8.118
ATOM   1110 HD2  ARG    70      22.386 -12.206  -9.742
ATOM   1111 NE   ARG    70      22.264 -14.307  -9.566
ATOM   1112 HE   ARG    70      21.679 -14.743 -10.264
ATOM   1113 CZ   ARG    70      23.178 -15.141  -9.132
ATOM   1114 NH1  ARG    70      24.243 -14.809  -8.417
ATOM   1115 HH11 ARG    70      24.408 -13.814  -8.466
ATOM   1116 HH12 ARG    70      24.951 -15.492  -8.187
ATOM   1117 NH2  ARG    70      23.052 -16.399  -9.539
ATOM   1118 HH21 ARG    70      22.376 -16.645 -10.249
ATOM   1119 HH22 ARG    70      23.769 -16.981  -9.131
ATOM   1120 C    ARG    70      17.508 -12.459  -8.692
ATOM   1121 O    ARG    70      17.185 -13.168  -9.657
ATOM   1122 N    VAL    71      17.242 -11.194  -8.482
ATOM   1123 H    VAL    71      17.539 -10.798  -7.602
ATOM   1124 CA   VAL    71      16.541 -10.366  -9.477
ATOM   1125 HA   VAL    71      15.641 -10.877  -9.818
ATOM   1126 CB   VAL    71      16.064  -8.996  -8.966
ATOM   1127 HB   VAL    71      16.858  -8.405  -8.508
ATOM   1128 CG1  VAL    71      15.346  -8.213 -10.112
ATOM   1129 HG11 VAL    71      14.945  -7.317  -9.638
ATOM   1130 HG12 VAL    71      16.179  -7.966 -10.769
ATOM   1131 HG13 VAL    71      14.641  -8.778 -10.721
ATOM   1132 CG2  VAL    71      15.087  -9.233  -7.830
ATOM   1133 HG21 VAL    71      14.684  -8.247  -7.600
ATOM   1134 HG22 VAL    71      14.336 -10.004  -8.007
ATOM   1135 HG23 VAL    71      15.601  -9.641  -6.960
ATOM   1136 C    VAL    71      17.465 -10.218 -10.711
ATOM   1137 O    VAL    71      18.582  -9.676 -10.598
ATOM   1138 N    ILE    72      16.994 -10.730 -11.855
ATOM   1139 H    ILE    72      16.058 -11.093 -11.969
ATOM   1140 CA   ILE    72      17.759 -10.520 -13.173
ATOM   1141 HA   ILE    72      18.751 -10.117 -12.965
ATOM   1142 CB   ILE    72      18.207 -11.868 -13.876
ATOM   1143 HB   ILE    72      18.682 -11.633 -14.828
ATOM   1144 CG2  ILE    72      19.257 -12.501 -12.982
ATOM   1145 HG21 ILE    72      19.629 -13.474 -13.301
ATOM   1146 HG22 ILE    72      20.071 -11.778 -12.918
ATOM   1147 HG23 ILE    72      18.846 -12.693 -11.991
ATOM   1148 CG1  ILE    72      17.055 -12.777 -14.256
ATOM   1149 HG11 ILE    72      16.313 -12.181 -14.787
ATOM   1150 HG12 ILE    72      16.495 -13.090 -13.375
ATOM   1151 CD1  ILE    72      17.546 -13.960 -15.055
ATOM   1152 HD11 ILE    72      18.197 -14.669 -14.543
ATOM   1153 HD12 ILE    72      16.695 -14.532 -15.423
ATOM   1154 HD13 ILE    72      18.105 -13.521 -15.880
ATOM   1155 C    ILE    72      17.080  -9.599 -14.174
ATOM   1156 O    ILE    72      17.707  -9.314 -15.201
ATOM   1157 N    GLY    73      15.824  -9.173 -13.945
ATOM   1158 H    GLY    73      15.230  -9.688 -13.311
ATOM   1159 CA   GLY    73      15.166  -8.250 -14.807
ATOM   1160 HA1  GLY    73      14.929  -8.804 -15.715
ATOM   1161 HA2  GLY    73      15.913  -7.488 -15.032
ATOM   1162 C    GLY    73      13.812  -7.663 -14.297
ATOM   1163 O    GLY    73      13.131  -8.304 -13.471
ATOM   1164 N    HSD    74      13.486  -6.451 -14.700
ATOM   1165 H    HSD    74      14.155  -5.866 -15.180
ATOM   1166 CA   HSD    74      12.241  -5.839 -14.381
ATOM   1167 HA   HSD    74      11.617  -6.586 -13.890
ATOM   1168 CB   HSD    74      12.456  -4.865 -13.223
ATOM   1169 HB1  HSD    74      13.050  -5.353 -12.450
ATOM   1170 HB2  HSD    74      11.501  -4.520 -12.829
ATOM   1171 CG   HSD    74      13.375  -3.726 -13.652
ATOM   1172 ND1  HSD    74      14.770  -3.803 -13.699
ATOM   1173 HD1  HSD    74      15.287  -4.643 -13.482
ATOM   1174 CE1  HSD    74      15.284  -2.703 -14.247
ATOM   1175 HE1  HSD    74      16.294  -2.689 -14.629
ATOM   1176 NE2  HSD    74      14.270  -1.912 -14.644
ATOM   1177 CD2  HSD    74      13.078  -2.513 -14.206
ATOM   1178 HD2  HSD    74      12.082  -2.119 -14.344
ATOM   1179 C    HSD    74      11.445  -5.284 -15.621
ATOM   1180 O    HSD    74      12.076  -4.659 -16.458
ATOM   1181 N    SER    75      10.158  -5.461 -15.729
ATOM   1182 H    SER    75       9.738  -5.813 -14.880
ATOM   1183 CA   SER    75       9.283  -4.893 -16.753
ATOM   1184 HA   SER    75       9.715  -3.923 -16.999
ATOM   1185 CB   SER    75       9.292  -5.815 -17.927
ATOM   1186 HB1  SER    75       8.890  -6.771 -17.593
ATOM   1187 HB2  SER    75      10.266  -5.916 -18.405
ATOM   1188 OG   SER    75       8.345  -5.293 -18.897
ATOM   1189 HG   SER    75       8.456  -5.659 -19.778
ATOM   1190 C    SER    75       7.773  -4.826 -16.271
ATOM   1191 O    SER    75       7.329  -5.571 -15.437
ATOM   1192 N    MET    76       6.925  -3.947 -16.697
ATOM   1193 H    MET    76       7.335  -3.423 -17.457
ATOM   1194 CA   MET    76       5.442  -3.894 -16.481
ATOM   1195 HA   MET    76       5.334  -4.268 -15.462
ATOM   1196 CB   MET    76       4.784  -2.525 -16.433
ATOM   1197 HB1  MET    76       3.739  -2.575 -16.129
ATOM   1198 HB2  MET    76       4.951  -1.926 -17.329
ATOM   1199 CG   MET    76       5.401  -1.653 -15.321
ATOM   1200 HG1  MET    76       6.434  -1.526 -15.646
ATOM   1201 HG2  MET    76       5.514  -2.229 -14.403
ATOM   1202 SD   MET    76       4.668  -0.053 -14.909
ATOM   1203 CE   MET    76       5.537   0.961 -16.097
ATOM   1204 HE1  MET    76       5.747   0.503 -17.064
ATOM   1205 HE2  MET    76       5.031   1.918 -16.228
ATOM   1206 HE3  MET    76       6.426   1.318 -15.578
ATOM   1207 C    MET    76       4.711  -4.862 -17.315
ATOM   1208 O    MET    76       5.195  -5.340 -18.354
ATOM   1209 N    GLN    77       3.516  -5.114 -16.918
ATOM   1210 H    GLN    77       3.333  -4.765 -15.988
ATOM   1211 CA   GLN    77       2.419  -5.625 -17.758
ATOM   1212 HA   GLN    77       2.603  -5.335 -18.793
ATOM   1213 CB   GLN    77       2.432  -7.177 -17.729
ATOM   1214 HB1  GLN    77       2.263  -7.607 -16.742
ATOM   1215 HB2  GLN    77       3.386  -7.573 -18.078
ATOM   1216 CG   GLN    77       1.385  -7.760 -18.680
ATOM   1217 HG1  GLN    77       1.720  -7.490 -19.681
ATOM   1218 HG2  GLN    77       0.400  -7.350 -18.456
ATOM   1219 CD   GLN    77       1.327  -9.209 -18.481
ATOM   1220 OE1  GLN    77       1.992 -10.008 -19.170
ATOM   1221 NE2  GLN    77       0.611  -9.702 -17.433
ATOM   1222 HE21 GLN    77       0.061  -9.045 -16.898
ATOM   1223 HE22 GLN    77       0.508 -10.707 -17.429
ATOM   1224 C    GLN    77       1.077  -4.999 -17.319
ATOM   1225 O    GLN    77       0.508  -5.318 -16.300
ATOM   1226 N    ASN    78       0.564  -4.069 -18.084
ATOM   1227 H    ASN    78       1.055  -3.725 -18.897
ATOM   1228 CA   ASN    78      -0.513  -3.195 -17.639
ATOM   1229 HA   ASN    78      -0.507  -2.383 -18.366
ATOM   1230 CB   ASN    78      -1.875  -3.888 -17.782
ATOM   1231 HB1  ASN    78      -2.661  -3.229 -17.413
ATOM   1232 HB2  ASN    78      -1.763  -4.765 -17.146
ATOM   1233 CG   ASN    78      -2.246  -4.497 -19.115
ATOM   1234 OD1  ASN    78      -2.185  -3.742 -20.176
ATOM   1235 ND2  ASN    78      -2.488  -5.749 -19.249
ATOM   1236 HD21 ASN    78      -2.477  -6.435 -18.507
ATOM   1237 HD22 ASN    78      -2.748  -6.021 -20.186
ATOM   1238 C    ASN    78      -0.264  -2.584 -16.268
ATOM   1239 O    ASN    78       0.664  -1.816 -16.040
ATOM   1240 N    CYS    79      -1.123  -2.931 -15.244
ATOM   1241 H    CYS    79      -1.955  -3.412 -15.555
ATOM   1242 CA   CYS    79      -0.969  -2.548 -13.835
ATOM   1243 HA   CYS    79      -0.330  -1.665 -13.849
ATOM   1244 CB   CYS    79      -2.262  -2.236 -13.183
ATOM   1245 HB1  CYS    79      -2.030  -2.125 -12.124
ATOM   1246 HB2  CYS    79      -2.993  -3.045 -13.193
ATOM   1247 SG   CYS    79      -2.857  -0.748 -14.017
ATOM   1248 HG   CYS    79      -2.573  -1.323 -15.189
ATOM   1249 C    CYS    79      -0.189  -3.569 -12.996
ATOM   1250 O    CYS    79       0.152  -3.196 -11.839
ATOM   1251 N    VAL    80       0.168  -4.742 -13.537
ATOM   1252 H    VAL    80       0.075  -4.877 -14.533
ATOM   1253 CA   VAL    80       1.148  -5.531 -12.760
ATOM   1254 HA   VAL    80       1.270  -5.189 -11.732
ATOM   1255 CB   VAL    80       0.781  -7.051 -12.592
ATOM   1256 HB   VAL    80       1.566  -7.629 -12.105
ATOM   1257 CG1  VAL    80      -0.426  -7.203 -11.732
ATOM   1258 HG11 VAL    80      -0.520  -8.251 -11.450
ATOM   1259 HG12 VAL    80      -0.244  -6.578 -10.858
ATOM   1260 HG13 VAL    80      -1.342  -6.880 -12.227
ATOM   1261 CG2  VAL    80       0.653  -7.776 -13.961
ATOM   1262 HG21 VAL    80       0.397  -8.815 -13.752
ATOM   1263 HG22 VAL    80       0.010  -7.216 -14.640
ATOM   1264 HG23 VAL    80       1.659  -7.731 -14.379
ATOM   1265 C    VAL    80       2.640  -5.301 -13.158
ATOM   1266 O    VAL    80       2.881  -4.794 -14.254
ATOM   1267 N    LEU    81       3.565  -5.693 -12.317
ATOM   1268 H    LEU    81       3.306  -6.164 -11.462
ATOM   1269 CA   LEU    81       5.036  -5.688 -12.613
ATOM   1270 HA   LEU    81       5.182  -5.178 -13.565
ATOM   1271 CB   LEU    81       5.800  -4.910 -11.541
ATOM   1272 HB1  LEU    81       5.627  -5.249 -10.520
ATOM   1273 HB2  LEU    81       5.488  -3.867 -11.588
ATOM   1274 CG   LEU    81       7.341  -4.831 -11.703
ATOM   1275 HG   LEU    81       7.743  -5.818 -11.935
ATOM   1276 CD1  LEU    81       7.787  -3.776 -12.701
ATOM   1277 HD11 LEU    81       8.780  -4.002 -13.090
ATOM   1278 HD12 LEU    81       7.154  -3.688 -13.584
ATOM   1279 HD13 LEU    81       7.898  -2.825 -12.181
ATOM   1280 CD2  LEU    81       7.984  -4.439 -10.354
ATOM   1281 HD21 LEU    81       7.552  -3.492 -10.029
ATOM   1282 HD22 LEU    81       7.641  -5.170  -9.622
ATOM   1283 HD23 LEU    81       9.069  -4.426 -10.458
ATOM   1284 C    LEU    81       5.505  -7.184 -12.619
ATOM   1285 O    LEU    81       5.036  -7.987 -11.789
ATOM   1286 N    LYS    82       6.432  -7.483 -13.528
ATOM   1287 H    LYS    82       6.654  -6.735 -14.169
ATOM   1288 CA   LYS    82       7.047  -8.817 -13.708
ATOM   1289 HA   LYS    82       6.626  -9.501 -12.970
ATOM   1290 CB   LYS    82       6.836  -9.297 -15.154
ATOM   1291 HB1  LYS    82       7.382 -10.240 -15.168
ATOM   1292 HB2  LYS    82       7.122  -8.592 -15.935
ATOM   1293 CG   LYS    82       5.368  -9.786 -15.211
ATOM   1294 HG1  LYS    82       4.724  -8.974 -14.875
ATOM   1295 HG2  LYS    82       5.162 -10.578 -14.491
ATOM   1296 CD   LYS    82       4.746 -10.298 -16.520
ATOM   1297 HD1  LYS    82       4.958  -9.549 -17.283
ATOM   1298 HD2  LYS    82       3.683 -10.499 -16.388
ATOM   1299 CE   LYS    82       5.358 -11.599 -17.048
ATOM   1300 HE1  LYS    82       5.313 -12.329 -16.240
ATOM   1301 HE2  LYS    82       6.405 -11.373 -17.250
ATOM   1302 NZ   LYS    82       4.755 -11.964 -18.246
ATOM   1303 HZ1  LYS    82       5.207 -12.733 -18.719
ATOM   1304 HZ2  LYS    82       3.795 -12.278 -18.247
ATOM   1305 HZ3  LYS    82       4.702 -11.189 -18.890
ATOM   1306 C    LYS    82       8.529  -8.699 -13.374
ATOM   1307 O    LYS    82       9.298  -7.930 -13.994
ATOM   1308 N    LEU    83       8.926  -9.444 -12.313
ATOM   1309 H    LEU    83       8.273 -10.098 -11.905
ATOM   1310 CA   LEU    83      10.324  -9.652 -11.943
ATOM   1311 HA   LEU    83      11.048  -8.939 -12.338
ATOM   1312 CB   LEU    83      10.357  -9.476 -10.432
ATOM   1313 HB1  LEU    83      11.420  -9.672 -10.290
ATOM   1314 HB2  LEU    83       9.612 -10.211 -10.128
ATOM   1315 CG   LEU    83      10.020  -8.042  -9.902
ATOM   1316 HG   LEU    83       9.087  -7.646 -10.303
ATOM   1317 CD1  LEU    83      10.033  -8.057  -8.333
ATOM   1318 HD11 LEU    83       9.855  -7.096  -7.851
ATOM   1319 HD12 LEU    83       9.323  -8.766  -7.907
ATOM   1320 HD13 LEU    83      11.008  -8.390  -7.976
ATOM   1321 CD2  LEU    83      11.081  -7.034 -10.314
ATOM   1322 HD21 LEU    83      10.924  -6.003  -9.996
ATOM   1323 HD22 LEU    83      12.042  -7.225  -9.838
ATOM   1324 HD23 LEU    83      11.256  -6.952 -11.387
ATOM   1325 C    LEU    83      10.780 -10.995 -12.516
ATOM   1326 O    LEU    83      10.330 -12.068 -12.081
ATOM   1327 N    LYS    84      11.714 -10.909 -13.533
ATOM   1328 H    LYS    84      12.085 -10.015 -13.821
ATOM   1329 CA   LYS    84      12.443 -12.136 -13.928
ATOM   1330 HA   LYS    84      11.799 -13.013 -13.990
ATOM   1331 CB   LYS    84      13.115 -11.928 -15.334
ATOM   1332 HB1  LYS    84      13.695 -12.804 -15.624
ATOM   1333 HB2  LYS    84      13.708 -11.017 -15.250
ATOM   1334 CG   LYS    84      12.058 -11.747 -16.476
ATOM   1335 HG1  LYS    84      11.332 -10.969 -16.241
ATOM   1336 HG2  LYS    84      11.459 -12.657 -16.448
ATOM   1337 CD   LYS    84      12.600 -11.687 -17.907
ATOM   1338 HD1  LYS    84      13.513 -11.099 -17.816
ATOM   1339 HD2  LYS    84      11.848 -11.154 -18.489
ATOM   1340 CE   LYS    84      12.842 -13.083 -18.525
ATOM   1341 HE1  LYS    84      12.519 -13.051 -19.566
ATOM   1342 HE2  LYS    84      12.098 -13.755 -18.099
ATOM   1343 NZ   LYS    84      14.159 -13.583 -18.372
ATOM   1344 HZ1  LYS    84      14.239 -14.492 -18.804
ATOM   1345 HZ2  LYS    84      14.841 -13.019 -18.859
ATOM   1346 HZ3  LYS    84      14.391 -13.666 -17.392
ATOM   1347 C    LYS    84      13.490 -12.431 -12.884
ATOM   1348 O    LYS    84      14.350 -11.569 -12.600
ATOM   1349 N    VAL    85      13.454 -13.599 -12.214
ATOM   1350 H    VAL    85      12.882 -14.373 -12.522
ATOM   1351 CA   VAL    85      14.515 -14.067 -11.306
ATOM   1352 HA   VAL    85      15.222 -13.250 -11.160
ATOM   1353 CB   VAL    85      13.994 -14.397  -9.879
ATOM   1354 HB   VAL    85      14.802 -14.802  -9.270
ATOM   1355 CG1  VAL    85      13.307 -13.142  -9.191
ATOM   1356 HG11 VAL    85      13.042 -13.315  -8.148
ATOM   1357 HG12 VAL    85      13.909 -12.234  -9.238
ATOM   1358 HG13 VAL    85      12.437 -12.964  -9.823
ATOM   1359 CG2  VAL    85      13.045 -15.545  -9.782
ATOM   1360 HG21 VAL    85      12.742 -15.785  -8.762
ATOM   1361 HG22 VAL    85      12.091 -15.286 -10.242
ATOM   1362 HG23 VAL    85      13.438 -16.408 -10.319
ATOM   1363 C    VAL    85      15.401 -15.217 -11.967
ATOM   1364 O    VAL    85      15.063 -15.855 -12.947
ATOM   1365 N    ASP    86      16.535 -15.443 -11.293
ATOM   1366 H    ASP    86      16.845 -14.759 -10.617
ATOM   1367 CA   ASP    86      17.487 -16.510 -11.591
ATOM   1368 HA   ASP    86      17.552 -16.802 -12.639
ATOM   1369 CB   ASP    86      18.897 -15.967 -11.166
ATOM   1370 HB1  ASP    86      18.989 -16.021 -10.081
ATOM   1371 HB2  ASP    86      19.048 -14.920 -11.427
ATOM   1372 CG   ASP    86      20.013 -16.717 -11.824
ATOM   1373 OD1  ASP    86      19.772 -17.516 -12.733
ATOM   1374 OD2  ASP    86      21.143 -16.558 -11.302
ATOM   1375 C    ASP    86      17.193 -17.855 -10.904
ATOM   1376 O    ASP    86      18.042 -18.723 -10.637
ATOM   1377 N    THR    87      15.954 -18.068 -10.459
ATOM   1378 H    THR    87      15.234 -17.376 -10.608
ATOM   1379 CA   THR    87      15.571 -19.427 -10.026
ATOM   1380 HA   THR    87      16.220 -20.119 -10.563
ATOM   1381 CB   THR    87      15.751 -19.513  -8.467
ATOM   1382 HB   THR    87      15.180 -18.758  -7.928
ATOM   1383 CG2  THR    87      15.409 -20.945  -7.953
ATOM   1384 HG21 THR    87      15.638 -21.027  -6.891
ATOM   1385 HG22 THR    87      14.348 -21.157  -8.092
ATOM   1386 HG23 THR    87      15.964 -21.728  -8.470
ATOM   1387 OG1  THR    87      17.104 -19.327  -8.101
ATOM   1388 HG1  THR    87      17.458 -19.119  -8.969
ATOM   1389 C    THR    87      14.132 -19.757 -10.294
ATOM   1390 O    THR    87      13.206 -18.979  -9.940
ATOM   1391 N    ALA    88      13.805 -20.960 -10.862
ATOM   1392 H    ALA    88      14.494 -21.640 -11.152
ATOM   1393 CA   ALA    88      12.379 -21.268 -11.063
ATOM   1394 HA   ALA    88      12.004 -20.274 -11.305
ATOM   1395 CB   ALA    88      12.247 -22.237 -12.338
ATOM   1396 HB1  ALA    88      11.193 -22.490 -12.450
ATOM   1397 HB2  ALA    88      12.595 -21.794 -13.271
ATOM   1398 HB3  ALA    88      12.804 -23.158 -12.166
ATOM   1399 C    ALA    88      11.717 -21.861  -9.831
ATOM   1400 O    ALA    88      12.388 -22.680  -9.126
ATOM   1401 N    ASN    89      10.442 -21.492  -9.557
ATOM   1402 H    ASN    89      10.005 -20.667  -9.941
ATOM   1403 CA   ASN    89       9.705 -22.118  -8.424
ATOM   1404 HA   ASN    89      10.167 -21.838  -7.477
ATOM   1405 CB   ASN    89       8.277 -21.403  -8.317
ATOM   1406 HB1  ASN    89       7.743 -21.473  -9.264
ATOM   1407 HB2  ASN    89       8.355 -20.316  -8.289
ATOM   1408 CG   ASN    89       7.360 -22.030  -7.286
ATOM   1409 OD1  ASN    89       7.846 -22.796  -6.473
ATOM   1410 ND2  ASN    89       6.024 -21.788  -7.178
ATOM   1411 HD21 ASN    89       5.648 -21.035  -7.736
ATOM   1412 HD22 ASN    89       5.517 -22.237  -6.428
ATOM   1413 C    ASN    89       9.646 -23.661  -8.439
ATOM   1414 O    ASN    89       9.164 -24.211  -9.411
ATOM   1415 N    PRO    90      10.157 -24.420  -7.475
ATOM   1416 CD   PRO    90      10.782 -23.894  -6.196
ATOM   1417 HD1  PRO    90      10.102 -23.267  -5.619
ATOM   1418 HD2  PRO    90      11.682 -23.307  -6.380
ATOM   1419 CG   PRO    90      11.110 -25.138  -5.344
ATOM   1420 HG1  PRO    90      10.289 -25.285  -4.642
ATOM   1421 HG2  PRO    90      11.996 -25.089  -4.712
ATOM   1422 CB   PRO    90      11.138 -26.268  -6.381
ATOM   1423 HB1  PRO    90      11.015 -27.275  -5.981
ATOM   1424 HB2  PRO    90      12.107 -26.202  -6.876
ATOM   1425 CA   PRO    90      10.078 -25.894  -7.411
ATOM   1426 HA   PRO    90      10.489 -26.343  -8.315
ATOM   1427 C    PRO    90       8.747 -26.536  -7.141
ATOM   1428 O    PRO    90       8.588 -27.773  -7.120
ATOM   1429 N    LYS    91       7.722 -25.708  -6.916
ATOM   1430 H    LYS    91       7.943 -24.726  -6.841
ATOM   1431 CA   LYS    91       6.376 -26.078  -6.552
ATOM   1432 HA   LYS    91       6.162 -27.133  -6.720
ATOM   1433 CB   LYS    91       6.027 -25.699  -5.121
ATOM   1434 HB1  LYS    91       5.005 -25.992  -4.883
ATOM   1435 HB2  LYS    91       6.092 -24.612  -5.067
ATOM   1436 CG   LYS    91       6.998 -26.207  -4.084
ATOM   1437 HG1  LYS    91       7.946 -25.694  -4.248
ATOM   1438 HG2  LYS    91       7.108 -27.280  -4.239
ATOM   1439 CD   LYS    91       6.545 -25.962  -2.609
ATOM   1440 HD1  LYS    91       5.599 -26.468  -2.418
ATOM   1441 HD2  LYS    91       6.422 -24.906  -2.370
ATOM   1442 CE   LYS    91       7.653 -26.484  -1.714
ATOM   1443 HE1  LYS    91       8.499 -25.800  -1.772
ATOM   1444 HE2  LYS    91       7.991 -27.479  -2.001
ATOM   1445 NZ   LYS    91       7.092 -26.544  -0.296
ATOM   1446 HZ1  LYS    91       6.892 -25.618   0.052
ATOM   1447 HZ2  LYS    91       6.251 -27.091  -0.177
ATOM   1448 HZ3  LYS    91       7.756 -26.927   0.362
ATOM   1449 C    LYS    91       5.369 -25.457  -7.586
ATOM   1450 O    LYS    91       4.141 -25.410  -7.157
ATOM   1451 N    THR    92       5.794 -25.021  -8.807
ATOM   1452 H    THR    92       6.749 -25.096  -9.130
ATOM   1453 CA   THR    92       4.824 -24.509  -9.771
ATOM   1454 HA   THR    92       4.373 -23.713  -9.178
ATOM   1455 CB   THR    92       5.363 -23.835 -11.099
ATOM   1456 HB   THR    92       5.560 -24.701 -11.730
ATOM   1457 CG2  THR    92       4.399 -22.947 -11.764
ATOM   1458 HG21 THR    92       4.801 -22.752 -12.758
ATOM   1459 HG22 THR    92       3.382 -23.340 -11.796
ATOM   1460 HG23 THR    92       4.514 -22.028 -11.190
ATOM   1461 OG1  THR    92       6.542 -23.101 -10.752
ATOM   1462 HG1  THR    92       7.014 -23.286 -11.567
ATOM   1463 C    THR    92       3.704 -25.474 -10.141
ATOM   1464 O    THR    92       3.957 -26.613 -10.666
ATOM   1465 N    PRO    93       2.426 -25.016  -9.968
ATOM   1466 CD   PRO    93       1.959 -23.791  -9.308
ATOM   1467 HD1  PRO    93       2.459 -22.891  -9.667
ATOM   1468 HD2  PRO    93       2.201 -24.041  -8.275
ATOM   1469 CG   PRO    93       0.414 -23.650  -9.475
ATOM   1470 HG1  PRO    93       0.091 -23.266 -10.443
ATOM   1471 HG2  PRO    93      -0.032 -23.056  -8.677
ATOM   1472 CB   PRO    93       0.110 -25.192  -9.482
ATOM   1473 HB1  PRO    93      -0.822 -25.505  -9.954
ATOM   1474 HB2  PRO    93       0.190 -25.521  -8.446
ATOM   1475 CA   PRO    93       1.221 -25.787 -10.389
ATOM   1476 HA   PRO    93       1.434 -26.833 -10.168
ATOM   1477 C    PRO    93       1.025 -25.661 -11.873
ATOM   1478 O    PRO    93       1.797 -25.099 -12.649
ATOM   1479 N    LYS    94      -0.021 -26.339 -12.351
ATOM   1480 H    LYS    94      -0.549 -26.909 -11.705
ATOM   1481 CA   LYS    94      -0.772 -26.023 -13.609
ATOM   1482 HA   LYS    94      -0.059 -25.708 -14.371
ATOM   1483 CB   LYS    94      -1.421 -27.363 -14.079
ATOM   1484 HB1  LYS    94      -2.339 -27.638 -13.560
ATOM   1485 HB2  LYS    94      -0.636 -28.113 -13.979
ATOM   1486 CG   LYS    94      -1.673 -27.289 -15.620
ATOM   1487 HG1  LYS    94      -0.720 -27.307 -16.149
ATOM   1488 HG2  LYS    94      -2.249 -26.397 -15.867
ATOM   1489 CD   LYS    94      -2.457 -28.482 -16.193
ATOM   1490 HD1  LYS    94      -3.396 -28.688 -15.679
ATOM   1491 HD2  LYS    94      -1.860 -29.394 -16.196
ATOM   1492 CE   LYS    94      -2.735 -28.200 -17.659
ATOM   1493 HE1  LYS    94      -1.785 -28.307 -18.183
ATOM   1494 HE2  LYS    94      -3.009 -27.153 -17.791
ATOM   1495 NZ   LYS    94      -3.750 -29.061 -18.258
ATOM   1496 HZ1  LYS    94      -3.780 -29.026 -19.267
ATOM   1497 HZ2  LYS    94      -3.576 -30.012 -17.964
ATOM   1498 HZ3  LYS    94      -4.647 -28.777 -17.891
ATOM   1499 C    LYS    94      -1.694 -24.830 -13.320
ATOM   1500 O    LYS    94      -2.228 -24.713 -12.173
ATOM   1501 N    TYR    95      -1.686 -23.855 -14.157
ATOM   1502 H    TYR    95      -1.110 -23.877 -14.986
ATOM   1503 CA   TYR    95      -2.428 -22.615 -13.804
ATOM   1504 HA   TYR    95      -3.303 -22.822 -13.188
ATOM   1505 CB   TYR    95      -1.381 -21.699 -13.057
ATOM   1506 HB1  TYR    95      -0.932 -22.306 -12.271
ATOM   1507 HB2  TYR    95      -1.892 -20.867 -12.572
ATOM   1508 CG   TYR    95      -0.173 -21.286 -13.894
ATOM   1509 CD1  TYR    95       1.051 -21.914 -13.713
ATOM   1510 HD1  TYR    95       1.214 -22.697 -12.988
ATOM   1511 CE1  TYR    95       2.209 -21.500 -14.454
ATOM   1512 HE1  TYR    95       3.162 -21.989 -14.319
ATOM   1513 CZ   TYR    95       2.113 -20.398 -15.317
ATOM   1514 OH   TYR    95       3.258 -20.010 -15.946
ATOM   1515 HH   TYR    95       3.159 -19.146 -16.353
ATOM   1516 CE2  TYR    95       0.847 -19.729 -15.535
ATOM   1517 HE2  TYR    95       0.766 -18.873 -16.189
ATOM   1518 CD2  TYR    95      -0.257 -20.114 -14.725
ATOM   1519 HD2  TYR    95      -1.079 -19.455 -14.960
ATOM   1520 C    TYR    95      -2.902 -21.867 -15.051
ATOM   1521 O    TYR    95      -2.541 -22.214 -16.216
ATOM   1522 N    LYS    96      -3.890 -20.983 -14.822
ATOM   1523 H    LYS    96      -4.162 -20.818 -13.863
ATOM   1524 CA   LYS    96      -4.505 -20.168 -15.864
ATOM   1525 HA   LYS    96      -3.839 -20.192 -16.726
ATOM   1526 CB   LYS    96      -5.834 -20.713 -16.297
ATOM   1527 HB1  LYS    96      -6.484 -19.981 -16.775
ATOM   1528 HB2  LYS    96      -6.396 -20.934 -15.390
ATOM   1529 CG   LYS    96      -5.635 -21.920 -17.290
ATOM   1530 HG1  LYS    96      -4.802 -22.559 -16.997
ATOM   1531 HG2  LYS    96      -5.375 -21.422 -18.224
ATOM   1532 CD   LYS    96      -6.923 -22.683 -17.368
ATOM   1533 HD1  LYS    96      -7.079 -23.029 -16.346
ATOM   1534 HD2  LYS    96      -6.815 -23.555 -18.014
ATOM   1535 CE   LYS    96      -8.195 -21.891 -17.649
ATOM   1536 HE1  LYS    96      -8.105 -21.511 -18.666
ATOM   1537 HE2  LYS    96      -8.231 -21.207 -16.801
ATOM   1538 NZ   LYS    96      -9.383 -22.707 -17.544
ATOM   1539 HZ1  LYS    96     -10.249 -22.189 -17.480
ATOM   1540 HZ2  LYS    96      -9.366 -23.397 -18.281
ATOM   1541 HZ3  LYS    96      -9.246 -23.270 -16.716
ATOM   1542 C    LYS    96      -4.653 -18.778 -15.284
ATOM   1543 O    LYS    96      -4.791 -18.613 -14.069
ATOM   1544 N    PHE    97      -4.778 -17.804 -16.193
ATOM   1545 H    PHE    97      -4.964 -18.084 -17.146
ATOM   1546 CA   PHE    97      -5.051 -16.430 -15.901
ATOM   1547 HA   PHE    97      -5.291 -16.375 -14.840
ATOM   1548 CB   PHE    97      -3.860 -15.582 -16.209
ATOM   1549 HB1  PHE    97      -4.163 -14.574 -15.926
ATOM   1550 HB2  PHE    97      -3.748 -15.550 -17.293
ATOM   1551 CG   PHE    97      -2.482 -15.823 -15.522
ATOM   1552 CD1  PHE    97      -2.432 -16.573 -14.292
ATOM   1553 HD1  PHE    97      -3.341 -16.862 -13.784
ATOM   1554 CE1  PHE    97      -1.147 -16.818 -13.704
ATOM   1555 HE1  PHE    97      -1.088 -17.343 -12.762
ATOM   1556 CZ   PHE    97       0.005 -16.445 -14.424
ATOM   1557 HZ   PHE    97       0.951 -16.551 -13.915
ATOM   1558 CE2  PHE    97      -0.027 -15.786 -15.680
ATOM   1559 HE2  PHE    97       0.899 -15.528 -16.173
ATOM   1560 CD2  PHE    97      -1.308 -15.435 -16.230
ATOM   1561 HD2  PHE    97      -1.278 -14.955 -17.197
ATOM   1562 C    PHE    97      -6.336 -15.974 -16.631
ATOM   1563 O    PHE    97      -6.379 -15.645 -17.804
ATOM   1564 N    VAL    98      -7.445 -16.048 -15.957
ATOM   1565 H    VAL    98      -7.327 -16.307 -14.988
ATOM   1566 CA   VAL    98      -8.825 -15.700 -16.391
ATOM   1567 HA   VAL    98      -8.730 -15.544 -17.465
ATOM   1568 CB   VAL    98      -9.932 -16.791 -16.101
ATOM   1569 HB   VAL    98     -10.964 -16.476 -16.258
ATOM   1570 CG1  VAL    98      -9.637 -18.018 -16.964
ATOM   1571 HG11 VAL    98      -9.645 -17.807 -18.034
ATOM   1572 HG12 VAL    98      -8.721 -18.525 -16.659
ATOM   1573 HG13 VAL    98     -10.498 -18.659 -16.776
ATOM   1574 CG2  VAL    98      -9.848 -17.407 -14.645
ATOM   1575 HG21 VAL    98     -10.700 -18.074 -14.511
ATOM   1576 HG22 VAL    98      -8.902 -17.899 -14.419
ATOM   1577 HG23 VAL    98     -10.022 -16.529 -14.024
ATOM   1578 C    VAL    98      -9.221 -14.292 -15.897
ATOM   1579 O    VAL    98      -8.520 -13.756 -15.051
ATOM   1580 N    ARG    99     -10.383 -13.736 -16.372
ATOM   1581 H    ARG    99     -10.810 -14.184 -17.171
ATOM   1582 CA   ARG    99     -11.032 -12.549 -15.803
ATOM   1583 HA   ARG    99     -10.497 -12.330 -14.878
ATOM   1584 CB   ARG    99     -10.870 -11.357 -16.838
ATOM   1585 HB1  ARG    99     -11.351 -11.715 -17.749
ATOM   1586 HB2  ARG    99      -9.831 -11.169 -17.110
ATOM   1587 CG   ARG    99     -11.488 -10.108 -16.206
ATOM   1588 HG1  ARG    99     -10.886  -9.934 -15.314
ATOM   1589 HG2  ARG    99     -12.548 -10.196 -15.967
ATOM   1590 CD   ARG    99     -11.551  -8.829 -17.155
ATOM   1591 HD1  ARG    99     -12.291  -8.992 -17.939
ATOM   1592 HD2  ARG    99     -10.575  -8.659 -17.609
ATOM   1593 NE   ARG    99     -11.967  -7.649 -16.416
ATOM   1594 HE   ARG    99     -12.972  -7.552 -16.385
ATOM   1595 CZ   ARG    99     -11.207  -6.714 -15.877
ATOM   1596 NH1  ARG    99     -10.026  -6.881 -15.558
ATOM   1597 HH11 ARG    99      -9.562  -7.746 -15.799
ATOM   1598 HH12 ARG    99      -9.479  -6.126 -15.170
ATOM   1599 NH2  ARG    99     -11.757  -5.521 -15.721
ATOM   1600 HH21 ARG    99     -12.749  -5.385 -15.854
ATOM   1601 HH22 ARG    99     -11.290  -4.714 -15.331
ATOM   1602 C    ARG    99     -12.467 -12.986 -15.436
ATOM   1603 O    ARG    99     -12.929 -14.002 -15.933
ATOM   1604 N    ILE   100     -13.190 -12.214 -14.578
ATOM   1605 H    ILE   100     -12.745 -11.522 -13.993
ATOM   1606 CA   ILE   100     -14.656 -12.360 -14.310
ATOM   1607 HA   ILE   100     -15.130 -13.091 -14.965
ATOM   1608 CB   ILE   100     -14.966 -13.036 -12.960
ATOM   1609 HB   ILE   100     -16.055 -13.025 -12.917
ATOM   1610 CG2  ILE   100     -14.620 -14.491 -12.972
ATOM   1611 HG21 ILE   100     -15.063 -15.037 -12.138
ATOM   1612 HG22 ILE   100     -15.071 -14.928 -13.863
ATOM   1613 HG23 ILE   100     -13.546 -14.633 -13.084
ATOM   1614 CG1  ILE   100     -14.459 -12.341 -11.714
ATOM   1615 HG11 ILE   100     -15.004 -11.399 -11.655
ATOM   1616 HG12 ILE   100     -13.424 -12.130 -11.983
ATOM   1617 CD1  ILE   100     -14.399 -13.135 -10.402
ATOM   1618 HD11 ILE   100     -13.840 -14.063 -10.523
ATOM   1619 HD12 ILE   100     -13.910 -12.534  -9.635
ATOM   1620 HD13 ILE   100     -15.363 -13.471 -10.021
ATOM   1621 C    ILE   100     -15.455 -11.017 -14.308
ATOM   1622 O    ILE   100     -14.895  -9.903 -14.122
ATOM   1623 N    GLN   101     -16.730 -11.167 -14.681
ATOM   1624 H    GLN   101     -17.047 -12.118 -14.805
ATOM   1625 CA   GLN   101     -17.664 -10.045 -14.533
ATOM   1626 HA   GLN   101     -17.186  -9.065 -14.515
ATOM   1627 CB   GLN   101     -18.618  -9.998 -15.785
ATOM   1628 HB1  GLN   101     -19.332  -9.179 -15.702
ATOM   1629 HB2  GLN   101     -19.260 -10.879 -15.769
ATOM   1630 CG   GLN   101     -17.837  -9.938 -17.173
ATOM   1631 HG1  GLN   101     -18.555 -10.035 -17.987
ATOM   1632 HG2  GLN   101     -17.128 -10.766 -17.200
ATOM   1633 CD   GLN   101     -16.949  -8.725 -17.338
ATOM   1634 OE1  GLN   101     -17.309  -7.697 -16.792
ATOM   1635 NE2  GLN   101     -15.853  -8.805 -18.012
ATOM   1636 HE21 GLN   101     -15.600  -9.689 -18.430
ATOM   1637 HE22 GLN   101     -15.317  -7.972 -18.209
ATOM   1638 C    GLN   101     -18.454 -10.174 -13.206
ATOM   1639 O    GLN   101     -18.539 -11.280 -12.703
ATOM   1640 N    PRO   102     -19.202  -9.136 -12.804
ATOM   1641 CD   PRO   102     -19.033  -7.747 -13.253
ATOM   1642 HD1  PRO   102     -19.548  -7.653 -14.209
ATOM   1643 HD2  PRO   102     -17.995  -7.424 -13.167
ATOM   1644 CG   PRO   102     -19.819  -6.871 -12.200
ATOM   1645 HG1  PRO   102     -20.228  -5.931 -12.572
ATOM   1646 HG2  PRO   102     -19.102  -6.581 -11.432
ATOM   1647 CB   PRO   102     -20.783  -7.780 -11.596
ATOM   1648 HB1  PRO   102     -21.705  -7.793 -12.177
ATOM   1649 HB2  PRO   102     -21.052  -7.501 -10.577
ATOM   1650 CA   PRO   102     -20.066  -9.095 -11.617
ATOM   1651 HA   PRO   102     -19.385  -9.232 -10.777
ATOM   1652 C    PRO   102     -21.052 -10.292 -11.529
ATOM   1653 O    PRO   102     -21.386 -11.060 -12.426
ATOM   1654 N    GLY   103     -21.369 -10.648 -10.262
ATOM   1655 H    GLY   103     -21.034 -10.064  -9.509
ATOM   1656 CA   GLY   103     -22.220 -11.814  -9.887
ATOM   1657 HA1  GLY   103     -22.921 -12.084 -10.677
ATOM   1658 HA2  GLY   103     -22.779 -11.506  -9.003
ATOM   1659 C    GLY   103     -21.389 -13.060  -9.571
ATOM   1660 O    GLY   103     -21.605 -13.837  -8.624
ATOM   1661 N    GLN   104     -20.294 -13.180 -10.313
ATOM   1662 H    GLN   104     -20.056 -12.516 -11.036
ATOM   1663 CA   GLN   104     -19.357 -14.326 -10.159
ATOM   1664 HA   GLN   104     -19.933 -15.248 -10.246
ATOM   1665 CB   GLN   104     -18.355 -14.293 -11.337
ATOM   1666 HB1  GLN   104     -17.603 -15.066 -11.179
ATOM   1667 HB2  GLN   104     -17.923 -13.293 -11.327
ATOM   1668 CG   GLN   104     -18.971 -14.557 -12.772
ATOM   1669 HG1  GLN   104     -18.204 -14.532 -13.547
ATOM   1670 HG2  GLN   104     -19.583 -13.746 -13.165
ATOM   1671 CD   GLN   104     -19.786 -15.830 -12.931
ATOM   1672 OE1  GLN   104     -19.309 -16.946 -12.723
ATOM   1673 NE2  GLN   104     -21.031 -15.808 -13.325
ATOM   1674 HE21 GLN   104     -21.506 -14.925 -13.448
ATOM   1675 HE22 GLN   104     -21.553 -16.659 -13.172
ATOM   1676 C    GLN   104     -18.594 -14.423  -8.851
ATOM   1677 O    GLN   104     -18.061 -13.395  -8.460
ATOM   1678 N    THR   105     -18.451 -15.601  -8.259
ATOM   1679 H    THR   105     -18.848 -16.460  -8.612
ATOM   1680 CA   THR   105     -17.760 -15.807  -7.035
ATOM   1681 HA   THR   105     -17.491 -14.874  -6.539
ATOM   1682 CB   THR   105     -18.662 -16.549  -6.047
ATOM   1683 HB   THR   105     -18.301 -16.634  -5.022
ATOM   1684 CG2  THR   105     -20.005 -15.877  -5.898
ATOM   1685 HG21 THR   105     -20.376 -15.570  -6.876
ATOM   1686 HG22 THR   105     -20.709 -16.546  -5.403
ATOM   1687 HG23 THR   105     -19.860 -14.971  -5.310
ATOM   1688 OG1  THR   105     -19.022 -17.759  -6.653
ATOM   1689 HG1  THR   105     -19.970 -17.877  -6.740
ATOM   1690 C    THR   105     -16.476 -16.607  -7.138
ATOM   1691 O    THR   105     -16.297 -17.434  -8.048
ATOM   1692 N    PHE   106     -15.539 -16.303  -6.221
ATOM   1693 H    PHE   106     -15.678 -15.705  -5.420
ATOM   1694 CA   PHE   106     -14.184 -16.868  -6.255
ATOM   1695 HA   PHE   106     -14.301 -17.903  -6.577
ATOM   1696 CB   PHE   106     -13.339 -16.092  -7.297
ATOM   1697 HB1  PHE   106     -13.808 -16.093  -8.281
ATOM   1698 HB2  PHE   106     -12.401 -16.640  -7.217
ATOM   1699 CG   PHE   106     -13.055 -14.545  -6.969
ATOM   1700 CD1  PHE   106     -14.060 -13.558  -7.147
ATOM   1701 HD1  PHE   106     -15.008 -13.952  -7.483
ATOM   1702 CE1  PHE   106     -13.803 -12.242  -6.876
ATOM   1703 HE1  PHE   106     -14.613 -11.545  -7.031
ATOM   1704 CZ   PHE   106     -12.575 -11.864  -6.409
ATOM   1705 HZ   PHE   106     -12.380 -10.806  -6.322
ATOM   1706 CE2  PHE   106     -11.573 -12.787  -6.219
ATOM   1707 HE2  PHE   106     -10.569 -12.434  -6.037
ATOM   1708 CD2  PHE   106     -11.793 -14.146  -6.519
ATOM   1709 HD2  PHE   106     -11.027 -14.880  -6.317
ATOM   1710 C    PHE   106     -13.567 -16.975  -4.887
ATOM   1711 O    PHE   106     -13.913 -16.199  -3.956
ATOM   1712 N    SER   107     -12.596 -17.862  -4.716
ATOM   1713 H    SER   107     -12.076 -18.312  -5.456
ATOM   1714 CA   SER   107     -11.864 -17.974  -3.435
ATOM   1715 HA   SER   107     -12.560 -17.724  -2.633
ATOM   1716 CB   SER   107     -11.327 -19.437  -3.288
ATOM   1717 HB1  SER   107     -10.800 -19.487  -2.335
ATOM   1718 HB2  SER   107     -10.702 -19.830  -4.090
ATOM   1719 OG   SER   107     -12.441 -20.294  -3.062
ATOM   1720 HG   SER   107     -13.186 -19.698  -3.168
ATOM   1721 C    SER   107     -10.725 -16.919  -3.440
ATOM   1722 O    SER   107     -10.060 -16.720  -4.438
ATOM   1723 N    VAL   108     -10.432 -16.235  -2.361
ATOM   1724 H    VAL   108     -10.965 -16.512  -1.549
ATOM   1725 CA   VAL   108      -9.256 -15.339  -2.221
ATOM   1726 HA   VAL   108      -8.613 -15.560  -3.073
ATOM   1727 CB   VAL   108      -9.643 -13.840  -2.076
ATOM   1728 HB   VAL   108      -8.733 -13.318  -1.778
ATOM   1729 CG1  VAL   108     -10.065 -13.173  -3.394
ATOM   1730 HG11 VAL   108     -10.215 -12.101  -3.267
ATOM   1731 HG12 VAL   108      -9.228 -13.207  -4.092
ATOM   1732 HG13 VAL   108     -10.950 -13.718  -3.724
ATOM   1733 CG2  VAL   108     -10.834 -13.598  -1.129
ATOM   1734 HG21 VAL   108     -11.113 -12.555  -0.982
ATOM   1735 HG22 VAL   108     -11.759 -14.065  -1.466
ATOM   1736 HG23 VAL   108     -10.733 -14.101  -0.168
ATOM   1737 C    VAL   108      -8.402 -15.744  -1.004
ATOM   1738 O    VAL   108      -8.928 -16.203   0.008
ATOM   1739 N    LEU   109      -7.081 -15.658  -1.179
ATOM   1740 H    LEU   109      -6.771 -15.320  -2.079
ATOM   1741 CA   LEU   109      -5.997 -16.072  -0.306
ATOM   1742 HA   LEU   109      -6.363 -16.764   0.452
ATOM   1743 CB   LEU   109      -5.099 -16.888  -1.152
ATOM   1744 HB1  LEU   109      -4.721 -16.298  -1.987
ATOM   1745 HB2  LEU   109      -5.715 -17.674  -1.589
ATOM   1746 CG   LEU   109      -3.803 -17.452  -0.419
ATOM   1747 HG   LEU   109      -3.374 -16.715   0.261
ATOM   1748 CD1  LEU   109      -4.079 -18.663   0.488
ATOM   1749 HD11 LEU   109      -5.037 -19.132   0.260
ATOM   1750 HD12 LEU   109      -3.330 -19.451   0.407
ATOM   1751 HD13 LEU   109      -4.061 -18.238   1.491
ATOM   1752 CD2  LEU   109      -2.748 -17.788  -1.425
ATOM   1753 HD21 LEU   109      -1.798 -18.097  -0.989
ATOM   1754 HD22 LEU   109      -3.074 -18.556  -2.127
ATOM   1755 HD23 LEU   109      -2.492 -16.850  -1.917
ATOM   1756 C    LEU   109      -5.415 -14.781   0.318
ATOM   1757 O    LEU   109      -4.841 -13.910  -0.334
ATOM   1758 N    ALA   110      -5.452 -14.691   1.630
ATOM   1759 H    ALA   110      -5.781 -15.504   2.131
ATOM   1760 CA   ALA   110      -4.758 -13.681   2.406
ATOM   1761 HA   ALA   110      -4.741 -12.713   1.906
ATOM   1762 CB   ALA   110      -5.497 -13.561   3.763
ATOM   1763 HB1  ALA   110      -5.051 -12.812   4.416
ATOM   1764 HB2  ALA   110      -6.528 -13.320   3.501
ATOM   1765 HB3  ALA   110      -5.635 -14.495   4.308
ATOM   1766 C    ALA   110      -3.308 -13.981   2.626
ATOM   1767 O    ALA   110      -3.102 -15.102   2.960
ATOM   1768 N    CYS   111      -2.419 -13.014   2.384
ATOM   1769 H    CYS   111      -2.673 -12.140   1.947
ATOM   1770 CA   CYS   111      -0.967 -13.183   2.566
ATOM   1771 HA   CYS   111      -0.850 -13.965   3.316
ATOM   1772 CB   CYS   111      -0.186 -13.567   1.279
ATOM   1773 HB1  CYS   111       0.870 -13.654   1.538
ATOM   1774 HB2  CYS   111      -0.245 -12.814   0.493
ATOM   1775 SG   CYS   111      -0.834 -15.057   0.450
ATOM   1776 HG   CYS   111      -1.948 -15.229   1.167
ATOM   1777 C    CYS   111      -0.229 -11.975   3.137
ATOM   1778 O    CYS   111      -0.520 -10.869   2.740
ATOM   1779 N    TYR   112       0.830 -12.183   3.967
ATOM   1780 H    TYR   112       1.020 -13.149   4.192
ATOM   1781 CA   TYR   112       1.656 -11.152   4.626
ATOM   1782 HA   TYR   112       1.608 -10.193   4.110
ATOM   1783 CB   TYR   112       1.222 -10.758   6.050
ATOM   1784 HB1  TYR   112       1.854  -9.985   6.487
ATOM   1785 HB2  TYR   112       1.303 -11.516   6.828
ATOM   1786 CG   TYR   112      -0.206 -10.238   6.143
ATOM   1787 CD1  TYR   112      -1.184 -11.214   6.135
ATOM   1788 HD1  TYR   112      -0.874 -12.248   6.138
ATOM   1789 CE1  TYR   112      -2.501 -10.800   6.255
ATOM   1790 HE1  TYR   112      -3.227 -11.598   6.305
ATOM   1791 CZ   TYR   112      -2.840  -9.420   6.235
ATOM   1792 OH   TYR   112      -4.099  -8.980   6.428
ATOM   1793 HH   TYR   112      -4.718  -9.688   6.619
ATOM   1794 CE2  TYR   112      -1.762  -8.473   6.203
ATOM   1795 HE2  TYR   112      -1.988  -7.424   6.329
ATOM   1796 CD2  TYR   112      -0.445  -8.911   6.172
ATOM   1797 HD2  TYR   112       0.402  -8.279   6.395
ATOM   1798 C    TYR   112       3.170 -11.457   4.714
ATOM   1799 O    TYR   112       3.563 -12.541   5.195
ATOM   1800 N    ASN   113       3.996 -10.514   4.304
ATOM   1801 H    ASN   113       3.616  -9.630   3.999
ATOM   1802 CA   ASN   113       5.464 -10.709   4.006
ATOM   1803 HA   ASN   113       5.802  -9.889   3.372
ATOM   1804 CB   ASN   113       6.240 -10.588   5.398
ATOM   1805 HB1  ASN   113       7.299 -10.816   5.284
ATOM   1806 HB2  ASN   113       5.775 -11.326   6.052
ATOM   1807 CG   ASN   113       6.175  -9.250   6.095
ATOM   1808 OD1  ASN   113       5.395  -8.980   6.984
ATOM   1809 ND2  ASN   113       6.921  -8.317   5.651
ATOM   1810 HD21 ASN   113       7.645  -8.621   5.016
ATOM   1811 HD22 ASN   113       6.903  -7.419   6.113
ATOM   1812 C    ASN   113       5.804 -12.046   3.233
ATOM   1813 O    ASN   113       6.704 -12.860   3.624
ATOM   1814 N    GLY   114       4.998 -12.393   2.235
ATOM   1815 H    GLY   114       4.342 -11.689   1.929
ATOM   1816 CA   GLY   114       5.175 -13.625   1.431
ATOM   1817 HA1  GLY   114       6.244 -13.698   1.228
ATOM   1818 HA2  GLY   114       4.714 -13.495   0.452
ATOM   1819 C    GLY   114       4.669 -14.964   2.027
ATOM   1820 O    GLY   114       4.881 -15.967   1.335
ATOM   1821 N    SER   115       4.000 -14.892   3.209
ATOM   1822 H    SER   115       3.974 -13.984   3.650
ATOM   1823 CA   SER   115       3.391 -16.034   3.862
ATOM   1824 HA   SER   115       3.791 -16.971   3.476
ATOM   1825 CB   SER   115       3.958 -16.025   5.288
ATOM   1826 HB1  SER   115       3.369 -16.790   5.794
ATOM   1827 HB2  SER   115       3.794 -15.064   5.777
ATOM   1828 OG   SER   115       5.350 -16.434   5.284
ATOM   1829 HG   SER   115       5.279 -17.361   5.045
ATOM   1830 C    SER   115       1.840 -15.998   3.872
ATOM   1831 O    SER   115       1.238 -14.890   4.063
ATOM   1832 N    PRO   116       1.125 -17.126   3.561
ATOM   1833 CD   PRO   116       1.612 -18.418   3.125
ATOM   1834 HD1  PRO   116       2.337 -18.858   3.809
ATOM   1835 HD2  PRO   116       2.118 -18.322   2.164
ATOM   1836 CG   PRO   116       0.370 -19.254   3.009
ATOM   1837 HG1  PRO   116       0.116 -19.754   3.944
ATOM   1838 HG2  PRO   116       0.455 -19.980   2.201
ATOM   1839 CB   PRO   116      -0.662 -18.249   2.558
ATOM   1840 HB1  PRO   116      -1.693 -18.587   2.667
ATOM   1841 HB2  PRO   116      -0.548 -17.995   1.504
ATOM   1842 CA   PRO   116      -0.350 -17.079   3.481
ATOM   1843 HA   PRO   116      -0.704 -16.145   3.046
ATOM   1844 C    PRO   116      -0.847 -17.250   4.945
ATOM   1845 O    PRO   116      -0.250 -17.958   5.771
ATOM   1846 N    SER   117      -2.004 -16.636   5.122
ATOM   1847 H    SER   117      -2.190 -15.790   4.602
ATOM   1848 CA   SER   117      -2.669 -16.703   6.428
ATOM   1849 HA   SER   117      -2.071 -17.262   7.148
ATOM   1850 CB   SER   117      -2.824 -15.271   6.973
ATOM   1851 HB1  SER   117      -1.845 -14.830   7.158
ATOM   1852 HB2  SER   117      -3.517 -15.184   7.810
ATOM   1853 OG   SER   117      -3.405 -14.570   5.885
ATOM   1854 HG   SER   117      -4.284 -14.352   6.203
ATOM   1855 C    SER   117      -4.042 -17.421   6.458
ATOM   1856 O    SER   117      -4.524 -17.764   7.560
ATOM   1857 N    GLY   118      -4.695 -17.632   5.298
ATOM   1858 H    GLY   118      -4.204 -17.401   4.446
ATOM   1859 CA   GLY   118      -6.009 -18.185   5.183
ATOM   1860 HA1  GLY   118      -6.572 -17.933   6.082
ATOM   1861 HA2  GLY   118      -5.862 -19.259   5.072
ATOM   1862 C    GLY   118      -6.783 -17.843   3.949
ATOM   1863 O    GLY   118      -6.343 -16.989   3.153
ATOM   1864 N    VAL   119      -7.898 -18.564   3.692
ATOM   1865 H    VAL   119      -8.131 -19.414   4.186
ATOM   1866 CA   VAL   119      -8.454 -18.401   2.346
ATOM   1867 HA   VAL   119      -8.208 -17.423   1.932
ATOM   1868 CB   VAL   119      -7.834 -19.399   1.359
ATOM   1869 HB   VAL   119      -6.756 -19.371   1.517
ATOM   1870 CG1  VAL   119      -8.083 -20.902   1.635
ATOM   1871 HG11 VAL   119      -7.430 -21.388   0.910
ATOM   1872 HG12 VAL   119      -7.619 -21.133   2.595
ATOM   1873 HG13 VAL   119      -9.116 -21.223   1.504
ATOM   1874 CG2  VAL   119      -8.235 -19.210  -0.121
ATOM   1875 HG21 VAL   119      -7.768 -20.016  -0.687
ATOM   1876 HG22 VAL   119      -9.293 -19.232  -0.384
ATOM   1877 HG23 VAL   119      -7.793 -18.319  -0.567
ATOM   1878 C    VAL   119      -9.965 -18.481   2.446
ATOM   1879 O    VAL   119     -10.465 -19.219   3.269
ATOM   1880 N    TYR   120     -10.776 -17.664   1.751
ATOM   1881 H    TYR   120     -10.373 -17.238   0.929
ATOM   1882 CA   TYR   120     -12.201 -17.369   1.969
ATOM   1883 HA   TYR   120     -12.668 -18.340   2.138
ATOM   1884 CB   TYR   120     -12.320 -16.331   3.168
ATOM   1885 HB1  TYR   120     -11.751 -16.641   4.045
ATOM   1886 HB2  TYR   120     -13.393 -16.322   3.362
ATOM   1887 CG   TYR   120     -11.899 -14.909   2.889
ATOM   1888 CD1  TYR   120     -12.819 -13.971   2.321
ATOM   1889 HD1  TYR   120     -13.830 -14.299   2.134
ATOM   1890 CE1  TYR   120     -12.328 -12.736   1.927
ATOM   1891 HE1  TYR   120     -12.908 -12.108   1.266
ATOM   1892 CZ   TYR   120     -10.973 -12.351   2.015
ATOM   1893 OH   TYR   120     -10.491 -11.203   1.483
ATOM   1894 HH   TYR   120      -9.633 -10.907   1.796
ATOM   1895 CE2  TYR   120     -10.083 -13.331   2.638
ATOM   1896 HE2  TYR   120      -9.015 -13.171   2.606
ATOM   1897 CD2  TYR   120     -10.574 -14.549   3.037
ATOM   1898 HD2  TYR   120      -9.932 -15.318   3.441
ATOM   1899 C    TYR   120     -12.846 -16.998   0.650
ATOM   1900 O    TYR   120     -12.182 -16.490  -0.271
ATOM   1901 N    GLN   121     -14.132 -17.123   0.573
ATOM   1902 H    GLN   121     -14.559 -17.562   1.376
ATOM   1903 CA   GLN   121     -14.994 -16.967  -0.577
ATOM   1904 HA   GLN   121     -14.336 -16.981  -1.446
ATOM   1905 CB   GLN   121     -15.946 -18.193  -0.609
ATOM   1906 HB1  GLN   121     -16.639 -18.177   0.232
ATOM   1907 HB2  GLN   121     -15.289 -19.037  -0.398
ATOM   1908 CG   GLN   121     -16.901 -18.354  -1.836
ATOM   1909 HG1  GLN   121     -17.240 -17.341  -2.052
ATOM   1910 HG2  GLN   121     -17.629 -19.094  -1.503
ATOM   1911 CD   GLN   121     -16.157 -18.854  -3.103
ATOM   1912 OE1  GLN   121     -14.968 -19.284  -3.141
ATOM   1913 NE2  GLN   121     -16.946 -19.098  -4.130
ATOM   1914 HE21 GLN   121     -17.922 -18.872  -4.004
ATOM   1915 HE22 GLN   121     -16.517 -19.481  -4.960
ATOM   1916 C    GLN   121     -15.624 -15.595  -0.565
ATOM   1917 O    GLN   121     -16.344 -15.235   0.369
ATOM   1918 N    CYS   122     -15.404 -14.882  -1.631
ATOM   1919 H    CYS   122     -14.834 -15.215  -2.396
ATOM   1920 CA   CYS   122     -15.974 -13.556  -1.787
ATOM   1921 HA   CYS   122     -16.807 -13.523  -1.084
ATOM   1922 CB   CYS   122     -14.910 -12.498  -1.473
ATOM   1923 HB1  CYS   122     -14.832 -11.850  -2.345
ATOM   1924 HB2  CYS   122     -13.972 -13.024  -1.293
ATOM   1925 SG   CYS   122     -15.292 -11.484  -0.041
ATOM   1926 HG   CYS   122     -16.529 -11.131  -0.400
ATOM   1927 C    CYS   122     -16.533 -13.490  -3.255
ATOM   1928 O    CYS   122     -16.395 -14.377  -4.083
ATOM   1929 N    ALA   123     -17.249 -12.391  -3.525
ATOM   1930 H    ALA   123     -17.425 -11.762  -2.754
ATOM   1931 CA   ALA   123     -18.038 -12.134  -4.798
ATOM   1932 HA   ALA   123     -17.771 -12.961  -5.455
ATOM   1933 CB   ALA   123     -19.548 -12.311  -4.492
ATOM   1934 HB1  ALA   123     -20.064 -12.291  -5.451
ATOM   1935 HB2  ALA   123     -19.763 -13.266  -4.013
ATOM   1936 HB3  ALA   123     -19.881 -11.490  -3.857
ATOM   1937 C    ALA   123     -17.752 -10.796  -5.495
ATOM   1938 O    ALA   123     -17.828  -9.766  -4.837
ATOM   1939 N    MET   124     -17.662 -10.819  -6.839
ATOM   1940 H    MET   124     -17.780 -11.681  -7.351
ATOM   1941 CA   MET   124     -17.509  -9.645  -7.628
ATOM   1942 HA   MET   124     -16.715  -9.103  -7.115
ATOM   1943 CB   MET   124     -17.023 -10.067  -9.020
ATOM   1944 HB1  MET   124     -17.841 -10.492  -9.602
ATOM   1945 HB2  MET   124     -16.151 -10.721  -8.993
ATOM   1946 CG   MET   124     -16.498  -8.763  -9.697
ATOM   1947 HG1  MET   124     -17.358  -8.093  -9.700
ATOM   1948 HG2  MET   124     -16.291  -8.932 -10.753
ATOM   1949 SD   MET   124     -15.066  -7.996  -8.938
ATOM   1950 CE   MET   124     -13.666  -8.951  -9.452
ATOM   1951 HE1  MET   124     -12.788  -8.335  -9.258
ATOM   1952 HE2  MET   124     -13.575  -9.803  -8.778
ATOM   1953 HE3  MET   124     -13.730  -9.266 -10.493
ATOM   1954 C    MET   124     -18.770  -8.777  -7.689
ATOM   1955 O    MET   124     -19.840  -9.099  -8.223
ATOM   1956 N    ARG   125     -18.704  -7.554  -7.050
ATOM   1957 H    ARG   125     -17.846  -7.271  -6.600
ATOM   1958 CA   ARG   125     -19.845  -6.623  -6.902
ATOM   1959 HA   ARG   125     -20.788  -7.119  -6.673
ATOM   1960 CB   ARG   125     -19.443  -5.726  -5.695
ATOM   1961 HB1  ARG   125     -20.175  -4.927  -5.573
ATOM   1962 HB2  ARG   125     -18.496  -5.265  -5.976
ATOM   1963 CG   ARG   125     -19.288  -6.501  -4.355
ATOM   1964 HG1  ARG   125     -18.999  -5.795  -3.576
ATOM   1965 HG2  ARG   125     -18.511  -7.263  -4.419
ATOM   1966 CD   ARG   125     -20.620  -7.043  -3.818
ATOM   1967 HD1  ARG   125     -20.470  -7.318  -2.774
ATOM   1968 HD2  ARG   125     -20.816  -7.970  -4.357
ATOM   1969 NE   ARG   125     -21.758  -6.100  -3.733
ATOM   1970 HE   ARG   125     -21.522  -5.166  -3.430
ATOM   1971 CZ   ARG   125     -22.998  -6.330  -4.030
ATOM   1972 NH1  ARG   125     -23.421  -7.467  -4.420
ATOM   1973 HH11 ARG   125     -22.847  -8.296  -4.368
ATOM   1974 HH12 ARG   125     -24.324  -7.556  -4.864
ATOM   1975 NH2  ARG   125     -23.791  -5.318  -4.170
ATOM   1976 HH21 ARG   125     -23.499  -4.502  -3.651
ATOM   1977 HH22 ARG   125     -24.785  -5.483  -4.236
ATOM   1978 C    ARG   125     -20.147  -5.882  -8.155
ATOM   1979 O    ARG   125     -19.227  -5.806  -9.024
ATOM   1980 N    PRO   126     -21.385  -5.281  -8.348
ATOM   1981 CD   PRO   126     -22.490  -5.247  -7.408
ATOM   1982 HD1  PRO   126     -22.366  -4.409  -6.722
ATOM   1983 HD2  PRO   126     -22.614  -6.149  -6.808
ATOM   1984 CG   PRO   126     -23.717  -4.876  -8.233
ATOM   1985 HG1  PRO   126     -24.481  -4.408  -7.612
ATOM   1986 HG2  PRO   126     -24.090  -5.804  -8.667
ATOM   1987 CB   PRO   126     -23.105  -3.920  -9.220
ATOM   1988 HB1  PRO   126     -22.868  -2.973  -8.735
ATOM   1989 HB2  PRO   126     -23.739  -3.704 -10.079
ATOM   1990 CA   PRO   126     -21.751  -4.527  -9.553
ATOM   1991 HA   PRO   126     -21.844  -5.208 -10.399
ATOM   1992 C    PRO   126     -20.742  -3.420  -9.859
ATOM   1993 O    PRO   126     -20.342  -3.287 -11.008
ATOM   1994 N    ASN   127     -20.322  -2.693  -8.856
ATOM   1995 H    ASN   127     -20.821  -2.820  -7.987
ATOM   1996 CA   ASN   127     -19.273  -1.628  -8.863
ATOM   1997 HA   ASN   127     -19.539  -0.975  -9.694
ATOM   1998 CB   ASN   127     -19.537  -0.805  -7.585
ATOM   1999 HB1  ASN   127     -20.502  -0.297  -7.578
ATOM   2000 HB2  ASN   127     -18.753  -0.064  -7.432
ATOM   2001 CG   ASN   127     -19.611  -1.628  -6.359
ATOM   2002 OD1  ASN   127     -18.578  -1.946  -5.783
ATOM   2003 ND2  ASN   127     -20.768  -2.009  -5.939
ATOM   2004 HD21 ASN   127     -21.621  -1.544  -6.215
ATOM   2005 HD22 ASN   127     -20.751  -2.598  -5.118
ATOM   2006 C    ASN   127     -17.716  -2.073  -8.963
ATOM   2007 O    ASN   127     -16.777  -1.287  -8.650
ATOM   2008 N    PHE   128     -17.591  -3.285  -9.393
ATOM   2009 H    PHE   128     -18.472  -3.655  -9.720
ATOM   2010 CA   PHE   128     -16.333  -3.943  -9.573
ATOM   2011 HA   PHE   128     -16.530  -5.014  -9.625
ATOM   2012 CB   PHE   128     -15.754  -3.613 -10.914
ATOM   2013 HB1  PHE   128     -14.913  -4.278 -11.110
ATOM   2014 HB2  PHE   128     -15.339  -2.609 -10.836
ATOM   2015 CG   PHE   128     -16.642  -3.628 -12.136
ATOM   2016 CD1  PHE   128     -16.624  -4.728 -12.985
ATOM   2017 HD1  PHE   128     -16.040  -5.563 -12.627
ATOM   2018 CE1  PHE   128     -17.417  -4.808 -14.148
ATOM   2019 HE1  PHE   128     -17.279  -5.641 -14.821
ATOM   2020 CZ   PHE   128     -18.197  -3.735 -14.540
ATOM   2021 HZ   PHE   128     -18.671  -3.738 -15.510
ATOM   2022 CE2  PHE   128     -18.208  -2.622 -13.682
ATOM   2023 HE2  PHE   128     -18.747  -1.758 -14.043
ATOM   2024 CD2  PHE   128     -17.455  -2.550 -12.497
ATOM   2025 HD2  PHE   128     -17.425  -1.613 -11.959
ATOM   2026 C    PHE   128     -15.353  -3.900  -8.392
ATOM   2027 O    PHE   128     -14.162  -3.800  -8.600
ATOM   2028 N    THR   129     -15.890  -4.099  -7.156
ATOM   2029 H    THR   129     -16.882  -3.928  -7.068
ATOM   2030 CA   THR   129     -15.100  -4.300  -5.973
ATOM   2031 HA   THR   129     -14.061  -4.247  -6.298
ATOM   2032 CB   THR   129     -15.461  -3.195  -4.956
ATOM   2033 HB   THR   129     -14.753  -3.396  -4.152
ATOM   2034 CG2  THR   129     -15.187  -1.791  -5.470
ATOM   2035 HG21 THR   129     -15.522  -1.037  -4.758
ATOM   2036 HG22 THR   129     -14.117  -1.632  -5.607
ATOM   2037 HG23 THR   129     -15.653  -1.648  -6.445
ATOM   2038 OG1  THR   129     -16.825  -3.261  -4.523
ATOM   2039 HG1  THR   129     -17.313  -2.653  -5.084
ATOM   2040 C    THR   129     -15.422  -5.715  -5.391
ATOM   2041 O    THR   129     -16.252  -6.441  -5.944
ATOM   2042 N    ILE   130     -14.704  -6.110  -4.335
ATOM   2043 H    ILE   130     -13.906  -5.552  -4.068
ATOM   2044 CA   ILE   130     -15.034  -7.249  -3.507
ATOM   2045 HA   ILE   130     -16.037  -7.567  -3.791
ATOM   2046 CB   ILE   130     -14.074  -8.428  -3.579
ATOM   2047 HB   ILE   130     -14.570  -9.224  -3.022
ATOM   2048 CG2  ILE   130     -14.224  -8.972  -5.003
ATOM   2049 HG21 ILE   130     -13.619  -9.876  -4.939
ATOM   2050 HG22 ILE   130     -15.272  -9.168  -5.232
ATOM   2051 HG23 ILE   130     -13.837  -8.204  -5.673
ATOM   2052 CG1  ILE   130     -12.656  -8.170  -2.978
ATOM   2053 HG11 ILE   130     -12.657  -7.750  -1.972
ATOM   2054 HG12 ILE   130     -12.172  -7.450  -3.638
ATOM   2055 CD1  ILE   130     -11.785  -9.438  -2.911
ATOM   2056 HD11 ILE   130     -12.241 -10.244  -2.336
ATOM   2057 HD12 ILE   130     -11.568  -9.867  -3.889
ATOM   2058 HD13 ILE   130     -10.790  -9.168  -2.559
ATOM   2059 C    ILE   130     -15.208  -6.770  -2.044
ATOM   2060 O    ILE   130     -14.450  -5.944  -1.472
ATOM   2061 N    LYS   131     -16.301  -7.161  -1.341
ATOM   2062 H    LYS   131     -16.868  -7.861  -1.799
ATOM   2063 CA   LYS   131     -16.444  -6.838   0.135
ATOM   2064 HA   LYS   131     -16.001  -5.852   0.281
ATOM   2065 CB   LYS   131     -17.898  -6.800   0.517
ATOM   2066 HB1  LYS   131     -17.970  -6.755   1.604
ATOM   2067 HB2  LYS   131     -18.359  -7.676   0.063
ATOM   2068 CG   LYS   131     -18.557  -5.598  -0.100
ATOM   2069 HG1  LYS   131     -18.586  -5.692  -1.186
ATOM   2070 HG2  LYS   131     -17.974  -4.690   0.055
ATOM   2071 CD   LYS   131     -19.936  -5.306   0.452
ATOM   2072 HD1  LYS   131     -19.684  -4.908   1.435
ATOM   2073 HD2  LYS   131     -20.486  -6.227   0.644
ATOM   2074 CE   LYS   131     -20.900  -4.378  -0.277
ATOM   2075 HE1  LYS   131     -21.150  -4.640  -1.305
ATOM   2076 HE2  LYS   131     -20.349  -3.440  -0.329
ATOM   2077 NZ   LYS   131     -22.214  -4.296   0.382
ATOM   2078 HZ1  LYS   131     -22.799  -3.879  -0.328
ATOM   2079 HZ2  LYS   131     -22.584  -5.209   0.605
ATOM   2080 HZ3  LYS   131     -22.204  -3.747   1.229
ATOM   2081 C    LYS   131     -15.598  -7.837   0.999
ATOM   2082 O    LYS   131     -16.102  -8.737   1.723
ATOM   2083 N    GLY   132     -14.292  -7.746   0.908
ATOM   2084 H    GLY   132     -13.938  -6.926   0.436
ATOM   2085 CA   GLY   132     -13.291  -8.660   1.420
ATOM   2086 HA1  GLY   132     -12.365  -8.702   0.846
ATOM   2087 HA2  GLY   132     -13.740  -9.653   1.440
ATOM   2088 C    GLY   132     -12.785  -8.340   2.860
ATOM   2089 O    GLY   132     -13.279  -7.504   3.658
ATOM   2090 N    SER   133     -11.769  -9.187   3.181
ATOM   2091 H    SER   133     -11.421  -9.786   2.447
ATOM   2092 CA   SER   133     -11.138  -9.106   4.516
ATOM   2093 HA   SER   133     -11.442  -8.206   5.051
ATOM   2094 CB   SER   133     -11.606 -10.203   5.426
ATOM   2095 HB1  SER   133     -11.601 -11.125   4.845
ATOM   2096 HB2  SER   133     -12.631 -10.158   5.794
ATOM   2097 OG   SER   133     -10.777 -10.267   6.556
ATOM   2098 HG   SER   133     -10.921 -11.181   6.813
ATOM   2099 C    SER   133      -9.673  -9.338   4.305
ATOM   2100 O    SER   133      -9.134 -10.426   4.081
ATOM   2101 N    PHE   134      -8.919  -8.219   4.388
ATOM   2102 H    PHE   134      -9.366  -7.338   4.602
ATOM   2103 CA   PHE   134      -7.459  -8.102   4.455
ATOM   2104 HA   PHE   134      -7.022  -9.035   4.812
ATOM   2105 CB   PHE   134      -6.745  -7.972   3.073
ATOM   2106 HB1  PHE   134      -5.661  -8.063   3.143
ATOM   2107 HB2  PHE   134      -6.867  -6.921   2.809
ATOM   2108 CG   PHE   134      -7.172  -8.811   1.924
ATOM   2109 CD1  PHE   134      -6.788 -10.152   1.882
ATOM   2110 HD1  PHE   134      -6.191 -10.578   2.674
ATOM   2111 CE1  PHE   134      -7.110 -10.909   0.721
ATOM   2112 HE1  PHE   134      -6.708 -11.908   0.631
ATOM   2113 CZ   PHE   134      -7.708 -10.317  -0.375
ATOM   2114 HZ   PHE   134      -7.972 -10.942  -1.216
ATOM   2115 CE2  PHE   134      -8.166  -8.992  -0.317
ATOM   2116 HE2  PHE   134      -8.731  -8.581  -1.140
ATOM   2117 CD2  PHE   134      -7.986  -8.251   0.880
ATOM   2118 HD2  PHE   134      -8.363  -7.245   0.987
ATOM   2119 C    PHE   134      -7.035  -6.773   5.234
ATOM   2120 O    PHE   134      -7.771  -5.792   5.239
ATOM   2121 N    LEU   135      -5.907  -6.813   5.941
ATOM   2122 H    LEU   135      -5.470  -7.715   6.067
ATOM   2123 CA   LEU   135      -5.340  -5.586   6.519
ATOM   2124 HA   LEU   135      -6.078  -4.839   6.813
ATOM   2125 CB   LEU   135      -4.786  -6.004   7.869
ATOM   2126 HB1  LEU   135      -4.456  -5.066   8.316
ATOM   2127 HB2  LEU   135      -3.899  -6.634   7.813
ATOM   2128 CG   LEU   135      -5.803  -6.752   8.786
ATOM   2129 HG   LEU   135      -6.029  -7.723   8.347
ATOM   2130 CD1  LEU   135      -5.016  -6.879  10.097
ATOM   2131 HD11 LEU   135      -5.652  -7.233  10.908
ATOM   2132 HD12 LEU   135      -4.152  -7.538  10.007
ATOM   2133 HD13 LEU   135      -4.599  -5.915  10.387
ATOM   2134 CD2  LEU   135      -7.062  -5.979   9.117
ATOM   2135 HD21 LEU   135      -7.511  -6.432  10.001
ATOM   2136 HD22 LEU   135      -6.816  -4.943   9.348
ATOM   2137 HD23 LEU   135      -7.781  -6.009   8.298
ATOM   2138 C    LEU   135      -4.276  -4.859   5.677
ATOM   2139 O    LEU   135      -3.917  -5.305   4.647
ATOM   2140 N    ASN   136      -3.662  -3.739   6.242
ATOM   2141 H    ASN   136      -3.834  -3.434   7.189
ATOM   2142 CA   ASN   136      -2.599  -3.048   5.551
ATOM   2143 HA   ASN   136      -3.009  -2.644   4.626
ATOM   2144 CB   ASN   136      -2.127  -1.871   6.418
ATOM   2145 HB1  ASN   136      -1.265  -1.390   5.956
ATOM   2146 HB2  ASN   136      -1.743  -2.310   7.339
ATOM   2147 CG   ASN   136      -3.201  -0.827   6.753
ATOM   2148 OD1  ASN   136      -4.344  -0.966   6.252
ATOM   2149 ND2  ASN   136      -2.824   0.194   7.485
ATOM   2150 HD21 ASN   136      -1.883   0.264   7.846
ATOM   2151 HD22 ASN   136      -3.500   0.927   7.645
ATOM   2152 C    ASN   136      -1.406  -3.886   5.193
ATOM   2153 O    ASN   136      -0.977  -4.780   5.914
ATOM   2154 N    GLY   137      -0.795  -3.567   4.009
ATOM   2155 H    GLY   137      -1.207  -2.877   3.399
ATOM   2156 CA   GLY   137       0.377  -4.387   3.503
ATOM   2157 HA1  GLY   137       0.998  -4.582   4.377
ATOM   2158 HA2  GLY   137       0.886  -3.986   2.627
ATOM   2159 C    GLY   137       0.039  -5.746   2.835
ATOM   2160 O    GLY   137       0.935  -6.460   2.470
ATOM   2161 N    SER   138      -1.259  -6.038   2.641
ATOM   2162 H    SER   138      -2.020  -5.473   2.989
ATOM   2163 CA   SER   138      -1.674  -7.420   2.167
ATOM   2164 HA   SER   138      -1.028  -8.169   2.625
ATOM   2165 CB   SER   138      -3.157  -7.667   2.592
ATOM   2166 HB1  SER   138      -3.310  -7.677   3.671
ATOM   2167 HB2  SER   138      -3.668  -8.540   2.184
ATOM   2168 OG   SER   138      -3.867  -6.528   2.189
ATOM   2169 HG   SER   138      -3.948  -5.957   2.956
ATOM   2170 C    SER   138      -1.656  -7.677   0.657
ATOM   2171 O    SER   138      -2.031  -8.704   0.155
ATOM   2172 N    CYS   139      -1.431  -6.633  -0.176
ATOM   2173 H    CYS   139      -1.050  -5.826   0.297
ATOM   2174 CA   CYS   139      -1.492  -6.674  -1.643
ATOM   2175 HA   CYS   139      -2.499  -6.911  -1.986
ATOM   2176 CB   CYS   139      -1.164  -5.217  -2.069
ATOM   2177 HB1  CYS   139      -1.073  -5.152  -3.153
ATOM   2178 HB2  CYS   139      -0.243  -4.916  -1.569
ATOM   2179 SG   CYS   139      -2.603  -4.244  -1.479
ATOM   2180 HG   CYS   139      -3.531  -5.023  -2.042
ATOM   2181 C    CYS   139      -0.488  -7.688  -2.298
ATOM   2182 O    CYS   139       0.600  -7.936  -1.709
ATOM   2183 N    GLY   140      -0.835  -8.309  -3.419
ATOM   2184 H    GLY   140      -1.672  -7.963  -3.866
ATOM   2185 CA   GLY   140      -0.308  -9.649  -3.862
ATOM   2186 HA1  GLY   140       0.726  -9.744  -3.530
ATOM   2187 HA2  GLY   140      -0.241  -9.723  -4.948
ATOM   2188 C    GLY   140      -1.143 -10.900  -3.399
ATOM   2189 O    GLY   140      -1.142 -11.922  -4.043
ATOM   2190 N    SER   141      -2.093 -10.729  -2.469
ATOM   2191 H    SER   141      -2.091  -9.841  -1.989
ATOM   2192 CA   SER   141      -3.191 -11.656  -2.114
ATOM   2193 HA   SER   141      -2.735 -12.575  -1.745
ATOM   2194 CB   SER   141      -3.956 -11.125  -0.993
ATOM   2195 HB1  SER   141      -4.941 -11.574  -0.862
ATOM   2196 HB2  SER   141      -4.199 -10.083  -1.202
ATOM   2197 OG   SER   141      -3.194 -11.171   0.154
ATOM   2198 HG   SER   141      -2.820 -10.301   0.308
ATOM   2199 C    SER   141      -4.007 -11.957  -3.341
ATOM   2200 O    SER   141      -4.521 -11.004  -3.906
ATOM   2201 N    VAL   142      -3.991 -13.211  -3.815
ATOM   2202 H    VAL   142      -3.577 -13.904  -3.208
ATOM   2203 CA   VAL   142      -4.605 -13.663  -5.069
ATOM   2204 HA   VAL   142      -4.587 -12.874  -5.821
ATOM   2205 CB   VAL   142      -3.841 -14.881  -5.672
ATOM   2206 HB   VAL   142      -4.341 -15.193  -6.589
ATOM   2207 CG1  VAL   142      -2.323 -14.511  -5.925
ATOM   2208 HG11 VAL   142      -1.752 -14.456  -4.999
ATOM   2209 HG12 VAL   142      -1.882 -15.238  -6.606
ATOM   2210 HG13 VAL   142      -2.296 -13.545  -6.430
ATOM   2211 CG2  VAL   142      -3.907 -16.056  -4.678
ATOM   2212 HG21 VAL   142      -4.006 -16.952  -5.291
ATOM   2213 HG22 VAL   142      -2.956 -16.125  -4.151
ATOM   2214 HG23 VAL   142      -4.794 -15.987  -4.049
ATOM   2215 C    VAL   142      -6.089 -14.050  -4.953
ATOM   2216 O    VAL   142      -6.546 -14.311  -3.803
ATOM   2217 N    GLY   143      -6.824 -14.163  -6.077
ATOM   2218 H    GLY   143      -6.442 -13.876  -6.967
ATOM   2219 CA   GLY   143      -8.149 -14.813  -6.143
ATOM   2220 HA1  GLY   143      -8.984 -14.137  -6.328
ATOM   2221 HA2  GLY   143      -8.347 -15.366  -5.225
ATOM   2222 C    GLY   143      -8.148 -15.845  -7.292
ATOM   2223 O    GLY   143      -7.415 -15.738  -8.273
ATOM   2224 N    PHE   144      -8.928 -16.947  -7.127
ATOM   2225 H    PHE   144      -9.539 -16.953  -6.324
ATOM   2226 CA   PHE   144      -8.810 -18.208  -7.860
ATOM   2227 HA   PHE   144      -8.834 -17.915  -8.910
ATOM   2228 CB   PHE   144      -7.561 -18.896  -7.476
ATOM   2229 HB1  PHE   144      -6.701 -18.249  -7.650
ATOM   2230 HB2  PHE   144      -7.391 -19.684  -8.210
ATOM   2231 CG   PHE   144      -7.418 -19.625  -6.132
ATOM   2232 CD1  PHE   144      -7.281 -18.963  -4.872
ATOM   2233 HD1  PHE   144      -7.069 -17.904  -4.897
ATOM   2234 CE1  PHE   144      -7.424 -19.720  -3.715
ATOM   2235 HE1  PHE   144      -7.390 -19.364  -2.696
ATOM   2236 CZ   PHE   144      -7.797 -21.002  -3.721
ATOM   2237 HZ   PHE   144      -7.956 -21.506  -2.779
ATOM   2238 CE2  PHE   144      -7.872 -21.697  -4.924
ATOM   2239 HE2  PHE   144      -7.986 -22.771  -4.934
ATOM   2240 CD2  PHE   144      -7.693 -21.046  -6.127
ATOM   2241 HD2  PHE   144      -7.826 -21.574  -7.060
ATOM   2242 C    PHE   144     -10.068 -19.135  -7.781
ATOM   2243 O    PHE   144     -10.907 -18.866  -6.908
ATOM   2244 N    ASN   145     -10.092 -20.120  -8.592
ATOM   2245 H    ASN   145      -9.360 -20.128  -9.288
ATOM   2246 CA   ASN   145     -10.921 -21.309  -8.508
ATOM   2247 HA   ASN   145     -11.267 -21.423  -7.480
ATOM   2248 CB   ASN   145     -12.212 -21.173  -9.345
ATOM   2249 HB1  ASN   145     -12.724 -22.131  -9.429
ATOM   2250 HB2  ASN   145     -11.858 -20.783 -10.299
ATOM   2251 CG   ASN   145     -13.241 -20.274  -8.570
ATOM   2252 OD1  ASN   145     -13.489 -20.588  -7.401
ATOM   2253 ND2  ASN   145     -13.785 -19.187  -9.152
ATOM   2254 HD21 ASN   145     -13.432 -18.865 -10.041
ATOM   2255 HD22 ASN   145     -14.399 -18.597  -8.609
ATOM   2256 C    ASN   145     -10.066 -22.527  -8.915
ATOM   2257 O    ASN   145      -8.929 -22.383  -9.413
ATOM   2258 N    ILE   146     -10.520 -23.815  -8.781
ATOM   2259 H    ILE   146     -11.433 -23.927  -8.363
ATOM   2260 CA   ILE   146      -9.850 -24.923  -9.444
ATOM   2261 HA   ILE   146      -8.991 -24.528  -9.985
ATOM   2262 CB   ILE   146      -9.467 -25.925  -8.380
ATOM   2263 HB   ILE   146     -10.262 -26.111  -7.657
ATOM   2264 CG2  ILE   146      -9.026 -27.270  -9.017
ATOM   2265 HG21 ILE   146      -8.784 -27.985  -8.231
ATOM   2266 HG22 ILE   146      -9.823 -27.668  -9.645
ATOM   2267 HG23 ILE   146      -8.142 -27.125  -9.638
ATOM   2268 CG1  ILE   146      -8.208 -25.299  -7.594
ATOM   2269 HG11 ILE   146      -8.456 -24.285  -7.279
ATOM   2270 HG12 ILE   146      -7.450 -25.098  -8.351
ATOM   2271 CD1  ILE   146      -7.634 -26.101  -6.475
ATOM   2272 HD11 ILE   146      -7.126 -25.413  -5.798
ATOM   2273 HD12 ILE   146      -8.414 -26.669  -5.967
ATOM   2274 HD13 ILE   146      -6.928 -26.877  -6.772
ATOM   2275 C    ILE   146     -10.804 -25.483 -10.496
ATOM   2276 O    ILE   146     -11.924 -25.860 -10.220
ATOM   2277 N    ASP   147     -10.306 -25.796 -11.692
ATOM   2278 H    ASP   147      -9.453 -25.369 -12.022
ATOM   2279 CA   ASP   147     -11.202 -26.356 -12.715
ATOM   2280 HA   ASP   147     -12.142 -25.809 -12.788
ATOM   2281 CB   ASP   147     -10.641 -26.297 -14.140
ATOM   2282 HB1  ASP   147     -11.399 -26.777 -14.759
ATOM   2283 HB2  ASP   147      -9.786 -26.972 -14.103
ATOM   2284 CG   ASP   147     -10.190 -24.948 -14.734
ATOM   2285 OD1  ASP   147     -10.681 -23.865 -14.326
ATOM   2286 OD2  ASP   147      -9.567 -24.905 -15.802
ATOM   2287 C    ASP   147     -11.588 -27.802 -12.372
ATOM   2288 O    ASP   147     -12.776 -28.103 -12.297
ATOM   2289 N    TYR   148     -10.541 -28.642 -12.151
ATOM   2290 H    TYR   148      -9.650 -28.169 -12.201
ATOM   2291 CA   TYR   148     -10.574 -30.098 -11.809
ATOM   2292 HA   TYR   148     -11.398 -30.373 -11.151
ATOM   2293 CB   TYR   148     -10.608 -31.019 -13.036
ATOM   2294 HB1  TYR   148     -11.012 -31.992 -12.759
ATOM   2295 HB2  TYR   148      -9.572 -31.155 -13.345
ATOM   2296 CG   TYR   148     -11.552 -30.636 -14.197
ATOM   2297 CD1  TYR   148     -11.006 -29.927 -15.340
ATOM   2298 HD1  TYR   148      -9.952 -29.693 -15.372
ATOM   2299 CE1  TYR   148     -11.817 -29.581 -16.402
ATOM   2300 HE1  TYR   148     -11.423 -29.010 -17.229
ATOM   2301 CZ   TYR   148     -13.167 -30.022 -16.388
ATOM   2302 OH   TYR   148     -13.937 -29.719 -17.433
ATOM   2303 HH   TYR   148     -14.865 -29.954 -17.370
ATOM   2304 CE2  TYR   148     -13.717 -30.750 -15.320
ATOM   2305 HE2  TYR   148     -14.678 -31.240 -15.386
ATOM   2306 CD2  TYR   148     -12.936 -31.086 -14.167
ATOM   2307 HD2  TYR   148     -13.277 -31.805 -13.437
ATOM   2308 C    TYR   148      -9.277 -30.339 -11.017
ATOM   2309 O    TYR   148      -9.379 -30.998  -9.935
ATOM   2310 N    ASP   149      -8.144 -29.684 -11.412
ATOM   2311 H    ASP   149      -8.179 -29.197 -12.296
ATOM   2312 CA   ASP   149      -6.840 -29.710 -10.715
ATOM   2313 HA   ASP   149      -6.849 -29.631  -9.628
ATOM   2314 CB   ASP   149      -6.253 -31.069 -11.073
ATOM   2315 HB1  ASP   149      -6.738 -31.867 -10.511
ATOM   2316 HB2  ASP   149      -5.205 -30.940 -10.800
ATOM   2317 CG   ASP   149      -6.307 -31.496 -12.579
ATOM   2318 OD1  ASP   149      -6.758 -32.646 -12.719
ATOM   2319 OD2  ASP   149      -5.820 -30.806 -13.527
ATOM   2320 C    ASP   149      -5.887 -28.501 -11.017
ATOM   2321 O    ASP   149      -4.952 -28.233 -10.256
ATOM   2322 N    CYS   150      -6.194 -27.763 -12.076
ATOM   2323 H    CYS   150      -7.004 -28.094 -12.579
ATOM   2324 CA   CYS   150      -5.554 -26.615 -12.609
ATOM   2325 HA   CYS   150      -4.467 -26.641 -12.527
ATOM   2326 CB   CYS   150      -5.984 -26.493 -14.141
ATOM   2327 HB1  CYS   150      -7.057 -26.304 -14.142
ATOM   2328 HB2  CYS   150      -5.651 -27.441 -14.564
ATOM   2329 SG   CYS   150      -5.055 -25.145 -14.923
ATOM   2330 HG   CYS   150      -5.424 -25.315 -16.196
ATOM   2331 C    CYS   150      -6.068 -25.455 -11.777
ATOM   2332 O    CYS   150      -7.268 -25.276 -11.641
ATOM   2333 N    VAL   151      -5.164 -24.747 -11.152
ATOM   2334 H    VAL   151      -4.192 -24.950 -11.334
ATOM   2335 CA   VAL   151      -5.461 -23.462 -10.463
ATOM   2336 HA   VAL   151      -6.375 -23.575  -9.879
ATOM   2337 CB   VAL   151      -4.367 -23.150  -9.399
ATOM   2338 HB   VAL   151      -3.443 -22.937  -9.937
ATOM   2339 CG1  VAL   151      -4.846 -21.862  -8.772
ATOM   2340 HG11 VAL   151      -4.182 -21.477  -7.998
ATOM   2341 HG12 VAL   151      -4.888 -21.059  -9.507
ATOM   2342 HG13 VAL   151      -5.860 -22.000  -8.397
ATOM   2343 CG2  VAL   151      -4.188 -24.172  -8.285
ATOM   2344 HG21 VAL   151      -3.973 -25.150  -8.714
ATOM   2345 HG22 VAL   151      -3.442 -23.720  -7.631
ATOM   2346 HG23 VAL   151      -5.126 -24.226  -7.732
ATOM   2347 C    VAL   151      -5.776 -22.374 -11.529
ATOM   2348 O    VAL   151      -4.818 -21.701 -12.045
ATOM   2349 N    SER   152      -7.053 -22.096 -11.825
ATOM   2350 H    SER   152      -7.753 -22.742 -11.490
ATOM   2351 CA   SER   152      -7.491 -20.891 -12.524
ATOM   2352 HA   SER   152      -6.803 -20.653 -13.335
ATOM   2353 CB   SER   152      -8.932 -21.013 -13.083
ATOM   2354 HB1  SER   152      -9.311 -19.991 -13.070
ATOM   2355 HB2  SER   152      -9.561 -21.531 -12.359
ATOM   2356 OG   SER   152      -8.941 -21.666 -14.360
ATOM   2357 HG   SER   152      -9.488 -22.409 -14.094
ATOM   2358 C    SER   152      -7.424 -19.671 -11.561
ATOM   2359 O    SER   152      -8.344 -19.417 -10.785
ATOM   2360 N    PHE   153      -6.379 -18.880 -11.677
ATOM   2361 H    PHE   153      -5.630 -19.113 -12.312
ATOM   2362 CA   PHE   153      -6.415 -17.511 -11.122
ATOM   2363 HA   PHE   153      -6.854 -17.515 -10.125
ATOM   2364 CB   PHE   153      -4.989 -17.026 -11.060
ATOM   2365 HB1  PHE   153      -4.969 -15.966 -10.808
ATOM   2366 HB2  PHE   153      -4.463 -17.113 -12.011
ATOM   2367 CG   PHE   153      -4.063 -17.766 -10.103
ATOM   2368 CD1  PHE   153      -3.796 -17.218  -8.798
ATOM   2369 HD1  PHE   153      -4.355 -16.339  -8.511
ATOM   2370 CE1  PHE   153      -2.875 -17.876  -7.947
ATOM   2371 HE1  PHE   153      -2.888 -17.738  -6.876
ATOM   2372 CZ   PHE   153      -2.196 -19.036  -8.394
ATOM   2373 HZ   PHE   153      -1.509 -19.578  -7.761
ATOM   2374 CE2  PHE   153      -2.367 -19.505  -9.731
ATOM   2375 HE2  PHE   153      -1.884 -20.425 -10.026
ATOM   2376 CD2  PHE   153      -3.294 -18.845 -10.602
ATOM   2377 HD2  PHE   153      -3.470 -19.187 -11.612
ATOM   2378 C    PHE   153      -7.229 -16.448 -11.895
ATOM   2379 O    PHE   153      -7.125 -16.339 -13.104
ATOM   2380 N    CYS   154      -7.881 -15.587 -11.113
ATOM   2381 H    CYS   154      -7.757 -15.715 -10.118
ATOM   2382 CA   CYS   154      -8.696 -14.509 -11.635
ATOM   2383 HA   CYS   154      -8.502 -14.345 -12.695
ATOM   2384 CB   CYS   154     -10.172 -15.007 -11.430
ATOM   2385 HB1  CYS   154     -10.394 -15.925 -11.975
ATOM   2386 HB2  CYS   154     -10.814 -14.239 -11.861
ATOM   2387 SG   CYS   154     -10.625 -15.252  -9.643
ATOM   2388 HG   CYS   154     -11.634 -16.034 -10.037
ATOM   2389 C    CYS   154      -8.443 -13.112 -11.010
ATOM   2390 O    CYS   154      -9.086 -12.174 -11.396
ATOM   2391 N    TYR   155      -7.653 -13.000  -9.942
ATOM   2392 H    TYR   155      -7.098 -13.748  -9.553
ATOM   2393 CA   TYR   155      -7.546 -11.729  -9.227
ATOM   2394 HA   TYR   155      -7.526 -10.876  -9.905
ATOM   2395 CB   TYR   155      -8.811 -11.582  -8.305
ATOM   2396 HB1  TYR   155      -8.949 -12.526  -7.777
ATOM   2397 HB2  TYR   155      -9.799 -11.667  -8.759
ATOM   2398 CG   TYR   155      -8.740 -10.490  -7.339
ATOM   2399 CD1  TYR   155      -9.229  -9.190  -7.647
ATOM   2400 HD1  TYR   155      -9.635  -8.966  -8.623
ATOM   2401 CE1  TYR   155      -9.345  -8.158  -6.705
ATOM   2402 HE1  TYR   155      -9.907  -7.252  -6.880
ATOM   2403 CZ   TYR   155      -8.773  -8.319  -5.389
ATOM   2404 OH   TYR   155      -8.916  -7.420  -4.414
ATOM   2405 HH   TYR   155      -8.275  -7.584  -3.719
ATOM   2406 CE2  TYR   155      -8.181  -9.572  -5.136
ATOM   2407 HE2  TYR   155      -7.756  -9.688  -4.150
ATOM   2408 CD2  TYR   155      -8.186 -10.643  -6.086
ATOM   2409 HD2  TYR   155      -7.714 -11.588  -5.861
ATOM   2410 C    TYR   155      -6.147 -11.631  -8.527
ATOM   2411 O    TYR   155      -5.702 -12.628  -7.991
ATOM   2412 N    MET   156      -5.517 -10.447  -8.536
ATOM   2413 H    MET   156      -6.038  -9.751  -9.051
ATOM   2414 CA   MET   156      -4.392 -10.009  -7.730
ATOM   2415 HA   MET   156      -4.180 -10.660  -6.883
ATOM   2416 CB   MET   156      -3.157  -9.918  -8.516
ATOM   2417 HB1  MET   156      -3.129  -9.118  -9.255
ATOM   2418 HB2  MET   156      -3.050 -10.866  -9.043
ATOM   2419 CG   MET   156      -1.874  -9.676  -7.663
ATOM   2420 HG1  MET   156      -1.876 -10.406  -6.854
ATOM   2421 HG2  MET   156      -1.869  -8.663  -7.260
ATOM   2422 SD   MET   156      -0.354  -9.916  -8.618
ATOM   2423 CE   MET   156      -0.109 -11.732  -8.660
ATOM   2424 HE1  MET   156      -0.646 -12.074  -7.775
ATOM   2425 HE2  MET   156      -0.505 -12.124  -9.597
ATOM   2426 HE3  MET   156       0.933 -12.052  -8.655
ATOM   2427 C    MET   156      -4.655  -8.639  -7.011
ATOM   2428 O    MET   156      -4.791  -7.631  -7.673
ATOM   2429 N    HSE   157      -4.739  -8.688  -5.675
ATOM   2430 H    HSE   157      -4.788  -9.608  -5.262
ATOM   2431 CA   HSE   157      -4.984  -7.538  -4.767
ATOM   2432 HA   HSE   157      -5.996  -7.187  -4.971
ATOM   2433 CB   HSE   157      -5.074  -8.121  -3.386
ATOM   2434 HB1  HSE   157      -4.086  -8.557  -3.232
ATOM   2435 HB2  HSE   157      -5.725  -8.993  -3.319
ATOM   2436 CG   HSE   157      -5.362  -7.054  -2.322
ATOM   2437 ND1  HSE   157      -6.333  -6.030  -2.470
ATOM   2438 CE1  HSE   157      -6.383  -5.422  -1.268
ATOM   2439 HE1  HSE   157      -7.046  -4.603  -1.034
ATOM   2440 NE2  HSE   157      -5.417  -5.952  -0.423
ATOM   2441 HE2  HSE   157      -5.274  -5.690   0.542
ATOM   2442 CD2  HSE   157      -4.808  -7.035  -1.068
ATOM   2443 HD2  HSE   157      -4.159  -7.753  -0.589
ATOM   2444 C    HSE   157      -3.926  -6.454  -4.940
ATOM   2445 O    HSE   157      -2.762  -6.764  -5.126
ATOM   2446 N    HSD   158      -4.385  -5.211  -4.836
ATOM   2447 H    HSD   158      -5.374  -5.205  -4.631
ATOM   2448 CA   HSD   158      -3.697  -3.950  -4.936
ATOM   2449 HA   HSD   158      -2.609  -4.028  -4.931
ATOM   2450 CB   HSD   158      -4.124  -3.261  -6.246
ATOM   2451 HB1  HSD   158      -4.056  -2.174  -6.208
ATOM   2452 HB2  HSD   158      -5.181  -3.501  -6.359
ATOM   2453 CG   HSD   158      -3.351  -3.667  -7.523
ATOM   2454 ND1  HSD   158      -3.279  -4.952  -8.130
ATOM   2455 HD1  HSD   158      -3.832  -5.746  -7.844
ATOM   2456 CE1  HSD   158      -2.297  -4.978  -9.030
ATOM   2457 HE1  HSD   158      -1.977  -5.892  -9.510
ATOM   2458 NE2  HSD   158      -1.702  -3.762  -9.036
ATOM   2459 CD2  HSD   158      -2.418  -2.886  -8.166
ATOM   2460 HD2  HSD   158      -2.146  -1.894  -7.838
ATOM   2461 C    HSD   158      -4.148  -2.910  -3.894
ATOM   2462 O    HSD   158      -3.297  -2.127  -3.472
ATOM   2463 N    MET   159      -5.460  -2.806  -3.518
ATOM   2464 H    MET   159      -6.190  -3.413  -3.862
ATOM   2465 CA   MET   159      -5.927  -1.666  -2.750
ATOM   2466 HA   MET   159      -5.209  -1.441  -1.962
ATOM   2467 CB   MET   159      -6.049  -0.408  -3.599
ATOM   2468 HB1  MET   159      -5.141  -0.161  -4.149
ATOM   2469 HB2  MET   159      -6.304   0.407  -2.921
ATOM   2470 CG   MET   159      -7.188  -0.435  -4.645
ATOM   2471 HG1  MET   159      -8.139  -0.420  -4.113
ATOM   2472 HG2  MET   159      -7.068  -1.378  -5.180
ATOM   2473 SD   MET   159      -7.074   0.891  -5.847
ATOM   2474 CE   MET   159      -7.734   2.210  -4.848
ATOM   2475 HE1  MET   159      -8.801   2.020  -4.731
ATOM   2476 HE2  MET   159      -7.229   2.097  -3.890
ATOM   2477 HE3  MET   159      -7.671   3.184  -5.333
ATOM   2478 C    MET   159      -7.182  -1.891  -1.880
ATOM   2479 O    MET   159      -8.003  -2.701  -2.256
ATOM   2480 N    GLU   160      -7.434  -1.066  -0.892
ATOM   2481 H    GLU   160      -6.737  -0.367  -0.678
ATOM   2482 CA   GLU   160      -8.701  -0.845  -0.229
ATOM   2483 HA   GLU   160      -9.386  -1.525  -0.736
ATOM   2484 CB   GLU   160      -8.508  -1.048   1.317
ATOM   2485 HB1  GLU   160      -7.951  -0.237   1.787
ATOM   2486 HB2  GLU   160      -7.966  -1.991   1.387
ATOM   2487 CG   GLU   160      -9.889  -1.148   1.940
ATOM   2488 HG1  GLU   160     -10.400  -1.986   1.466
ATOM   2489 HG2  GLU   160     -10.465  -0.226   1.859
ATOM   2490 CD   GLU   160      -9.611  -1.476   3.409
ATOM   2491 OE1  GLU   160      -9.711  -0.495   4.150
ATOM   2492 OE2  GLU   160      -9.279  -2.609   3.728
ATOM   2493 C    GLU   160      -9.134   0.611  -0.473
ATOM   2494 O    GLU   160      -8.514   1.660  -0.189
ATOM   2495 N    LEU   161     -10.363   0.714  -1.030
ATOM   2496 H    LEU   161     -10.883  -0.137  -1.188
ATOM   2497 CA   LEU   161     -11.137   1.925  -1.243
ATOM   2498 HA   LEU   161     -10.469   2.688  -1.640
ATOM   2499 CB   LEU   161     -12.190   1.602  -2.322
ATOM   2500 HB1  LEU   161     -12.907   2.420  -2.254
ATOM   2501 HB2  LEU   161     -12.646   0.643  -2.073
ATOM   2502 CG   LEU   161     -11.494   1.665  -3.724
ATOM   2503 HG   LEU   161     -10.455   1.335  -3.714
ATOM   2504 CD1  LEU   161     -12.206   0.620  -4.618
ATOM   2505 HD11 LEU   161     -11.884   0.582  -5.659
ATOM   2506 HD12 LEU   161     -12.130  -0.346  -4.120
ATOM   2507 HD13 LEU   161     -13.255   0.909  -4.671
ATOM   2508 CD2  LEU   161     -11.461   3.133  -4.309
ATOM   2509 HD21 LEU   161     -11.308   2.992  -5.379
ATOM   2510 HD22 LEU   161     -12.345   3.697  -4.011
ATOM   2511 HD23 LEU   161     -10.615   3.672  -3.884
ATOM   2512 C    LEU   161     -11.692   2.489   0.085
ATOM   2513 O    LEU   161     -11.744   1.778   1.075
ATOM   2514 N    PRO   162     -12.119   3.760   0.180
ATOM   2515 CD   PRO   162     -12.198   4.716  -0.978
ATOM   2516 HD1  PRO   162     -12.729   4.299  -1.834
ATOM   2517 HD2  PRO   162     -11.178   4.867  -1.331
ATOM   2518 CG   PRO   162     -12.928   5.872  -0.363
ATOM   2519 HG1  PRO   162     -13.967   5.561  -0.251
ATOM   2520 HG2  PRO   162     -12.867   6.813  -0.910
ATOM   2521 CB   PRO   162     -12.278   5.968   1.016
ATOM   2522 HB1  PRO   162     -12.878   6.592   1.678
ATOM   2523 HB2  PRO   162     -11.318   6.477   0.928
ATOM   2524 CA   PRO   162     -12.189   4.464   1.447
ATOM   2525 HA   PRO   162     -11.269   4.337   2.018
ATOM   2526 C    PRO   162     -13.275   3.953   2.351
ATOM   2527 O    PRO   162     -13.257   4.152   3.544
ATOM   2528 N    THR   163     -14.240   3.185   1.744
ATOM   2529 H    THR   163     -14.011   2.953   0.788
ATOM   2530 CA   THR   163     -15.418   2.471   2.391
ATOM   2531 HA   THR   163     -15.751   3.095   3.220
ATOM   2532 CB   THR   163     -16.580   2.393   1.389
ATOM   2533 HB   THR   163     -17.405   2.007   1.988
ATOM   2534 CG2  THR   163     -17.014   3.808   0.845
ATOM   2535 HG21 THR   163     -17.828   3.650   0.137
ATOM   2536 HG22 THR   163     -17.309   4.395   1.715
ATOM   2537 HG23 THR   163     -16.168   4.325   0.394
ATOM   2538 OG1  THR   163     -16.237   1.600   0.239
ATOM   2539 HG1  THR   163     -16.895   0.915   0.094
ATOM   2540 C    THR   163     -15.097   1.093   2.933
ATOM   2541 O    THR   163     -16.085   0.372   3.188
ATOM   2542 N    GLY   164     -13.844   0.694   2.960
ATOM   2543 H    GLY   164     -13.143   1.347   2.641
ATOM   2544 CA   GLY   164     -13.458  -0.699   3.383
ATOM   2545 HA1  GLY   164     -13.838  -0.991   4.362
ATOM   2546 HA2  GLY   164     -12.370  -0.662   3.427
ATOM   2547 C    GLY   164     -13.823  -1.879   2.435
ATOM   2548 O    GLY   164     -14.464  -2.894   2.843
ATOM   2549 N    VAL   165     -13.403  -1.795   1.148
ATOM   2550 H    VAL   165     -12.903  -0.977   0.831
ATOM   2551 CA   VAL   165     -13.696  -2.832   0.086
ATOM   2552 HA   VAL   165     -13.792  -3.796   0.587
ATOM   2553 CB   VAL   165     -14.954  -2.426  -0.603
ATOM   2554 HB   VAL   165     -15.207  -3.132  -1.394
ATOM   2555 CG1  VAL   165     -16.191  -2.542   0.227
ATOM   2556 HG11 VAL   165     -17.108  -2.544  -0.363
ATOM   2557 HG12 VAL   165     -16.067  -3.371   0.924
ATOM   2558 HG13 VAL   165     -16.184  -1.623   0.814
ATOM   2559 CG2  VAL   165     -14.943  -1.009  -1.270
ATOM   2560 HG21 VAL   165     -15.947  -0.752  -1.608
ATOM   2561 HG22 VAL   165     -14.669  -0.229  -0.559
ATOM   2562 HG23 VAL   165     -14.316  -1.016  -2.162
ATOM   2563 C    VAL   165     -12.516  -2.810  -0.871
ATOM   2564 O    VAL   165     -11.766  -1.818  -1.031
ATOM   2565 N    HSE   166     -12.280  -3.991  -1.426
ATOM   2566 H    HSE   166     -12.911  -4.760  -1.252
ATOM   2567 CA   HSE   166     -11.030  -4.235  -2.080
ATOM   2568 HA   HSE   166     -10.334  -3.406  -1.948
ATOM   2569 CB   HSE   166     -10.261  -5.503  -1.527
ATOM   2570 HB1  HSE   166      -9.263  -5.590  -1.955
ATOM   2571 HB2  HSE   166     -10.804  -6.442  -1.639
ATOM   2572 CG   HSE   166     -10.170  -5.485  -0.078
ATOM   2573 ND1  HSE   166     -10.851  -6.374   0.823
ATOM   2574 CE1  HSE   166     -10.504  -5.926   2.017
ATOM   2575 HE1  HSE   166     -10.831  -6.368   2.947
ATOM   2576 NE2  HSE   166      -9.902  -4.714   1.966
ATOM   2577 HE2  HSE   166      -9.618  -4.095   2.712
ATOM   2578 CD2  HSE   166      -9.634  -4.446   0.662
ATOM   2579 HD2  HSE   166      -9.202  -3.547   0.248
ATOM   2580 C    HSE   166     -11.134  -4.303  -3.572
ATOM   2581 O    HSE   166     -12.174  -4.655  -4.114
ATOM   2582 N    ALA   167     -10.025  -3.936  -4.155
ATOM   2583 H    ALA   167      -9.205  -3.677  -3.625
ATOM   2584 CA   ALA   167      -9.897  -3.732  -5.594
ATOM   2585 HA   ALA   167     -10.494  -4.403  -6.211
ATOM   2586 CB   ALA   167     -10.180  -2.226  -6.043
ATOM   2587 HB1  ALA   167     -10.102  -2.226  -7.130
ATOM   2588 HB2  ALA   167     -11.143  -1.766  -5.820
ATOM   2589 HB3  ALA   167      -9.373  -1.613  -5.642
ATOM   2590 C    ALA   167      -8.483  -4.202  -6.063
ATOM   2591 O    ALA   167      -7.548  -4.351  -5.285
ATOM   2592 N    GLY   168      -8.341  -4.439  -7.361
ATOM   2593 H    GLY   168      -9.077  -4.210  -8.014
ATOM   2594 CA   GLY   168      -7.042  -4.838  -7.975
ATOM   2595 HA1  GLY   168      -6.536  -5.534  -7.307
ATOM   2596 HA2  GLY   168      -6.385  -3.979  -8.111
ATOM   2597 C    GLY   168      -7.263  -5.408  -9.410
ATOM   2598 O    GLY   168      -8.198  -4.973 -10.065
ATOM   2599 N    THR   169      -6.354  -6.205  -9.962
ATOM   2600 H    THR   169      -5.618  -6.651  -9.432
ATOM   2601 CA   THR   169      -6.288  -6.576 -11.396
ATOM   2602 HA   THR   169      -6.896  -5.901 -11.998
ATOM   2603 CB   THR   169      -4.823  -6.387 -11.979
ATOM   2604 HB   THR   169      -4.775  -6.645 -13.037
ATOM   2605 CG2  THR   169      -4.226  -4.971 -11.957
ATOM   2606 HG21 THR   169      -3.159  -4.992 -12.181
ATOM   2607 HG22 THR   169      -4.851  -4.370 -12.617
ATOM   2608 HG23 THR   169      -4.368  -4.595 -10.944
ATOM   2609 OG1  THR   169      -3.908  -7.158 -11.201
ATOM   2610 HG1  THR   169      -4.048  -8.029 -11.579
ATOM   2611 C    THR   169      -6.698  -8.072 -11.529
ATOM   2612 O    THR   169      -6.634  -8.827 -10.570
ATOM   2613 N    ASP   170      -6.954  -8.497 -12.749
ATOM   2614 H    ASP   170      -6.935  -7.801 -13.481
ATOM   2615 CA   ASP   170      -6.837  -9.902 -13.162
ATOM   2616 HA   ASP   170      -7.256 -10.552 -12.393
ATOM   2617 CB   ASP   170      -7.576 -10.231 -14.491
ATOM   2618 HB1  ASP   170      -8.606 -10.450 -14.210
ATOM   2619 HB2  ASP   170      -7.177 -11.171 -14.870
ATOM   2620 CG   ASP   170      -7.434  -9.265 -15.673
ATOM   2621 OD1  ASP   170      -6.303  -8.818 -15.916
ATOM   2622 OD2  ASP   170      -8.345  -9.160 -16.521
ATOM   2623 C    ASP   170      -5.353 -10.254 -13.177
ATOM   2624 O    ASP   170      -4.512  -9.410 -12.938
ATOM   2625 N    LEU   171      -5.062 -11.510 -13.390
ATOM   2626 H    LEU   171      -5.840 -12.127 -13.576
ATOM   2627 CA   LEU   171      -3.691 -11.970 -13.393
ATOM   2628 HA   LEU   171      -3.137 -11.459 -12.605
ATOM   2629 CB   LEU   171      -3.685 -13.514 -13.124
ATOM   2630 HB1  LEU   171      -2.950 -13.868 -13.847
ATOM   2631 HB2  LEU   171      -4.685 -13.917 -13.286
ATOM   2632 CG   LEU   171      -3.138 -13.783 -11.736
ATOM   2633 HG   LEU   171      -3.207 -14.869 -11.666
ATOM   2634 CD1  LEU   171      -1.712 -13.248 -11.595
ATOM   2635 HD11 LEU   171      -1.323 -13.774 -10.723
ATOM   2636 HD12 LEU   171      -1.190 -13.284 -12.551
ATOM   2637 HD13 LEU   171      -1.734 -12.182 -11.368
ATOM   2638 CD2  LEU   171      -4.066 -13.305 -10.610
ATOM   2639 HD21 LEU   171      -3.708 -13.678  -9.651
ATOM   2640 HD22 LEU   171      -3.917 -12.227 -10.550
ATOM   2641 HD23 LEU   171      -5.036 -13.800 -10.652
ATOM   2642 C    LEU   171      -3.032 -11.633 -14.745
ATOM   2643 O    LEU   171      -1.845 -11.822 -14.931
ATOM   2644 N    GLU   172      -3.733 -11.032 -15.664
ATOM   2645 H    GLU   172      -4.676 -10.826 -15.367
ATOM   2646 CA   GLU   172      -3.319 -10.459 -16.963
ATOM   2647 HA   GLU   172      -2.371 -10.927 -17.229
ATOM   2648 CB   GLU   172      -4.253 -10.768 -18.209
ATOM   2649 HB1  GLU   172      -3.946 -10.177 -19.071
ATOM   2650 HB2  GLU   172      -5.237 -10.397 -17.923
ATOM   2651 CG   GLU   172      -4.377 -12.275 -18.593
ATOM   2652 HG1  GLU   172      -5.260 -12.416 -19.216
ATOM   2653 HG2  GLU   172      -4.483 -12.904 -17.710
ATOM   2654 CD   GLU   172      -3.271 -12.766 -19.483
ATOM   2655 OE1  GLU   172      -2.142 -13.051 -19.008
ATOM   2656 OE2  GLU   172      -3.445 -12.660 -20.702
ATOM   2657 C    GLU   172      -2.992  -9.003 -16.830
ATOM   2658 O    GLU   172      -2.389  -8.432 -17.736
ATOM   2659 N    GLY   173      -3.213  -8.463 -15.632
ATOM   2660 H    GLY   173      -3.667  -9.044 -14.942
ATOM   2661 CA   GLY   173      -2.842  -7.112 -15.259
ATOM   2662 HA1  GLY   173      -1.910  -6.899 -15.782
ATOM   2663 HA2  GLY   173      -2.784  -7.106 -14.171
ATOM   2664 C    GLY   173      -3.878  -5.989 -15.591
ATOM   2665 O    GLY   173      -3.604  -4.787 -15.414
ATOM   2666 N    ASN   174      -5.063  -6.330 -16.000
ATOM   2667 H    ASN   174      -5.264  -7.318 -16.051
ATOM   2668 CA   ASN   174      -6.189  -5.454 -16.306
ATOM   2669 HA   ASN   174      -5.740  -4.513 -16.623
ATOM   2670 CB   ASN   174      -7.126  -5.963 -17.440
ATOM   2671 HB1  ASN   174      -7.881  -5.214 -17.678
ATOM   2672 HB2  ASN   174      -7.701  -6.859 -17.207
ATOM   2673 CG   ASN   174      -6.240  -6.223 -18.575
ATOM   2674 OD1  ASN   174      -5.712  -5.279 -19.154
ATOM   2675 ND2  ASN   174      -6.000  -7.457 -18.942
ATOM   2676 HD21 ASN   174      -6.417  -8.130 -18.316
ATOM   2677 HD22 ASN   174      -5.314  -7.667 -19.652
ATOM   2678 C    ASN   174      -7.036  -5.155 -15.075
ATOM   2679 O    ASN   174      -7.356  -6.113 -14.346
ATOM   2680 N    PHE   175      -7.368  -3.860 -14.845
ATOM   2681 H    PHE   175      -6.858  -3.264 -15.481
ATOM   2682 CA   PHE   175      -7.838  -3.451 -13.524
ATOM   2683 HA   PHE   175      -7.389  -3.980 -12.684
ATOM   2684 CB   PHE   175      -7.478  -1.953 -13.172
ATOM   2685 HB1  PHE   175      -8.222  -1.241 -13.527
ATOM   2686 HB2  PHE   175      -6.539  -1.710 -13.669
ATOM   2687 CG   PHE   175      -7.189  -1.703 -11.681
ATOM   2688 CD1  PHE   175      -8.283  -1.498 -10.816
ATOM   2689 HD1  PHE   175      -9.284  -1.501 -11.222
ATOM   2690 CE1  PHE   175      -8.032  -1.364  -9.502
ATOM   2691 HE1  PHE   175      -8.828  -1.312  -8.773
ATOM   2692 CZ   PHE   175      -6.773  -1.225  -8.958
ATOM   2693 HZ   PHE   175      -6.658  -1.027  -7.902
ATOM   2694 CE2  PHE   175      -5.639  -1.264  -9.833
ATOM   2695 HE2  PHE   175      -4.645  -1.298  -9.412
ATOM   2696 CD2  PHE   175      -5.846  -1.545 -11.208
ATOM   2697 HD2  PHE   175      -5.083  -1.610 -11.968
ATOM   2698 C    PHE   175      -9.319  -3.678 -13.451
ATOM   2699 O    PHE   175      -9.940  -3.942 -14.461
ATOM   2700 N    TYR   176      -9.939  -3.737 -12.290
ATOM   2701 H    TYR   176      -9.394  -3.744 -11.440
ATOM   2702 CA   TYR   176     -11.384  -4.058 -12.102
ATOM   2703 HA   TYR   176     -11.907  -4.413 -12.990
ATOM   2704 CB   TYR   176     -11.661  -5.186 -11.044
ATOM   2705 HB1  TYR   176     -12.714  -5.101 -10.773
ATOM   2706 HB2  TYR   176     -11.052  -4.976 -10.165
ATOM   2707 CG   TYR   176     -11.478  -6.624 -11.551
ATOM   2708 CD1  TYR   176     -12.383  -7.289 -12.401
ATOM   2709 HD1  TYR   176     -13.293  -6.756 -12.630
ATOM   2710 CE1  TYR   176     -12.198  -8.644 -12.825
ATOM   2711 HE1  TYR   176     -12.935  -9.183 -13.402
ATOM   2712 CZ   TYR   176     -11.129  -9.366 -12.357
ATOM   2713 OH   TYR   176     -10.971 -10.684 -12.673
ATOM   2714 HH   TYR   176     -10.194 -10.994 -12.201
ATOM   2715 CE2  TYR   176     -10.263  -8.769 -11.456
ATOM   2716 HE2  TYR   176      -9.469  -9.366 -11.033
ATOM   2717 CD2  TYR   176     -10.449  -7.452 -10.982
ATOM   2718 HD2  TYR   176      -9.728  -7.021 -10.303
ATOM   2719 C    TYR   176     -12.118  -2.738 -11.781
ATOM   2720 O    TYR   176     -11.780  -2.045 -10.876
ATOM   2721 N    GLY   177     -13.095  -2.352 -12.601
ATOM   2722 H    GLY   177     -13.068  -2.890 -13.456
ATOM   2723 CA   GLY   177     -13.813  -1.078 -12.548
ATOM   2724 HA1  GLY   177     -14.064  -0.917 -11.499
ATOM   2725 HA2  GLY   177     -14.719  -1.138 -13.152
ATOM   2726 C    GLY   177     -13.036   0.242 -12.952
ATOM   2727 O    GLY   177     -12.083   0.145 -13.724
ATOM   2728 N    PRO   178     -13.532   1.447 -12.523
ATOM   2729 CD   PRO   178     -14.716   1.572 -11.725
ATOM   2730 HD1  PRO   178     -14.491   1.291 -10.697
ATOM   2731 HD2  PRO   178     -15.575   0.995 -12.068
ATOM   2732 CG   PRO   178     -15.075   3.103 -11.749
ATOM   2733 HG1  PRO   178     -14.835   3.588 -10.803
ATOM   2734 HG2  PRO   178     -16.100   3.298 -12.066
ATOM   2735 CB   PRO   178     -14.082   3.770 -12.720
ATOM   2736 HB1  PRO   178     -13.759   4.755 -12.384
ATOM   2737 HB2  PRO   178     -14.534   3.910 -13.702
ATOM   2738 CA   PRO   178     -12.945   2.764 -12.911
ATOM   2739 HA   PRO   178     -12.602   2.768 -13.945
ATOM   2740 C    PRO   178     -11.729   3.135 -11.989
ATOM   2741 O    PRO   178     -11.134   4.244 -12.127
ATOM   2742 N    PHE   179     -11.413   2.293 -11.036
ATOM   2743 H    PHE   179     -11.897   1.415 -10.919
ATOM   2744 CA   PHE   179     -10.311   2.463 -10.111
ATOM   2745 HA   PHE   179     -10.480   3.472  -9.735
ATOM   2746 CB   PHE   179     -10.480   1.518  -8.939
ATOM   2747 HB1  PHE   179      -9.872   1.918  -8.127
ATOM   2748 HB2  PHE   179     -10.131   0.509  -9.156
ATOM   2749 CG   PHE   179     -11.853   1.346  -8.417
ATOM   2750 CD1  PHE   179     -12.610   2.489  -8.049
ATOM   2751 HD1  PHE   179     -12.163   3.467  -8.153
ATOM   2752 CE1  PHE   179     -13.951   2.306  -7.690
ATOM   2753 HE1  PHE   179     -14.468   3.207  -7.390
ATOM   2754 CZ   PHE   179     -14.574   1.064  -7.898
ATOM   2755 HZ   PHE   179     -15.631   0.929  -7.722
ATOM   2756 CE2  PHE   179     -13.824  -0.021  -8.257
ATOM   2757 HE2  PHE   179     -14.292  -0.971  -8.468
ATOM   2758 CD2  PHE   179     -12.461   0.054  -8.419
ATOM   2759 HD2  PHE   179     -11.894  -0.807  -8.742
ATOM   2760 C    PHE   179      -8.939   2.412 -10.782
ATOM   2761 O    PHE   179      -8.763   1.619 -11.693
ATOM   2762 N    VAL   180      -7.922   3.193 -10.321
ATOM   2763 H    VAL   180      -8.238   3.796  -9.575
ATOM   2764 CA   VAL   180      -6.554   3.211 -10.793
ATOM   2765 HA   VAL   180      -6.265   2.350 -11.395
ATOM   2766 CB   VAL   180      -6.322   4.514 -11.666
ATOM   2767 HB   VAL   180      -5.257   4.728 -11.755
ATOM   2768 CG1  VAL   180      -6.844   4.271 -13.082
ATOM   2769 HG11 VAL   180      -6.670   5.144 -13.711
ATOM   2770 HG12 VAL   180      -6.246   3.424 -13.417
ATOM   2771 HG13 VAL   180      -7.876   3.937 -12.972
ATOM   2772 CG2  VAL   180      -6.957   5.799 -11.136
ATOM   2773 HG21 VAL   180      -6.766   6.668 -11.766
ATOM   2774 HG22 VAL   180      -8.044   5.722 -11.120
ATOM   2775 HG23 VAL   180      -6.507   6.031 -10.171
ATOM   2776 C    VAL   180      -5.653   3.371  -9.557
ATOM   2777 O    VAL   180      -6.097   3.918  -8.563
ATOM   2778 N    ASP   181      -4.430   2.799  -9.645
ATOM   2779 H    ASP   181      -4.189   2.385 -10.534
ATOM   2780 CA   ASP   181      -3.661   2.381  -8.501
ATOM   2781 HA   ASP   181      -4.314   2.021  -7.707
ATOM   2782 CB   ASP   181      -2.813   1.182  -8.798
ATOM   2783 HB1  ASP   181      -3.500   0.336  -8.810
ATOM   2784 HB2  ASP   181      -2.176   1.000  -7.932
ATOM   2785 CG   ASP   181      -1.935   1.172 -10.095
ATOM   2786 OD1  ASP   181      -2.384   1.744 -11.134
ATOM   2787 OD2  ASP   181      -0.797   0.626 -10.127
ATOM   2788 C    ASP   181      -2.871   3.561  -7.882
ATOM   2789 O    ASP   181      -1.579   3.544  -7.963
ATOM   2790 N    ARG   182      -3.567   4.490  -7.182
ATOM   2791 H    ARG   182      -4.555   4.299  -7.268
ATOM   2792 CA   ARG   182      -3.104   5.762  -6.742
ATOM   2793 HA   ARG   182      -2.110   5.679  -6.303
ATOM   2794 CB   ARG   182      -3.002   6.727  -7.932
ATOM   2795 HB1  ARG   182      -2.183   6.454  -8.596
ATOM   2796 HB2  ARG   182      -2.832   7.752  -7.602
ATOM   2797 CG   ARG   182      -4.203   6.716  -8.815
ATOM   2798 HG1  ARG   182      -4.990   7.122  -8.180
ATOM   2799 HG2  ARG   182      -4.499   5.729  -9.170
ATOM   2800 CD   ARG   182      -4.092   7.659 -10.002
ATOM   2801 HD1  ARG   182      -3.783   8.670  -9.737
ATOM   2802 HD2  ARG   182      -5.023   7.828 -10.543
ATOM   2803 NE   ARG   182      -3.111   7.064 -10.923
ATOM   2804 HE   ARG   182      -3.137   6.056 -10.986
ATOM   2805 CZ   ARG   182      -2.053   7.621 -11.512
ATOM   2806 NH1  ARG   182      -1.910   8.873 -11.539
ATOM   2807 HH11 ARG   182      -2.634   9.555 -11.369
ATOM   2808 HH12 ARG   182      -1.127   9.192 -12.092
ATOM   2809 NH2  ARG   182      -1.240   6.900 -12.157
ATOM   2810 HH21 ARG   182      -1.307   5.898 -12.053
ATOM   2811 HH22 ARG   182      -0.481   7.373 -12.628
ATOM   2812 C    ARG   182      -3.998   6.378  -5.660
ATOM   2813 O    ARG   182      -5.159   5.992  -5.534
ATOM   2814 N    GLN   183      -3.476   7.359  -4.903
ATOM   2815 H    GLN   183      -2.571   7.727  -5.159
ATOM   2816 CA   GLN   183      -4.021   7.789  -3.628
ATOM   2817 HA   GLN   183      -4.695   7.056  -3.185
ATOM   2818 CB   GLN   183      -2.833   7.865  -2.578
ATOM   2819 HB1  GLN   183      -2.064   8.600  -2.817
ATOM   2820 HB2  GLN   183      -2.348   6.893  -2.655
ATOM   2821 CG   GLN   183      -3.328   8.125  -1.134
ATOM   2822 HG1  GLN   183      -4.173   7.446  -1.021
ATOM   2823 HG2  GLN   183      -3.593   9.175  -1.011
ATOM   2824 CD   GLN   183      -2.186   7.699  -0.137
ATOM   2825 OE1  GLN   183      -1.638   6.576  -0.199
ATOM   2826 NE2  GLN   183      -1.859   8.551   0.766
ATOM   2827 HE21 GLN   183      -2.456   9.359   0.870
ATOM   2828 HE22 GLN   183      -1.094   8.331   1.388
ATOM   2829 C    GLN   183      -4.884   9.076  -3.738
ATOM   2830 O    GLN   183      -5.395   9.510  -2.742
ATOM   2831 N    THR   184      -5.134   9.688  -4.910
ATOM   2832 H    THR   184      -4.743   9.284  -5.749
ATOM   2833 CA   THR   184      -6.185  10.712  -5.120
ATOM   2834 HA   THR   184      -5.951  11.530  -4.437
ATOM   2835 CB   THR   184      -6.162  11.349  -6.563
ATOM   2836 HB   THR   184      -6.969  12.067  -6.709
ATOM   2837 CG2  THR   184      -4.842  12.065  -6.921
ATOM   2838 HG21 THR   184      -4.482  12.781  -6.183
ATOM   2839 HG22 THR   184      -4.045  11.341  -7.092
ATOM   2840 HG23 THR   184      -4.980  12.691  -7.802
ATOM   2841 OG1  THR   184      -6.173  10.284  -7.468
ATOM   2842 HG1  THR   184      -6.076  10.649  -8.351
ATOM   2843 C    THR   184      -7.598  10.143  -4.772
ATOM   2844 O    THR   184      -7.791   8.907  -4.762
ATOM   2845 N    ALA   185      -8.521  11.023  -4.415
ATOM   2846 H    ALA   185      -8.209  11.962  -4.209
ATOM   2847 CA   ALA   185      -9.895  10.491  -4.040
ATOM   2848 HA   ALA   185      -9.833  10.027  -3.056
ATOM   2849 CB   ALA   185     -10.843  11.636  -3.772
ATOM   2850 HB1  ALA   185     -11.849  11.230  -3.661
ATOM   2851 HB2  ALA   185     -10.501  12.222  -2.919
ATOM   2852 HB3  ALA   185     -10.769  12.353  -4.589
ATOM   2853 C    ALA   185     -10.595   9.535  -5.090
ATOM   2854 O    ALA   185     -10.620   9.834  -6.300
ATOM   2855 N    GLN   186     -11.052   8.339  -4.606
ATOM   2856 H    GLN   186     -11.032   8.153  -3.614
ATOM   2857 CA   GLN   186     -11.665   7.333  -5.465
ATOM   2858 HA   GLN   186     -12.123   7.805  -6.335
ATOM   2859 CB   GLN   186     -10.727   6.191  -5.920
ATOM   2860 HB1  GLN   186     -11.402   5.482  -6.400
ATOM   2861 HB2  GLN   186     -10.161   5.725  -5.114
ATOM   2862 CG   GLN   186      -9.727   6.840  -6.898
ATOM   2863 HG1  GLN   186      -9.018   7.550  -6.473
ATOM   2864 HG2  GLN   186     -10.339   7.269  -7.691
ATOM   2865 CD   GLN   186      -8.888   5.787  -7.547
ATOM   2866 OE1  GLN   186      -9.193   5.200  -8.601
ATOM   2867 NE2  GLN   186      -7.714   5.432  -6.969
ATOM   2868 HE21 GLN   186      -7.275   6.087  -6.338
ATOM   2869 HE22 GLN   186      -7.172   4.697  -7.402
ATOM   2870 C    GLN   186     -12.963   6.780  -4.788
ATOM   2871 O    GLN   186     -13.098   6.817  -3.551
ATOM   2872 N    ALA   187     -13.947   6.367  -5.520
ATOM   2873 H    ALA   187     -13.747   6.186  -6.494
ATOM   2874 CA   ALA   187     -15.323   6.102  -5.037
ATOM   2875 HA   ALA   187     -15.210   5.741  -4.015
ATOM   2876 CB   ALA   187     -16.134   7.438  -5.087
ATOM   2877 HB1  ALA   187     -17.074   7.297  -4.553
ATOM   2878 HB2  ALA   187     -15.619   8.292  -4.647
ATOM   2879 HB3  ALA   187     -16.246   7.641  -6.152
ATOM   2880 C    ALA   187     -15.945   4.890  -5.788
ATOM   2881 O    ALA   187     -15.947   4.866  -7.034
ATOM   2882 N    ALA   188     -16.406   3.809  -5.123
ATOM   2883 H    ALA   188     -16.485   3.804  -4.116
ATOM   2884 CA   ALA   188     -17.107   2.679  -5.788
ATOM   2885 HA   ALA   188     -16.614   2.374  -6.711
ATOM   2886 CB   ALA   188     -17.123   1.457  -4.930
ATOM   2887 HB1  ALA   188     -17.358   0.653  -5.627
ATOM   2888 HB2  ALA   188     -16.167   1.302  -4.430
ATOM   2889 HB3  ALA   188     -17.928   1.613  -4.213
ATOM   2890 C    ALA   188     -18.591   3.139  -6.161
ATOM   2891 O    ALA   188     -19.187   3.916  -5.405
ATOM   2892 N    GLY   189     -19.097   2.635  -7.261
ATOM   2893 H    GLY   189     -18.535   2.013  -7.825
ATOM   2894 CA   GLY   189     -20.431   2.907  -7.719
ATOM   2895 HA1  GLY   189     -20.535   2.429  -8.693
ATOM   2896 HA2  GLY   189     -20.554   3.971  -7.917
ATOM   2897 C    GLY   189     -21.619   2.411  -6.816
ATOM   2898 O    GLY   189     -21.468   2.268  -5.617
ATOM   2899 N    THR   190     -22.786   2.198  -7.427
ATOM   2900 H    THR   190     -22.997   2.247  -8.414
ATOM   2901 CA   THR   190     -23.930   1.679  -6.680
ATOM   2902 HA   THR   190     -24.075   2.340  -5.825
ATOM   2903 CB   THR   190     -25.279   1.805  -7.561
ATOM   2904 HB   THR   190     -26.144   1.556  -6.945
ATOM   2905 CG2  THR   190     -25.449   3.298  -7.920
ATOM   2906 HG21 THR   190     -24.734   3.724  -8.623
ATOM   2907 HG22 THR   190     -26.459   3.345  -8.327
ATOM   2908 HG23 THR   190     -25.348   3.813  -6.965
ATOM   2909 OG1  THR   190     -25.339   1.026  -8.770
ATOM   2910 HG1  THR   190     -25.526   1.664  -9.462
ATOM   2911 C    THR   190     -23.728   0.216  -6.235
ATOM   2912 O    THR   190     -23.223  -0.635  -6.954
ATOM   2913 N    ASP   191     -24.091  -0.029  -4.977
ATOM   2914 H    ASP   191     -24.430   0.782  -4.480
ATOM   2915 CA   ASP   191     -23.878  -1.342  -4.235
ATOM   2916 HA   ASP   191     -23.691  -2.157  -4.934
ATOM   2917 CB   ASP   191     -22.728  -1.288  -3.187
ATOM   2918 HB1  ASP   191     -23.062  -0.784  -2.281
ATOM   2919 HB2  ASP   191     -21.897  -0.704  -3.582
ATOM   2920 CG   ASP   191     -22.279  -2.690  -2.841
ATOM   2921 OD1  ASP   191     -21.284  -3.211  -3.440
ATOM   2922 OD2  ASP   191     -22.968  -3.386  -2.088
ATOM   2923 C    ASP   191     -25.203  -1.747  -3.591
ATOM   2924 OT1  ASP   191     -25.913  -2.641  -4.163
ATOM   2925 OT2  ASP   191     -25.532  -1.207  -2.585
ATOM   2926 O    TIP   192      18.360 -16.887  -7.208
ATOM   2927 H1   TIP   192      18.082 -17.746  -7.527
ATOM   2928 H2   TIP   192      19.269 -17.013  -6.939
ATOM   2929 O    TIP   193       5.808  -5.387   9.019
ATOM   2930 H1   TIP   193       5.220  -4.632   9.016
ATOM   2931 H2   TIP   193       5.317  -6.072   9.472
ATOM   2932 O    TIP   194       1.976 -28.905   2.681
ATOM   2933 H1   TIP   194       2.884 -29.181   2.557
ATOM   2934 H2   TIP   194       2.009 -28.291   3.413
ATOM   2935 O    TIP   195       8.142   3.432   1.955
ATOM   2936 H1   TIP   195       9.097   3.363   1.954
ATOM   2937 H2   TIP   195       7.845   2.669   1.460
ATOM   2938 O    TIP   196      16.078   3.033  -2.406
ATOM   2939 H1   TIP   196      16.796   3.644  -2.571
ATOM   2940 H2   TIP   196      15.300   3.481  -2.737
ATOM   2941 O    TIP   197       4.693  -1.675  13.054
ATOM   2942 H1   TIP   197       4.406  -1.370  12.194
ATOM   2943 H2   TIP   197       3.884  -1.771  13.557
ATOM   2944 O    TIP   198       0.197   5.163   1.048
ATOM   2945 H1   TIP   198       0.419   5.940   1.560
ATOM   2946 H2   TIP   198      -0.217   5.506   0.257
ATOM   2947 O    TIP   199       7.056 -14.138   5.882
ATOM   2948 H1   TIP   199       7.003 -13.553   5.127
ATOM   2949 H2   TIP   199       6.622 -14.941   5.596
ATOM   2950 O    TIP   200       2.252 -13.245 -18.212
ATOM   2951 H1   TIP   200       2.065 -14.065 -18.667
ATOM   2952 H2   TIP   200       1.401 -12.813 -18.133
ATOM   2953 O    TIP   201      -5.421   1.497   3.084
ATOM   2954 H1   TIP   201      -6.359   1.664   3.171
ATOM   2955 H2   TIP   201      -5.299   0.618   3.443
ATOM   2956 O    TIP   202       0.596  -6.919   9.264
ATOM   2957 H1   TIP   202       1.457  -6.691   8.911
ATOM   2958 H2   TIP   202       0.525  -7.864   9.131
ATOM   2959 O    TIP   203       8.189   9.783  -8.131
ATOM   2960 H1   TIP   203       8.257   9.500  -7.219
ATOM   2961 H2   TIP   203       8.529  10.678  -8.131
ATOM   2962 O    TIP   204       3.768   4.385   4.969
ATOM   2963 H1   TIP   204       3.839   3.603   5.516
ATOM   2964 H2   TIP   204       4.537   4.351   4.400
ATOM   2965 O    TIP   205      13.956   4.906  -7.708
ATOM   2966 H1   TIP   205      14.479   4.938  -6.907
ATOM   2967 H2   TIP   205      13.811   5.824  -7.936
ATOM   2968 O    TIP   206       1.295 -15.063   7.126
ATOM   2969 H1   TIP   206       1.626 -14.239   6.769
ATOM   2970 H2   TIP   206       0.836 -14.811   7.928
ATOM   2971 O    TIP   207       8.210  10.956   6.004
ATOM   2972 H1   TIP   207       8.475  10.654   5.136
ATOM   2973 H2   TIP   207       7.274  10.762   6.051
ATOM   2974 O    TIP   208     -25.197  -9.886  -2.247
ATOM   2975 H1   TIP   208     -25.688 -10.660  -2.520
ATOM   2976 H2   TIP   208     -25.780  -9.151  -2.436
ATOM   2977 O    TIP   209     -15.266   7.476 -10.224
ATOM   2978 H1   TIP   209     -15.796   8.228  -9.958
ATOM   2979 H2   TIP   209     -15.375   7.429 -11.174
ATOM   2980 O    TIP   210       6.441 -13.294   8.320
ATOM   2981 H1   TIP   210       6.582 -13.365   7.376
ATOM   2982 H2   TIP   210       7.005 -12.571   8.594
ATOM   2983 O    TIP   211      10.832  13.027  -0.475
ATOM   2984 H1   TIP   211       9.884  13.072  -0.602
ATOM   2985 H2   TIP   211      11.059  13.863  -0.067
ATOM   2986 O    TIP   212      16.515   0.731  -3.972
ATOM   2987 H1   TIP   212      16.622   1.478  -3.383
ATOM   2988 H2   TIP   212      16.454  -0.027  -3.391
ATOM   2989 O    TIP   213     -14.287 -26.509   1.556
ATOM   2990 H1   TIP   213     -14.235 -27.347   1.097
ATOM   2991 H2   TIP   213     -14.975 -26.634   2.209
ATOM   2992 O    TIP   214      -4.290   2.580   5.546
ATOM   2993 H1   TIP   214      -4.941   2.564   6.247
ATOM   2994 H2   TIP   214      -4.785   2.370   4.754
ATOM   2995 O    TIP   215      -6.771  -3.618   3.948
ATOM   2996 H1   TIP   215      -6.724  -4.270   4.646
ATOM   2997 H2   TIP   215      -7.636  -3.221   4.046
ATOM   2998 O    TIP   216       4.893  15.687 -13.398
ATOM   2999 H1   TIP   216       4.357  15.110 -13.941
ATOM   3000 H2   TIP   216       4.313  15.956 -12.686
ATOM   3001 O    TIP   217       7.124 -19.230   6.527
ATOM   3002 H1   TIP   217       7.073 -18.497   7.141
ATOM   3003 H2   TIP   217       8.045 -19.488   6.537
ATOM   3004 O    TIP   218     -28.096  -0.572  -3.336
ATOM   3005 H1   TIP   218     -27.846   0.169  -3.888
ATOM   3006 H2   TIP   218     -27.280  -0.846  -2.918
ATOM   3007 O    TIP   219      20.052 -16.233  -3.809
ATOM   3008 H1   TIP   219      20.107 -16.820  -3.055
ATOM   3009 H2   TIP   219      19.115 -16.147  -3.980
ATOM   3010 O    TIP   220      14.867  -5.060 -17.040
ATOM   3011 H1   TIP   220      15.012  -4.167 -17.350
ATOM   3012 H2   TIP   220      13.965  -5.061 -16.721
ATOM   3013 O    TIP   221      -3.197 -19.643   9.479
ATOM   3014 H1   TIP   221      -3.999 -19.787   8.977
ATOM   3015 H2   TIP   221      -2.528 -19.466   8.818
ATOM   3016 O    TIP   222      -5.950  28.762   1.597
ATOM   3017 H1   TIP   222      -5.194  29.321   1.417
ATOM   3018 H2   TIP   222      -6.706  29.292   1.346
ATOM   3019 O    TIP   223      -5.931  11.018  -0.366
ATOM   3020 H1   TIP   223      -5.866  10.598  -1.223
ATOM   3021 H2   TIP   223      -6.839  11.313  -0.310
ATOM   3022 O    TIP   224       2.042  -7.873  15.592
ATOM   3023 H1   TIP   224       2.432  -7.025  15.800
ATOM   3024 H2   TIP   224       2.503  -8.495  16.154
ATOM   3025 O    TIP   225       9.897  10.650 -18.885
ATOM   3026 H1   TIP   225      10.310  11.199 -19.551
ATOM   3027 H2   TIP   225       9.374  10.021 -19.381
ATOM   3028 O    TIP   226     -17.495  -9.613  -2.224
ATOM   3029 H1   TIP   226     -17.631  -9.548  -3.169
ATOM   3030 H2   TIP   226     -18.378  -9.640  -1.855
ATOM   3031 O    TIP   227     -14.393 -25.277  -3.378
ATOM   3032 H1   TIP   227     -14.481 -26.079  -3.892
ATOM   3033 H2   TIP   227     -15.219 -25.207  -2.899
ATOM   3034 O    TIP   228     -13.625   9.360  -1.761
ATOM   3035 H1   TIP   228     -13.338   8.475  -1.988
ATOM   3036 H2   TIP   228     -14.196   9.620  -2.484
ATOM   3037 O    TIP   229     -12.138 -21.984   2.730
ATOM   3038 H1   TIP   229     -11.628 -21.381   2.189
ATOM   3039 H2   TIP   229     -11.584 -22.760   2.813
ATOM   3040 O    TIP   230     -11.124   8.956 -10.474
ATOM   3041 H1   TIP   230     -10.984   8.028 -10.286
ATOM   3042 H2   TIP   230     -10.243   9.323 -10.540
ATOM   3043 O    TIP   231       4.702 -19.029   1.203
ATOM   3044 H1   TIP   231       4.881 -18.121   0.957
ATOM   3045 H2   TIP   231       4.269 -19.404   0.437
ATOM   3046 O    TIP   232     -13.223 -17.971 -11.908
ATOM   3047 H1   TIP   232     -14.010 -17.824 -11.384
ATOM   3048 H2   TIP   232     -13.434 -17.605 -12.766
ATOM   3049 O    TIP   233      12.598   7.601  -4.035
ATOM   3050 H1   TIP   233      13.359   7.156  -4.408
ATOM   3051 H2   TIP   233      12.529   8.416  -4.532
ATOM   3052 O    TIP   234       9.080  -1.717   5.411
ATOM   3053 H1   TIP   234       9.915  -2.182   5.361
ATOM   3054 H2   TIP   234       9.067  -1.161   4.633
ATOM   3055 O    TIP   235     -13.987 -21.338   0.257
ATOM   3056 H1   TIP   235     -14.914 -21.254   0.037
ATOM   3057 H2   TIP   235     -13.978 -21.838   1.073
ATOM   3058 O    TIP   236     -14.117 -30.442 -10.653
ATOM   3059 H1   TIP   236     -14.880 -30.752 -11.140
ATOM   3060 H2   TIP   236     -13.641 -29.893 -11.275
ATOM   3061 O    TIP   237     -16.303  -0.603  11.112
ATOM   3062 H1   TIP   237     -17.083  -0.754  10.579
ATOM   3063 H2   TIP   237     -16.378  -1.232  11.830
ATOM   3064 O    TIP   238     -13.597 -13.249  -4.103
ATOM   3065 H1   TIP   238     -13.378 -12.837  -4.939
ATOM   3066 H2   TIP   238     -13.281 -14.148  -4.187
ATOM   3067 O    TIP   239      -4.858 -21.216   3.834
ATOM   3068 H1   TIP   239      -4.916 -21.460   2.911
ATOM   3069 H2   TIP   239      -5.656 -21.569   4.227
ATOM   3070 O    TIP   240      20.383  -3.199   2.759
ATOM   3071 H1   TIP   240      21.182  -3.665   3.002
ATOM   3072 H2   TIP   240      19.873  -3.158   3.568
ATOM   3073 O    TIP   241       8.251  13.526   2.363
ATOM   3074 H1   TIP   241       7.719  13.365   1.584
ATOM   3075 H2   TIP   241       7.819  14.259   2.802
ATOM   3076 O    TIP   242      -3.450 -24.155   4.995
ATOM   3077 H1   TIP   242      -2.703 -23.937   4.437
ATOM   3078 H2   TIP   242      -4.166 -24.323   4.384
ATOM   3079 O    TIP   243      17.213 -14.345   3.870
ATOM   3080 H1   TIP   243      17.750 -14.215   3.089
ATOM   3081 H2   TIP   243      17.124 -15.295   3.945
ATOM   3082 O    TIP   244     -14.160  -7.189   6.484
ATOM   3083 H1   TIP   244     -13.650  -7.139   5.676
ATOM   3084 H2   TIP   244     -14.939  -7.690   6.247
ATOM   3085 O    TIP   245     -14.593   0.352   9.204
ATOM   3086 H1   TIP   245     -15.219   0.151   9.899
ATOM   3087 H2   TIP   245     -14.441  -0.487   8.768
ATOM   3088 O    TIP   246      14.663 -22.816  -4.933
ATOM   3089 H1   TIP   246      13.886 -22.828  -4.374
ATOM   3090 H2   TIP   246      14.458 -23.424  -5.643
ATOM   3091 O    TIP   247     -17.230  22.928 -14.447
ATOM   3092 H1   TIP   247     -17.927  23.145 -13.828
ATOM   3093 H2   TIP   247     -16.766  22.197 -14.040
ATOM   3094 O    TIP   248      27.236 -23.833 -15.777
ATOM   3095 H1   TIP   248      27.066 -23.629 -16.697
ATOM   3096 H2   TIP   248      27.678 -24.682 -15.797
ATOM   3097 O    TIP   249     -20.087  -9.414  -1.474
ATOM   3098 H1   TIP   249     -20.897  -9.675  -1.912
ATOM   3099 H2   TIP   249     -20.377  -8.959  -0.684
ATOM   3100 O    TIP   250      -0.692  -2.274  16.313
ATOM   3101 H1   TIP   250      -0.516  -1.334  16.348
ATOM   3102 H2   TIP   250      -0.061  -2.613  15.678
ATOM   3103 O    TIP   251     -21.430   6.350  -2.915
ATOM   3104 H1   TIP   251     -21.028   6.487  -2.057
ATOM   3105 H2   TIP   251     -21.753   5.450  -2.887
ATOM   3106 O    TIP   252     -14.642  -7.446 -15.481
ATOM   3107 H1   TIP   252     -14.696  -8.293 -15.039
ATOM   3108 H2   TIP   252     -15.534  -7.274 -15.781
ATOM   3109 O    TIP   253      21.037 -21.175  -6.245
ATOM   3110 H1   TIP   253      20.138 -21.449  -6.428
ATOM   3111 H2   TIP   253      21.058 -20.247  -6.478
ATOM   3112 O    TIP   254      26.951   6.379  -7.139
ATOM   3113 H1   TIP   254      27.900   6.258  -7.145
ATOM   3114 H2   TIP   254      26.767   6.798  -6.298
ATOM   3115 O    TIP   255      -1.076   2.810   9.744
ATOM   3116 H1   TIP   255      -1.237   3.279   8.926
ATOM   3117 H2   TIP   255      -0.934   1.902   9.477
ATOM   3118 O    TIP   256      -2.972  -9.435  17.062
ATOM   3119 H1   TIP   256      -2.491 -10.151  16.647
ATOM   3120 H2   TIP   256      -3.006  -8.750  16.395
ATOM   3121 O    TIP   257      -9.349 -29.050 -18.795
ATOM   3122 H1   TIP   257      -8.552 -29.508 -18.530
ATOM   3123 H2   TIP   257     -10.017 -29.735 -18.837
ATOM   3124 O    TIP   258      21.259  -9.041  -9.991
ATOM   3125 H1   TIP   258      21.708  -9.535 -10.677
ATOM   3126 H2   TIP   258      20.361  -9.373 -10.005
ATOM   3127 O    TIP   259       2.744   4.954  13.828
ATOM   3128 H1   TIP   259       3.579   5.420  13.790
ATOM   3129 H2   TIP   259       2.082   5.645  13.813
ATOM   3130 O    TIP   260       7.613 -16.356   1.720
ATOM   3131 H1   TIP   260       7.465 -17.042   2.371
ATOM   3132 H2   TIP   260       6.746 -16.178   1.357
ATOM   3133 O    TIP   261      26.281  -6.412  -5.839
ATOM   3134 H1   TIP   261      26.207  -7.238  -6.317
ATOM   3135 H2   TIP   261      26.686  -6.651  -5.006
ATOM   3136 O    TIP   262     -15.335   0.035   6.347
ATOM   3137 H1   TIP   262     -14.771  -0.736   6.404
ATOM   3138 H2   TIP   262     -15.524   0.263   7.257
ATOM   3139 O    TIP   263      -8.002 -12.365   5.691
ATOM   3140 H1   TIP   263      -8.726 -12.758   6.179
ATOM   3141 H2   TIP   263      -8.423 -11.759   5.082
ATOM   3142 O    TIP   264      12.179  -5.916 -20.118
ATOM   3143 H1   TIP   264      13.038  -5.579 -20.372
ATOM   3144 H2   TIP   264      11.629  -5.137 -20.039
ATOM   3145 O    TIP   265      -7.861 -28.874 -14.297
ATOM   3146 H1   TIP   265      -8.265 -28.476 -15.067
ATOM   3147 H2   TIP   265      -7.277 -29.544 -14.651
ATOM   3148 O    TIP   266      -2.400   4.304 -11.694
ATOM   3149 H1   TIP   266      -2.882   4.218 -12.516
ATOM   3150 H2   TIP   266      -2.334   3.410 -11.359
ATOM   3151 O    TIP   267     -25.469  -2.643   5.128
ATOM   3152 H1   TIP   267     -25.927  -3.256   5.702
ATOM   3153 H2   TIP   267     -25.912  -2.727   4.284
ATOM   3154 O    TIP   268      -0.215 -11.457  14.066
ATOM   3155 H1   TIP   268       0.381 -11.517  14.812
ATOM   3156 H2   TIP   268      -0.514 -12.355  13.923
ATOM   3157 O    TIP   269      22.609 -13.815  -5.509
ATOM   3158 H1   TIP   269      22.273 -13.014  -5.107
ATOM   3159 H2   TIP   269      23.528 -13.625  -5.693
ATOM   3160 O    TIP   270       8.901  10.597   1.557
ATOM   3161 H1   TIP   270       9.831  10.391   1.649
ATOM   3162 H2   TIP   270       8.841  11.531   1.758
ATOM   3163 O    TIP   271      20.710 -18.600  -7.471
ATOM   3164 H1   TIP   271      20.322 -18.480  -8.338
ATOM   3165 H2   TIP   271      21.001 -17.725  -7.215
ATOM   3166 O    TIP   272      19.395  -2.265 -14.671
ATOM   3167 H1   TIP   272      19.298  -2.727 -15.504
ATOM   3168 H2   TIP   272      18.890  -1.460 -14.783
ATOM   3169 O    TIP   273      -8.830   5.429  -1.534
ATOM   3170 H1   TIP   273      -8.363   4.918  -0.872
ATOM   3171 H2   TIP   273      -8.173   5.608  -2.206
ATOM   3172 O    TIP   274     -13.044   5.322   6.372
ATOM   3173 H1   TIP   274     -12.253   4.975   6.784
ATOM   3174 H2   TIP   274     -12.913   5.173   5.436
ATOM   3175 O    TIP   275       8.118 -23.137  -3.727
ATOM   3176 H1   TIP   275       8.344 -23.452  -4.602
ATOM   3177 H2   TIP   275       7.358 -22.572  -3.863
ATOM   3178 O    TIP   276     -20.156 -18.544 -15.622
ATOM   3179 H1   TIP   276     -19.931 -17.652 -15.356
ATOM   3180 H2   TIP   276     -21.105 -18.526 -15.742
ATOM   3181 O    TIP   277     -28.209 -25.495  -8.224
ATOM   3182 H1   TIP   277     -29.163 -25.500  -8.153
ATOM   3183 H2   TIP   277     -28.013 -26.156  -8.888
ATOM   3184 O    TIP   278      -6.496  12.000   2.821
ATOM   3185 H1   TIP   278      -6.100  11.497   3.532
ATOM   3186 H2   TIP   278      -7.367  11.619   2.713
ATOM   3187 O    TIP   279     -10.652 -24.253   2.805
ATOM   3188 H1   TIP   279     -10.666 -25.177   2.557
ATOM   3189 H2   TIP   279      -9.739 -23.988   2.695
ATOM   3190 O    TIP   280      -6.199 -10.768   6.655
ATOM   3191 H1   TIP   280      -6.795 -11.432   6.310
ATOM   3192 H2   TIP   280      -6.710 -10.312   7.324
ATOM   3193 O    TIP   281     -25.375 -11.091 -12.602
ATOM   3194 H1   TIP   281     -25.219 -11.998 -12.338
ATOM   3195 H2   TIP   281     -25.440 -11.126 -13.556
ATOM   3196 O    TIP   282       6.497   4.900   3.572
ATOM   3197 H1   TIP   282       5.747   5.079   3.004
ATOM   3198 H2   TIP   282       7.044   4.301   3.065
ATOM   3199 O    TIP   283       4.538  -0.299 -19.413
ATOM   3200 H1   TIP   283       3.689  -0.232 -18.975
ATOM   3201 H2   TIP   283       4.796   0.608 -19.577
ATOM   3202 O    TIP   284     -11.893 -22.298 -16.168
ATOM   3203 H1   TIP   284     -12.541 -22.895 -16.543
ATOM   3204 H2   TIP   284     -11.607 -22.729 -15.363
ATOM   3205 O    TIP   285     -17.422   5.799  -8.936
ATOM   3206 H1   TIP   285     -17.274   6.745  -8.932
ATOM   3207 H2   TIP   285     -16.714   5.443  -8.399
ATOM   3208 O    TIP   286      -6.036 -28.232  -4.653
ATOM   3209 H1   TIP   286      -5.425 -28.966  -4.584
ATOM   3210 H2   TIP   286      -6.874 -28.636  -4.877
ATOM   3211 O    TIP   287       8.841  -9.343 -18.261
ATOM   3212 H1   TIP   287       8.127  -8.755 -18.508
ATOM   3213 H2   TIP   287       8.931  -9.937 -19.006
ATOM   3214 O    TIP   288      -7.668   5.215   6.796
ATOM   3215 H1   TIP   288      -6.948   5.123   6.172
ATOM   3216 H2   TIP   288      -7.837   4.324   7.101
ATOM   3217 O    TIP   289       1.094  13.695 -11.188
ATOM   3218 H1   TIP   289       1.544  14.224 -10.531
ATOM   3219 H2   TIP   289       0.940  12.854 -10.757
ATOM   3220 O    TIP   290      -8.923  -9.928 -19.146
ATOM   3221 H1   TIP   290      -8.088 -10.128 -19.567
ATOM   3222 H2   TIP   290      -8.692  -9.704 -18.245
ATOM   3223 O    TIP   291     -16.024  -6.578  20.819
ATOM   3224 H1   TIP   291     -16.743  -7.032  20.379
ATOM   3225 H2   TIP   291     -15.557  -7.268  21.289
ATOM   3226 O    TIP   292       2.577  -1.256  15.713
ATOM   3227 H1   TIP   292       1.766  -0.759  15.602
ATOM   3228 H2   TIP   292       3.262  -0.590  15.769
ATOM   3229 O    TIP   293     -18.685  -4.362   5.045
ATOM   3230 H1   TIP   293     -18.165  -3.623   4.730
ATOM   3231 H2   TIP   293     -18.461  -5.083   4.456
ATOM   3232 O    TIP   294     -16.710   7.078   2.032
ATOM   3233 H1   TIP   294     -16.185   7.676   1.501
ATOM   3234 H2   TIP   294     -16.167   6.901   2.801
ATOM   3235 O    TIP   295       3.409 -17.998 -18.245
ATOM   3236 H1   TIP   295       2.815 -18.594 -18.701
ATOM   3237 H2   TIP   295       3.142 -17.125 -18.533
ATOM   3238 O    TIP   296     -24.778  -1.533  -0.015
ATOM   3239 H1   TIP   296     -24.961  -1.421  -0.948
ATOM   3240 H2   TIP   296     -23.983  -1.023   0.138
ATOM   3241 O    TIP   297      -0.005   0.121   2.876
ATOM   3242 H1   TIP   297      -0.921   0.181   3.147
ATOM   3243 H2   TIP   297       0.096   0.808   2.217
ATOM   3244 O    TIP   298      22.295  -6.123 -10.729
ATOM   3245 H1   TIP   298      23.150  -5.904 -10.361
ATOM   3246 H2   TIP   298      22.100  -6.994 -10.385
ATOM   3247 O    TIP   299      -6.139  11.304 -10.230
ATOM   3248 H1   TIP   299      -6.287  12.225 -10.446
ATOM   3249 H2   TIP   299      -5.237  11.135 -10.501
ATOM   3250 O    TIP   300     -25.309  -6.765  -0.871
ATOM   3251 H1   TIP   300     -24.468  -6.883  -0.429
ATOM   3252 H2   TIP   300     -25.237  -5.915  -1.303
ATOM   3253 O    TIP   301      16.036  -0.562  -1.609
ATOM   3254 H1   TIP   301      15.572  -1.036  -0.920
ATOM   3255 H2   TIP   301      16.854  -1.045  -1.724
ATOM   3256 O    TIP   302       3.251  -7.702   3.536
ATOM   3257 H1   TIP   302       3.869  -7.015   3.785
ATOM   3258 H2   TIP   302       2.546  -7.239   3.084
ATOM   3259 O    TIP   303      -5.612  -1.862 -16.121
ATOM   3260 H1   TIP   303      -5.035  -2.397 -15.576
ATOM   3261 H2   TIP   303      -5.174  -1.012 -16.170
ATOM   3262 O    TIP   304      -1.893 -10.571  21.520
ATOM   3263 H1   TIP   304      -1.291 -11.186  21.101
ATOM   3264 H2   TIP   304      -2.443 -11.119  22.080
ATOM   3265 O    TIP   305       6.377  20.504  -0.952
ATOM   3266 H1   TIP   305       7.120  20.191  -0.436
ATOM   3267 H2   TIP   305       5.786  19.753  -1.004
ATOM   3268 O    TIP   306      -5.625  -4.027   1.525
ATOM   3269 H1   TIP   306      -6.028  -4.002   2.393
ATOM   3270 H2   TIP   306      -5.156  -3.196   1.454
ATOM   3271 O    TIP   307      -2.508  29.770 -10.159
ATOM   3272 H1   TIP   307      -2.338  29.760 -11.101
ATOM   3273 H2   TIP   307      -1.786  29.271  -9.779
ATOM   3274 O    TIP   308     -23.701  -8.691  -7.225
ATOM   3275 H1   TIP   308     -23.421  -8.597  -8.136
ATOM   3276 H2   TIP   308     -24.560  -8.271  -7.193
ATOM   3277 O    TIP   309      21.184 -16.138  -6.373
ATOM   3278 H1   TIP   309      21.578 -15.268  -6.444
ATOM   3279 H2   TIP   309      21.007 -16.246  -5.439
ATOM   3280 O    TIP   310       6.763 -18.848   3.163
ATOM   3281 H1   TIP   310       6.204 -19.143   2.444
ATOM   3282 H2   TIP   310       6.232 -18.977   3.949
ATOM   3283 O    TIP   311     -17.149 -13.952 -16.129
ATOM   3284 H1   TIP   311     -18.077 -13.783 -15.968
ATOM   3285 H2   TIP   311     -17.117 -14.284 -17.026
ATOM   3286 O    TIP   312      -6.091 -12.275   9.164
ATOM   3287 H1   TIP   312      -5.527 -11.506   9.079
ATOM   3288 H2   TIP   312      -6.005 -12.730   8.326
ATOM   3289 O    TIP   313      -4.661  27.022 -17.915
ATOM   3290 H1   TIP   313      -4.220  26.328 -17.426
ATOM   3291 H2   TIP   313      -4.625  27.784 -17.337
ATOM   3292 O    TIP   314       1.586   9.950   0.872
ATOM   3293 H1   TIP   314       1.679   9.368   0.117
ATOM   3294 H2   TIP   314       1.287  10.780   0.500
ATOM   3295 O    TIP   315       4.683 -29.517   5.805
ATOM   3296 H1   TIP   315       4.747 -29.601   6.756
ATOM   3297 H2   TIP   315       4.308 -30.349   5.515
ATOM   3298 O    TIP   316       9.417 -27.873   0.719
ATOM   3299 H1   TIP   316      10.023 -27.421   1.306
ATOM   3300 H2   TIP   316       9.974 -28.446   0.193
ATOM   3301 O    TIP   317     -12.869 -24.705  -0.073
ATOM   3302 H1   TIP   317     -13.551 -25.366   0.045
ATOM   3303 H2   TIP   317     -12.262 -24.854   0.651
ATOM   3304 O    TIP   318      20.592 -23.272  -3.917
ATOM   3305 H1   TIP   318      20.178 -24.072  -4.238
ATOM   3306 H2   TIP   318      20.188 -23.118  -3.063
ATOM   3307 O    TIP   319     -13.996 -12.427   5.115
ATOM   3308 H1   TIP   319     -14.561 -11.752   4.741
ATOM   3309 H2   TIP   319     -13.584 -12.843   4.358
ATOM   3310 O    TIP   320       8.141 -18.769  10.075
ATOM   3311 H1   TIP   320       8.145 -18.979  11.009
ATOM   3312 H2   TIP   320       8.109 -17.813  10.044
ATOM   3313 O    TIP   321       2.802  10.745  -7.272
ATOM   3314 H1   TIP   321       2.497   9.840  -7.320
ATOM   3315 H2   TIP   321       3.722  10.703  -7.530
ATOM   3316 O    TIP   322       8.006 -17.508 -19.653
ATOM   3317 H1   TIP   322       7.606 -17.989 -18.928
ATOM   3318 H2   TIP   322       8.948 -17.589 -19.504
ATOM   3319 O    TIP   323     -18.187   3.842 -10.524
ATOM   3320 H1   TIP   323     -17.740   3.189  -9.987
ATOM   3321 H2   TIP   323     -17.924   4.683 -10.150
ATOM   3322 O    TIP   324     -20.240 -14.480  18.551
ATOM   3323 H1   TIP   324     -21.174 -14.555  18.745
ATOM   3324 H2   TIP   324     -19.945 -15.383  18.436
ATOM   3325 O    TIP   325      -2.604   1.972 -15.728
ATOM   3326 H1   TIP   325      -2.838   2.550 -16.454
ATOM   3327 H2   TIP   325      -2.746   1.089 -16.069
ATOM   3328 O    TIP   326       4.194  24.260  -7.890
ATOM   3329 H1   TIP   326       3.845  23.617  -8.507
ATOM   3330 H2   TIP   326       3.662  24.150  -7.102
ATOM   3331 O    TIP   327     -21.112  -0.504   8.109
ATOM   3332 H1   TIP   327     -20.858  -1.186   7.488
ATOM   3333 H2   TIP   327     -22.013  -0.719   8.348
ATOM   3334 O    TIP   328      -9.483  19.376 -12.426
ATOM   3335 H1   TIP   328      -9.235  20.236 -12.765
ATOM   3336 H2   TIP   328      -9.972  18.968 -13.140
ATOM   3337 O    TIP   329     -22.407 -12.376  -6.246
ATOM   3338 H1   TIP   329     -22.083 -11.476  -6.299
ATOM   3339 H2   TIP   329     -21.907 -12.850  -6.910
ATOM   3340 O    TIP   330     -15.941 -17.573 -10.853
ATOM   3341 H1   TIP   330     -16.691 -17.708 -11.432
ATOM   3342 H2   TIP   330     -16.324 -17.462  -9.984
ATOM   3343 O    TIP   331      -9.248  17.013  -9.126
ATOM   3344 H1   TIP   331      -9.031  16.596  -8.293
ATOM   3345 H2   TIP   331      -9.839  17.728  -8.891
ATOM   3346 O    TIP   332      -0.644 -12.446  19.984
ATOM   3347 H1   TIP   332      -0.732 -13.334  19.638
ATOM   3348 H2   TIP   332       0.049 -12.050  19.455
ATOM   3349 O    TIP   333     -14.593  -6.501 -18.973
ATOM   3350 H1   TIP   333     -14.976  -6.690 -19.830
ATOM   3351 H2   TIP   333     -13.654  -6.427 -19.141
ATOM   3352 O    TIP   334      -4.416 -27.729   2.399
ATOM   3353 H1   TIP   334      -3.545 -27.333   2.382
ATOM   3354 H2   TIP   334      -4.384 -28.410   1.727
ATOM   3355 O    TIP   335     -23.208   4.293 -10.821
ATOM   3356 H1   TIP   335     -22.879   4.950 -10.208
ATOM   3357 H2   TIP   335     -22.425   3.958 -11.257
ATOM   3358 O    TIP   336     -24.453  -2.413 -18.529
ATOM   3359 H1   TIP   336     -24.173  -1.854 -17.804
ATOM   3360 H2   TIP   336     -24.471  -3.295 -18.158
ATOM   3361 O    TIP   337       6.373  -1.460  15.019
ATOM   3362 H1   TIP   337       7.176  -1.070  14.677
ATOM   3363 H2   TIP   337       5.851  -1.657  14.241
ATOM   3364 O    TIP   338       7.008 -19.679  -1.296
ATOM   3365 H1   TIP   338       6.646 -20.012  -2.117
ATOM   3366 H2   TIP   338       6.777 -18.750  -1.290
ATOM   3367 O    TIP   339      10.228  -6.735   4.078
ATOM   3368 H1   TIP   339       9.891  -7.612   4.259
ATOM   3369 H2   TIP   339       9.550  -6.322   3.544
ATOM   3370 O    TIP   340      12.215 -22.911  -2.935
ATOM   3371 H1   TIP   340      11.299 -22.633  -2.949
ATOM   3372 H2   TIP   340      12.611 -22.397  -2.232
ATOM   3373 O    TIP   341     -15.203 -22.147  -3.941
ATOM   3374 H1   TIP   341     -15.771 -22.125  -4.711
ATOM   3375 H2   TIP   341     -15.052 -21.226  -3.727
ATOM   3376 O    TIP   342     -10.450   7.678  -1.592
ATOM   3377 H1   TIP   342     -10.537   6.738  -1.437
ATOM   3378 H2   TIP   342      -9.572   7.894  -1.276
ATOM   3379 O    TIP   343      -1.797  10.251 -14.315
ATOM   3380 H1   TIP   343      -1.663   9.423 -14.776
ATOM   3381 H2   TIP   343      -1.246  10.879 -14.783
ATOM   3382 O    TIP   344     -26.329 -18.257  -7.582
ATOM   3383 H1   TIP   344     -26.251 -19.196  -7.411
ATOM   3384 H2   TIP   344     -26.230 -17.847  -6.723
ATOM   3385 O    TIP   345      15.240  -3.516  -2.095
ATOM   3386 H1   TIP   345      16.048  -4.028  -2.068
ATOM   3387 H2   TIP   345      15.243  -3.105  -2.959
ATOM   3388 O    TIP   346     -18.785  -2.344  -2.853
ATOM   3389 H1   TIP   346     -18.195  -2.293  -3.605
ATOM   3390 H2   TIP   346     -19.574  -2.765  -3.194
ATOM   3391 O    TIP   347     -20.335   2.747  -3.254
ATOM   3392 H1   TIP   347     -19.501   3.192  -3.405
ATOM   3393 H2   TIP   347     -20.694   2.606  -4.130
ATOM   3394 O    TIP   348       0.645   7.762   2.036
ATOM   3395 H1   TIP   348       1.123   7.920   2.850
ATOM   3396 H2   TIP   348       0.939   8.455   1.445
ATOM   3397 O    TIP   349      22.149  -5.053 -21.651
ATOM   3398 H1   TIP   349      23.072  -5.063 -21.905
ATOM   3399 H2   TIP   349      21.701  -5.520 -22.356
ATOM   3400 O    TIP   350     -16.119 -15.652   5.896
ATOM   3401 H1   TIP   350     -16.527 -15.365   5.080
ATOM   3402 H2   TIP   350     -16.217 -16.604   5.893
ATOM   3403 O    TIP   351      17.378  -5.333   6.719
ATOM   3404 H1   TIP   351      18.046  -4.936   6.162
ATOM   3405 H2   TIP   351      16.557  -4.930   6.435
ATOM   3406 O    TIP   352       4.482 -27.913  -0.509
ATOM   3407 H1   TIP   352       4.357 -28.468  -1.279
ATOM   3408 H2   TIP   352       4.476 -28.521   0.230
ATOM   3409 O    TIP   353     -21.511  11.704   3.617
ATOM   3410 H1   TIP   353     -21.437  12.431   4.235
ATOM   3411 H2   TIP   353     -20.771  11.817   3.021
ATOM   3412 O    TIP   354     -20.807 -23.376   3.867
ATOM   3413 H1   TIP   354     -20.821 -24.136   4.448
ATOM   3414 H2   TIP   354     -19.902 -23.322   3.562
ATOM   3415 O    TIP   355     -21.840 -19.967 -10.503
ATOM   3416 H1   TIP   355     -21.095 -20.018  -9.904
ATOM   3417 H2   TIP   355     -21.873 -20.828 -10.920
ATOM   3418 O    TIP   356      16.991 -23.721 -16.274
ATOM   3419 H1   TIP   356      16.094 -23.441 -16.455
ATOM   3420 H2   TIP   356      17.419 -22.943 -15.917
ATOM   3421 O    TIP   357      -3.939   2.072 -13.105
ATOM   3422 H1   TIP   357      -3.844   1.584 -13.922
ATOM   3423 H2   TIP   357      -3.244   1.733 -12.540
ATOM   3424 O    TIP   358      -8.680 -19.146 -20.344
ATOM   3425 H1   TIP   358      -9.141 -18.570 -20.953
ATOM   3426 H2   TIP   358      -8.533 -19.952 -20.838
ATOM   3427 O    TIP   359       9.667   1.478  -3.714
ATOM   3428 H1   TIP   359       8.950   0.954  -4.070
ATOM   3429 H2   TIP   359      10.190   0.858  -3.207
ATOM   3430 O    TIP   360     -16.851 -16.005  12.930
ATOM   3431 H1   TIP   360     -16.523 -15.162  13.244
ATOM   3432 H2   TIP   360     -16.997 -16.517  13.724
ATOM   3433 O    TIP   361     -22.268   2.117   4.220
ATOM   3434 H1   TIP   361     -22.873   1.442   4.527
ATOM   3435 H2   TIP   361     -21.614   2.188   4.915
ATOM   3436 O    TIP   362      -9.903  -2.328 -17.787
ATOM   3437 H1   TIP   362      -9.095  -2.833 -17.704
ATOM   3438 H2   TIP   362      -9.743  -1.532 -17.280
ATOM   3439 O    TIP   363      23.331 -23.420  -4.513
ATOM   3440 H1   TIP   363      23.555 -22.490  -4.525
ATOM   3441 H2   TIP   363      22.399 -23.440  -4.295
ATOM   3442 O    TIP   364      17.438  24.171 -14.826
ATOM   3443 H1   TIP   364      18.101  23.522 -14.591
ATOM   3444 H2   TIP   364      17.587  24.897 -14.221
ATOM   3445 O    TIP   365     -13.837 -24.426 -11.363
ATOM   3446 H1   TIP   365     -13.415 -25.276 -11.244
ATOM   3447 H2   TIP   365     -13.130 -23.842 -11.636
ATOM   3448 O    TIP   366     -17.364  -2.544   3.585
ATOM   3449 H1   TIP   366     -16.431  -2.483   3.382
ATOM   3450 H2   TIP   366     -17.586  -1.691   3.957
ATOM   3451 O    TIP   367       9.760 -24.642 -11.907
ATOM   3452 H1   TIP   367       9.431 -24.770 -11.017
ATOM   3453 H2   TIP   367       9.094 -24.103 -12.334
ATOM   3454 O    TIP   368      -0.040   0.709   8.323
ATOM   3455 H1   TIP   368       0.838   0.623   8.693
ATOM   3456 H2   TIP   368       0.096   0.707   7.376
ATOM   3457 O    TIP   369      -5.525 -18.850  12.201
ATOM   3458 H1   TIP   369      -5.295 -19.700  12.577
ATOM   3459 H2   TIP   369      -4.728 -18.327  12.283
ATOM   3460 O    TIP   370      -9.161  18.116  -2.362
ATOM   3461 H1   TIP   370      -8.834  18.951  -2.027
ATOM   3462 H2   TIP   370      -9.259  18.256  -3.304
ATOM   3463 O    TIP   371      23.031 -14.096   1.873
ATOM   3464 H1   TIP   371      23.117 -14.748   1.177
ATOM   3465 H2   TIP   371      22.357 -13.495   1.557
ATOM   3466 O    TIP   372       2.685   2.617 -18.734
ATOM   3467 H1   TIP   372       2.683   1.794 -18.246
ATOM   3468 H2   TIP   372       3.468   2.570 -19.282
ATOM   3469 O    TIP   373      -2.388 -27.932 -11.040
ATOM   3470 H1   TIP   373      -3.269 -27.848 -10.675
ATOM   3471 H2   TIP   373      -2.424 -28.726 -11.574
ATOM   3472 O    TIP   374      -2.789  29.246   1.323
ATOM   3473 H1   TIP   374      -1.835  29.259   1.400
ATOM   3474 H2   TIP   374      -2.974  29.773   0.546
ATOM   3475 O    TIP   375      -7.950 -27.257 -20.503
ATOM   3476 H1   TIP   375      -8.548 -26.934 -21.177
ATOM   3477 H2   TIP   375      -8.462 -27.906 -20.019
ATOM   3478 O    TIP   376      10.228   0.771 -20.016
ATOM   3479 H1   TIP   376      10.636   0.042 -19.549
ATOM   3480 H2   TIP   376      10.524   1.552 -19.549
ATOM   3481 O    TIP   377     -12.661   9.993  -8.194
ATOM   3482 H1   TIP   377     -12.286   9.571  -8.967
ATOM   3483 H2   TIP   377     -11.903  10.294  -7.694
ATOM   3484 O    TIP   378     -17.735  -6.623   4.097
ATOM   3485 H1   TIP   378     -17.426  -7.442   4.482
ATOM   3486 H2   TIP   378     -17.065  -6.391   3.454
ATOM   3487 O    TIP   379     -29.639  -3.272   4.232
ATOM   3488 H1   TIP   379     -28.924  -3.480   3.631
ATOM   3489 H2   TIP   379     -30.376  -3.051   3.662
ATOM   3490 O    TIP   380       1.330   6.025 -15.234
ATOM   3491 H1   TIP   380       0.417   5.750 -15.148
ATOM   3492 H2   TIP   380       1.620   5.640 -16.061
ATOM   3493 O    TIP   381      -8.629   4.006  12.263
ATOM   3494 H1   TIP   381      -9.305   3.482  12.691
ATOM   3495 H2   TIP   381      -7.834   3.829  12.765
ATOM   3496 O    TIP   382     -25.542 -28.261 -16.997
ATOM   3497 H1   TIP   382     -24.885 -28.943 -17.139
ATOM   3498 H2   TIP   382     -26.072 -28.585 -16.269
ATOM   3499 O    TIP   383       9.888 -15.007   6.215
ATOM   3500 H1   TIP   383      10.281 -14.423   5.567
ATOM   3501 H2   TIP   383       8.946 -14.864   6.127
ATOM   3502 O    TIP   384      -5.849   6.241   0.319
ATOM   3503 H1   TIP   384      -5.178   5.921   0.921
ATOM   3504 H2   TIP   384      -6.470   5.517   0.243
ATOM   3505 O    TIP   385       3.248 -25.041   2.362
ATOM   3506 H1   TIP   385       2.397 -25.305   2.711
ATOM   3507 H2   TIP   385       3.143 -25.086   1.412
ATOM   3508 O    TIP   386       0.459   7.233   7.650
ATOM   3509 H1   TIP   386       1.202   6.979   7.104
ATOM   3510 H2   TIP   386       0.613   8.156   7.851
ATOM   3511 O    TIP   387      11.251 -13.830   3.933
ATOM   3512 H1   TIP   387      11.715 -14.657   3.807
ATOM   3513 H2   TIP   387      10.420 -13.947   3.474
ATOM   3514 O    TIP   388      14.863 -20.682 -21.212
ATOM   3515 H1   TIP   388      15.300 -19.837 -21.311
ATOM   3516 H2   TIP   388      15.242 -21.231 -21.899
ATOM   3517 O    TIP   389     -26.663 -30.303 -20.237
ATOM   3518 H1   TIP   389     -26.560 -29.395 -19.952
ATOM   3519 H2   TIP   389     -27.349 -30.270 -20.903
ATOM   3520 O    TIP   390       5.095 -19.545   8.781
ATOM   3521 H1   TIP   390       5.399 -19.021   9.521
ATOM   3522 H2   TIP   390       5.384 -19.060   8.008
ATOM   3523 O    TIP   391     -15.060 -20.964 -11.437
ATOM   3524 H1   TIP   391     -14.316 -20.500 -11.820
ATOM   3525 H2   TIP   391     -15.663 -20.272 -11.169
ATOM   3526 O    TIP   392       4.862  -1.988  21.472
ATOM   3527 H1   TIP   392       4.557  -1.248  21.996
ATOM   3528 H2   TIP   392       4.836  -1.671  20.570
ATOM   3529 O    TIP   393       6.004 -17.195   7.879
ATOM   3530 H1   TIP   393       5.806 -16.479   8.483
ATOM   3531 H2   TIP   393       5.827 -16.833   7.011
ATOM   3532 O    TIP   394      -5.814 -18.844 -18.932
ATOM   3533 H1   TIP   394      -6.758 -18.718 -18.841
ATOM   3534 H2   TIP   394      -5.575 -18.324 -19.699
ATOM   3535 O    TIP   395     -16.398 -25.477 -12.509
ATOM   3536 H1   TIP   395     -16.118 -25.490 -13.424
ATOM   3537 H2   TIP   395     -15.989 -24.693 -12.144
ATOM   3538 O    TIP   396      -1.710   7.815 -15.935
ATOM   3539 H1   TIP   396      -2.358   7.939 -16.628
ATOM   3540 H2   TIP   396      -1.653   6.866 -15.825
ATOM   3541 O    TIP   397      26.164 -13.452 -10.755
ATOM   3542 H1   TIP   397      25.618 -13.147 -11.480
ATOM   3543 H2   TIP   397      26.021 -14.398 -10.727
ATOM   3544 O    TIP   398     -15.628 -10.641   3.646
ATOM   3545 H1   TIP   398     -15.900 -11.380   3.102
ATOM   3546 H2   TIP   398     -15.611  -9.895   3.047
ATOM   3547 O    TIP   399      -8.003 -23.942   2.995
ATOM   3548 H1   TIP   399      -7.859 -23.319   3.706
ATOM   3549 H2   TIP   399      -7.134 -24.297   2.807
ATOM   3550 O    TIP   400      19.644   3.099  -7.093
ATOM   3551 H1   TIP   400      19.936   3.790  -6.499
ATOM   3552 H2   TIP   400      20.196   3.199  -7.869
ATOM   3553 O    TIP   401      -0.180 -11.841  11.008
ATOM   3554 H1   TIP   401      -0.649 -11.869  11.842
ATOM   3555 H2   TIP   401       0.745 -11.854  11.251
ATOM   3556 O    TIP   402      17.161 -12.570 -18.820
ATOM   3557 H1   TIP   402      16.789 -11.776 -18.436
ATOM   3558 H2   TIP   402      17.358 -12.330 -19.726
ATOM   3559 O    TIP   403      -1.566  -8.641  11.206
ATOM   3560 H1   TIP   403      -0.944  -8.891  10.523
ATOM   3561 H2   TIP   403      -1.024  -8.474  11.976
ATOM   3562 O    TIP   404     -27.186  -8.024  -2.808
ATOM   3563 H1   TIP   404     -28.082  -7.686  -2.811
ATOM   3564 H2   TIP   404     -26.691  -7.386  -2.293
ATOM   3565 O    TIP   405     -26.175  -0.155   6.939
ATOM   3566 H1   TIP   405     -25.640   0.352   6.329
ATOM   3567 H2   TIP   405     -25.939  -1.066   6.767
ATOM   3568 O    TIP   406     -25.857 -12.527 -14.877
ATOM   3569 H1   TIP   406     -25.349 -13.191 -15.343
ATOM   3570 H2   TIP   406     -26.611 -12.361 -15.442
ATOM   3571 O    TIP   407     -10.315 -13.071  10.277
ATOM   3572 H1   TIP   407      -9.380 -12.946  10.439
ATOM   3573 H2   TIP   407     -10.692 -12.195  10.358
ATOM   3574 O    TIP   408      12.148  -2.474 -18.629
ATOM   3575 H1   TIP   408      11.624  -2.965 -19.262
ATOM   3576 H2   TIP   408      12.093  -2.986 -17.822
ATOM   3577 O    TIP   409       8.350 -13.092  14.685
ATOM   3578 H1   TIP   409       8.624 -12.400  15.287
ATOM   3579 H2   TIP   409       9.164 -13.400  14.286
ATOM   3580 O    TIP   410      -2.944 -20.585   5.485
ATOM   3581 H1   TIP   410      -2.364 -21.156   4.983
ATOM   3582 H2   TIP   410      -3.820 -20.782   5.155
ATOM   3583 O    TIP   411       2.960 -12.165 -21.262
ATOM   3584 H1   TIP   411       2.100 -11.933 -20.913
ATOM   3585 H2   TIP   411       2.857 -13.062 -21.579
ATOM   3586 O    TIP   412      15.882   1.891   0.991
ATOM   3587 H1   TIP   412      15.840   1.835   0.036
ATOM   3588 H2   TIP   412      16.336   1.092   1.259
ATOM   3589 O    TIP   413       8.413  14.797  -6.951
ATOM   3590 H1   TIP   413       8.811  14.571  -6.110
ATOM   3591 H2   TIP   413       7.487  14.581  -6.845
ATOM   3592 O    TIP   414     -18.939 -17.043   3.674
ATOM   3593 H1   TIP   414     -18.860 -17.967   3.438
ATOM   3594 H2   TIP   414     -19.133 -17.050   4.611
ATOM   3595 O    TIP   415      -4.665  10.556 -19.523
ATOM   3596 H1   TIP   415      -4.092  10.792 -20.253
ATOM   3597 H2   TIP   415      -5.549  10.730 -19.846
ATOM   3598 O    TIP   416      14.483  -2.106   2.141
ATOM   3599 H1   TIP   416      13.922  -1.662   1.506
ATOM   3600 H2   TIP   416      15.053  -2.664   1.611
ATOM   3601 O    TIP   417       8.804  25.831  -7.615
ATOM   3602 H1   TIP   417       7.948  25.526  -7.315
ATOM   3603 H2   TIP   417       8.987  26.600  -7.075
ATOM   3604 O    TIP   418      -1.085  17.522  -8.099
ATOM   3605 H1   TIP   418      -0.358  17.102  -7.640
ATOM   3606 H2   TIP   418      -1.148  17.053  -8.930
ATOM   3607 O    TIP   419      12.417  -6.749   2.582
ATOM   3608 H1   TIP   419      12.963  -7.446   2.944
ATOM   3609 H2   TIP   419      11.695  -6.662   3.204
ATOM   3610 O    TIP   420      18.701  -9.573  -6.519
ATOM   3611 H1   TIP   420      18.645  -8.637  -6.327
ATOM   3612 H2   TIP   420      19.636  -9.773  -6.470
ATOM   3613 O    TIP   421       6.797 -29.935  -5.827
ATOM   3614 H1   TIP   421       6.574 -29.572  -6.684
ATOM   3615 H2   TIP   421       7.558 -29.430  -5.542
ATOM   3616 O    TIP   422     -11.540   6.287 -14.359
ATOM   3617 H1   TIP   422     -11.587   5.827 -15.198
ATOM   3618 H2   TIP   422     -11.352   5.600 -13.719
ATOM   3619 O    TIP   423     -18.970   6.623   3.244
ATOM   3620 H1   TIP   423     -18.308   6.833   2.586
ATOM   3621 H2   TIP   423     -19.244   5.730   3.035
ATOM   3622 O    TIP   424      26.658   2.305  -0.093
ATOM   3623 H1   TIP   424      27.065   2.349   0.772
ATOM   3624 H2   TIP   424      26.798   3.174  -0.469
ATOM   3625 O    TIP   425       4.935  18.216  -1.313
ATOM   3626 H1   TIP   425       4.567  17.521  -0.768
ATOM   3627 H2   TIP   425       4.497  18.118  -2.158
ATOM   3628 O    TIP   426     -27.024  -1.781  -6.495
ATOM   3629 H1   TIP   426     -26.383  -2.011  -5.823
ATOM   3630 H2   TIP   426     -27.753  -2.384  -6.349
ATOM   3631 O    TIP   427       5.836 -15.278  10.153
ATOM   3632 H1   TIP   427       5.774 -14.424   9.727
ATOM   3633 H2   TIP   427       6.752 -15.348  10.422
ATOM   3634 O    TIP   428      -9.856 -19.944   5.991
ATOM   3635 H1   TIP   428     -10.141 -19.762   5.096
ATOM   3636 H2   TIP   428     -10.586 -20.422   6.384
ATOM   3637 O    TIP   429       3.136  23.986  -5.267
ATOM   3638 H1   TIP   429       3.536  23.965  -4.397
ATOM   3639 H2   TIP   429       2.629  23.177  -5.318
ATOM   3640 O    TIP   430      14.030  -4.246   3.770
ATOM   3641 H1   TIP   430      13.887  -3.510   3.176
ATOM   3642 H2   TIP   430      13.949  -5.022   3.215
ATOM   3643 O    TIP   431       9.399  15.315  -0.092
ATOM   3644 H1   TIP   431       8.624  14.755  -0.127
ATOM   3645 H2   TIP   431       9.788  15.135   0.764
ATOM   3646 O    TIP   432     -20.506   1.479  -0.673
ATOM   3647 H1   TIP   432     -21.244   1.878  -0.213
ATOM   3648 H2   TIP   432     -20.541   1.851  -1.554
ATOM   3649 O    TIP   433      20.131   4.965  -5.147
ATOM   3650 H1   TIP   433      19.815   5.741  -5.610
ATOM   3651 H2   TIP   433      20.891   5.273  -4.653
ATOM   3652 O    TIP   434     -20.643  15.929  -3.377
ATOM   3653 H1   TIP   434     -21.524  15.861  -3.745
ATOM   3654 H2   TIP   434     -20.110  15.349  -3.921
ATOM   3655 O    TIP   435     -15.771  20.572 -14.002
ATOM   3656 H1   TIP   435     -15.561  20.261 -13.122
ATOM   3657 H2   TIP   435     -14.974  21.009 -14.300
ATOM   3658 O    TIP   436     -15.501  10.694  -8.856
ATOM   3659 H1   TIP   436     -15.365  10.934  -9.772
ATOM   3660 H2   TIP   436     -14.632  10.447  -8.540
ATOM   3661 O    TIP   437     -21.672  -2.222 -13.246
ATOM   3662 H1   TIP   437     -21.143  -2.679 -12.593
ATOM   3663 H2   TIP   437     -21.348  -1.322 -13.232
ATOM   3664 O    TIP   438      13.915 -24.872  -9.227
ATOM   3665 H1   TIP   438      13.538 -24.004  -9.081
ATOM   3666 H2   TIP   438      14.354 -25.084  -8.404
ATOM   3667 O    TIP   439       0.951 -25.678 -18.091
ATOM   3668 H1   TIP   439       0.290 -25.008 -17.920
ATOM   3669 H2   TIP   439       1.688 -25.197 -18.468
ATOM   3670 O    TIP   440      15.342 -24.887   0.455
ATOM   3671 H1   TIP   440      14.417 -24.978   0.229
ATOM   3672 H2   TIP   440      15.773 -24.680  -0.373
ATOM   3673 O    TIP   441      -1.912  14.902 -19.096
ATOM   3674 H1   TIP   441      -1.850  15.819 -18.828
ATOM   3675 H2   TIP   441      -2.815  14.800 -19.398
ATOM   3676 O    TIP   442      -7.097   0.665 -18.430
ATOM   3677 H1   TIP   442      -6.453   1.105 -17.876
ATOM   3678 H2   TIP   442      -6.907   0.977 -19.314
ATOM   3679 O    TIP   443      29.479  -4.318   6.394
ATOM   3680 H1   TIP   443      29.809  -4.070   5.531
ATOM   3681 H2   TIP   443      28.567  -4.563   6.242
ATOM   3682 O    TIP   444      -8.456  -9.296   7.976
ATOM   3683 H1   TIP   444      -8.789  -8.881   8.771
ATOM   3684 H2   TIP   444      -9.232  -9.661   7.552
ATOM   3685 O    TIP   445      13.961   0.388 -15.949
ATOM   3686 H1   TIP   445      14.377  -0.372 -15.542
ATOM   3687 H2   TIP   445      13.396   0.748 -15.266
ATOM   3688 O    TIP   446     -12.393 -28.386  -9.129
ATOM   3689 H1   TIP   446     -12.142 -27.470  -9.246
ATOM   3690 H2   TIP   446     -13.098 -28.525  -9.761
ATOM   3691 O    TIP   447      -6.258   1.161   6.788
ATOM   3692 H1   TIP   447      -6.805   1.303   6.016
ATOM   3693 H2   TIP   447      -5.574   0.560   6.491
ATOM   3694 O    TIP   448       6.956  11.585 -12.541
ATOM   3695 H1   TIP   448       6.486  11.775 -13.353
ATOM   3696 H2   TIP   448       7.770  11.170 -12.826
ATOM   3697 O    TIP   449      22.039  -2.942 -13.963
ATOM   3698 H1   TIP   449      21.147  -2.694 -14.207
ATOM   3699 H2   TIP   449      21.981  -3.163 -13.034
ATOM   3700 O    TIP   450      18.975 -10.835   9.940
ATOM   3701 H1   TIP   450      19.084 -11.627  10.467
ATOM   3702 H2   TIP   450      18.082 -10.893   9.600
ATOM   3703 O    TIP   451     -21.866   9.850  -7.770
ATOM   3704 H1   TIP   451     -22.201  10.745  -7.826
ATOM   3705 H2   TIP   451     -22.596   9.341  -7.421
ATOM   3706 O    TIP   452       5.908 -20.759 -16.268
ATOM   3707 H1   TIP   452       6.231 -21.575 -15.887
ATOM   3708 H2   TIP   452       4.974 -20.749 -16.058
ATOM   3709 O    TIP   453     -10.913 -26.327 -17.718
ATOM   3710 H1   TIP   453     -10.814 -25.726 -16.980
ATOM   3711 H2   TIP   453     -11.198 -25.773 -18.444
ATOM   3712 O    TIP   454      22.386  -4.782  -3.925
ATOM   3713 H1   TIP   454      21.907  -5.441  -4.428
ATOM   3714 H2   TIP   454      21.790  -4.541  -3.216
ATOM   3715 O    TIP   455      13.645 -21.857   4.017
ATOM   3716 H1   TIP   455      14.222 -22.594   3.818
ATOM   3717 H2   TIP   455      12.806 -22.094   3.621
ATOM   3718 O    TIP   456       2.829 -27.144  15.752
ATOM   3719 H1   TIP   456       3.383 -27.305  16.516
ATOM   3720 H2   TIP   456       3.379 -27.372  15.003
ATOM   3721 O    TIP   457     -10.877  -3.123 -20.198
ATOM   3722 H1   TIP   457     -10.095  -2.622 -20.430
ATOM   3723 H2   TIP   457     -10.839  -3.203 -19.245
ATOM   3724 O    TIP   458      -9.103   0.099 -16.630
ATOM   3725 H1   TIP   458      -8.288   0.433 -17.004
ATOM   3726 H2   TIP   458      -9.119   0.443 -15.738
ATOM   3727 O    TIP   459      11.898  -9.161   6.593
ATOM   3728 H1   TIP   459      12.537  -8.653   6.094
ATOM   3729 H2   TIP   459      11.880 -10.015   6.162
ATOM   3730 O    TIP   460      -5.190  29.949 -16.108
ATOM   3731 H1   TIP   460      -5.334  29.905 -15.163
ATOM   3732 H2   TIP   460      -4.364  29.487 -16.247
ATOM   3733 O    TIP   461       9.995 -19.565   7.122
ATOM   3734 H1   TIP   461      10.001 -19.629   8.077
ATOM   3735 H2   TIP   461      10.467 -18.755   6.932
ATOM   3736 O    TIP   462       2.201  13.987  -1.200
ATOM   3737 H1   TIP   462       1.254  13.913  -1.310
ATOM   3738 H2   TIP   462       2.447  13.209  -0.699
ATOM   3739 O    TIP   463     -11.489 -20.380   0.279
ATOM   3740 H1   TIP   463     -12.364 -20.567  -0.060
ATOM   3741 H2   TIP   463     -10.907 -20.943  -0.232
ATOM   3742 O    TIP   464      14.360 -26.722 -11.148
ATOM   3743 H1   TIP   464      14.101 -26.349 -11.991
ATOM   3744 H2   TIP   464      14.098 -26.066 -10.503
ATOM   3745 O    TIP   465      20.940 -12.298   0.584
ATOM   3746 H1   TIP   465      20.448 -12.306  -0.237
ATOM   3747 H2   TIP   465      20.672 -11.487   1.016
ATOM   3748 O    TIP   466     -19.325  -2.238   1.866
ATOM   3749 H1   TIP   466     -18.837  -1.917   1.107
ATOM   3750 H2   TIP   466     -18.651  -2.486   2.498
ATOM   3751 O    TIP   467      11.471 -19.275  20.101
ATOM   3752 H1   TIP   467      11.327 -20.098  20.569
ATOM   3753 H2   TIP   467      12.420 -19.225  19.988
ATOM   3754 O    TIP   468      -3.334   5.373   1.746
ATOM   3755 H1   TIP   468      -3.427   4.429   1.875
ATOM   3756 H2   TIP   468      -2.492   5.474   1.302
ATOM   3757 O    TIP   469      17.631  -4.697  -1.493
ATOM   3758 H1   TIP   469      18.063  -5.543  -1.616
ATOM   3759 H2   TIP   469      18.159  -4.252  -0.830
ATOM   3760 O    TIP   470       2.085 -24.406  -5.437
ATOM   3761 H1   TIP   470       1.414 -24.296  -6.110
ATOM   3762 H2   TIP   470       2.852 -24.725  -5.913
ATOM   3763 O    TIP   471      10.170   1.949   7.138
ATOM   3764 H1   TIP   471      10.920   1.355   7.138
ATOM   3765 H2   TIP   471       9.414   1.383   6.979
ATOM   3766 O    TIP   472     -13.568 -10.436   8.652
ATOM   3767 H1   TIP   472     -13.586 -10.787   9.542
ATOM   3768 H2   TIP   472     -13.268 -11.167   8.111
ATOM   3769 O    TIP   473      -4.195  -6.756  18.723
ATOM   3770 H1   TIP   473      -4.022  -7.479  19.326
ATOM   3771 H2   TIP   473      -3.328  -6.452  18.457
ATOM   3772 O    TIP   474     -18.109   4.593  -2.819
ATOM   3773 H1   TIP   474     -18.410   4.465  -3.719
ATOM   3774 H2   TIP   474     -18.398   5.476  -2.592
ATOM   3775 O    TIP   475     -20.649   3.354 -11.755
ATOM   3776 H1   TIP   475     -20.566   4.008 -12.449
ATOM   3777 H2   TIP   475     -19.749   3.180 -11.480
ATOM   3778 O    TIP   476       6.401  -3.044  16.970
ATOM   3779 H1   TIP   476       6.375  -2.344  16.318
ATOM   3780 H2   TIP   476       7.138  -2.817  17.537
ATOM   3781 O    TIP   477      26.333 -16.110   8.530
ATOM   3782 H1   TIP   477      26.735 -15.484   7.929
ATOM   3783 H2   TIP   477      26.771 -15.956   9.367
ATOM   3784 O    TIP   478      -8.444 -28.305   2.509
ATOM   3785 H1   TIP   478      -7.718 -28.208   3.124
ATOM   3786 H2   TIP   478      -9.100 -27.676   2.810
ATOM   3787 O    TIP   479       3.629 -20.797   3.058
ATOM   3788 H1   TIP   479       4.129 -21.613   3.062
ATOM   3789 H2   TIP   479       3.964 -20.314   2.303
ATOM   3790 O    TIP   480       2.470   3.605   1.444
ATOM   3791 H1   TIP   480       1.653   3.937   1.074
ATOM   3792 H2   TIP   480       2.519   2.697   1.143
ATOM   3793 O    TIP   481      -9.144 -16.409   9.712
ATOM   3794 H1   TIP   481      -9.133 -15.669  10.320
ATOM   3795 H2   TIP   481     -10.001 -16.360   9.290
ATOM   3796 O    TIP   482      18.453  -6.988  -6.483
ATOM   3797 H1   TIP   482      18.489  -6.651  -7.378
ATOM   3798 H2   TIP   482      17.579  -6.751  -6.171
ATOM   3799 O    TIP   483      -8.890  27.449  -8.562
ATOM   3800 H1   TIP   483      -8.983  27.452  -7.610
ATOM   3801 H2   TIP   483      -9.326  28.251  -8.849
ATOM   3802 O    TIP   484     -12.276 -20.307 -13.182
ATOM   3803 H1   TIP   484     -12.894 -20.292 -13.913
ATOM   3804 H2   TIP   484     -11.982 -19.400 -13.097
ATOM   3805 O    TIP   485      -9.216  11.251   2.534
ATOM   3806 H1   TIP   485     -10.153  11.366   2.692
ATOM   3807 H2   TIP   485      -9.131  10.345   2.237
ATOM   3808 O    TIP   486      -3.186   5.881  21.327
ATOM   3809 H1   TIP   486      -3.000   5.502  20.468
ATOM   3810 H2   TIP   486      -3.354   6.806  21.151
ATOM   3811 O    TIP   487      -8.476  15.876  -6.615
ATOM   3812 H1   TIP   487      -9.191  15.247  -6.528
ATOM   3813 H2   TIP   487      -7.917  15.712  -5.856
ATOM   3814 O    TIP   488     -15.745 -24.934 -15.036
ATOM   3815 H1   TIP   488     -15.312 -24.081 -15.049
ATOM   3816 H2   TIP   488     -15.425 -25.378 -15.821
ATOM   3817 O    TIP   489     -17.870 -25.348  -8.949
ATOM   3818 H1   TIP   489     -18.283 -25.782  -9.695
ATOM   3819 H2   TIP   489     -17.384 -24.619  -9.334
ATOM   3820 O    TIP   490      -5.122 -25.891  -3.890
ATOM   3821 H1   TIP   490      -5.922 -25.429  -4.142
ATOM   3822 H2   TIP   490      -5.284 -26.802  -4.133
ATOM   3823 O    TIP   491       9.925   6.153  -4.336
ATOM   3824 H1   TIP   491       9.342   6.746  -4.811
ATOM   3825 H2   TIP   491      10.750   6.633  -4.265
ATOM   3826 O    TIP   492      11.347 -19.326  11.605
ATOM   3827 H1   TIP   492      11.937 -19.008  12.289
ATOM   3828 H2   TIP   492      11.767 -19.067  10.785
ATOM   3829 O    TIP   493       9.340  10.700  -3.006
ATOM   3830 H1   TIP   493       8.983  11.369  -2.423
ATOM   3831 H2   TIP   493       8.694  10.624  -3.709
ATOM   3832 O    TIP   494       5.720  26.813  -2.842
ATOM   3833 H1   TIP   494       5.770  27.590  -3.399
ATOM   3834 H2   TIP   494       6.018  27.112  -1.984
ATOM   3835 O    TIP   495      -5.307  -8.826  20.748
ATOM   3836 H1   TIP   495      -6.226  -8.669  20.965
ATOM   3837 H2   TIP   495      -5.331  -9.270  19.901
ATOM   3838 O    TIP   496       9.071 -21.716   5.431
ATOM   3839 H1   TIP   496       9.678 -22.435   5.606
ATOM   3840 H2   TIP   496       9.529 -20.934   5.738
ATOM   3841 O    TIP   497     -20.957 -13.636  -1.468
ATOM   3842 H1   TIP   497     -20.754 -14.535  -1.208
ATOM   3843 H2   TIP   497     -21.580 -13.730  -2.189
ATOM   3844 O    TIP   498       2.572 -27.554  -6.266
ATOM   3845 H1   TIP   498       3.163 -27.772  -6.986
ATOM   3846 H2   TIP   498       2.829 -26.670  -6.002
ATOM   3847 O    TIP   499      24.301   9.108 -14.386
ATOM   3848 H1   TIP   499      24.418   8.430 -13.720
ATOM   3849 H2   TIP   499      24.084   8.625 -15.183
ATOM   3850 O    TIP   500      -8.015   4.570   3.279
ATOM   3851 H1   TIP   500      -7.154   4.795   3.633
ATOM   3852 H2   TIP   500      -8.628   5.111   3.775
ATOM   3853 O    TIP   501      14.122  13.677 -17.742
ATOM   3854 H1   TIP   501      14.436  12.887 -17.304
ATOM   3855 H2   TIP   501      13.181  13.691 -17.568
ATOM   3856 O    TIP   502       3.348   1.912   6.130
ATOM   3857 H1   TIP   502       2.495   1.742   6.530
ATOM   3858 H2   TIP   502       3.555   1.108   5.654
ATOM   3859 O    TIP   503       5.599  28.101  -6.777
ATOM   3860 H1   TIP   503       5.848  27.205  -6.552
ATOM   3861 H2   TIP   503       6.409  28.604  -6.693
ATOM   3862 O    TIP   504       3.625  12.707 -10.085
ATOM   3863 H1   TIP   504       2.827  12.181 -10.117
ATOM   3864 H2   TIP   504       3.396  13.459  -9.539
ATOM   3865 O    TIP   505      16.800 -10.474  -4.723
ATOM   3866 H1   TIP   505      16.232 -11.109  -5.158
ATOM   3867 H2   TIP   505      17.499 -10.304  -5.355
ATOM   3868 O    TIP   506      24.522  -2.379  -8.614
ATOM   3869 H1   TIP   506      24.373  -3.217  -8.176
ATOM   3870 H2   TIP   506      23.762  -2.269  -9.186
ATOM   3871 O    TIP   507      15.323  -0.693   7.291
ATOM   3872 H1   TIP   507      15.890  -0.647   8.061
ATOM   3873 H2   TIP   507      15.405   0.168   6.881
ATOM   3874 O    TIP   508      -3.973  24.491  -5.296
ATOM   3875 H1   TIP   508      -4.228  24.135  -6.146
ATOM   3876 H2   TIP   508      -4.449  23.958  -4.659
ATOM   3877 O    TIP   509      18.484 -21.497  -6.903
ATOM   3878 H1   TIP   509      18.038 -21.791  -6.109
ATOM   3879 H2   TIP   509      17.836 -20.961  -7.359
ATOM   3880 O    TIP   510     -22.113 -14.820   1.462
ATOM   3881 H1   TIP   510     -22.688 -15.027   2.198
ATOM   3882 H2   TIP   510     -22.350 -13.926   1.215
ATOM   3883 O    TIP   511     -10.131  -4.815   5.147
ATOM   3884 H1   TIP   511      -9.303  -5.269   5.304
ATOM   3885 H2   TIP   511      -9.888  -4.040   4.641
ATOM   3886 O    TIP   512      -6.735 -10.390 -20.786
ATOM   3887 H1   TIP   512      -7.426 -10.632 -21.402
ATOM   3888 H2   TIP   512      -5.921 -10.535 -21.268
ATOM   3889 O    TIP   513     -17.669   1.243  -9.366
ATOM   3890 H1   TIP   513     -17.163   0.467  -9.128
ATOM   3891 H2   TIP   513     -18.063   1.024 -10.210
ATOM   3892 O    TIP   514      -4.920  28.078  19.327
ATOM   3893 H1   TIP   514      -5.056  28.973  19.637
ATOM   3894 H2   TIP   514      -5.415  27.534  19.938
ATOM   3895 O    TIP   515       1.240  -2.396   6.677
ATOM   3896 H1   TIP   515       1.765  -3.190   6.580
ATOM   3897 H2   TIP   515       0.850  -2.470   7.547
ATOM   3898 O    TIP   516       7.268  24.797  -3.850
ATOM   3899 H1   TIP   516       6.535  25.343  -3.567
ATOM   3900 H2   TIP   516       7.254  24.049  -3.253
ATOM   3901 O    TIP   517      -5.181  26.870  -4.474
ATOM   3902 H1   TIP   517      -4.865  25.970  -4.554
ATOM   3903 H2   TIP   517      -4.619  27.264  -3.807
ATOM   3904 O    TIP   518      -6.671  -3.878  15.221
ATOM   3905 H1   TIP   518      -6.876  -3.496  14.368
ATOM   3906 H2   TIP   518      -5.948  -3.347  15.555
ATOM   3907 O    TIP   519      12.268   4.373  -0.035
ATOM   3908 H1   TIP   519      12.093   4.343   0.905
ATOM   3909 H2   TIP   519      11.449   4.089  -0.441
ATOM   3910 O    TIP   520      -3.792 -18.394  19.366
ATOM   3911 H1   TIP   520      -4.639 -17.962  19.473
ATOM   3912 H2   TIP   520      -3.366 -17.916  18.654
ATOM   3913 O    TIP   521       2.898  29.160   4.073
ATOM   3914 H1   TIP   521       2.995  28.612   3.295
ATOM   3915 H2   TIP   521       2.055  29.598   3.956
ATOM   3916 O    TIP   522     -21.165 -21.371  -7.875
ATOM   3917 H1   TIP   522     -21.932 -21.767  -8.289
ATOM   3918 H2   TIP   522     -20.835 -22.046  -7.283
ATOM   3919 O    TIP   523       2.480   0.220 -17.627
ATOM   3920 H1   TIP   523       1.557   0.187 -17.879
ATOM   3921 H2   TIP   523       2.557  -0.413 -16.914
ATOM   3922 O    TIP   524      -7.980 -30.412   0.659
ATOM   3923 H1   TIP   524      -7.355 -30.253  -0.049
ATOM   3924 H2   TIP   524      -8.040 -29.576   1.119
ATOM   3925 O    TIP   525     -17.469  -3.081  16.200
ATOM   3926 H1   TIP   525     -17.457  -3.932  15.763
ATOM   3927 H2   TIP   525     -16.623  -3.026  16.644
ATOM   3928 O    TIP   526       2.065 -23.642   6.992
ATOM   3929 H1   TIP   526       1.927 -22.849   6.474
ATOM   3930 H2   TIP   526       1.184 -23.926   7.236
ATOM   3931 O    TIP   527      -0.156  11.832 -15.889
ATOM   3932 H1   TIP   527      -0.659  12.111 -16.654
ATOM   3933 H2   TIP   527       0.747  11.776 -16.201
ATOM   3934 O    TIP   528     -10.641  29.520 -18.937
ATOM   3935 H1   TIP   528     -10.525  29.057 -18.108
ATOM   3936 H2   TIP   528     -11.527  29.292 -19.217
ATOM   3937 O    TIP   529      11.569  10.334  -0.643
ATOM   3938 H1   TIP   529      10.762  10.148  -1.123
ATOM   3939 H2   TIP   529      11.618  11.289  -0.616
ATOM   3940 O    TIP   530     -19.064 -25.786 -11.258
ATOM   3941 H1   TIP   530     -19.761 -25.969 -11.889
ATOM   3942 H2   TIP   530     -18.273 -25.706 -11.791
ATOM   3943 O    TIP   531      25.052 -12.883  -5.463
ATOM   3944 H1   TIP   531      25.792 -12.682  -4.890
ATOM   3945 H2   TIP   531      25.088 -12.214  -6.146
ATOM   3946 O    TIP   532      11.628 -22.035 -16.084
ATOM   3947 H1   TIP   532      11.338 -21.140 -16.257
ATOM   3948 H2   TIP   532      10.888 -22.583 -16.346
ATOM   3949 O    TIP   533     -15.988 -20.726  -6.270
ATOM   3950 H1   TIP   533     -16.690 -20.757  -6.920
ATOM   3951 H2   TIP   533     -15.198 -20.538  -6.777
ATOM   3952 O    TIP   534       8.762 -14.491   3.304
ATOM   3953 H1   TIP   534       8.416 -15.079   2.633
ATOM   3954 H2   TIP   534       8.060 -13.859   3.455
ATOM   3955 O    TIP   535      15.185   4.617  -5.289
ATOM   3956 H1   TIP   535      16.096   4.799  -5.062
ATOM   3957 H2   TIP   535      14.734   4.561  -4.446
ATOM   3958 O    TIP   536      14.968 -11.140 -20.196
ATOM   3959 H1   TIP   536      15.615 -11.047 -20.894
ATOM   3960 H2   TIP   536      14.892 -10.264 -19.819
ATOM   3961 O    TIP   537      12.948   9.374 -15.541
ATOM   3962 H1   TIP   537      12.980   8.418 -15.512
ATOM   3963 H2   TIP   537      12.112   9.599 -15.134
ATOM   3964 O    TIP   538      -4.289  21.277 -14.000
ATOM   3965 H1   TIP   538      -5.082  20.770 -14.176
ATOM   3966 H2   TIP   538      -4.015  21.601 -14.858
ATOM   3967 O    TIP   539      11.090   7.462   1.211
ATOM   3968 H1   TIP   539      11.598   7.701   0.436
ATOM   3969 H2   TIP   539      11.071   8.259   1.741
ATOM   3970 O    TIP   540     -18.856 -22.904  -2.299
ATOM   3971 H1   TIP   540     -19.433 -22.394  -2.868
ATOM   3972 H2   TIP   540     -18.810 -23.766  -2.713
ATOM   3973 O    TIP   541     -20.007  17.205  18.649
ATOM   3974 H1   TIP   541     -19.609  16.649  19.320
ATOM   3975 H2   TIP   541     -20.536  17.833  19.140
ATOM   3976 O    TIP   542     -19.958 -19.152  -2.943
ATOM   3977 H1   TIP   542     -19.809 -19.910  -3.508
ATOM   3978 H2   TIP   542     -20.346 -19.518  -2.148
ATOM   3979 O    TIP   543      10.623  -8.556 -16.416
ATOM   3980 H1   TIP   543       9.950  -8.916 -16.993
ATOM   3981 H2   TIP   543      10.168  -8.387 -15.592
ATOM   3982 O    TIP   544      12.731  -7.525 -17.570
ATOM   3983 H1   TIP   544      12.311  -6.908 -18.169
ATOM   3984 H2   TIP   544      12.006  -7.939 -17.103
ATOM   3985 O    TIP   545      -7.420 -20.251   7.400
ATOM   3986 H1   TIP   545      -7.491 -19.643   8.136
ATOM   3987 H2   TIP   545      -8.287 -20.241   6.995
ATOM   3988 O    TIP   546     -12.041  -5.727 -19.950
ATOM   3989 H1   TIP   546     -12.073  -4.771 -19.931
ATOM   3990 H2   TIP   546     -11.156  -5.933 -20.250
ATOM   3991 O    TIP   547     -11.161 -30.375  -7.791
ATOM   3992 H1   TIP   547     -11.632 -29.657  -8.213
ATOM   3993 H2   TIP   547     -10.553 -30.689  -8.460
ATOM   3994 O    TIP   548     -12.004   9.967   2.390
ATOM   3995 H1   TIP   548     -11.940   9.180   2.931
ATOM   3996 H2   TIP   548     -12.923  10.229   2.456
ATOM   3997 O    TIP   549       8.140 -21.485   0.512
ATOM   3998 H1   TIP   549       8.503 -21.143   1.329
ATOM   3999 H2   TIP   549       7.866 -20.708   0.026
ATOM   4000 O    TIP   550     -27.586  -9.486  -6.995
ATOM   4001 H1   TIP   550     -27.856 -10.010  -7.749
ATOM   4002 H2   TIP   550     -26.895 -10.002  -6.579
ATOM   4003 O    TIP   551      -5.876  17.078  -1.776
ATOM   4004 H1   TIP   551      -6.282  17.400  -0.972
ATOM   4005 H2   TIP   551      -6.340  17.534  -2.479
ATOM   4006 O    TIP   552      11.365   3.406  -4.416
ATOM   4007 H1   TIP   552      10.741   2.682  -4.377
ATOM   4008 H2   TIP   552      10.858   4.175  -4.156
ATOM   4009 O    TIP   553     -11.449 -10.634  10.616
ATOM   4010 H1   TIP   553     -11.215 -10.076   9.875
ATOM   4011 H2   TIP   553     -12.140 -10.153  11.072
ATOM   4012 O    TIP   554     -18.555  -0.269  -0.374
ATOM   4013 H1   TIP   554     -19.206   0.419  -0.517
ATOM   4014 H2   TIP   554     -18.433  -0.666  -1.236
ATOM   4015 O    TIP   555       0.194 -20.573  19.819
ATOM   4016 H1   TIP   555       0.164 -19.869  19.172
ATOM   4017 H2   TIP   555      -0.038 -20.151  20.646
ATOM   4018 O    TIP   556      12.010  -8.571 -20.807
ATOM   4019 H1   TIP   556      11.843  -7.772 -20.309
ATOM   4020 H2   TIP   556      11.263  -9.137 -20.611
ATOM   4021 O    TIP   557      16.474  11.569 -14.159
ATOM   4022 H1   TIP   557      15.757  11.452 -13.537
ATOM   4023 H2   TIP   557      16.258  12.376 -14.626
ATOM   4024 O    TIP   558       0.070 -25.974  17.006
ATOM   4025 H1   TIP   558      -0.035 -26.841  17.398
ATOM   4026 H2   TIP   558       0.811 -25.587  17.471
ATOM   4027 O    TIP   559     -19.468 -18.137 -10.370
ATOM   4028 H1   TIP   559     -18.777 -18.713 -10.695
ATOM   4029 H2   TIP   559     -19.694 -17.585 -11.119
ATOM   4030 O    TIP   560       8.453  -6.120   9.037
ATOM   4031 H1   TIP   560       8.698  -5.833   8.157
ATOM   4032 H2   TIP   560       7.527  -5.888   9.115
ATOM   4033 O    TIP   561      26.381 -15.588  -1.708
ATOM   4034 H1   TIP   561      26.949 -16.319  -1.951
ATOM   4035 H2   TIP   561      26.196 -15.726  -0.779
ATOM   4036 O    TIP   562       3.807  16.388 -10.206
ATOM   4037 H1   TIP   562       4.634  16.221  -9.754
ATOM   4038 H2   TIP   562       3.179  15.803  -9.782
ATOM   4039 O    TIP   563      -8.094  -2.007   7.641
ATOM   4040 H1   TIP   563      -8.996  -1.729   7.484
ATOM   4041 H2   TIP   563      -7.848  -1.576   8.460
ATOM   4042 O    TIP   564      23.088 -17.486  -3.949
ATOM   4043 H1   TIP   564      23.931 -17.085  -4.159
ATOM   4044 H2   TIP   564      22.629 -16.825  -3.431
ATOM   4045 O    TIP   565       9.237  -2.992   9.430
ATOM   4046 H1   TIP   565       9.175  -3.488   8.614
ATOM   4047 H2   TIP   565       8.425  -2.488   9.468
ATOM   4048 O    TIP   566      12.469 -21.362  -0.346
ATOM   4049 H1   TIP   566      12.226 -21.846   0.443
ATOM   4050 H2   TIP   566      12.295 -20.446  -0.130
ATOM   4051 O    TIP   567     -11.810   0.892 -16.692
ATOM   4052 H1   TIP   567     -11.732   1.693 -17.211
ATOM   4053 H2   TIP   567     -10.944   0.775 -16.301
ATOM   4054 O    TIP   568     -26.675   0.055   1.302
ATOM   4055 H1   TIP   568     -26.805  -0.299   2.182
ATOM   4056 H2   TIP   568     -26.129  -0.594   0.859
ATOM   4057 O    TIP   569      -1.694  12.109 -18.230
ATOM   4058 H1   TIP   569      -1.718  12.964 -18.659
ATOM   4059 H2   TIP   569      -1.301  11.525 -18.879
ATOM   4060 O    TIP   570      20.255 -23.813   1.524
ATOM   4061 H1   TIP   570      19.776 -24.386   2.122
ATOM   4062 H2   TIP   570      20.243 -22.956   1.950
ATOM   4063 O    TIP   571      12.623   0.092 -18.487
ATOM   4064 H1   TIP   571      13.319   0.222 -17.843
ATOM   4065 H2   TIP   571      12.408  -0.838 -18.424
ATOM   4066 O    TIP   572     -20.913   6.306  -5.624
ATOM   4067 H1   TIP   572     -20.453   5.486  -5.804
ATOM   4068 H2   TIP   572     -21.096   6.278  -4.685
ATOM   4069 O    TIP   573       2.698 -15.636 -19.402
ATOM   4070 H1   TIP   573       2.380 -15.528 -20.298
ATOM   4071 H2   TIP   573       3.632 -15.432 -19.452
ATOM   4072 O    TIP   574       7.148   8.625   1.253
ATOM   4073 H1   TIP   574       7.820   9.296   1.377
ATOM   4074 H2   TIP   574       7.615   7.887   0.861
ATOM   4075 O    TIP   575     -14.058  -4.095 -14.976
ATOM   4076 H1   TIP   575     -14.012  -3.152 -15.131
ATOM   4077 H2   TIP   575     -14.941  -4.241 -14.639
ATOM   4078 O    TIP   576       1.899 -19.517   6.269
ATOM   4079 H1   TIP   576       1.103 -18.997   6.163
ATOM   4080 H2   TIP   576       2.384 -19.076   6.966
ATOM   4081 O    TIP   577       7.897 -22.842  12.302
ATOM   4082 H1   TIP   577       8.348 -21.998  12.270
ATOM   4083 H2   TIP   577       7.202 -22.719  12.948
ATOM   4084 O    TIP   578      -2.602  29.243 -17.240
ATOM   4085 H1   TIP   578      -2.199  28.885 -18.031
ATOM   4086 H2   TIP   578      -1.886  29.297 -16.608
ATOM   4087 O    TIP   579     -15.278 -18.536   2.839
ATOM   4088 H1   TIP   579     -15.949 -18.886   3.425
ATOM   4089 H2   TIP   579     -14.451 -18.847   3.206
ATOM   4090 O    TIP   580     -16.908 -28.763  21.355
ATOM   4091 H1   TIP   580     -17.439 -29.461  21.739
ATOM   4092 H2   TIP   580     -16.146 -29.213  20.991
ATOM   4093 O    TIP   581     -21.165 -24.332 -18.090
ATOM   4094 H1   TIP   581     -20.920 -23.505 -17.675
ATOM   4095 H2   TIP   581     -21.971 -24.133 -18.566
ATOM   4096 O    TIP   582      22.980  -1.356 -16.259
ATOM   4097 H1   TIP   582      22.800  -1.795 -17.090
ATOM   4098 H2   TIP   582      22.891  -2.044 -15.600
ATOM   4099 O    TIP   583      11.283 -17.305   6.435
ATOM   4100 H1   TIP   583      11.926 -16.989   7.071
ATOM   4101 H2   TIP   583      10.856 -16.513   6.110
ATOM   4102 O    TIP   584      -6.993  13.520  -1.781
ATOM   4103 H1   TIP   584      -7.576  13.038  -1.196
ATOM   4104 H2   TIP   584      -6.301  13.853  -1.210
ATOM   4105 O    TIP   585       5.332   2.571   7.893
ATOM   4106 H1   TIP   585       5.685   3.458   7.820
ATOM   4107 H2   TIP   585       4.605   2.550   7.271
ATOM   4108 O    TIP   586      -1.553  15.150  -9.244
ATOM   4109 H1   TIP   586      -2.386  14.681  -9.284
ATOM   4110 H2   TIP   586      -1.394  15.437 -10.143
ATOM   4111 O    TIP   587      -1.394  -5.099   8.485
ATOM   4112 H1   TIP   587      -1.141  -4.976   7.570
ATOM   4113 H2   TIP   587      -0.942  -5.899   8.753
ATOM   4114 O    TIP   588      10.809   1.392  20.616
ATOM   4115 H1   TIP   588      10.785   2.343  20.511
ATOM   4116 H2   TIP   588      10.645   1.248  21.548
ATOM   4117 O    TIP   589      21.325  -9.738  -6.381
ATOM   4118 H1   TIP   589      22.098  -9.287  -6.721
ATOM   4119 H2   TIP   589      21.646 -10.230  -5.626
ATOM   4120 O    TIP   590       2.951  12.376   1.191
ATOM   4121 H1   TIP   590       2.566  11.578   1.555
ATOM   4122 H2   TIP   590       3.768  12.491   1.676
ATOM   4123 O    TIP   591      20.401   7.526  -6.203
ATOM   4124 H1   TIP   591      20.321   7.243  -7.113
ATOM   4125 H2   TIP   591      21.227   8.007  -6.172
ATOM   4126 O    TIP   592      -0.248 -12.506 -17.121
ATOM   4127 H1   TIP   592      -0.933 -12.704 -17.759
ATOM   4128 H2   TIP   592      -0.720 -12.339 -16.305
ATOM   4129 O    TIP   593      -5.753  -1.126   4.024
ATOM   4130 H1   TIP   593      -6.386  -1.843   3.988
ATOM   4131 H2   TIP   593      -5.413  -1.150   4.919
ATOM   4132 O    TIP   594     -10.809   1.810   3.599
ATOM   4133 H1   TIP   594     -10.320   1.018   3.821
ATOM   4134 H2   TIP   594     -11.021   1.710   2.672
ATOM   4135 O    TIP   595      -7.010  -6.689  17.503
ATOM   4136 H1   TIP   595      -6.405  -6.842  16.777
ATOM   4137 H2   TIP   595      -6.444  -6.564  18.265
ATOM   4138 O    TIP   596      16.345 -17.287  14.856
ATOM   4139 H1   TIP   596      17.270 -17.190  15.081
ATOM   4140 H2   TIP   596      16.343 -17.855  14.086
ATOM   4141 O    TIP   597      15.035 -17.559 -17.103
ATOM   4142 H1   TIP   597      15.205 -18.265 -17.726
ATOM   4143 H2   TIP   597      14.291 -17.084 -17.474
ATOM   4144 O    TIP   598      18.273   0.370 -14.910
ATOM   4145 H1   TIP   598      18.758   0.593 -15.704
ATOM   4146 H2   TIP   598      17.509   0.947 -14.924
ATOM   4147 O    TIP   599     -19.805  -6.814 -17.253
ATOM   4148 H1   TIP   599     -19.896  -5.862 -17.225
ATOM   4149 H2   TIP   599     -18.867  -6.969 -17.141
ATOM   4150 O    TIP   600      12.108  -6.706   8.609
ATOM   4151 H1   TIP   600      11.659  -7.533   8.437
ATOM   4152 H2   TIP   600      12.509  -6.825   9.470
ATOM   4153 O    TIP   601      -8.012  -0.647  16.952
ATOM   4154 H1   TIP   601      -8.925  -0.738  16.680
ATOM   4155 H2   TIP   601      -7.592  -0.174  16.233
ATOM   4156 O    TIP   602       0.933  19.716 -14.811
ATOM   4157 H1   TIP   602       0.544  19.640 -15.682
ATOM   4158 H2   TIP   602       0.384  20.356 -14.357
ATOM   4159 O    TIP   603     -12.241 -30.357  -1.451
ATOM   4160 H1   TIP   603     -11.616 -30.239  -0.736
ATOM   4161 H2   TIP   603     -12.929 -30.909  -1.080
ATOM   4162 O    TIP   604      22.134 -17.649 -14.833
ATOM   4163 H1   TIP   604      22.986 -18.071 -14.935
ATOM   4164 H2   TIP   604      21.677 -18.184 -14.183
ATOM   4165 O    TIP   605      15.236  -1.319  10.178
ATOM   4166 H1   TIP   605      14.601  -1.700  10.784
ATOM   4167 H2   TIP   605      15.642  -2.073   9.750
ATOM   4168 O    TIP   606     -15.047  -3.243  17.280
ATOM   4169 H1   TIP   606     -15.209  -3.517  18.182
ATOM   4170 H2   TIP   606     -14.095  -3.261  17.190
ATOM   4171 O    TIP   607     -26.529  -5.041  -5.065
ATOM   4172 H1   TIP   607     -26.259  -4.238  -4.622
ATOM   4173 H2   TIP   607     -27.390  -5.241  -4.698
ATOM   4174 O    TIP   608     -25.637  -4.394  -1.832
ATOM   4175 H1   TIP   608     -24.866  -3.881  -2.072
ATOM   4176 H2   TIP   608     -26.377  -3.883  -2.157
ATOM   4177 O    TIP   609      16.971 -26.122  -7.230
ATOM   4178 H1   TIP   609      17.148 -26.846  -7.831
ATOM   4179 H2   TIP   609      17.566 -25.427  -7.510
ATOM   4180 O    TIP   610     -16.574 -28.836 -17.571
ATOM   4181 H1   TIP   610     -16.188 -27.969 -17.452
ATOM   4182 H2   TIP   610     -17.505 -28.713 -17.386
ATOM   4183 O    TIP   611      28.269 -18.002   1.264
ATOM   4184 H1   TIP   611      28.596 -17.112   1.134
ATOM   4185 H2   TIP   611      28.401 -18.432   0.419
ATOM   4186 O    TIP   612      -2.466 -21.220  11.580
ATOM   4187 H1   TIP   612      -2.599 -20.591  10.872
ATOM   4188 H2   TIP   612      -1.898 -21.891  11.203
ATOM   4189 O    TIP   613       7.487   4.535   6.019
ATOM   4190 H1   TIP   613       6.837   4.949   6.587
ATOM   4191 H2   TIP   613       7.168   4.694   5.131
ATOM   4192 O    TIP   614       2.786 -22.753 -17.373
ATOM   4193 H1   TIP   614       2.940 -23.435 -18.026
ATOM   4194 H2   TIP   614       3.378 -22.971 -16.653
ATOM   4195 O    TIP   615      -2.076 -15.424  11.443
ATOM   4196 H1   TIP   615      -1.722 -16.018  10.782
ATOM   4197 H2   TIP   615      -2.506 -14.732  10.939
ATOM   4198 O    TIP   616      -2.029 -26.344   2.792
ATOM   4199 H1   TIP   616      -2.045 -25.398   2.939
ATOM   4200 H2   TIP   616      -1.297 -26.481   2.190
ATOM   4201 O    TIP   617     -24.157   4.225   3.901
ATOM   4202 H1   TIP   617     -23.539   3.509   4.048
ATOM   4203 H2   TIP   617     -23.827   4.673   3.123
ATOM   4204 O    TIP   618      -0.140 -23.288 -17.028
ATOM   4205 H1   TIP   618      -0.906 -22.730 -16.892
ATOM   4206 H2   TIP   618       0.606 -22.692 -16.972
ATOM   4207 O    TIP   619       0.173   3.094 -16.835
ATOM   4208 H1   TIP   619      -0.155   3.295 -17.712
ATOM   4209 H2   TIP   619       1.099   3.333 -16.864
ATOM   4210 O    TIP   620      13.949 -16.284 -19.679
ATOM   4211 H1   TIP   620      13.136 -16.784 -19.616
ATOM   4212 H2   TIP   620      14.502 -16.796 -20.269
ATOM   4213 O    TIP   621       7.469 -29.805   5.093
ATOM   4214 H1   TIP   621       6.723 -29.507   5.613
ATOM   4215 H2   TIP   621       7.848 -30.520   5.604
ATOM   4216 O    TIP   622     -15.813  12.921   6.056
ATOM   4217 H1   TIP   622     -16.084  13.330   6.878
ATOM   4218 H2   TIP   622     -15.875  13.622   5.407
ATOM   4219 O    TIP   623      14.032 -27.291  -4.937
ATOM   4220 H1   TIP   623      14.146 -26.993  -4.035
ATOM   4221 H2   TIP   623      13.907 -28.237  -4.864
ATOM   4222 O    TIP   624     -14.964 -15.853 -16.299
ATOM   4223 H1   TIP   624     -14.284 -15.182 -16.240
ATOM   4224 H2   TIP   624     -15.755 -15.424 -15.974
ATOM   4225 O    TIP   625       9.923   3.174  -1.278
ATOM   4226 H1   TIP   625       9.262   2.655  -0.819
ATOM   4227 H2   TIP   625       9.789   2.970  -2.203
ATOM   4228 O    TIP   626      20.624  -6.626  -4.789
ATOM   4229 H1   TIP   626      19.893  -6.965  -5.307
ATOM   4230 H2   TIP   626      20.225  -5.986  -4.200
ATOM   4231 O    TIP   627      22.890   1.687 -17.417
ATOM   4232 H1   TIP   627      22.813   1.020 -16.735
ATOM   4233 H2   TIP   627      23.194   1.208 -18.188
ATOM   4234 O    TIP   628      16.250   1.580 -16.945
ATOM   4235 H1   TIP   628      15.471   1.482 -16.398
ATOM   4236 H2   TIP   628      16.149   2.439 -17.356
ATOM   4237 O    TIP   629       2.939 -11.560  14.446
ATOM   4238 H1   TIP   629       2.644 -11.789  15.327
ATOM   4239 H2   TIP   629       3.881 -11.731  14.455
ATOM   4240 O    TIP   630      12.831  19.169  -3.949
ATOM   4241 H1   TIP   630      12.753  19.621  -4.788
ATOM   4242 H2   TIP   630      12.012  19.362  -3.494
ATOM   4243 O    TIP   631      13.507   4.873   8.656
ATOM   4244 H1   TIP   631      12.794   5.439   8.360
ATOM   4245 H2   TIP   631      14.205   5.012   8.017
ATOM   4246 O    TIP   632       6.659  -5.724   6.436
ATOM   4247 H1   TIP   632       6.127  -5.440   7.180
ATOM   4248 H2   TIP   632       7.330  -5.047   6.349
ATOM   4249 O    TIP   633     -22.013 -12.051   0.593
ATOM   4250 H1   TIP   633     -22.657 -11.425   0.264
ATOM   4251 H2   TIP   633     -21.724 -12.530  -0.184
ATOM   4252 O    TIP   634     -19.364  14.517   3.219
ATOM   4253 H1   TIP   634     -19.364  13.965   2.437
ATOM   4254 H2   TIP   634     -18.669  14.154   3.768
ATOM   4255 O    TIP   635      17.624  18.804 -13.353
ATOM   4256 H1   TIP   635      17.603  18.000 -12.834
ATOM   4257 H2   TIP   635      17.831  18.512 -14.241
ATOM   4258 O    TIP   636     -21.938   0.151 -16.959
ATOM   4259 H1   TIP   636     -22.394   0.992 -16.949
ATOM   4260 H2   TIP   636     -21.777  -0.024 -17.886
ATOM   4261 O    TIP   637       8.533  14.095  -4.124
ATOM   4262 H1   TIP   637       7.927  13.464  -4.511
ATOM   4263 H2   TIP   637       8.770  13.715  -3.278
ATOM   4264 O    TIP   638       2.596   8.622   3.926
ATOM   4265 H1   TIP   638       3.470   8.712   3.547
ATOM   4266 H2   TIP   638       2.684   7.917   4.567
ATOM   4267 O    TIP   639      25.844   4.874  -1.265
ATOM   4268 H1   TIP   639      26.116   5.032  -2.169
ATOM   4269 H2   TIP   639      24.887   4.870  -1.299
ATOM   4270 O    TIP   640       1.763 -20.115 -19.160
ATOM   4271 H1   TIP   640       0.832 -20.334 -19.123
ATOM   4272 H2   TIP   640       2.185 -20.767 -18.600
ATOM   4273 O    TIP   641       4.517  -6.903 -20.653
ATOM   4274 H1   TIP   641       4.680  -6.254 -19.969
ATOM   4275 H2   TIP   641       4.658  -6.429 -21.473
ATOM   4276 O    TIP   642      -4.139  -1.352  12.521
ATOM   4277 H1   TIP   642      -3.977  -1.806  13.347
ATOM   4278 H2   TIP   642      -3.318  -1.437  12.035
ATOM   4279 O    TIP   643      25.099   0.503  -1.333
ATOM   4280 H1   TIP   643      24.529   1.255  -1.492
ATOM   4281 H2   TIP   643      25.581   0.729  -0.538
ATOM   4282 O    TIP   644       4.717  -5.513   4.313
ATOM   4283 H1   TIP   644       5.320  -5.555   5.055
ATOM   4284 H2   TIP   644       5.284  -5.413   3.548
ATOM   4285 O    TIP   645     -11.152 -26.713   1.754
ATOM   4286 H1   TIP   645     -10.838 -27.546   1.401
ATOM   4287 H2   TIP   645     -11.954 -26.939   2.225
ATOM   4288 O    TIP   646      16.195 -12.198   5.180
ATOM   4289 H1   TIP   646      16.575 -11.386   4.844
ATOM   4290 H2   TIP   646      16.685 -12.893   4.740
ATOM   4291 O    TIP   647       0.791 -17.790  18.236
ATOM   4292 H1   TIP   647       1.156 -18.203  17.454
ATOM   4293 H2   TIP   647       1.539 -17.685  18.824
ATOM   4294 O    TIP   648      10.487 -14.205  18.036
ATOM   4295 H1   TIP   648      10.533 -13.442  17.459
ATOM   4296 H2   TIP   648      10.499 -14.956  17.443
ATOM   4297 O    TIP   649      11.238  11.659   3.713
ATOM   4298 H1   TIP   649      10.703  10.905   3.961
ATOM   4299 H2   TIP   649      11.780  11.343   2.990
ATOM   4300 O    TIP   650      -8.153 -29.755  -4.988
ATOM   4301 H1   TIP   650      -7.993 -30.469  -4.370
ATOM   4302 H2   TIP   650      -9.030 -29.925  -5.330
ATOM   4303 O    TIP   651      23.773  -3.031 -18.353
ATOM   4304 H1   TIP   651      23.930  -2.813 -19.271
ATOM   4305 H2   TIP   651      24.644  -3.194 -17.992
ATOM   4306 O    TIP   652      -0.896  15.466 -12.057
ATOM   4307 H1   TIP   652      -0.731  16.127 -12.728
ATOM   4308 H2   TIP   652      -0.093  14.947 -12.028
ATOM   4309 O    TIP   653      13.442  -6.423  16.496
ATOM   4310 H1   TIP   653      13.587  -6.878  17.326
ATOM   4311 H2   TIP   653      13.435  -5.495  16.729
ATOM   4312 O    TIP   654     -15.205  -5.498   3.269
ATOM   4313 H1   TIP   654     -14.441  -6.016   3.520
ATOM   4314 H2   TIP   654     -14.882  -4.598   3.226
ATOM   4315 O    TIP   655      13.543   4.195  -2.959
ATOM   4316 H1   TIP   655      12.873   3.765  -3.491
ATOM   4317 H2   TIP   655      13.073   4.505  -2.185
ATOM   4318 O    TIP   656      -5.011 -25.562 -19.521
ATOM   4319 H1   TIP   656      -4.292 -25.000 -19.233
ATOM   4320 H2   TIP   656      -5.276 -25.199 -20.366
ATOM   4321 O    TIP   657       1.092   4.233   4.032
ATOM   4322 H1   TIP   657       1.529   4.143   4.878
ATOM   4323 H2   TIP   657       1.778   4.063   3.387
ATOM   4324 O    TIP   658      19.605  -8.468   7.156
ATOM   4325 H1   TIP   658      18.948  -8.167   7.783
ATOM   4326 H2   TIP   658      19.286  -9.322   6.865
ATOM   4327 O    TIP   659      16.450 -12.073   8.598
ATOM   4328 H1   TIP   659      16.504 -12.794   9.224
ATOM   4329 H2   TIP   659      15.644 -11.613   8.829
ATOM   4330 O    TIP   660       1.349  13.509 -13.945
ATOM   4331 H1   TIP   660       0.875  12.714 -14.189
ATOM   4332 H2   TIP   660       1.460  13.442 -12.997
ATOM   4333 O    TIP   661     -18.087   9.640  -2.104
ATOM   4334 H1   TIP   661     -17.796   8.778  -1.809
ATOM   4335 H2   TIP   661     -17.421   9.915  -2.735
ATOM   4336 O    TIP   662      -7.104   6.438  -3.513
ATOM   4337 H1   TIP   662      -6.575   6.176  -4.267
ATOM   4338 H2   TIP   662      -7.260   7.373  -3.642
ATOM   4339 O    TIP   663      -0.262   0.305 -18.613
ATOM   4340 H1   TIP   663      -0.335   1.206 -18.927
ATOM   4341 H2   TIP   663      -0.157  -0.219 -19.407
ATOM   4342 O    TIP   664      11.676 -29.315  -9.784
ATOM   4343 H1   TIP   664      12.287 -29.769 -10.363
ATOM   4344 H2   TIP   664      11.333 -28.595 -10.313
ATOM   4345 O    TIP   665      -9.782   9.294   8.705
ATOM   4346 H1   TIP   665     -10.320   8.587   9.060
ATOM   4347 H2   TIP   665      -9.062   8.848   8.259
ATOM   4348 O    TIP   666       5.164 -14.614 -19.399
ATOM   4349 H1   TIP   666       5.262 -15.256 -18.696
ATOM   4350 H2   TIP   666       5.986 -14.664 -19.887
ATOM   4351 O    TIP   667       3.853  -3.516  17.599
ATOM   4352 H1   TIP   667       4.765  -3.354  17.358
ATOM   4353 H2   TIP   667       3.457  -2.646  17.643
ATOM   4354 O    TIP   668     -18.146  30.032  -7.602
ATOM   4355 H1   TIP   668     -17.226  29.974  -7.860
ATOM   4356 H2   TIP   668     -18.259  29.337  -6.954
ATOM   4357 O    TIP   669     -26.573  -8.782 -14.408
ATOM   4358 H1   TIP   669     -25.686  -8.999 -14.122
ATOM   4359 H2   TIP   669     -26.862  -8.100 -13.802
ATOM   4360 O    TIP   670     -23.779  -5.396   8.697
ATOM   4361 H1   TIP   670     -24.351  -6.063   8.317
ATOM   4362 H2   TIP   670     -22.895  -5.741   8.578
ATOM   4363 O    TIP   671     -11.726 -22.859 -12.170
ATOM   4364 H1   TIP   671     -11.327 -23.269 -12.937
ATOM   4365 H2   TIP   671     -11.853 -21.945 -12.425
ATOM   4366 O    TIP   672      19.263 -17.026   4.075
ATOM   4367 H1   TIP   672      18.607 -16.971   3.381
ATOM   4368 H2   TIP   672      18.757 -17.005   4.887
ATOM   4369 O    TIP   673      11.616  14.409 -17.704
ATOM   4370 H1   TIP   673      11.162  13.604 -17.455
ATOM   4371 H2   TIP   673      10.985  14.885 -18.244
ATOM   4372 O    TIP   674       4.895 -27.430   3.978
ATOM   4373 H1   TIP   674       4.644 -26.672   4.505
ATOM   4374 H2   TIP   674       4.814 -28.175   4.574
ATOM   4375 O    TIP   675      -2.503  13.911  -0.155
ATOM   4376 H1   TIP   675      -2.993  14.324  -0.866
ATOM   4377 H2   TIP   675      -3.175  13.543   0.418
ATOM   4378 O    TIP   676      -2.162  -8.394  19.919
ATOM   4379 H1   TIP   676      -1.993  -9.104  20.538
ATOM   4380 H2   TIP   676      -2.306  -8.834  19.082
ATOM   4381 O    TIP   677      19.331   2.081 -10.402
ATOM   4382 H1   TIP   677      18.678   1.787  -9.767
ATOM   4383 H2   TIP   677      19.393   1.364 -11.033
ATOM   4384 O    TIP   678     -24.734 -14.853  -5.767
ATOM   4385 H1   TIP   678     -24.478 -15.305  -4.963
ATOM   4386 H2   TIP   678     -24.082 -15.123  -6.413
ATOM   4387 O    TIP   679     -12.912   2.467  10.055
ATOM   4388 H1   TIP   679     -13.600   1.809   9.957
ATOM   4389 H2   TIP   679     -13.336   3.193  10.511
ATOM   4390 O    TIP   680      13.598 -15.634   7.689
ATOM   4391 H1   TIP   680      13.746 -14.890   7.106
ATOM   4392 H2   TIP   680      14.464 -15.839   8.042
ATOM   4393 O    TIP   681     -12.461   4.750 -20.414
ATOM   4394 H1   TIP   681     -13.328   4.469 -20.121
ATOM   4395 H2   TIP   681     -12.608   5.605 -20.818
ATOM   4396 O    TIP   682      27.509 -19.926   6.783
ATOM   4397 H1   TIP   682      27.318 -19.181   6.214
ATOM   4398 H2   TIP   682      27.967 -20.549   6.219
ATOM   4399 O    TIP   683      14.741  11.453 -12.160
ATOM   4400 H1   TIP   683      13.834  11.154 -12.107
ATOM   4401 H2   TIP   683      14.866  11.985 -11.375
ATOM   4402 O    TIP   684      -7.483 -23.472  21.375
ATOM   4403 H1   TIP   684      -6.608 -23.488  21.761
ATOM   4404 H2   TIP   684      -7.390 -23.939  20.546
ATOM   4405 O    TIP   685     -19.564 -14.346   2.507
ATOM   4406 H1   TIP   685     -19.374 -15.197   2.902
ATOM   4407 H2   TIP   685     -20.438 -14.446   2.131
ATOM   4408 O    TIP   686     -25.995   3.505  -3.775
ATOM   4409 H1   TIP   686     -25.746   2.774  -3.210
ATOM   4410 H2   TIP   686     -26.166   4.228  -3.171
ATOM   4411 O    TIP   687      17.577  10.229 -10.299
ATOM   4412 H1   TIP   687      17.979  10.519 -11.118
ATOM   4413 H2   TIP   687      17.149  11.011  -9.951
ATOM   4414 O    TIP   688     -17.093   3.829 -14.863
ATOM   4415 H1   TIP   688     -17.584   4.342 -14.221
ATOM   4416 H2   TIP   688     -17.166   2.926 -14.555
ATOM   4417 O    TIP   689     -23.724  -7.169 -14.318
ATOM   4418 H1   TIP   689     -23.874  -6.889 -13.415
ATOM   4419 H2   TIP   689     -23.671  -6.354 -14.817
ATOM   4420 O    TIP   690     -11.919  15.030  -3.714
ATOM   4421 H1   TIP   690     -12.006  15.959  -3.930
ATOM   4422 H2   TIP   690     -10.974  14.882  -3.671
ATOM   4423 O    TIP   691      15.277  19.203   6.735
ATOM   4424 H1   TIP   691      14.839  18.356   6.812
ATOM   4425 H2   TIP   691      14.572  19.846   6.800
ATOM   4426 O    TIP   692      -5.728 -13.879   6.899
ATOM   4427 H1   TIP   692      -6.127 -14.633   7.332
ATOM   4428 H2   TIP   692      -6.451 -13.460   6.431
ATOM   4429 O    TIP   693       7.473   6.771  20.408
ATOM   4430 H1   TIP   693       8.000   6.458  21.143
ATOM   4431 H2   TIP   693       7.886   7.595  20.149
ATOM   4432 O    TIP   694      10.606   8.548  -6.523
ATOM   4433 H1   TIP   694      10.841   9.245  -5.910
ATOM   4434 H2   TIP   694       9.733   8.270  -6.248
ATOM   4435 O    TIP   695       6.495 -18.216 -15.580
ATOM   4436 H1   TIP   695       6.342 -18.036 -14.652
ATOM   4437 H2   TIP   695       6.244 -19.132 -15.692
ATOM   4438 O    TIP   696     -15.049   6.645   4.362
ATOM   4439 H1   TIP   696     -14.141   6.344   4.346
ATOM   4440 H2   TIP   696     -15.052   7.372   4.984
ATOM   4441 O    TIP   697      25.126 -17.589  -8.245
ATOM   4442 H1   TIP   697      24.687 -18.123  -7.583
ATOM   4443 H2   TIP   697      25.846 -18.137  -8.557
ATOM   4444 O    TIP   698       8.871  -5.905 -21.608
ATOM   4445 H1   TIP   698       8.097  -5.969 -22.167
ATOM   4446 H2   TIP   698       9.602  -5.809 -22.218
ATOM   4447 O    TIP   699      -3.083 -23.435 -18.647
ATOM   4448 H1   TIP   699      -2.915 -22.734 -18.018
ATOM   4449 H2   TIP   699      -2.345 -24.035 -18.543
ATOM   4450 O    TIP   700      29.007  -3.907  -3.459
ATOM   4451 H1   TIP   700      28.447  -3.354  -2.914
ATOM   4452 H2   TIP   700      28.638  -3.830  -4.339
ATOM   4453 O    TIP   701      -3.197  11.078  21.657
ATOM   4454 H1   TIP   701      -3.245  11.725  20.953
ATOM   4455 H2   TIP   701      -2.501  10.480  21.387
ATOM   4456 O    TIP   702     -10.546   9.851  -0.081
ATOM   4457 H1   TIP   702     -11.190   9.820   0.627
ATOM   4458 H2   TIP   702     -10.720   9.065  -0.599
ATOM   4459 O    TIP   703      -2.060  -1.256 -21.073
ATOM   4460 H1   TIP   703      -1.104  -1.212 -21.106
ATOM   4461 H2   TIP   703      -2.249  -2.146 -20.778
ATOM   4462 O    TIP   704     -18.891 -21.241  19.521
ATOM   4463 H1   TIP   704     -18.852 -21.408  20.462
ATOM   4464 H2   TIP   704     -18.819 -22.106  19.119
ATOM   4465 O    TIP   705     -13.095  28.012 -18.437
ATOM   4466 H1   TIP   705     -12.480  27.714 -17.766
ATOM   4467 H2   TIP   705     -13.956  27.922 -18.030
ATOM   4468 O    TIP   706      -6.039 -27.475 -17.715
ATOM   4469 H1   TIP   706      -5.866 -26.779 -18.349
ATOM   4470 H2   TIP   706      -6.993 -27.507 -17.648
ATOM   4471 O    TIP   707      -5.142 -24.998  19.641
ATOM   4472 H1   TIP   707      -5.080 -24.068  19.424
ATOM   4473 H2   TIP   707      -5.400 -25.420  18.821
ATOM   4474 O    TIP   708       5.995   8.294   8.119
ATOM   4475 H1   TIP   708       5.394   8.821   8.645
ATOM   4476 H2   TIP   708       6.840   8.380   8.559
ATOM   4477 O    TIP   709       4.916 -23.046   3.173
ATOM   4478 H1   TIP   709       5.406 -23.065   3.995
ATOM   4479 H2   TIP   709       4.400 -23.852   3.182
ATOM   4480 O    TIP   710      19.912   0.111 -17.161
ATOM   4481 H1   TIP   710      20.733   0.077 -16.671
ATOM   4482 H2   TIP   710      20.178   0.305 -18.060
ATOM   4483 O    TIP   711       9.928 -24.297   2.251
ATOM   4484 H1   TIP   711      10.142 -25.168   2.583
ATOM   4485 H2   TIP   711       8.972 -24.274   2.232
ATOM   4486 O    TIP   712     -14.480  -2.228   8.033
ATOM   4487 H1   TIP   712     -15.108  -2.822   8.443
ATOM   4488 H2   TIP   712     -14.057  -2.755   7.355
ATOM   4489 O    TIP   713     -24.095 -12.551 -19.152
ATOM   4490 H1   TIP   713     -23.360 -13.138 -18.978
ATOM   4491 H2   TIP   713     -23.734 -11.879 -19.731
ATOM   4492 O    TIP   714       0.979   0.042   5.610
ATOM   4493 H1   TIP   714       0.672   0.077   4.704
ATOM   4494 H2   TIP   714       1.226  -0.872   5.745
ATOM   4495 O    TIP   715      -3.571  11.567   3.910
ATOM   4496 H1   TIP   715      -3.565  12.517   3.795
ATOM   4497 H2   TIP   715      -4.017  11.429   4.746
ATOM   4498 O    TIP   716      -1.147  -2.417  11.575
ATOM   4499 H1   TIP   716      -1.834  -2.908  11.123
ATOM   4500 H2   TIP   716      -1.154  -2.760  12.468
ATOM   4501 O    TIP   717      -6.344 -17.555  17.710
ATOM   4502 H1   TIP   717      -5.789 -17.704  16.945
ATOM   4503 H2   TIP   717      -7.125 -17.128  17.361
ATOM   4504 O    TIP   718      25.300 -15.929 -11.642
ATOM   4505 H1   TIP   718      24.478 -15.504 -11.886
ATOM   4506 H2   TIP   718      25.072 -16.853 -11.541
ATOM   4507 O    TIP   719      22.833 -15.985  -0.245
ATOM   4508 H1   TIP   719      22.847 -15.593  -1.118
ATOM   4509 H2   TIP   719      23.738 -16.254  -0.088
ATOM   4510 O    TIP   720       7.832 -26.757 -17.085
ATOM   4511 H1   TIP   720       6.975 -27.176 -17.003
ATOM   4512 H2   TIP   720       7.869 -26.462 -17.995
ATOM   4513 O    TIP   721     -14.688 -22.271 -15.049
ATOM   4514 H1   TIP   721     -13.916 -21.765 -14.797
ATOM   4515 H2   TIP   721     -14.774 -22.126 -15.991
ATOM   4516 O    TIP   722       2.206 -17.415   8.142
ATOM   4517 H1   TIP   722       1.791 -16.718   7.635
ATOM   4518 H2   TIP   722       2.888 -16.972   8.647
ATOM   4519 O    TIP   723     -12.004 -15.032   6.204
ATOM   4520 H1   TIP   723     -12.244 -14.940   5.282
ATOM   4521 H2   TIP   723     -12.410 -15.854   6.478
ATOM   4522 O    TIP   724     -17.606 -19.505 -14.299
ATOM   4523 H1   TIP   724     -17.003 -18.947 -14.789
ATOM   4524 H2   TIP   724     -18.477 -19.233 -14.590
ATOM   4525 O    TIP   725     -16.494  12.111 -16.672
ATOM   4526 H1   TIP   725     -16.427  12.944 -16.206
ATOM   4527 H2   TIP   725     -16.153  11.463 -16.056
ATOM   4528 O    TIP   726     -10.413  -3.873   9.874
ATOM   4529 H1   TIP   726     -10.582  -3.619   8.967
ATOM   4530 H2   TIP   726     -11.075  -4.536  10.066
ATOM   4531 O    TIP   727     -15.886 -16.227 -20.323
ATOM   4532 H1   TIP   727     -15.099 -15.908 -19.881
ATOM   4533 H2   TIP   727     -15.624 -17.062 -20.708
ATOM   4534 O    TIP   728      10.614 -27.662  -2.992
ATOM   4535 H1   TIP   728      11.034 -26.821  -2.814
ATOM   4536 H2   TIP   728      11.093 -28.290  -2.453
ATOM   4537 O    TIP   729      10.012  16.410  -4.149
ATOM   4538 H1   TIP   729       9.341  17.051  -3.915
ATOM   4539 H2   TIP   729       9.559  15.568  -4.126
ATOM   4540 O    TIP   730       6.570   9.501 -19.284
ATOM   4541 H1   TIP   730       5.700   9.378 -19.664
ATOM   4542 H2   TIP   730       7.175   9.244 -19.980
ATOM   4543 O    TIP   731      15.308  -7.590   8.631
ATOM   4544 H1   TIP   731      16.163  -7.304   8.954
ATOM   4545 H2   TIP   731      14.788  -6.788   8.586
ATOM   4546 O    TIP   732     -13.785  18.482 -16.465
ATOM   4547 H1   TIP   732     -13.017  17.933 -16.622
ATOM   4548 H2   TIP   732     -14.355  17.947 -15.914
ATOM   4549 O    TIP   733      19.262   4.284 -20.659
ATOM   4550 H1   TIP   733      20.138   4.399 -21.025
ATOM   4551 H2   TIP   733      18.845   3.640 -21.231
ATOM   4552 O    TIP   734      -0.138   2.235   1.095
ATOM   4553 H1   TIP   734      -0.202   3.171   0.903
ATOM   4554 H2   TIP   734      -1.039   1.916   1.038
ATOM   4555 O    TIP   735       6.116  -9.231   9.546
ATOM   4556 H1   TIP   735       5.931  -9.186   8.608
ATOM   4557 H2   TIP   735       6.995  -8.864   9.636
ATOM   4558 O    TIP   736     -22.682  -3.241   3.042
ATOM   4559 H1   TIP   736     -22.084  -2.509   3.191
ATOM   4560 H2   TIP   736     -22.267  -3.984   3.480
ATOM   4561 O    TIP   737      20.011  -4.770  15.485
ATOM   4562 H1   TIP   737      20.527  -4.072  15.082
ATOM   4563 H2   TIP   737      20.150  -4.659  16.425
ATOM   4564 O    TIP   738      -8.498  -1.663 -20.223
ATOM   4565 H1   TIP   738      -8.121  -1.987 -19.405
ATOM   4566 H2   TIP   738      -8.316  -0.724 -20.216
ATOM   4567 O    TIP   739      13.279 -15.347 -16.278
ATOM   4568 H1   TIP   739      13.474 -15.722 -15.420
ATOM   4569 H2   TIP   739      12.737 -16.007 -16.711
ATOM   4570 O    TIP   740     -15.966   3.280  -2.044
ATOM   4571 H1   TIP   740     -15.908   2.750  -1.249
ATOM   4572 H2   TIP   740     -16.799   3.744  -1.964
ATOM   4573 O    TIP   741       0.874   3.172  11.551
ATOM   4574 H1   TIP   741       0.088   3.046  11.019
ATOM   4575 H2   TIP   741       1.451   3.704  11.004
ATOM   4576 O    TIP   742     -13.914 -17.715 -14.516
ATOM   4577 H1   TIP   742     -14.089 -16.866 -14.921
ATOM   4578 H2   TIP   742     -13.926 -18.337 -15.243
ATOM   4579 O    TIP   743     -10.361   5.288 -18.897
ATOM   4580 H1   TIP   743     -11.059   5.123 -19.531
ATOM   4581 H2   TIP   743      -9.924   6.076 -19.220
ATOM   4582 O    TIP   744      -9.243   9.421   5.548
ATOM   4583 H1   TIP   744      -9.266   8.933   4.725
ATOM   4584 H2   TIP   744      -8.754   8.858   6.148
ATOM   4585 O    TIP   745     -21.835 -23.186  -5.550
ATOM   4586 H1   TIP   745     -21.707 -23.986  -6.059
ATOM   4587 H2   TIP   745     -22.735 -22.922  -5.737
ATOM   4588 O    TIP   746     -28.689  -4.410  -8.881
ATOM   4589 H1   TIP   746     -29.269  -3.994  -8.244
ATOM   4590 H2   TIP   746     -28.483  -5.263  -8.499
ATOM   4591 O    TIP   747      21.122  -8.727  -2.944
ATOM   4592 H1   TIP   747      21.300  -8.068  -3.615
ATOM   4593 H2   TIP   747      21.717  -9.447  -3.151
ATOM   4594 O    TIP   748       0.295  -2.967   9.044
ATOM   4595 H1   TIP   748      -0.096  -2.584   9.828
ATOM   4596 H2   TIP   748      -0.142  -3.813   8.945
ATOM   4597 O    TIP   749      14.502 -25.109  -6.691
ATOM   4598 H1   TIP   749      14.143 -25.745  -6.073
ATOM   4599 H2   TIP   749      15.371 -25.447  -6.907
ATOM   4600 O    TIP   750      -0.543 -16.978   9.637
ATOM   4601 H1   TIP   750      -0.296 -17.849   9.326
ATOM   4602 H2   TIP   750       0.188 -16.416   9.382
ATOM   4603 O    TIP   751     -17.917 -22.169 -15.508
ATOM   4604 H1   TIP   751     -17.450 -22.909 -15.120
ATOM   4605 H2   TIP   751     -17.876 -21.482 -14.843
ATOM   4606 O    TIP   752     -27.623   1.912   3.787
ATOM   4607 H1   TIP   752     -27.521   2.210   4.691
ATOM   4608 H2   TIP   752     -27.777   0.970   3.861
ATOM   4609 O    TIP   753       3.883 -25.184   5.889
ATOM   4610 H1   TIP   753       3.928 -24.271   5.604
ATOM   4611 H2   TIP   753       3.254 -25.180   6.611
ATOM   4612 O    TIP   754     -13.447 -15.292 -19.406
ATOM   4613 H1   TIP   754     -13.268 -14.405 -19.093
ATOM   4614 H2   TIP   754     -12.595 -15.729 -19.389
ATOM   4615 O    TIP   755      22.526 -14.945  -2.771
ATOM   4616 H1   TIP   755      22.808 -14.744  -3.663
ATOM   4617 H2   TIP   755      21.574 -15.020  -2.830
ATOM   4618 O    TIP   756      -6.753  -5.474  20.215
ATOM   4619 H1   TIP   756      -7.100  -4.600  20.034
ATOM   4620 H2   TIP   756      -5.865  -5.318  20.534
ATOM   4621 O    TIP   757     -21.620  -1.164   0.425
ATOM   4622 H1   TIP   757     -20.850  -1.366   0.956
ATOM   4623 H2   TIP   757     -21.358  -0.410  -0.102
ATOM   4624 O    TIP   758      18.514   1.101 -20.078
ATOM   4625 H1   TIP   758      17.801   0.505 -20.306
ATOM   4626 H2   TIP   758      18.291   1.422 -19.205
ATOM   4627 O    TIP   759      10.313  10.750   7.929
ATOM   4628 H1   TIP   759      10.332   9.868   8.301
ATOM   4629 H2   TIP   759       9.471  10.801   7.476
ATOM   4630 O    TIP   760      -7.689 -13.119  11.183
ATOM   4631 H1   TIP   760      -7.437 -14.038  11.274
ATOM   4632 H2   TIP   760      -7.105 -12.775  10.508
ATOM   4633 O    TIP   761      13.325  13.116  -8.733
ATOM   4634 H1   TIP   761      12.646  13.084  -9.406
ATOM   4635 H2   TIP   761      13.075  13.852  -8.174
ATOM   4636 O    TIP   762     -26.120 -11.995  -3.837
ATOM   4637 H1   TIP   762     -25.822 -11.282  -4.401
ATOM   4638 H2   TIP   762     -26.808 -12.429  -4.341
ATOM   4639 O    TIP   763      -1.782   2.305   4.308
ATOM   4640 H1   TIP   763      -2.452   2.592   4.928
ATOM   4641 H2   TIP   763      -1.077   2.947   4.401
ATOM   4642 O    TIP   764     -29.758  -6.190 -14.768
ATOM   4643 H1   TIP   764     -30.203  -6.773 -14.153
ATOM   4644 H2   TIP   764     -29.345  -6.777 -15.401
ATOM   4645 O    TIP   765       7.449  17.945  -8.885
ATOM   4646 H1   TIP   765       7.459  17.910  -9.841
ATOM   4647 H2   TIP   765       7.870  18.777  -8.670
ATOM   4648 O    TIP   766      15.355 -17.059  10.839
ATOM   4649 H1   TIP   766      16.034 -17.248  10.191
ATOM   4650 H2   TIP   766      15.554 -17.642  11.571
ATOM   4651 O    TIP   767      15.759   1.777  21.446
ATOM   4652 H1   TIP   767      15.397   1.361  20.665
ATOM   4653 H2   TIP   767      15.292   1.369  22.175
ATOM   4654 O    TIP   768      21.855 -10.033 -15.441
ATOM   4655 H1   TIP   768      21.624 -10.962 -15.452
ATOM   4656 H2   TIP   768      21.237  -9.625 -16.048
ATOM   4657 O    TIP   769      -6.891 -15.698 -20.496
ATOM   4658 H1   TIP   769      -6.800 -15.704 -19.544
ATOM   4659 H2   TIP   769      -6.118 -16.165 -20.815
ATOM   4660 O    TIP   770      11.420   7.210 -19.685
ATOM   4661 H1   TIP   770      11.795   8.045 -19.408
ATOM   4662 H2   TIP   770      12.081   6.830 -20.264
ATOM   4663 O    TIP   771      -1.881 -27.184   7.832
ATOM   4664 H1   TIP   771      -2.287 -27.341   6.979
ATOM   4665 H2   TIP   771      -0.945 -27.118   7.644
ATOM   4666 O    TIP   772      24.190 -27.206  -8.694
ATOM   4667 H1   TIP   772      24.544 -26.738  -9.450
ATOM   4668 H2   TIP   772      24.389 -26.642  -7.947
ATOM   4669 O    TIP   773      22.010 -11.446  -4.157
ATOM   4670 H1   TIP   773      22.931 -11.198  -4.073
ATOM   4671 H2   TIP   773      21.777 -11.799  -3.299
ATOM   4672 O    TIP   774      -4.044 -17.996  15.559
ATOM   4673 H1   TIP   774      -3.757 -17.956  14.647
ATOM   4674 H2   TIP   774      -4.219 -18.924  15.715
ATOM   4675 O    TIP   775      23.529  -1.657  -2.202
ATOM   4676 H1   TIP   775      24.014  -0.871  -1.953
ATOM   4677 H2   TIP   775      23.397  -2.129  -1.380
ATOM   4678 O    TIP   776     -16.571  14.589 -11.853
ATOM   4679 H1   TIP   776     -17.166  14.958 -12.506
ATOM   4680 H2   TIP   776     -17.148  14.208 -11.191
ATOM   4681 O    TIP   777     -10.273  -7.960   9.611
ATOM   4682 H1   TIP   777      -9.969  -7.288  10.222
ATOM   4683 H2   TIP   777     -11.052  -7.581   9.206
ATOM   4684 O    TIP   778      -8.102   2.899   7.968
ATOM   4685 H1   TIP   778      -7.617   2.160   7.600
ATOM   4686 H2   TIP   778      -8.676   2.507   8.625
ATOM   4687 O    TIP   779      -9.860   1.880   9.953
ATOM   4688 H1   TIP   779     -10.690   2.041   9.505
ATOM   4689 H2   TIP   779      -9.994   2.219  10.838
ATOM   4690 O    TIP   780      12.975 -17.715  13.167
ATOM   4691 H1   TIP   780      13.582 -17.247  12.595
ATOM   4692 H2   TIP   780      13.318 -17.574  14.049
ATOM   4693 O    TIP   781      -1.856 -25.756 -19.885
ATOM   4694 H1   TIP   781      -2.429 -25.838 -20.647
ATOM   4695 H2   TIP   781      -1.101 -26.307 -20.093
ATOM   4696 O    TIP   782     -18.589 -25.785 -15.206
ATOM   4697 H1   TIP   782     -17.745 -25.439 -14.914
ATOM   4698 H2   TIP   782     -18.466 -26.734 -15.228
ATOM   4699 O    TIP   783     -10.786 -13.435 -19.652
ATOM   4700 H1   TIP   783      -9.861 -13.221 -19.532
ATOM   4701 H2   TIP   783     -11.030 -13.000 -20.469
ATOM   4702 O    TIP   784     -13.996 -15.409  15.217
ATOM   4703 H1   TIP   784     -13.146 -14.988  15.092
ATOM   4704 H2   TIP   784     -14.612 -14.855  14.740
ATOM   4705 O    TIP   785      -7.038 -22.050   5.421
ATOM   4706 H1   TIP   785      -7.479 -21.488   6.058
ATOM   4707 H2   TIP   785      -7.217 -22.941   5.723
ATOM   4708 O    TIP   786      10.978 -16.401  10.347
ATOM   4709 H1   TIP   786      10.947 -15.844   9.569
ATOM   4710 H2   TIP   786      11.904 -16.617  10.452
ATOM   4711 O    TIP   787      16.907  -3.427   9.382
ATOM   4712 H1   TIP   787      16.177  -4.036   9.273
ATOM   4713 H2   TIP   787      17.576  -3.934   9.841
ATOM   4714 O    TIP   788     -16.056  10.660  -3.665
ATOM   4715 H1   TIP   788     -15.855  11.398  -3.089
ATOM   4716 H2   TIP   788     -15.262  10.535  -4.183
ATOM   4717 O    TIP   789       0.214  15.041 -15.919
ATOM   4718 H1   TIP   789       0.827  14.647 -15.299
ATOM   4719 H2   TIP   789      -0.633  14.653 -15.698
ATOM   4720 O    TIP   790     -15.700 -11.379 -19.328
ATOM   4721 H1   TIP   790     -16.444 -11.920 -19.591
ATOM   4722 H2   TIP   790     -15.007 -11.606 -19.948
ATOM   4723 O    TIP   791      -7.561   4.084   0.528
ATOM   4724 H1   TIP   791      -7.534   4.143   1.483
ATOM   4725 H2   TIP   791      -7.720   3.157   0.350
ATOM   4726 O    TIP   792      23.516 -12.608  -1.688
ATOM   4727 H1   TIP   792      22.589 -12.434  -1.529
ATOM   4728 H2   TIP   792      23.536 -13.492  -2.053
ATOM   4729 O    TIP   793       7.398  -1.185  20.088
ATOM   4730 H1   TIP   793       8.352  -1.118  20.120
ATOM   4731 H2   TIP   793       7.145  -1.443  20.975
ATOM   4732 O    TIP   794      13.510 -25.095 -17.923
ATOM   4733 H1   TIP   794      12.654 -25.440 -18.178
ATOM   4734 H2   TIP   794      14.019 -25.091 -18.734
ATOM   4735 O    TIP   795       1.736 -24.722  -2.766
ATOM   4736 H1   TIP   795       1.791 -24.731  -3.721
ATOM   4737 H2   TIP   795       0.916 -25.172  -2.567
ATOM   4738 O    TIP   796     -11.137 -21.939   7.787
ATOM   4739 H1   TIP   796     -11.708 -22.566   8.230
ATOM   4740 H2   TIP   796     -11.234 -22.141   6.857
ATOM   4741 O    TIP   797      -3.839   1.154  13.767
ATOM   4742 H1   TIP   797      -4.035   0.305  13.373
ATOM   4743 H2   TIP   797      -3.643   1.725  13.025
ATOM   4744 O    TIP   798     -26.023 -13.603  -1.390
ATOM   4745 H1   TIP   798     -25.841 -13.395  -2.306
ATOM   4746 H2   TIP   798     -25.968 -12.762  -0.936
ATOM   4747 O    TIP   799      17.856   5.271  11.845
ATOM   4748 H1   TIP   799      18.096   4.799  11.048
ATOM   4749 H2   TIP   799      17.132   4.766  12.215
ATOM   4750 O    TIP   800       4.543  -9.665 -20.295
ATOM   4751 H1   TIP   800       4.531  -8.840 -20.780
ATOM   4752 H2   TIP   800       3.662 -10.023 -20.407
ATOM   4753 O    TIP   801      17.860 -26.211  20.144
ATOM   4754 H1   TIP   801      16.965 -25.879  20.217
ATOM   4755 H2   TIP   801      18.004 -26.694  20.958
ATOM   4756 O    TIP   802       2.068 -21.775   4.903
ATOM   4757 H1   TIP   802       2.378 -21.621   4.011
ATOM   4758 H2   TIP   802       2.167 -20.930   5.341
ATOM   4759 O    TIP   803      17.185 -22.325  -4.533
ATOM   4760 H1   TIP   803      17.466 -23.240  -4.549
ATOM   4761 H2   TIP   803      16.236 -22.363  -4.647
ATOM   4762 O    TIP   804      23.939 -14.779 -16.093
ATOM   4763 H1   TIP   804      23.591 -15.670 -16.128
ATOM   4764 H2   TIP   804      23.849 -14.450 -16.987
ATOM   4765 O    TIP   805      -9.752   6.734   5.407
ATOM   4766 H1   TIP   805     -10.142   5.860   5.410
ATOM   4767 H2   TIP   805      -9.714   6.983   6.330
ATOM   4768 O    TIP   806      -0.468  11.471   2.157
ATOM   4769 H1   TIP   806      -1.004  11.292   2.930
ATOM   4770 H2   TIP   806       0.382  11.080   2.358
ATOM   4771 O    TIP   807      14.085  14.672  -2.125
ATOM   4772 H1   TIP   807      13.655  15.052  -1.359
ATOM   4773 H2   TIP   807      13.796  15.216  -2.858
ATOM   4774 O    TIP   808       4.653  -0.452   7.241
ATOM   4775 H1   TIP   808       3.896  -0.033   7.649
ATOM   4776 H2   TIP   808       5.343   0.211   7.276
ATOM   4777 O    TIP   809     -23.592  -8.451  -9.955
ATOM   4778 H1   TIP   809     -23.960  -7.656 -10.341
ATOM   4779 H2   TIP   809     -24.276  -9.111 -10.067
ATOM   4780 O    TIP   810      13.829  -1.074   4.645
ATOM   4781 H1   TIP   810      13.272  -1.849   4.569
ATOM   4782 H2   TIP   810      14.191  -0.952   3.767
ATOM   4783 O    TIP   811      -1.376  18.867 -11.476
ATOM   4784 H1   TIP   811      -1.911  18.182 -11.075
ATOM   4785 H2   TIP   811      -1.596  18.831 -12.407
ATOM   4786 O    TIP   812     -20.588   4.656   1.651
ATOM   4787 H1   TIP   812     -21.051   4.041   1.083
ATOM   4788 H2   TIP   812     -20.204   4.109   2.337
ATOM   4789 O    TIP   813      19.276 -12.974 -21.451
ATOM   4790 H1   TIP   813      19.571 -13.586 -20.777
ATOM   4791 H2   TIP   813      18.899 -13.531 -22.132
ATOM   4792 O    TIP   814       1.002 -24.847   3.866
ATOM   4793 H1   TIP   814       1.592 -24.259   4.337
ATOM   4794 H2   TIP   814       0.184 -24.356   3.788
ATOM   4795 O    TIP   815     -20.483  -2.852   6.662
ATOM   4796 H1   TIP   815     -21.357  -2.755   6.285
ATOM   4797 H2   TIP   815     -20.003  -3.381   6.025
ATOM   4798 O    TIP   816     -27.076  -6.501 -12.761
ATOM   4799 H1   TIP   816     -27.939  -6.879 -12.594
ATOM   4800 H2   TIP   816     -27.149  -5.594 -12.466
ATOM   4801 O    TIP   817      21.673 -28.641  -1.268
ATOM   4802 H1   TIP   817      21.878 -28.544  -2.197
ATOM   4803 H2   TIP   817      21.211 -27.836  -1.037
ATOM   4804 O    TIP   818      -4.409  -0.406 -19.544
ATOM   4805 H1   TIP   818      -3.831  -0.914 -20.114
ATOM   4806 H2   TIP   818      -5.160  -0.189 -20.096
ATOM   4807 O    TIP   819     -25.109  -3.302   2.036
ATOM   4808 H1   TIP   819     -24.294  -3.142   2.512
ATOM   4809 H2   TIP   819     -24.990  -2.856   1.198
ATOM   4810 O    TIP   820      -6.866 -15.993   7.597
ATOM   4811 H1   TIP   820      -6.242 -16.718   7.599
ATOM   4812 H2   TIP   820      -7.570 -16.279   8.179
ATOM   4813 O    TIP   821      -0.217  12.415  -0.237
ATOM   4814 H1   TIP   821      -1.039  12.905  -0.232
ATOM   4815 H2   TIP   821      -0.270  11.848   0.532
ATOM   4816 O    TIP   822     -22.210 -13.228 -13.797
ATOM   4817 H1   TIP   822     -21.831 -12.454 -13.381
ATOM   4818 H2   TIP   822     -22.991 -13.422 -13.278
ATOM   4819 O    TIP   823      -3.588  -7.006 -21.422
ATOM   4820 H1   TIP   823      -4.172  -7.674 -21.780
ATOM   4821 H2   TIP   823      -2.727  -7.223 -21.779
ATOM   4822 O    TIP   824      17.636 -25.317  -4.505
ATOM   4823 H1   TIP   824      18.238 -25.985  -4.177
ATOM   4824 H2   TIP   824      17.427 -25.599  -5.396
ATOM   4825 O    TIP   825      -5.761  24.191  -7.735
ATOM   4826 H1   TIP   825      -5.730  24.940  -8.331
ATOM   4827 H2   TIP   825      -6.650  24.203  -7.380
ATOM   4828 O    TIP   826     -19.424  -5.223 -21.601
ATOM   4829 H1   TIP   826     -19.886  -5.385 -20.779
ATOM   4830 H2   TIP   826     -18.557  -4.920 -21.334
ATOM   4831 O    TIP   827       5.720  10.990  -7.875
ATOM   4832 H1   TIP   827       6.436  10.366  -7.762
ATOM   4833 H2   TIP   827       5.514  10.954  -8.809
ATOM   4834 O    TIP   828     -17.131  23.197  -8.710
ATOM   4835 H1   TIP   828     -16.718  23.822  -8.114
ATOM   4836 H2   TIP   828     -17.647  22.626  -8.140
ATOM   4837 O    TIP   829      -8.739  14.428   3.984
ATOM   4838 H1   TIP   829      -8.140  14.702   3.291
ATOM   4839 H2   TIP   829      -8.171  14.230   4.729
ATOM   4840 O    TIP   830       5.770   1.015  10.072
ATOM   4841 H1   TIP   830       5.012   1.024  10.657
ATOM   4842 H2   TIP   830       5.555   1.651   9.390
ATOM   4843 O    TIP   831      12.691   8.192  20.152
ATOM   4844 H1   TIP   831      12.842   8.936  20.735
ATOM   4845 H2   TIP   831      12.636   7.436  20.737
ATOM   4846 O    TIP   832     -21.082   8.849   1.265
ATOM   4847 H1   TIP   832     -21.358   9.675   0.869
ATOM   4848 H2   TIP   832     -20.369   9.092   1.856
ATOM   4849 O    TIP   833      19.462 -26.364  -0.422
ATOM   4850 H1   TIP   833      19.068 -25.493  -0.471
ATOM   4851 H2   TIP   833      19.011 -26.792   0.306
ATOM   4852 O    TIP   834      14.079  17.712  -6.740
ATOM   4853 H1   TIP   834      13.165  17.955  -6.588
ATOM   4854 H2   TIP   834      14.063  17.210  -7.554
ATOM   4855 O    TIP   835     -17.015 -28.133  -1.478
ATOM   4856 H1   TIP   835     -16.132 -27.766  -1.449
ATOM   4857 H2   TIP   835     -17.332 -27.929  -2.358
ATOM   4858 O    TIP   836      18.546 -20.848 -12.674
ATOM   4859 H1   TIP   836      18.635 -19.942 -12.377
ATOM   4860 H2   TIP   836      17.954 -21.252 -12.041
ATOM   4861 O    TIP   837      10.221 -16.546  16.756
ATOM   4862 H1   TIP   837      10.490 -17.162  16.076
ATOM   4863 H2   TIP   837       9.422 -16.925  17.122
ATOM   4864 O    TIP   838      -1.271  10.317   4.752
ATOM   4865 H1   TIP   838      -2.064  10.787   4.495
ATOM   4866 H2   TIP   838      -1.568   9.427   4.938
ATOM   4867 O    TIP   839      17.297   6.082 -15.864
ATOM   4868 H1   TIP   839      17.742   5.602 -16.562
ATOM   4869 H2   TIP   839      16.485   5.598 -15.718
ATOM   4870 O    TIP   840      17.452 -21.900   3.818
ATOM   4871 H1   TIP   840      16.744 -22.542   3.788
ATOM   4872 H2   TIP   840      17.454 -21.586   4.722
ATOM   4873 O    TIP   841      -3.573 -23.569   7.657
ATOM   4874 H1   TIP   841      -3.406 -23.778   6.738
ATOM   4875 H2   TIP   841      -4.067 -22.750   7.631
ATOM   4876 O    TIP   842       7.865 -12.494 -19.169
ATOM   4877 H1   TIP   842       8.136 -13.323 -19.564
ATOM   4878 H2   TIP   842       8.683 -12.075 -18.903
ATOM   4879 O    TIP   843       2.348 -29.087 -14.164
ATOM   4880 H1   TIP   843       2.774 -28.285 -13.863
ATOM   4881 H2   TIP   843       2.006 -28.868 -15.030
ATOM   4882 O    TIP   844       1.077  29.622  21.225
ATOM   4883 H1   TIP   844       1.804  30.237  21.320
ATOM   4884 H2   TIP   844       1.064  29.136  22.050
ATOM   4885 O    TIP   845     -10.256 -13.020   7.187
ATOM   4886 H1   TIP   845     -10.201 -13.116   8.137
ATOM   4887 H2   TIP   845     -10.707 -13.811   6.891
ATOM   4888 O    TIP   846      15.814 -18.721  12.811
ATOM   4889 H1   TIP   846      15.079 -19.117  13.279
ATOM   4890 H2   TIP   846      16.426 -19.443  12.669
ATOM   4891 O    TIP   847       3.042  -4.573   6.467
ATOM   4892 H1   TIP   847       2.672  -5.422   6.706
ATOM   4893 H2   TIP   847       3.476  -4.727   5.628
ATOM   4894 O    TIP   848      -6.703  15.304  -4.450
ATOM   4895 H1   TIP   848      -6.692  14.904  -3.580
ATOM   4896 H2   TIP   848      -5.783  15.332  -4.713
ATOM   4897 O    TIP   849      25.698  -8.109  20.116
ATOM   4898 H1   TIP   849      25.679  -8.987  20.497
ATOM   4899 H2   TIP   849      25.621  -8.255  19.173
ATOM   4900 O    TIP   850      23.659  -5.382 -14.342
ATOM   4901 H1   TIP   850      23.040  -4.666 -14.202
ATOM   4902 H2   TIP   850      23.165  -6.173 -14.127
ATOM   4903 O    TIP   851       8.369 -21.017 -19.608
ATOM   4904 H1   TIP   851       9.243 -20.676 -19.422
ATOM   4905 H2   TIP   851       7.772 -20.370 -19.232
ATOM   4906 O    TIP   852      19.928   6.451  -8.715
ATOM   4907 H1   TIP   852      18.995   6.338  -8.534
ATOM   4908 H2   TIP   852      19.988   6.465  -9.670
ATOM   4909 O    TIP   853       1.749  19.923 -21.718
ATOM   4910 H1   TIP   853       1.671  19.711 -20.788
ATOM   4911 H2   TIP   853       1.624  19.087 -22.167
ATOM   4912 O    TIP   854     -11.002   6.263 -10.299
ATOM   4913 H1   TIP   854     -11.297   5.678 -10.997
ATOM   4914 H2   TIP   854     -10.186   5.872  -9.986
ATOM   4915 O    TIP   855      -9.139  11.538  -8.116
ATOM   4916 H1   TIP   855      -8.782  10.813  -8.630
ATOM   4917 H2   TIP   855      -9.789  11.130  -7.545
ATOM   4918 O    TIP   856       5.963  15.660  -8.652
ATOM   4919 H1   TIP   856       6.147  14.853  -9.133
ATOM   4920 H2   TIP   856       6.701  16.234  -8.856
ATOM   4921 O    TIP   857      -9.430  -7.143 -20.061
ATOM   4922 H1   TIP   857      -8.789  -7.155 -20.772
ATOM   4923 H2   TIP   857      -9.387  -8.022 -19.683
ATOM   4924 O    TIP   858      24.095  -4.656  -7.312
ATOM   4925 H1   TIP   858      24.798  -5.039  -6.787
ATOM   4926 H2   TIP   858      23.314  -5.151  -7.065
ATOM   4927 O    TIP   859       2.246   4.937 -17.567
ATOM   4928 H1   TIP   859       2.415   4.127 -18.049
ATOM   4929 H2   TIP   859       2.110   5.597 -18.247
ATOM   4930 O    TIP   860       8.371 -12.805  10.577
ATOM   4931 H1   TIP   860       7.481 -12.509  10.768
ATOM   4932 H2   TIP   860       8.621 -12.323   9.789
ATOM   4933 O    TIP   861       0.359 -27.172   1.267
ATOM   4934 H1   TIP   861       0.815 -26.572   0.678
ATOM   4935 H2   TIP   861       1.053 -27.707   1.652
ATOM   4936 O    TIP   862       9.269 -29.314  -4.718
ATOM   4937 H1   TIP   862       9.904 -30.029  -4.680
ATOM   4938 H2   TIP   862       9.693 -28.590  -4.258
ATOM   4939 O    TIP   863       2.256  -8.255  21.486
ATOM   4940 H1   TIP   863       1.355  -8.346  21.795
ATOM   4941 H2   TIP   863       2.663  -7.649  22.106
ATOM   4942 O    TIP   864     -11.633 -17.121   8.575
ATOM   4943 H1   TIP   864     -12.004 -17.437   7.751
ATOM   4944 H2   TIP   864     -11.978 -17.717   9.239
ATOM   4945 O    TIP   865       6.455 -11.774  18.058
ATOM   4946 H1   TIP   865       6.519 -12.728  18.016
ATOM   4947 H2   TIP   865       5.862 -11.605  18.790
ATOM   4948 O    TIP   866      10.874  -5.367   6.581
ATOM   4949 H1   TIP   866      10.896  -6.021   5.883
ATOM   4950 H2   TIP   866      11.336  -5.779   7.311
ATOM   4951 O    TIP   867      -4.573  30.361  -4.297
ATOM   4952 H1   TIP   867      -4.645  30.061  -3.391
ATOM   4953 H2   TIP   867      -3.774  29.949  -4.624
ATOM   4954 O    TIP   868       2.322   0.411  20.910
ATOM   4955 H1   TIP   868       1.893   1.249  20.744
ATOM   4956 H2   TIP   868       3.016   0.361  20.253
ATOM   4957 O    TIP   869     -10.107  14.254 -14.205
ATOM   4958 H1   TIP   869     -10.110  15.043 -13.664
ATOM   4959 H2   TIP   869     -11.033  14.052 -14.341
ATOM   4960 O    TIP   870       6.348 -28.636  21.544
ATOM   4961 H1   TIP   870       6.090 -29.328  22.153
ATOM   4962 H2   TIP   870       7.026 -29.036  20.999
ATOM   4963 O    TIP   871      -0.746  21.530 -10.746
ATOM   4964 H1   TIP   871      -0.935  21.613  -9.811
ATOM   4965 H2   TIP   871      -0.719  20.587 -10.903
ATOM   4966 O    TIP   872      -1.200   4.678 -15.208
ATOM   4967 H1   TIP   872      -0.976   3.977 -15.819
ATOM   4968 H2   TIP   872      -2.117   4.518 -14.983
ATOM   4969 O    TIP   873      12.678 -11.935 -21.577
ATOM   4970 H1   TIP   873      13.565 -11.703 -21.304
ATOM   4971 H2   TIP   873      12.719 -11.957 -22.533
ATOM   4972 O    TIP   874     -11.570  -8.361  16.430
ATOM   4973 H1   TIP   874     -10.821  -7.856  16.745
ATOM   4974 H2   TIP   874     -12.335  -7.867  16.726
ATOM   4975 O    TIP   875      14.717  12.183  18.010
ATOM   4976 H1   TIP   875      14.653  12.827  18.715
ATOM   4977 H2   TIP   875      15.019  11.384  18.441
ATOM   4978 O    TIP   876      11.192 -17.340 -19.195
ATOM   4979 H1   TIP   876      11.017 -18.269 -19.343
ATOM   4980 H2   TIP   876      11.093 -17.224 -18.251
ATOM   4981 O    TIP   877      -8.414 -20.877  21.134
ATOM   4982 H1   TIP   877      -8.086 -21.741  21.382
ATOM   4983 H2   TIP   877      -7.917 -20.647  20.349
ATOM   4984 O    TIP   878     -19.154   3.272   3.837
ATOM   4985 H1   TIP   878     -18.262   3.321   4.180
ATOM   4986 H2   TIP   878     -19.609   2.679   4.435
ATOM   4987 O    TIP   879      -7.880 -14.946  18.432
ATOM   4988 H1   TIP   879      -8.712 -14.738  18.009
ATOM   4989 H2   TIP   879      -8.111 -15.121  19.344
ATOM   4990 O    TIP   880      13.705 -26.019  11.830
ATOM   4991 H1   TIP   880      13.191 -25.230  11.657
ATOM   4992 H2   TIP   880      14.464 -25.942  11.252
ATOM   4993 O    TIP   881     -16.847  25.444 -15.135
ATOM   4994 H1   TIP   881     -16.773  24.588 -14.714
ATOM   4995 H2   TIP   881     -16.772  25.259 -16.071
ATOM   4996 O    TIP   882     -10.609 -29.268   0.593
ATOM   4997 H1   TIP   882     -11.077 -29.595   1.361
ATOM   4998 H2   TIP   882      -9.954 -29.941   0.405
ATOM   4999 O    TIP   883     -13.040  13.467  -6.052
ATOM   5000 H1   TIP   883     -12.446  14.046  -5.576
ATOM   5001 H2   TIP   883     -12.868  13.651  -6.975
ATOM   5002 O    TIP   884     -23.968   8.814  -0.869
ATOM   5003 H1   TIP   884     -23.172   8.873  -1.397
ATOM   5004 H2   TIP   884     -24.679   8.997  -1.484
ATOM   5005 O    TIP   885     -12.525  -3.189 -17.758
ATOM   5006 H1   TIP   885     -12.821  -3.152 -16.849
ATOM   5007 H2   TIP   885     -11.610  -2.911 -17.724
ATOM   5008 O    TIP   886       9.986  19.339  -3.232
ATOM   5009 H1   TIP   886       9.044  19.380  -3.392
ATOM   5010 H2   TIP   886      10.064  18.976  -2.349
ATOM   5011 O    TIP   887      17.364   5.424  -8.320
ATOM   5012 H1   TIP   887      16.857   5.833  -9.021
ATOM   5013 H2   TIP   887      17.384   4.495  -8.548
ATOM   5014 O    TIP   888     -13.130  15.708  -0.950
ATOM   5015 H1   TIP   888     -12.586  15.204  -1.554
ATOM   5016 H2   TIP   888     -12.602  16.477  -0.735
ATOM   5017 O    TIP   889       3.595  -1.990  10.416
ATOM   5018 H1   TIP   889       2.860  -1.420  10.193
ATOM   5019 H2   TIP   889       3.918  -2.308   9.573
ATOM   5020 O    TIP   890     -16.886 -25.529  17.081
ATOM   5021 H1   TIP   890     -15.999 -25.858  16.932
ATOM   5022 H2   TIP   890     -16.827 -24.591  16.901
ATOM   5023 O    TIP   891      20.946  -9.574   4.484
ATOM   5024 H1   TIP   891      21.901  -9.640   4.509
ATOM   5025 H2   TIP   891      20.640 -10.330   4.985
ATOM   5026 O    TIP   892     -11.506   3.454 -17.306
ATOM   5027 H1   TIP   892     -12.322   3.947 -17.213
ATOM   5028 H2   TIP   892     -11.030   3.907 -18.001
ATOM   5029 O    TIP   893     -20.981 -26.415   3.240
ATOM   5030 H1   TIP   893     -21.298 -27.174   3.729
ATOM   5031 H2   TIP   893     -20.127 -26.219   3.626
ATOM   5032 O    TIP   894       2.193  -3.993  15.113
ATOM   5033 H1   TIP   894       2.262  -3.116  15.489
ATOM   5034 H2   TIP   894       2.076  -3.844  14.175
ATOM   5035 O    TIP   895     -19.239 -22.726 -12.078
ATOM   5036 H1   TIP   895     -18.284 -22.774 -12.032
ATOM   5037 H2   TIP   895     -19.495 -23.502 -12.575
ATOM   5038 O    TIP   896     -14.852  27.336 -10.339
ATOM   5039 H1   TIP   896     -15.574  27.414 -10.962
ATOM   5040 H2   TIP   896     -14.087  27.143 -10.880
ATOM   5041 O    TIP   897     -20.348   2.922 -15.343
ATOM   5042 H1   TIP   897     -19.731   3.642 -15.210
ATOM   5043 H2   TIP   897     -19.834   2.242 -15.778
ATOM   5044 O    TIP   898       7.919  16.123   8.313
ATOM   5045 H1   TIP   898       8.428  16.479   7.585
ATOM   5046 H2   TIP   898       7.901  15.179   8.155
ATOM   5047 O    TIP   899      -7.683   8.317  -0.809
ATOM   5048 H1   TIP   899      -7.333   8.690  -1.618
ATOM   5049 H2   TIP   899      -7.129   7.558  -0.634
ATOM   5050 O    TIP   900       2.261 -15.003  10.086
ATOM   5051 H1   TIP   900       2.751 -14.469   9.460
ATOM   5052 H2   TIP   900       1.347 -14.754   9.950
ATOM   5053 O    TIP   901       7.337  19.109  -4.070
ATOM   5054 H1   TIP   901       7.074  18.731  -4.910
ATOM   5055 H2   TIP   901       6.886  18.577  -3.415
ATOM   5056 O    TIP   902       4.025  -6.971  19.367
ATOM   5057 H1   TIP   902       4.252  -6.051  19.499
ATOM   5058 H2   TIP   902       3.167  -7.068  19.780
ATOM   5059 O    TIP   903      17.552  -0.008   1.636
ATOM   5060 H1   TIP   903      17.847  -0.908   1.494
ATOM   5061 H2   TIP   903      17.934   0.240   2.478
ATOM   5062 O    TIP   904       4.418  26.764  11.837
ATOM   5063 H1   TIP   904       5.183  26.614  12.392
ATOM   5064 H2   TIP   904       4.440  27.701  11.644
ATOM   5065 O    TIP   905     -24.005 -13.962  14.341
ATOM   5066 H1   TIP   905     -24.843 -13.668  13.984
ATOM   5067 H2   TIP   905     -23.436 -14.051  13.577
ATOM   5068 O    TIP   906     -20.324 -11.936 -18.388
ATOM   5069 H1   TIP   906     -21.275 -11.880 -18.295
ATOM   5070 H2   TIP   906     -20.171 -11.869 -19.331
ATOM   5071 O    TIP   907       6.564 -25.425 -14.351
ATOM   5072 H1   TIP   907       6.915 -24.579 -14.073
ATOM   5073 H2   TIP   907       6.753 -25.467 -15.288
ATOM   5074 O    TIP   908     -27.598  -0.955   3.944
ATOM   5075 H1   TIP   908     -28.410  -1.359   3.636
ATOM   5076 H2   TIP   908     -27.339  -1.480   4.700
ATOM   5077 O    TIP   909      17.237  -1.012 -17.964
ATOM   5078 H1   TIP   909      18.149  -0.991 -17.671
ATOM   5079 H2   TIP   909      16.845  -0.226 -17.584
ATOM   5080 O    TIP   910     -10.522  28.582  -2.350
ATOM   5081 H1   TIP   910     -10.516  28.107  -1.519
ATOM   5082 H2   TIP   910     -11.315  29.117  -2.315
ATOM   5083 O    TIP   911      14.678   6.608   1.292
ATOM   5084 H1   TIP   911      14.065   6.396   0.588
ATOM   5085 H2   TIP   911      14.121   6.884   2.020
ATOM   5086 O    TIP   912     -16.437 -27.911 -11.308
ATOM   5087 H1   TIP   912     -16.492 -26.977 -11.511
ATOM   5088 H2   TIP   912     -16.243 -28.329 -12.147
ATOM   5089 O    TIP   913       6.537  12.576  -5.759
ATOM   5090 H1   TIP   913       6.830  11.727  -5.428
ATOM   5091 H2   TIP   913       6.027  12.366  -6.541
ATOM   5092 O    TIP   914     -18.741 -11.818  -0.274
ATOM   5093 H1   TIP   914     -19.202 -12.582  -0.621
ATOM   5094 H2   TIP   914     -19.042 -11.089  -0.816
ATOM   5095 O    TIP   915     -27.813   1.883  -4.965
ATOM   5096 H1   TIP   915     -28.460   2.571  -5.122
ATOM   5097 H2   TIP   915     -27.028   2.351  -4.681
ATOM   5098 O    TIP   916      12.179  18.425   0.592
ATOM   5099 H1   TIP   916      11.327  18.433   0.156
ATOM   5100 H2   TIP   916      12.631  19.196   0.250
ATOM   5101 O    TIP   917      -8.800   1.049 -20.822
ATOM   5102 H1   TIP   917      -8.828   2.005 -20.795
ATOM   5103 H2   TIP   917      -9.575   0.771 -20.336
ATOM   5104 O    TIP   918     -19.586   8.760  -6.738
ATOM   5105 H1   TIP   918     -20.392   9.241  -6.924
ATOM   5106 H2   TIP   918     -19.881   7.894  -6.459
ATOM   5107 O    TIP   919       7.334   0.030 -20.876
ATOM   5108 H1   TIP   919       6.763   0.694 -20.490
ATOM   5109 H2   TIP   919       8.221   0.325 -20.670
ATOM   5110 O    TIP   920     -17.332  -3.749   8.048
ATOM   5111 H1   TIP   920     -17.118  -3.438   7.168
ATOM   5112 H2   TIP   920     -18.224  -4.089   7.972
ATOM   5113 O    TIP   921      16.482 -10.214 -17.585
ATOM   5114 H1   TIP   921      16.323  -9.372 -18.011
ATOM   5115 H2   TIP   921      17.119 -10.020 -16.898
ATOM   5116 O    TIP   922     -22.970  -1.710   5.585
ATOM   5117 H1   TIP   922     -22.482  -1.548   4.778
ATOM   5118 H2   TIP   922     -23.803  -2.081   5.293
ATOM   5119 O    TIP   923      -2.156  28.992  21.522
ATOM   5120 H1   TIP   923      -2.049  28.121  21.904
ATOM   5121 H2   TIP   923      -2.092  28.851  20.578
ATOM   5122 O    TIP   924     -27.786  -3.876   2.343
ATOM   5123 H1   TIP   924     -27.981  -4.122   1.438
ATOM   5124 H2   TIP   924     -26.975  -3.373   2.286
ATOM   5125 O    TIP   925      14.638   1.912  -5.407
ATOM   5126 H1   TIP   925      15.162   1.231  -4.985
ATOM   5127 H2   TIP   925      15.176   2.701  -5.347
ATOM   5128 O    TIP   926       0.203  29.782 -13.937
ATOM   5129 H1   TIP   926       0.401  30.715 -13.850
ATOM   5130 H2   TIP   926       0.773  29.355 -13.298
ATOM   5131 O    TIP   927      12.921  -0.618  14.697
ATOM   5132 H1   TIP   927      12.418  -1.412  14.877
ATOM   5133 H2   TIP   927      12.655  -0.360  13.815
ATOM   5134 O    TIP   928      17.010  10.864  -6.167
ATOM   5135 H1   TIP   928      17.735  11.329  -6.584
ATOM   5136 H2   TIP   928      16.227  11.340  -6.444
ATOM   5137 O    TIP   929      17.990  28.184  -6.376
ATOM   5138 H1   TIP   929      17.163  28.570  -6.665
ATOM   5139 H2   TIP   929      17.923  28.157  -5.422
ATOM   5140 O    TIP   930      -5.899   0.029   9.288
ATOM   5141 H1   TIP   930      -6.540   0.052   9.998
ATOM   5142 H2   TIP   930      -6.223   0.664   8.649
ATOM   5143 O    TIP   931       2.664 -25.550  -0.129
ATOM   5144 H1   TIP   931       3.234 -26.301  -0.293
ATOM   5145 H2   TIP   931       2.687 -25.048  -0.943
ATOM   5146 O    TIP   932      -8.143 -13.287 -19.918
ATOM   5147 H1   TIP   932      -7.667 -12.538 -20.276
ATOM   5148 H2   TIP   932      -7.467 -13.943 -19.748
ATOM   5149 O    TIP   933     -16.179 -23.393  -9.813
ATOM   5150 H1   TIP   933     -16.165 -22.437  -9.768
ATOM   5151 H2   TIP   933     -15.475 -23.615 -10.422
ATOM   5152 O    TIP   934      22.916 -15.320 -12.860
ATOM   5153 H1   TIP   934      22.879 -15.884 -13.633
ATOM   5154 H2   TIP   934      22.331 -15.739 -12.229
ATOM   5155 O    TIP   935       6.544 -21.853  14.335
ATOM   5156 H1   TIP   935       5.892 -22.309  14.868
ATOM   5157 H2   TIP   935       7.220 -21.586  14.958
ATOM   5158 O    TIP   936      19.454 -14.941 -18.492
ATOM   5159 H1   TIP   936      18.812 -15.503 -18.058
ATOM   5160 H2   TIP   936      19.029 -14.085 -18.544
ATOM   5161 O    TIP   937     -24.308   4.968 -17.376
ATOM   5162 H1   TIP   937     -23.724   4.459 -16.814
ATOM   5163 H2   TIP   937     -24.192   5.873 -17.086
ATOM   5164 O    TIP   938      29.603 -22.643  -7.733
ATOM   5165 H1   TIP   938      28.813 -22.519  -8.259
ATOM   5166 H2   TIP   938      30.207 -21.969  -8.043
ATOM   5167 O    TIP   939      -3.064  -3.712  10.160
ATOM   5168 H1   TIP   939      -2.750  -4.108   9.347
ATOM   5169 H2   TIP   939      -3.847  -3.226   9.904
ATOM   5170 O    TIP   940     -21.307 -16.563  11.680
ATOM   5171 H1   TIP   940     -20.448 -16.439  11.278
ATOM   5172 H2   TIP   940     -21.742 -17.209  11.124
ATOM   5173 O    TIP   941       5.935  12.613 -14.885
ATOM   5174 H1   TIP   941       5.091  12.857 -15.264
ATOM   5175 H2   TIP   941       6.577  13.125 -15.376
ATOM   5176 O    TIP   942      22.506 -17.551   4.276
ATOM   5177 H1   TIP   942      23.224 -17.174   3.767
ATOM   5178 H2   TIP   942      21.825 -17.736   3.631
ATOM   5179 O    TIP   943      25.876 -13.545   5.952
ATOM   5180 H1   TIP   943      25.418 -13.169   6.703
ATOM   5181 H2   TIP   943      25.197 -14.014   5.466
ATOM   5182 O    TIP   944      18.752 -21.596 -15.146
ATOM   5183 H1   TIP   944      19.024 -20.828 -15.648
ATOM   5184 H2   TIP   944      18.422 -21.240 -14.321
ATOM   5185 O    TIP   945      16.658 -24.778  -1.975
ATOM   5186 H1   TIP   945      17.209 -24.029  -1.748
ATOM   5187 H2   TIP   945      16.695 -24.823  -2.931
ATOM   5188 O    TIP   946      17.368  -6.132 -17.123
ATOM   5189 H1   TIP   946      17.528  -6.695 -17.881
ATOM   5190 H2   TIP   946      16.425  -5.970 -17.139
ATOM   5191 O    TIP   947       8.972 -20.707   3.050
ATOM   5192 H1   TIP   947       8.163 -20.254   3.288
ATOM   5193 H2   TIP   947       9.138 -21.302   3.781
ATOM   5194 O    TIP   948       8.435 -15.480  10.975
ATOM   5195 H1   TIP   948       8.705 -14.608  10.690
ATOM   5196 H2   TIP   948       9.251 -15.975  11.043
ATOM   5197 O    TIP   949     -28.229 -10.742  -9.141
ATOM   5198 H1   TIP   949     -28.284 -10.570 -10.081
ATOM   5199 H2   TIP   949     -28.622 -11.609  -9.032
ATOM   5200 O    TIP   950       6.715   1.454  15.692
ATOM   5201 H1   TIP   950       7.378   1.052  16.253
ATOM   5202 H2   TIP   950       5.904   0.996  15.912
ATOM   5203 O    TIP   951     -28.532   0.529  -7.373
ATOM   5204 H1   TIP   951     -28.219   1.118  -6.687
ATOM   5205 H2   TIP   951     -28.092  -0.302  -7.196
ATOM   5206 O    TIP   952      27.793  -0.841 -11.727
ATOM   5207 H1   TIP   952      28.104  -0.753 -10.826
ATOM   5208 H2   TIP   952      28.591  -0.901 -12.252
ATOM   5209 O    TIP   953     -20.172  11.153  -3.165
ATOM   5210 H1   TIP   953     -20.705  10.361  -3.094
ATOM   5211 H2   TIP   953     -19.406  10.977  -2.619
ATOM   5212 O    TIP   954      -3.359 -30.227 -13.137
ATOM   5213 H1   TIP   954      -3.224 -30.848 -13.853
ATOM   5214 H2   TIP   954      -4.309 -30.166 -13.047
ATOM   5215 O    TIP   955      10.799 -22.369  13.013
ATOM   5216 H1   TIP   955      10.913 -21.420  12.980
ATOM   5217 H2   TIP   955      10.266 -22.521  13.794
ATOM   5218 O    TIP   956       5.784 -28.081 -15.848
ATOM   5219 H1   TIP   956       5.641 -27.967 -14.909
ATOM   5220 H2   TIP   956       5.942 -29.019 -15.955
ATOM   5221 O    TIP   957      -6.344  -8.599  14.792
ATOM   5222 H1   TIP   957      -6.483  -9.168  15.548
ATOM   5223 H2   TIP   957      -6.290  -9.197  14.047
ATOM   5224 O    TIP   958       0.981  17.362   0.179
ATOM   5225 H1   TIP   958       0.449  17.254  -0.609
ATOM   5226 H2   TIP   958       0.355  17.596   0.863
ATOM   5227 O    TIP   959      21.232  -3.619 -11.271
ATOM   5228 H1   TIP   959      21.642  -4.468 -11.106
ATOM   5229 H2   TIP   959      21.587  -3.044 -10.593
ATOM   5230 O    TIP   960       3.675  29.786 -18.285
ATOM   5231 H1   TIP   960       3.098  30.549 -18.251
ATOM   5232 H2   TIP   960       4.099  29.766 -17.427
ATOM   5233 O    TIP   961       0.995  18.145 -10.503
ATOM   5234 H1   TIP   961       0.183  18.351 -10.966
ATOM   5235 H2   TIP   961       1.450  17.530 -11.077
ATOM   5236 O    TIP   962      -9.439  23.152  -3.007
ATOM   5237 H1   TIP   962      -9.657  24.071  -2.857
ATOM   5238 H2   TIP   962     -10.124  22.835  -3.595
ATOM   5239 O    TIP   963       4.617  -3.008   8.166
ATOM   5240 H1   TIP   963       3.954  -3.588   7.793
ATOM   5241 H2   TIP   963       4.575  -2.217   7.629
ATOM   5242 O    TIP   964     -13.320 -20.005 -16.103
ATOM   5243 H1   TIP   964     -12.677 -20.711 -16.161
ATOM   5244 H2   TIP   964     -13.306 -19.595 -16.968
ATOM   5245 O    TIP   965     -29.677   7.864  -6.768
ATOM   5246 H1   TIP   965     -29.931   8.006  -5.856
ATOM   5247 H2   TIP   965     -29.908   6.952  -6.943
ATOM   5248 O    TIP   966     -12.639  14.343  -8.631
ATOM   5249 H1   TIP   966     -12.840  15.211  -8.981
ATOM   5250 H2   TIP   966     -12.813  13.745  -9.357
ATOM   5251 O    TIP   967     -22.622   5.050   6.823
ATOM   5252 H1   TIP   967     -22.281   5.588   6.109
ATOM   5253 H2   TIP   967     -21.879   4.510   7.093
ATOM   5254 O    TIP   968       8.775  -8.726   9.808
ATOM   5255 H1   TIP   968       9.284  -8.959  10.585
ATOM   5256 H2   TIP   968       9.031  -7.825   9.615
ATOM   5257 O    TIP   969     -16.521  25.051 -17.822
ATOM   5258 H1   TIP   969     -16.071  24.207 -17.792
ATOM   5259 H2   TIP   969     -17.155  24.960 -18.533
ATOM   5260 O    TIP   970       5.360  18.006 -14.763
ATOM   5261 H1   TIP   970       5.357  17.670 -15.660
ATOM   5262 H2   TIP   970       5.112  17.255 -14.224
ATOM   5263 O    TIP   971     -16.159 -26.213 -21.248
ATOM   5264 H1   TIP   971     -15.435 -26.248 -21.873
ATOM   5265 H2   TIP   971     -16.662 -27.009 -21.419
ATOM   5266 O    TIP   972      18.566  -2.692   0.757
ATOM   5267 H1   TIP   972      19.469  -2.857   1.027
ATOM   5268 H2   TIP   972      18.041  -2.911   1.527
ATOM   5269 O    TIP   973      12.760   7.296   3.677
ATOM   5270 H1   TIP   973      12.390   7.586   4.511
ATOM   5271 H2   TIP   973      11.999   7.149   3.115
ATOM   5272 O    TIP   974       7.281  23.592   4.558
ATOM   5273 H1   TIP   974       7.817  24.260   4.985
ATOM   5274 H2   TIP   974       6.427  23.661   4.984
ATOM   5275 O    TIP   975     -28.952   2.478  -2.059
ATOM   5276 H1   TIP   975     -28.361   3.220  -2.181
ATOM   5277 H2   TIP   975     -28.608   1.799  -2.640
ATOM   5278 O    TIP   976      15.884  23.817 -17.081
ATOM   5279 H1   TIP   976      15.120  24.299 -16.764
ATOM   5280 H2   TIP   976      16.527  23.896 -16.377
ATOM   5281 O    TIP   977     -13.330  26.497  -2.563
ATOM   5282 H1   TIP   977     -13.927  26.674  -1.836
ATOM   5283 H2   TIP   977     -13.352  27.295  -3.092
ATOM   5284 O    TIP   978     -10.037 -10.706  16.996
ATOM   5285 H1   TIP   978     -10.773 -10.096  16.947
ATOM   5286 H2   TIP   978      -9.276 -10.152  17.169
ATOM   5287 O    TIP   979     -13.067 -18.018 -17.928
ATOM   5288 H1   TIP   979     -12.741 -17.155 -17.673
ATOM   5289 H2   TIP   979     -12.961 -18.044 -18.879
ATOM   5290 O    TIP   980       7.732  14.187 -16.123
ATOM   5291 H1   TIP   980       8.252  14.144 -16.925
ATOM   5292 H2   TIP   980       8.332  13.905 -15.432
ATOM   5293 O    TIP   981      24.666  -5.789  -9.742
ATOM   5294 H1   TIP   981      25.597  -5.989  -9.838
ATOM   5295 H2   TIP   981      24.559  -5.582  -8.814
ATOM   5296 O    TIP   982      -8.431  26.630 -11.574
ATOM   5297 H1   TIP   982      -7.889  27.253 -12.059
ATOM   5298 H2   TIP   982      -8.445  26.969 -10.680
ATOM   5299 O    TIP   983      -1.250   5.084   5.131
ATOM   5300 H1   TIP   983      -0.465   4.832   4.646
ATOM   5301 H2   TIP   983      -1.677   5.736   4.575
ATOM   5302 O    TIP   984       1.839 -13.883  18.410
ATOM   5303 H1   TIP   984       2.414 -13.729  19.159
ATOM   5304 H2   TIP   984       1.108 -14.386  18.768
ATOM   5305 O    TIP   985      19.779  -9.170 -16.795
ATOM   5306 H1   TIP   985      19.510  -8.914 -17.677
ATOM   5307 H2   TIP   985      18.960  -9.366 -16.341
ATOM   5308 O    TIP   986     -11.698  -3.392   7.096
ATOM   5309 H1   TIP   986     -11.685  -2.529   6.682
ATOM   5310 H2   TIP   986     -11.060  -3.906   6.601
ATOM   5311 O    TIP   987      21.853  -6.188  -7.494
ATOM   5312 H1   TIP   987      21.361  -6.540  -6.753
ATOM   5313 H2   TIP   987      21.624  -6.757  -8.228
ATOM   5314 O    TIP   988     -17.805   7.264  -0.733
ATOM   5315 H1   TIP   988     -17.331   7.563   0.043
ATOM   5316 H2   TIP   988     -18.655   6.976  -0.399
ATOM   5317 O    TIP   989       9.963   3.323 -18.774
ATOM   5318 H1   TIP   989       9.044   3.175 -18.998
ATOM   5319 H2   TIP   989       9.934   3.847 -17.974
ATOM   5320 O    TIP   990       6.337  16.069   0.979
ATOM   5321 H1   TIP   990       6.638  15.203   0.706
ATOM   5322 H2   TIP   990       6.110  16.513   0.162
ATOM   5323 O    TIP   991      11.137  -6.991  15.284
ATOM   5324 H1   TIP   991      10.500  -6.556  15.851
ATOM   5325 H2   TIP   991      11.962  -6.939  15.765
ATOM   5326 O    TIP   992      22.766   1.658  -5.898
ATOM   5327 H1   TIP   992      23.252   0.943  -6.308
ATOM   5328 H2   TIP   992      23.020   2.437  -6.393
ATOM   5329 O    TIP   993      -1.586  22.384  -7.687
ATOM   5330 H1   TIP   993      -2.465  22.271  -7.326
ATOM   5331 H2   TIP   993      -1.133  21.567  -7.479
ATOM   5332 O    TIP   994     -29.652  -0.809   0.163
ATOM   5333 H1   TIP   994     -29.845  -0.661  -0.763
ATOM   5334 H2   TIP   994     -28.700  -0.733   0.225
ATOM   5335 O    TIP   995     -22.666 -11.188 -17.190
ATOM   5336 H1   TIP   995     -22.748 -10.659 -16.396
ATOM   5337 H2   TIP   995     -23.238 -11.940 -17.038
ATOM   5338 O    TIP   996     -12.036 -20.155  19.400
ATOM   5339 H1   TIP   996     -11.677 -20.664  20.127
ATOM   5340 H2   TIP   996     -11.638 -19.290  19.493
ATOM   5341 O    TIP   997      25.414  -8.596 -11.894
ATOM   5342 H1   TIP   997      25.056  -8.534 -12.780
ATOM   5343 H2   TIP   997      26.324  -8.313 -11.982
ATOM   5344 O    TIP   998     -20.461  -5.697   8.909
ATOM   5345 H1   TIP   998     -20.042  -5.641   8.050
ATOM   5346 H2   TIP   998     -20.530  -4.788   9.202
ATOM   5347 O    TIP   999     -25.767  -6.996   7.705
ATOM   5348 H1   TIP   999     -26.622  -7.265   7.369
ATOM   5349 H2   TIP   999     -25.183  -7.723   7.486
ATOM   5350 O    TIP  1000     -20.468 -24.705 -13.633
ATOM   5351 H1   TIP  1000     -19.881 -25.223 -14.185
ATOM   5352 H2   TIP  1000     -21.346 -25.004 -13.869
ATOM   5353 O    TIP  1001      -6.242  15.731  -8.495
ATOM   5354 H1   TIP  1001      -6.811  15.836  -7.733
ATOM   5355 H2   TIP  1001      -5.635  16.470  -8.446
ATOM   5356 O    TIP  1002     -22.884 -16.055  -4.272
ATOM   5357 H1   TIP  1002     -22.522 -16.283  -3.415
ATOM   5358 H2   TIP  1002     -22.727 -16.829  -4.813
ATOM   5359 O    TIP  1003     -18.443  21.726  -6.435
ATOM   5360 H1   TIP  1003     -18.548  20.996  -7.045
ATOM   5361 H2   TIP  1003     -19.013  21.508  -5.698
ATOM   5362 O    TIP  1004     -14.512   4.345  10.910
ATOM   5363 H1   TIP  1004     -14.565   4.847  11.722
ATOM   5364 H2   TIP  1004     -15.310   3.816  10.901
ATOM   5365 O    TIP  1005       0.392 -16.843 -21.650
ATOM   5366 H1   TIP  1005      -0.241 -16.381 -21.101
ATOM   5367 H2   TIP  1005       0.006 -17.708 -21.787
ATOM   5368 O    TIP  1006      -8.323   3.713 -20.306
ATOM   5369 H1   TIP  1006      -8.947   3.950 -19.621
ATOM   5370 H2   TIP  1006      -7.520   4.178 -20.072
ATOM   5371 O    TIP  1007      19.641 -23.822   7.634
ATOM   5372 H1   TIP  1007      20.324 -24.159   8.212
ATOM   5373 H2   TIP  1007      20.117 -23.381   6.930
ATOM   5374 O    TIP  1008     -14.157 -28.001  -0.810
ATOM   5375 H1   TIP  1008     -14.308 -28.937  -0.935
ATOM   5376 H2   TIP  1008     -13.345 -27.823  -1.283
ATOM   5377 O    TIP  1009     -22.819   3.857  -3.146
ATOM   5378 H1   TIP  1009     -22.001   3.365  -3.215
ATOM   5379 H2   TIP  1009     -23.378   3.318  -2.587
ATOM   5380 O    TIP  1010       5.194   9.586   3.045
ATOM   5381 H1   TIP  1010       5.210  10.512   2.806
ATOM   5382 H2   TIP  1010       5.995   9.226   2.664
ATOM   5383 O    TIP  1011     -24.397   5.720  -4.962
ATOM   5384 H1   TIP  1011     -23.734   5.184  -4.527
ATOM   5385 H2   TIP  1011     -25.197   5.197  -4.915
ATOM   5386 O    TIP  1012      -7.931 -17.769  12.916
ATOM   5387 H1   TIP  1012      -7.058 -18.078  12.677
ATOM   5388 H2   TIP  1012      -7.999 -16.903  12.514
ATOM   5389 O    TIP  1013      -2.750   7.285   3.873
ATOM   5390 H1   TIP  1013      -2.881   7.034   2.959
ATOM   5391 H2   TIP  1013      -3.549   7.757   4.109
ATOM   5392 O    TIP  1014     -21.633   0.508 -12.131
ATOM   5393 H1   TIP  1014     -22.161   0.321 -11.355
ATOM   5394 H2   TIP  1014     -21.533   1.460 -12.130
ATOM   5395 O    TIP  1015      20.347 -24.979 -12.502
ATOM   5396 H1   TIP  1015      19.478 -25.251 -12.797
ATOM   5397 H2   TIP  1015      20.343 -25.142 -11.559
ATOM   5398 O    TIP  1016       0.803 -23.121  16.820
ATOM   5399 H1   TIP  1016       0.423 -22.265  16.625
ATOM   5400 H2   TIP  1016       0.326 -23.730  16.258
ATOM   5401 O    TIP  1017       9.247  22.627 -13.047
ATOM   5402 H1   TIP  1017      10.158  22.892 -13.168
ATOM   5403 H2   TIP  1017       8.982  23.042 -12.226
ATOM   5404 O    TIP  1018      27.724 -12.787  -0.579
ATOM   5405 H1   TIP  1018      27.231 -12.234  -1.185
ATOM   5406 H2   TIP  1018      28.063 -12.181   0.079
ATOM   5407 O    TIP  1019     -16.860 -15.252   3.442
ATOM   5408 H1   TIP  1019     -17.533 -15.933   3.436
ATOM   5409 H2   TIP  1019     -16.572 -15.190   2.531
ATOM   5410 O    TIP  1020       0.329  29.117  18.467
ATOM   5411 H1   TIP  1020      -0.573  28.863  18.661
ATOM   5412 H2   TIP  1020       0.692  29.380  19.312
ATOM   5413 O    TIP  1021      24.107  -2.125 -20.859
ATOM   5414 H1   TIP  1021      24.901  -1.754 -20.474
ATOM   5415 H2   TIP  1021      24.377  -2.423 -21.727
ATOM   5416 O    TIP  1022      15.422 -23.343 -11.728
ATOM   5417 H1   TIP  1022      15.534 -23.626 -12.636
ATOM   5418 H2   TIP  1022      14.634 -23.798 -11.431
ATOM   5419 O    TIP  1023      12.349   0.329   6.796
ATOM   5420 H1   TIP  1023      12.643  -0.050   5.968
ATOM   5421 H2   TIP  1023      12.995   0.035   7.438
ATOM   5422 O    TIP  1024      19.952  15.548 -13.292
ATOM   5423 H1   TIP  1024      19.057  15.237 -13.161
ATOM   5424 H2   TIP  1024      20.424  15.257 -12.512
ATOM   5425 O    TIP  1025      -5.558  25.451   7.894
ATOM   5426 H1   TIP  1025      -4.993  25.343   8.659
ATOM   5427 H2   TIP  1025      -5.040  25.116   7.163
ATOM   5428 O    TIP  1026      26.094   1.507   3.866
ATOM   5429 H1   TIP  1026      26.292   1.786   4.760
ATOM   5430 H2   TIP  1026      26.746   1.951   3.325
ATOM   5431 O    TIP  1027      19.819 -28.971  -4.905
ATOM   5432 H1   TIP  1027      20.708 -29.095  -5.235
ATOM   5433 H2   TIP  1027      19.873 -28.189  -4.355
ATOM   5434 O    TIP  1028       7.803 -28.750  10.732
ATOM   5435 H1   TIP  1028       8.087 -29.183   9.927
ATOM   5436 H2   TIP  1028       7.268 -28.015  10.433
ATOM   5437 O    TIP  1029     -15.043  -4.271   5.896
ATOM   5438 H1   TIP  1029     -15.568  -4.692   5.215
ATOM   5439 H2   TIP  1029     -14.781  -4.987   6.474
ATOM   5440 O    TIP  1030       7.467  -8.879 -21.266
ATOM   5441 H1   TIP  1030       6.962  -9.662 -21.046
ATOM   5442 H2   TIP  1030       7.237  -8.245 -20.588
ATOM   5443 O    TIP  1031     -13.400 -28.364  21.481
ATOM   5444 H1   TIP  1031     -14.076 -29.036  21.385
ATOM   5445 H2   TIP  1031     -13.412 -28.142  22.411
ATOM   5446 O    TIP  1032     -21.320 -19.736  -0.692
ATOM   5447 H1   TIP  1032     -21.348 -18.943  -0.157
ATOM   5448 H2   TIP  1032     -21.180 -20.444  -0.065
ATOM   5449 O    TIP  1033       2.581 -24.906  17.722
ATOM   5450 H1   TIP  1033       2.846 -25.318  16.900
ATOM   5451 H2   TIP  1033       2.031 -24.169  17.455
ATOM   5452 O    TIP  1034     -21.287 -16.645  -2.067
ATOM   5453 H1   TIP  1034     -21.543 -16.936  -1.192
ATOM   5454 H2   TIP  1034     -20.629 -17.280  -2.349
ATOM   5455 O    TIP  1035      14.315  11.129 -16.863
ATOM   5456 H1   TIP  1035      15.238  10.883 -16.804
ATOM   5457 H2   TIP  1035      13.861  10.494 -16.310
ATOM   5458 O    TIP  1036     -28.017 -12.045  21.427
ATOM   5459 H1   TIP  1036     -27.568 -12.708  21.952
ATOM   5460 H2   TIP  1036     -28.437 -11.474  22.070
ATOM   5461 O    TIP  1037      15.866 -13.954  10.694
ATOM   5462 H1   TIP  1037      15.962 -14.479  11.489
ATOM   5463 H2   TIP  1037      15.299 -13.227  10.953
ATOM   5464 O    TIP  1038     -13.265 -24.171 -17.584
ATOM   5465 H1   TIP  1038     -13.842 -23.439 -17.797
ATOM   5466 H2   TIP  1038     -12.656 -24.220 -18.321
ATOM   5467 O    TIP  1039     -21.711 -18.540  -7.222
ATOM   5468 H1   TIP  1039     -21.784 -19.386  -7.662
ATOM   5469 H2   TIP  1039     -21.969 -18.716  -6.317
ATOM   5470 O    TIP  1040     -13.316   9.299 -17.127
ATOM   5471 H1   TIP  1040     -13.918   8.800 -17.679
ATOM   5472 H2   TIP  1040     -12.520   9.381 -17.653
ATOM   5473 O    TIP  1041      15.324 -23.980   3.187
ATOM   5474 H1   TIP  1041      15.155 -24.288   2.297
ATOM   5475 H2   TIP  1041      15.909 -24.637   3.562
ATOM   5476 O    TIP  1042      -8.648   1.516  14.428
ATOM   5477 H1   TIP  1042      -9.167   1.783  15.186
ATOM   5478 H2   TIP  1042      -9.261   1.549  13.694
ATOM   5479 O    TIP  1043       4.279  28.876  -8.948
ATOM   5480 H1   TIP  1043       4.837  28.523  -8.256
ATOM   5481 H2   TIP  1043       4.735  28.657  -9.761
ATOM   5482 O    TIP  1044     -16.582  15.212 -20.937
ATOM   5483 H1   TIP  1044     -17.100  14.668 -20.345
ATOM   5484 H2   TIP  1044     -15.673  15.013 -20.713
ATOM   5485 O    TIP  1045      22.982 -10.266   0.599
ATOM   5486 H1   TIP  1045      23.783 -10.711   0.876
ATOM   5487 H2   TIP  1045      22.317 -10.954   0.585
ATOM   5488 O    TIP  1046      -4.103  14.157  -9.496
ATOM   5489 H1   TIP  1046      -4.899  14.604  -9.209
ATOM   5490 H2   TIP  1046      -4.259  13.957 -10.419
ATOM   5491 O    TIP  1047     -21.718   9.281 -19.276
ATOM   5492 H1   TIP  1047     -22.385   9.445 -18.610
ATOM   5493 H2   TIP  1047     -21.182  10.074 -19.280
ATOM   5494 O    TIP  1048      24.834 -20.723  -9.858
ATOM   5495 H1   TIP  1048      24.431 -20.425  -9.042
ATOM   5496 H2   TIP  1048      25.377 -21.468  -9.600
ATOM   5497 O    TIP  1049     -12.734 -12.401  13.273
ATOM   5498 H1   TIP  1049     -11.980 -12.046  13.744
ATOM   5499 H2   TIP  1049     -12.907 -11.762  12.581
ATOM   5500 O    TIP  1050     -19.406  17.324   3.074
ATOM   5501 H1   TIP  1050     -19.562  17.337   2.130
ATOM   5502 H2   TIP  1050     -19.353  16.394   3.295
ATOM   5503 O    TIP  1051      11.676  11.553 -12.546
ATOM   5504 H1   TIP  1051      11.094  10.927 -12.976
ATOM   5505 H2   TIP  1051      12.081  12.038 -13.264
ATOM   5506 O    TIP  1052       4.987  11.711   6.465
ATOM   5507 H1   TIP  1052       4.145  11.346   6.739
ATOM   5508 H2   TIP  1052       5.328  12.143   7.247
ATOM   5509 O    TIP  1053     -15.272  24.696  -6.965
ATOM   5510 H1   TIP  1053     -15.620  24.456  -6.107
ATOM   5511 H2   TIP  1053     -14.566  25.313  -6.774
ATOM   5512 O    TIP  1054      24.702  -3.205  -4.354
ATOM   5513 H1   TIP  1054      24.361  -2.489  -3.818
ATOM   5514 H2   TIP  1054      23.936  -3.746  -4.547
ATOM   5515 O    TIP  1055      -8.748  12.197  -0.342
ATOM   5516 H1   TIP  1055      -9.200  11.381  -0.556
ATOM   5517 H2   TIP  1055      -9.108  12.455   0.507
ATOM   5518 O    TIP  1056     -17.343 -17.280 -16.381
ATOM   5519 H1   TIP  1056     -16.452 -16.944 -16.474
ATOM   5520 H2   TIP  1056     -17.568 -17.609 -17.252
ATOM   5521 O    TIP  1057     -22.238   7.147 -10.404
ATOM   5522 H1   TIP  1057     -22.647   6.842  -9.594
ATOM   5523 H2   TIP  1057     -21.537   7.731 -10.115
ATOM   5524 O    TIP  1058      19.344 -20.422   7.002
ATOM   5525 H1   TIP  1058      19.964 -21.086   6.700
ATOM   5526 H2   TIP  1058      18.504 -20.879   7.047
ATOM   5527 O    TIP  1059      13.062  15.810  -0.047
ATOM   5528 H1   TIP  1059      12.922  15.360   0.786
ATOM   5529 H2   TIP  1059      12.771  16.708   0.114
ATOM   5530 O    TIP  1060      27.761  -7.960  -8.619
ATOM   5531 H1   TIP  1060      27.513  -7.172  -9.103
ATOM   5532 H2   TIP  1060      28.178  -7.632  -7.823
ATOM   5533 O    TIP  1061     -15.967  12.849  -2.037
ATOM   5534 H1   TIP  1061     -15.422  12.912  -1.253
ATOM   5535 H2   TIP  1061     -15.571  13.463  -2.655
ATOM   5536 O    TIP  1062      12.278 -26.717   0.790
ATOM   5537 H1   TIP  1062      12.132 -26.170   0.019
ATOM   5538 H2   TIP  1062      12.864 -27.410   0.486
ATOM   5539 O    TIP  1063     -23.513   6.006  -0.949
ATOM   5540 H1   TIP  1063     -23.214   6.908  -0.839
ATOM   5541 H2   TIP  1063     -24.454   6.081  -1.105
ATOM   5542 O    TIP  1064     -14.933 -26.329 -17.426
ATOM   5543 H1   TIP  1064     -14.273 -25.638 -17.473
ATOM   5544 H2   TIP  1064     -14.937 -26.718 -18.300
ATOM   5545 O    TIP  1065      24.521 -18.529 -11.587
ATOM   5546 H1   TIP  1065      24.541 -19.177 -10.883
ATOM   5547 H2   TIP  1065      23.682 -18.673 -12.022
ATOM   5548 O    TIP  1066     -16.526 -27.665  -8.627
ATOM   5549 H1   TIP  1066     -17.132 -26.956  -8.412
ATOM   5550 H2   TIP  1066     -16.489 -27.669  -9.583
ATOM   5551 O    TIP  1067     -17.391  -5.551  18.323
ATOM   5552 H1   TIP  1067     -16.517  -5.182  18.446
ATOM   5553 H2   TIP  1067     -17.348  -6.414  18.733
ATOM   5554 O    TIP  1068       6.040 -18.039  13.485
ATOM   5555 H1   TIP  1068       6.869 -18.457  13.253
ATOM   5556 H2   TIP  1068       6.264 -17.118  13.616
ATOM   5557 O    TIP  1069     -18.415 -16.462  18.059
ATOM   5558 H1   TIP  1069     -18.068 -16.518  18.949
ATOM   5559 H2   TIP  1069     -18.769 -17.334  17.884
ATOM   5560 O    TIP  1070      -4.500 -29.587   0.565
ATOM   5561 H1   TIP  1070      -3.713 -29.524   0.024
ATOM   5562 H2   TIP  1070      -5.178 -29.902  -0.033
ATOM   5563 O    TIP  1071     -15.312 -13.576  13.258
ATOM   5564 H1   TIP  1071     -14.367 -13.473  13.145
ATOM   5565 H2   TIP  1071     -15.629 -12.695  13.453
ATOM   5566 O    TIP  1072      -5.191 -25.023   2.424
ATOM   5567 H1   TIP  1072      -4.986 -25.958   2.385
ATOM   5568 H2   TIP  1072      -4.359 -24.587   2.239
ATOM   5569 O    TIP  1073     -22.488  12.722  -9.337
ATOM   5570 H1   TIP  1073     -21.568  12.918  -9.516
ATOM   5571 H2   TIP  1073     -22.650  13.097  -8.472
ATOM   5572 O    TIP  1074     -11.305   1.787  16.639
ATOM   5573 H1   TIP  1074     -12.256   1.870  16.572
ATOM   5574 H2   TIP  1074     -11.125   0.880  16.393
ATOM   5575 O    TIP  1075     -27.981  -0.709  10.930
ATOM   5576 H1   TIP  1075     -27.932  -0.702  11.885
ATOM   5577 H2   TIP  1075     -28.570  -1.434  10.724
ATOM   5578 O    TIP  1076      11.466   2.637  17.616
ATOM   5579 H1   TIP  1076      11.757   3.365  18.165
ATOM   5580 H2   TIP  1076      12.134   1.962  17.738
ATOM   5581 O    TIP  1077      16.646 -23.354  13.486
ATOM   5582 H1   TIP  1077      16.604 -24.082  14.105
ATOM   5583 H2   TIP  1077      17.460 -22.899  13.704
ATOM   5584 O    TIP  1078     -28.816  -4.386   8.217
ATOM   5585 H1   TIP  1078     -28.900  -5.324   8.387
ATOM   5586 H2   TIP  1078     -29.336  -4.237   7.428
ATOM   5587 O    TIP  1079      12.777   2.325  13.722
ATOM   5588 H1   TIP  1079      12.946   1.670  14.400
ATOM   5589 H2   TIP  1079      12.548   1.814  12.946
ATOM   5590 O    TIP  1080      10.114  20.355  10.458
ATOM   5591 H1   TIP  1080      10.898  19.820  10.335
ATOM   5592 H2   TIP  1080      10.182  20.680  11.355
ATOM   5593 O    TIP  1081      10.660   4.065  20.732
ATOM   5594 H1   TIP  1081      10.159   4.608  21.340
ATOM   5595 H2   TIP  1081      10.548   4.491  19.882
ATOM   5596 O    TIP  1082       3.714 -20.367  18.645
ATOM   5597 H1   TIP  1082       3.664 -21.311  18.791
ATOM   5598 H2   TIP  1082       3.584 -19.982  19.511
ATOM   5599 O    TIP  1083       1.588  24.357  -1.125
ATOM   5600 H1   TIP  1083       1.886  23.531  -0.744
ATOM   5601 H2   TIP  1083       1.203  24.109  -1.965
ATOM   5602 O    TIP  1084     -26.960   4.080 -17.464
ATOM   5603 H1   TIP  1084     -26.760   3.770 -18.347
ATOM   5604 H2   TIP  1084     -26.118   4.070 -17.008
ATOM   5605 O    TIP  1085     -22.829  -9.694 -14.630
ATOM   5606 H1   TIP  1085     -22.968  -8.756 -14.497
ATOM   5607 H2   TIP  1085     -22.791 -10.059 -13.747
ATOM   5608 O    TIP  1086     -18.743   0.599 -11.692
ATOM   5609 H1   TIP  1086     -19.627   0.444 -12.025
ATOM   5610 H2   TIP  1086     -18.287   1.031 -12.414
ATOM   5611 O    TIP  1087      21.046  -7.307   1.622
ATOM   5612 H1   TIP  1087      20.229  -7.035   2.039
ATOM   5613 H2   TIP  1087      21.714  -7.176   2.295
ATOM   5614 O    TIP  1088     -12.186  30.393   2.555
ATOM   5615 H1   TIP  1088     -11.508  29.826   2.923
ATOM   5616 H2   TIP  1088     -12.961  29.834   2.496
ATOM   5617 O    TIP  1089      -5.983   5.420 -16.287
ATOM   5618 H1   TIP  1089      -6.383   5.421 -17.157
ATOM   5619 H2   TIP  1089      -5.692   6.321 -16.154
ATOM   5620 O    TIP  1090       3.912   9.075  16.200
ATOM   5621 H1   TIP  1090       4.769   8.918  15.804
ATOM   5622 H2   TIP  1090       3.381   9.435  15.490
ATOM   5623 O    TIP  1091       4.724 -17.788  11.013
ATOM   5624 H1   TIP  1091       5.171 -16.948  10.914
ATOM   5625 H2   TIP  1091       5.005 -18.111  11.869
ATOM   5626 O    TIP  1092      -5.244 -28.300 -20.897
ATOM   5627 H1   TIP  1092      -5.057 -27.392 -20.659
ATOM   5628 H2   TIP  1092      -6.095 -28.482 -20.500
ATOM   5629 O    TIP  1093      -5.675  10.841   5.742
ATOM   5630 H1   TIP  1093      -6.488  11.314   5.919
ATOM   5631 H2   TIP  1093      -5.212  10.837   6.580
ATOM   5632 O    TIP  1094      22.865 -12.666 -13.207
ATOM   5633 H1   TIP  1094      22.745 -12.637 -14.156
ATOM   5634 H2   TIP  1094      22.831 -13.597 -12.988
ATOM   5635 O    TIP  1095      -5.838   5.093   4.974
ATOM   5636 H1   TIP  1095      -5.006   4.626   5.042
ATOM   5637 H2   TIP  1095      -5.598   6.019   5.010
ATOM   5638 O    TIP  1096      16.645  11.353   6.251
ATOM   5639 H1   TIP  1096      16.555  11.490   7.194
ATOM   5640 H2   TIP  1096      16.593  12.232   5.875
ATOM   5641 O    TIP  1097      -7.020  -2.788 -18.183
ATOM   5642 H1   TIP  1097      -6.565  -2.194 -17.586
ATOM   5643 H2   TIP  1097      -6.319  -3.279 -18.613
ATOM   5644 O    TIP  1098      25.926   7.786  -1.566
ATOM   5645 H1   TIP  1098      25.019   7.494  -1.655
ATOM   5646 H2   TIP  1098      25.959   8.616  -2.042
ATOM   5647 O    TIP  1099       9.793  25.037 -10.163
ATOM   5648 H1   TIP  1099       9.495  25.230  -9.275
ATOM   5649 H2   TIP  1099      10.430  25.723 -10.358
ATOM   5650 O    TIP  1100       2.240  -3.074 -20.342
ATOM   5651 H1   TIP  1100       3.146  -2.782 -20.443
ATOM   5652 H2   TIP  1100       2.138  -3.771 -20.990
ATOM   5653 O    TIP  1101      27.621   2.900  -5.438
ATOM   5654 H1   TIP  1101      27.276   2.697  -6.307
ATOM   5655 H2   TIP  1101      27.391   2.139  -4.904
ATOM   5656 O    TIP  1102      29.779   9.042  -4.395
ATOM   5657 H1   TIP  1102      29.244   9.708  -4.827
ATOM   5658 H2   TIP  1102      30.098   9.469  -3.600
ATOM   5659 O    TIP  1103       0.638 -30.336 -18.571
ATOM   5660 H1   TIP  1103       0.586 -31.021 -19.238
ATOM   5661 H2   TIP  1103       0.491 -30.794 -17.744
ATOM   5662 O    TIP  1104      11.019 -20.032 -19.006
ATOM   5663 H1   TIP  1104      11.006 -19.849 -18.067
ATOM   5664 H2   TIP  1104      11.626 -20.766 -19.100
ATOM   5665 O    TIP  1105      19.072  18.197  -5.614
ATOM   5666 H1   TIP  1105      18.144  18.271  -5.393
ATOM   5667 H2   TIP  1105      19.463  19.006  -5.286
ATOM   5668 O    TIP  1106      -8.595   9.974 -11.053
ATOM   5669 H1   TIP  1106      -8.362   9.324 -11.716
ATOM   5670 H2   TIP  1106      -7.775  10.429 -10.865
ATOM   5671 O    TIP  1107      14.714  22.244 -18.862
ATOM   5672 H1   TIP  1107      14.901  21.364 -18.537
ATOM   5673 H2   TIP  1107      15.275  22.818 -18.340
ATOM   5674 O    TIP  1108      17.845   4.968  -3.875
ATOM   5675 H1   TIP  1108      18.115   5.658  -3.269
ATOM   5676 H2   TIP  1108      18.501   4.989  -4.572
ATOM   5677 O    TIP  1109      -9.393  27.875  -5.831
ATOM   5678 H1   TIP  1109      -9.191  28.021  -4.907
ATOM   5679 H2   TIP  1109     -10.075  28.516  -6.032
ATOM   5680 O    TIP  1110     -21.873  22.219 -10.408
ATOM   5681 H1   TIP  1110     -21.728  22.377  -9.476
ATOM   5682 H2   TIP  1110     -22.319  23.006 -10.719
ATOM   5683 O    TIP  1111      -5.856  28.985  -7.049
ATOM   5684 H1   TIP  1111      -6.707  29.301  -7.350
ATOM   5685 H2   TIP  1111      -6.030  28.606  -6.187
ATOM   5686 O    TIP  1112       6.056 -16.320 -17.579
ATOM   5687 H1   TIP  1112       5.910 -16.852 -16.796
ATOM   5688 H2   TIP  1112       6.810 -16.724 -18.008
ATOM   5689 O    TIP  1113     -25.878  -7.429  -6.132
ATOM   5690 H1   TIP  1113     -26.560  -7.859  -6.647
ATOM   5691 H2   TIP  1113     -26.294  -6.634  -5.798
ATOM   5692 O    TIP  1114     -16.001 -10.494   7.500
ATOM   5693 H1   TIP  1114     -15.863 -11.409   7.258
ATOM   5694 H2   TIP  1114     -15.141 -10.187   7.785
ATOM   5695 O    TIP  1115       1.567  29.047  -3.675
ATOM   5696 H1   TIP  1115       1.471  29.961  -3.941
ATOM   5697 H2   TIP  1115       1.518  28.552  -4.493
ATOM   5698 O    TIP  1116     -20.612   6.802  -0.436
ATOM   5699 H1   TIP  1116     -20.615   6.116   0.232
ATOM   5700 H2   TIP  1116     -20.920   7.584   0.021
ATOM   5701 O    TIP  1117     -22.996  -0.441  -9.701
ATOM   5702 H1   TIP  1117     -23.743  -1.027  -9.821
ATOM   5703 H2   TIP  1117     -22.845  -0.435  -8.756
ATOM   5704 O    TIP  1118     -24.615 -14.501  -9.644
ATOM   5705 H1   TIP  1118     -24.449 -14.990 -10.450
ATOM   5706 H2   TIP  1118     -24.193 -15.017  -8.958
ATOM   5707 O    TIP  1119       9.020   3.170   9.221
ATOM   5708 H1   TIP  1119       9.225   2.655   8.441
ATOM   5709 H2   TIP  1119       8.088   3.016   9.372
ATOM   5710 O    TIP  1120     -16.386  -8.767   5.610
ATOM   5711 H1   TIP  1120     -16.354  -9.334   4.840
ATOM   5712 H2   TIP  1120     -16.179  -9.345   6.344
ATOM   5713 O    TIP  1121      13.399  -8.725   4.095
ATOM   5714 H1   TIP  1121      13.610  -9.520   3.606
ATOM   5715 H2   TIP  1121      14.247  -8.384   4.377
ATOM   5716 O    TIP  1122      20.881 -19.013   1.536
ATOM   5717 H1   TIP  1122      20.355 -19.810   1.593
ATOM   5718 H2   TIP  1122      21.203 -19.001   0.635
ATOM   5719 O    TIP  1123      19.757  14.135  -4.970
ATOM   5720 H1   TIP  1123      20.426  13.656  -5.458
ATOM   5721 H2   TIP  1123      18.945  13.972  -5.450
ATOM   5722 O    TIP  1124     -19.293  -6.293   6.807
ATOM   5723 H1   TIP  1124     -18.941  -7.154   6.584
ATOM   5724 H2   TIP  1124     -18.994  -5.720   6.101
ATOM   5725 O    TIP  1125      20.229   1.498  -4.972
ATOM   5726 H1   TIP  1125      21.059   1.264  -5.388
ATOM   5727 H2   TIP  1125      19.904   2.238  -5.485
ATOM   5728 O    TIP  1126      -4.958  -4.101 -21.335
ATOM   5729 H1   TIP  1126      -4.095  -4.445 -21.562
ATOM   5730 H2   TIP  1126      -5.240  -4.629 -20.588
ATOM   5731 O    TIP  1127       8.654 -18.886 -17.283
ATOM   5732 H1   TIP  1127       9.544 -18.850 -16.933
ATOM   5733 H2   TIP  1127       8.093 -18.698 -16.531
ATOM   5734 O    TIP  1128      22.858  -8.093  -1.072
ATOM   5735 H1   TIP  1128      22.130  -8.107  -1.693
ATOM   5736 H2   TIP  1128      22.669  -8.807  -0.464
ATOM   5737 O    TIP  1129       5.216  29.413  -4.422
ATOM   5738 H1   TIP  1129       5.729  30.006  -4.970
ATOM   5739 H2   TIP  1129       4.833  28.788  -5.036
ATOM   5740 O    TIP  1130       2.745   7.482 -18.436
ATOM   5741 H1   TIP  1130       1.837   7.706 -18.236
ATOM   5742 H2   TIP  1130       3.253   7.882 -17.730
ATOM   5743 O    TIP  1131      -0.398 -28.495  -8.929
ATOM   5744 H1   TIP  1131      -0.984 -28.210  -9.630
ATOM   5745 H2   TIP  1131       0.331 -28.918  -9.382
ATOM   5746 O    TIP  1132     -21.889 -24.769   5.994
ATOM   5747 H1   TIP  1132     -21.356 -24.539   6.754
ATOM   5748 H2   TIP  1132     -22.787 -24.575   6.261
ATOM   5749 O    TIP  1133       2.973 -10.436   9.071
ATOM   5750 H1   TIP  1133       3.649  -9.883   8.678
ATOM   5751 H2   TIP  1133       3.105 -10.341  10.015
ATOM   5752 O    TIP  1134       2.012  28.734 -11.451
ATOM   5753 H1   TIP  1134       1.584  27.895 -11.282
ATOM   5754 H2   TIP  1134       2.649  28.545 -12.140
ATOM   5755 O    TIP  1135       2.105  -3.546  12.305
ATOM   5756 H1   TIP  1135       2.484  -2.980  11.633
ATOM   5757 H2   TIP  1135       2.118  -4.421  11.917
ATOM   5758 O    TIP  1136      20.353 -12.298   8.186
ATOM   5759 H1   TIP  1136      21.187 -11.847   8.056
ATOM   5760 H2   TIP  1136      19.818 -11.677   8.679
ATOM   5761 O    TIP  1137       8.709 -14.327  20.156
ATOM   5762 H1   TIP  1137       8.391 -15.207  19.954
ATOM   5763 H2   TIP  1137       9.367 -14.149  19.485
ATOM   5764 O    TIP  1138     -18.611 -10.959   4.850
ATOM   5765 H1   TIP  1138     -18.423 -10.586   3.989
ATOM   5766 H2   TIP  1138     -18.142 -11.793   4.859
ATOM   5767 O    TIP  1139      -9.955  15.576   1.001
ATOM   5768 H1   TIP  1139      -9.134  15.295   0.598
ATOM   5769 H2   TIP  1139     -10.475  14.775   1.071
ATOM   5770 O    TIP  1140     -20.707  -8.311  20.590
ATOM   5771 H1   TIP  1140     -21.289  -8.233  19.835
ATOM   5772 H2   TIP  1140     -21.233  -8.010  21.331
ATOM   5773 O    TIP  1141      11.998   8.523   5.988
ATOM   5774 H1   TIP  1141      12.839   8.946   6.160
ATOM   5775 H2   TIP  1141      11.816   8.019   6.781
ATOM   5776 O    TIP  1142       0.972 -28.534  -2.053
ATOM   5777 H1   TIP  1142       0.609 -29.040  -1.327
ATOM   5778 H2   TIP  1142       0.665 -27.640  -1.901
ATOM   5779 O    TIP  1143     -22.188 -19.043  -4.645
ATOM   5780 H1   TIP  1143     -21.456 -19.200  -4.050
ATOM   5781 H2   TIP  1143     -22.872 -19.643  -4.349
ATOM   5782 O    TIP  1144      18.111 -27.863  -8.898
ATOM   5783 H1   TIP  1144      19.035 -27.811  -8.653
ATOM   5784 H2   TIP  1144      17.873 -28.777  -8.746
ATOM   5785 O    TIP  1145     -23.148 -26.522  -9.696
ATOM   5786 H1   TIP  1145     -22.895 -26.499 -10.618
ATOM   5787 H2   TIP  1145     -24.094 -26.664  -9.709
ATOM   5788 O    TIP  1146      -7.321   9.285 -18.785
ATOM   5789 H1   TIP  1146      -7.413   8.376 -19.069
ATOM   5790 H2   TIP  1146      -7.469   9.800 -19.577
ATOM   5791 O    TIP  1147      15.413 -12.350  18.309
ATOM   5792 H1   TIP  1147      15.363 -12.377  17.354
ATOM   5793 H2   TIP  1147      15.558 -13.259  18.569
ATOM   5794 O    TIP  1148      11.553 -24.010 -21.448
ATOM   5795 H1   TIP  1148      12.220 -24.651 -21.693
ATOM   5796 H2   TIP  1148      10.741 -24.514 -21.398
ATOM   5797 O    TIP  1149      26.404  -1.518  -5.539
ATOM   5798 H1   TIP  1149      27.213  -1.949  -5.814
ATOM   5799 H2   TIP  1149      25.809  -2.237  -5.326
ATOM   5800 O    TIP  1150       6.273  25.399  -6.650
ATOM   5801 H1   TIP  1150       5.519  24.904  -6.970
ATOM   5802 H2   TIP  1150       6.548  24.935  -5.860
ATOM   5803 O    TIP  1151      17.585 -22.370 -10.495
ATOM   5804 H1   TIP  1151      16.799 -22.755 -10.883
ATOM   5805 H2   TIP  1151      18.020 -23.102 -10.057
ATOM   5806 O    TIP  1152       7.022  28.623  13.617
ATOM   5807 H1   TIP  1152       7.414  27.969  13.039
ATOM   5808 H2   TIP  1152       7.446  28.482  14.463
ATOM   5809 O    TIP  1153      -5.452  25.591  21.279
ATOM   5810 H1   TIP  1153      -6.357  25.673  21.579
ATOM   5811 H2   TIP  1153      -5.069  24.927  21.851
ATOM   5812 O    TIP  1154      11.844  29.792  20.523
ATOM   5813 H1   TIP  1154      11.301  29.703  21.306
ATOM   5814 H2   TIP  1154      11.224  29.760  19.795
ATOM   5815 O    TIP  1155     -12.722  23.837  -2.147
ATOM   5816 H1   TIP  1155     -12.956  24.755  -2.278
ATOM   5817 H2   TIP  1155     -12.445  23.533  -3.011
ATOM   5818 O    TIP  1156      12.586  20.515  -6.161
ATOM   5819 H1   TIP  1156      12.614  20.136  -7.040
ATOM   5820 H2   TIP  1156      12.827  21.432  -6.287
ATOM   5821 O    TIP  1157     -11.961  23.229 -20.940
ATOM   5822 H1   TIP  1157     -12.718  22.921 -21.438
ATOM   5823 H2   TIP  1157     -12.137  24.156 -20.783
ATOM   5824 O    TIP  1158     -28.350  -6.981  -8.189
ATOM   5825 H1   TIP  1158     -28.539  -7.000  -9.127
ATOM   5826 H2   TIP  1158     -28.238  -7.900  -7.948
ATOM   5827 O    TIP  1159      16.702  19.410   3.985
ATOM   5828 H1   TIP  1159      16.888  19.285   4.915
ATOM   5829 H2   TIP  1159      16.207  18.632   3.731
ATOM   5830 O    TIP  1160     -25.415  -1.773  -8.688
ATOM   5831 H1   TIP  1160     -25.492  -0.822  -8.623
ATOM   5832 H2   TIP  1160     -25.922  -2.107  -7.948
ATOM   5833 O    TIP  1161      -6.108   2.419 -16.305
ATOM   5834 H1   TIP  1161      -5.964   3.345 -16.502
ATOM   5835 H2   TIP  1161      -6.907   2.407 -15.779
ATOM   5836 O    TIP  1162     -13.537 -11.075  17.501
ATOM   5837 H1   TIP  1162     -13.477 -10.385  16.840
ATOM   5838 H2   TIP  1162     -14.227 -11.656  17.179
ATOM   5839 O    TIP  1163     -28.747 -15.630  -4.376
ATOM   5840 H1   TIP  1163     -28.043 -16.277  -4.430
ATOM   5841 H2   TIP  1163     -29.451 -15.994  -4.912
ATOM   5842 O    TIP  1164     -29.383  -3.084  -6.531
ATOM   5843 H1   TIP  1164     -30.235  -2.653  -6.594
ATOM   5844 H2   TIP  1164     -29.523  -3.803  -5.915
ATOM   5845 O    TIP  1165     -18.583  24.130 -19.398
ATOM   5846 H1   TIP  1165     -18.727  23.897 -20.315
ATOM   5847 H2   TIP  1165     -18.434  23.294 -18.958
ATOM   5848 O    TIP  1166      12.238 -14.832  20.220
ATOM   5849 H1   TIP  1166      11.680 -14.360  19.602
ATOM   5850 H2   TIP  1166      11.716 -14.891  21.019
ATOM   5851 O    TIP  1167     -21.183   1.840   9.568
ATOM   5852 H1   TIP  1167     -21.002   1.005   9.139
ATOM   5853 H2   TIP  1167     -21.054   1.664  10.500
ATOM   5854 O    TIP  1168     -14.703  10.503   2.525
ATOM   5855 H1   TIP  1168     -15.364  10.209   3.152
ATOM   5856 H2   TIP  1168     -14.416  11.352   2.859
ATOM   5857 O    TIP  1169       5.075  15.600  -6.065
ATOM   5858 H1   TIP  1169       5.419  15.419  -6.940
ATOM   5859 H2   TIP  1169       4.339  14.997  -5.966
ATOM   5860 O    TIP  1170       0.187  10.464  10.550
ATOM   5861 H1   TIP  1170       0.749   9.838  10.094
ATOM   5862 H2   TIP  1170      -0.363  10.838   9.861
ATOM   5863 O    TIP  1171      -6.174   6.703   9.926
ATOM   5864 H1   TIP  1171      -5.748   7.155   9.198
ATOM   5865 H2   TIP  1171      -5.647   6.932  10.692
ATOM   5866 O    TIP  1172     -20.162   1.795   6.144
ATOM   5867 H1   TIP  1172     -20.652   1.190   6.700
ATOM   5868 H2   TIP  1172     -19.906   2.507   6.730
ATOM   5869 O    TIP  1173      -8.160  22.103 -12.663
ATOM   5870 H1   TIP  1173      -7.406  21.943 -12.096
ATOM   5871 H2   TIP  1173      -7.802  22.583 -13.410
ATOM   5872 O    TIP  1174      -9.103  15.971   9.186
ATOM   5873 H1   TIP  1174      -9.371  15.694   8.311
ATOM   5874 H2   TIP  1174      -8.258  15.544   9.326
ATOM   5875 O    TIP  1175      -4.497  21.580  -7.159
ATOM   5876 H1   TIP  1175      -4.975  20.889  -7.616
ATOM   5877 H2   TIP  1175      -4.940  22.389  -7.417
ATOM   5878 O    TIP  1176      -8.188  28.092 -15.287
ATOM   5879 H1   TIP  1176      -8.083  27.151 -15.427
ATOM   5880 H2   TIP  1176      -7.999  28.218 -14.357
ATOM   5881 O    TIP  1177       9.324  -3.142  17.411
ATOM   5882 H1   TIP  1177       9.184  -3.687  16.637
ATOM   5883 H2   TIP  1177       9.680  -2.323  17.068
ATOM   5884 O    TIP  1178      -1.518  23.104   5.307
ATOM   5885 H1   TIP  1178      -2.014  23.495   6.025
ATOM   5886 H2   TIP  1178      -1.779  22.183   5.307
ATOM   5887 O    TIP  1179       2.425  21.308  -4.145
ATOM   5888 H1   TIP  1179       3.072  21.037  -3.494
ATOM   5889 H2   TIP  1179       2.464  20.631  -4.820
ATOM   5890 O    TIP  1180       4.832  12.085 -18.461
ATOM   5891 H1   TIP  1180       4.619  12.156 -19.392
ATOM   5892 H2   TIP  1180       3.997  11.886 -18.039
ATOM   5893 O    TIP  1181     -24.834   9.165  -7.044
ATOM   5894 H1   TIP  1181     -25.677   9.206  -6.591
ATOM   5895 H2   TIP  1181     -24.206   8.926  -6.363
ATOM   5896 O    TIP  1182      -2.671  -0.349 -17.213
ATOM   5897 H1   TIP  1182      -3.258  -0.405 -17.966
ATOM   5898 H2   TIP  1182      -1.826  -0.096 -17.585
ATOM   5899 O    TIP  1183      -4.071  15.813  -4.686
ATOM   5900 H1   TIP  1183      -3.706  15.390  -5.463
ATOM   5901 H2   TIP  1183      -3.682  16.687  -4.683
ATOM   5902 O    TIP  1184     -22.598   3.457  -0.099
ATOM   5903 H1   TIP  1184     -23.367   3.008   0.251
ATOM   5904 H2   TIP  1184     -22.953   4.203  -0.582
ATOM   5905 O    TIP  1185      -8.981 -22.215  16.769
ATOM   5906 H1   TIP  1185      -9.010 -21.293  17.024
ATOM   5907 H2   TIP  1185      -8.201 -22.288  16.220
ATOM   5908 O    TIP  1186       1.580  11.970  19.406
ATOM   5909 H1   TIP  1186       2.272  11.901  18.749
ATOM   5910 H2   TIP  1186       1.977  11.638  20.211
ATOM   5911 O    TIP  1187      -8.467 -27.285 -16.769
ATOM   5912 H1   TIP  1187      -9.004 -26.532 -16.521
ATOM   5913 H2   TIP  1187      -8.939 -27.688 -17.497
ATOM   5914 O    TIP  1188      22.577 -10.279 -12.041
ATOM   5915 H1   TIP  1188      22.593 -11.166 -12.399
ATOM   5916 H2   TIP  1188      23.234  -9.803 -12.550
ATOM   5917 O    TIP  1189       0.258  -9.782   9.366
ATOM   5918 H1   TIP  1189       0.006 -10.540   9.893
ATOM   5919 H2   TIP  1189       1.125 -10.002   9.027
ATOM   5920 O    TIP  1190     -14.206   1.482 -15.329
ATOM   5921 H1   TIP  1190     -13.348   1.544 -15.749
ATOM   5922 H2   TIP  1190     -14.643   0.759 -15.779
ATOM   5923 O    TIP  1191     -13.159   8.733 -14.482
ATOM   5924 H1   TIP  1191     -13.057   8.833 -15.429
ATOM   5925 H2   TIP  1191     -12.629   7.966 -14.264
ATOM   5926 O    TIP  1192       5.090 -27.346 -18.534
ATOM   5927 H1   TIP  1192       5.004 -27.662 -17.635
ATOM   5928 H2   TIP  1192       4.319 -27.689 -18.985
ATOM   5929 O    TIP  1193      13.311 -18.237   9.742
ATOM   5930 H1   TIP  1193      13.629 -18.059   8.857
ATOM   5931 H2   TIP  1193      13.935 -17.794  10.315
ATOM   5932 O    TIP  1194      -4.045 -20.508  20.883
ATOM   5933 H1   TIP  1194      -3.922 -19.750  20.312
ATOM   5934 H2   TIP  1194      -3.618 -20.262  21.704
ATOM   5935 O    TIP  1195     -21.557 -25.134   0.850
ATOM   5936 H1   TIP  1195     -21.510 -25.582   1.694
ATOM   5937 H2   TIP  1195     -20.830 -25.496   0.344
ATOM   5938 O    TIP  1196     -29.700  -3.426  12.589
ATOM   5939 H1   TIP  1196     -30.336  -2.779  12.893
ATOM   5940 H2   TIP  1196     -29.648  -3.286  11.643
ATOM   5941 O    TIP  1197     -12.828 -27.668 -19.383
ATOM   5942 H1   TIP  1197     -12.184 -27.375 -18.738
ATOM   5943 H2   TIP  1197     -13.200 -28.465 -19.006
ATOM   5944 O    TIP  1198      -6.542 -17.806  20.448
ATOM   5945 H1   TIP  1198      -7.302 -18.314  20.729
ATOM   5946 H2   TIP  1198      -6.595 -17.802  19.492
ATOM   5947 O    TIP  1199      -3.297 -13.446  10.014
ATOM   5948 H1   TIP  1199      -4.252 -13.493  10.051
ATOM   5949 H2   TIP  1199      -3.101 -12.510  10.015
ATOM   5950 O    TIP  1200     -16.820  27.499  -3.226
ATOM   5951 H1   TIP  1200     -16.371  27.559  -2.383
ATOM   5952 H2   TIP  1200     -17.717  27.778  -3.041
ATOM   5953 O    TIP  1201      14.647 -22.152  12.337
ATOM   5954 H1   TIP  1201      15.335 -22.669  12.756
ATOM   5955 H2   TIP  1201      15.065 -21.779  11.562
ATOM   5956 O    TIP  1202      14.300 -19.051  19.449
ATOM   5957 H1   TIP  1202      13.694 -18.503  18.950
ATOM   5958 H2   TIP  1202      14.968 -19.310  18.815
ATOM   5959 O    TIP  1203     -17.646 -17.106  20.507
ATOM   5960 H1   TIP  1203     -16.922 -17.643  20.827
ATOM   5961 H2   TIP  1203     -18.406 -17.688  20.529
ATOM   5962 O    TIP  1204     -13.710   2.753  21.262
ATOM   5963 H1   TIP  1204     -14.150   2.672  22.108
ATOM   5964 H2   TIP  1204     -12.777   2.748  21.474
ATOM   5965 O    TIP  1205       9.093  13.195 -14.195
ATOM   5966 H1   TIP  1205       9.715  12.493 -14.385
ATOM   5967 H2   TIP  1205       9.248  13.412 -13.276
ATOM   5968 O    TIP  1206      -4.447  25.136  -0.935
ATOM   5969 H1   TIP  1206      -4.978  24.492  -0.467
ATOM   5970 H2   TIP  1206      -3.914  25.548  -0.255
ATOM   5971 O    TIP  1207      16.866  24.232   5.618
ATOM   5972 H1   TIP  1207      17.442  24.094   6.370
ATOM   5973 H2   TIP  1207      17.355  23.882   4.873
ATOM   5974 O    TIP  1208      -3.737 -12.589  14.259
ATOM   5975 H1   TIP  1208      -4.689 -12.632  14.354
ATOM   5976 H2   TIP  1208      -3.577 -11.750  13.828
ATOM   5977 O    TIP  1209      -9.309  18.614  -5.263
ATOM   5978 H1   TIP  1209      -9.135  17.864  -5.831
ATOM   5979 H2   TIP  1209      -8.973  19.367  -5.748
ATOM   5980 O    TIP  1210     -25.974 -17.671 -10.365
ATOM   5981 H1   TIP  1210     -26.078 -17.609  -9.415
ATOM   5982 H2   TIP  1210     -25.477 -18.477 -10.501
ATOM   5983 O    TIP  1211      11.516  18.828 -19.357
ATOM   5984 H1   TIP  1211      12.461  18.943 -19.457
ATOM   5985 H2   TIP  1211      11.401  17.888 -19.224
ATOM   5986 O    TIP  1212      -8.878   8.587   1.993
ATOM   5987 H1   TIP  1212      -8.589   8.590   1.081
ATOM   5988 H2   TIP  1212      -8.489   7.796   2.366
ATOM   5989 O    TIP  1213      -7.737 -22.657  12.918
ATOM   5990 H1   TIP  1213      -7.228 -22.662  12.108
ATOM   5991 H2   TIP  1213      -8.293 -23.434  12.858
ATOM   5992 O    TIP  1214       5.255  10.645 -10.449
ATOM   5993 H1   TIP  1214       5.998  10.847 -11.018
ATOM   5994 H2   TIP  1214       4.696  11.420 -10.499
ATOM   5995 O    TIP  1215      21.846   3.386  -8.634
ATOM   5996 H1   TIP  1215      22.290   4.160  -8.287
ATOM   5997 H2   TIP  1215      22.258   3.234  -9.484
ATOM   5998 O    TIP  1216      16.583 -26.301 -17.349
ATOM   5999 H1   TIP  1216      15.936 -26.449 -16.659
ATOM   6000 H2   TIP  1216      16.966 -25.449 -17.141
ATOM   6001 O    TIP  1217     -18.968 -20.539   2.326
ATOM   6002 H1   TIP  1217     -19.307 -20.515   1.431
ATOM   6003 H2   TIP  1217     -18.811 -21.467   2.499
ATOM   6004 O    TIP  1218     -21.499  -9.670  -6.007
ATOM   6005 H1   TIP  1218     -20.789  -9.843  -6.625
ATOM   6006 H2   TIP  1218     -22.120  -9.133  -6.499
ATOM   6007 O    TIP  1219       3.069  17.521 -17.825
ATOM   6008 H1   TIP  1219       2.437  17.504 -18.544
ATOM   6009 H2   TIP  1219       3.648  16.779 -17.997
ATOM   6010 O    TIP  1220      14.346   7.603  -8.431
ATOM   6011 H1   TIP  1220      15.208   7.490  -8.830
ATOM   6012 H2   TIP  1220      14.521   8.048  -7.602
ATOM   6013 O    TIP  1221     -13.912  22.471  -7.925
ATOM   6014 H1   TIP  1221     -13.744  23.062  -8.659
ATOM   6015 H2   TIP  1221     -14.613  22.894  -7.431
ATOM   6016 O    TIP  1222       1.335 -18.848  15.859
ATOM   6017 H1   TIP  1222       2.253 -18.616  16.001
ATOM   6018 H2   TIP  1222       1.361 -19.755  15.554
ATOM   6019 O    TIP  1223      -0.234 -13.998   9.079
ATOM   6020 H1   TIP  1223      -1.151 -14.262   9.010
ATOM   6021 H2   TIP  1223      -0.267 -13.058   9.252
ATOM   6022 O    TIP  1224      29.566   6.374  -3.660
ATOM   6023 H1   TIP  1224      29.037   6.001  -2.955
ATOM   6024 H2   TIP  1224      29.287   7.288  -3.712
ATOM   6025 O    TIP  1225      19.300  -4.151 -17.080
ATOM   6026 H1   TIP  1225      18.632  -4.831 -17.160
ATOM   6027 H2   TIP  1225      20.043  -4.482 -17.584
ATOM   6028 O    TIP  1226     -18.978 -16.797   6.296
ATOM   6029 H1   TIP  1226     -19.806 -16.567   6.717
ATOM   6030 H2   TIP  1226     -18.309 -16.559   6.937
ATOM   6031 O    TIP  1227       4.222 -29.053   8.451
ATOM   6032 H1   TIP  1227       4.857 -28.466   8.861
ATOM   6033 H2   TIP  1227       3.415 -28.918   8.947
ATOM   6034 O    TIP  1228      -0.621 -22.094   5.138
ATOM   6035 H1   TIP  1228      -0.725 -22.640   4.358
ATOM   6036 H2   TIP  1228       0.149 -21.557   4.954
ATOM   6037 O    TIP  1229     -22.251 -10.531   7.207
ATOM   6038 H1   TIP  1229     -22.624 -10.759   8.059
ATOM   6039 H2   TIP  1229     -22.219  -9.575   7.207
ATOM   6040 O    TIP  1230       7.119  28.105  -0.582
ATOM   6041 H1   TIP  1230       6.805  28.493   0.234
ATOM   6042 H2   TIP  1230       7.340  28.854  -1.136
ATOM   6043 O    TIP  1231     -16.042 -23.415  -1.676
ATOM   6044 H1   TIP  1231     -15.583 -22.934  -2.364
ATOM   6045 H2   TIP  1231     -16.951 -23.122  -1.743
ATOM   6046 O    TIP  1232     -14.814  -4.455  19.901
ATOM   6047 H1   TIP  1232     -15.192  -5.262  20.251
ATOM   6048 H2   TIP  1232     -14.390  -4.042  20.653
ATOM   6049 O    TIP  1233     -29.873   4.455   6.193
ATOM   6050 H1   TIP  1233     -29.776   5.403   6.106
ATOM   6051 H2   TIP  1233     -28.977   4.124   6.241
ATOM   6052 O    TIP  1234      21.576  -4.839 -18.828
ATOM   6053 H1   TIP  1234      21.686  -5.069 -19.751
ATOM   6054 H2   TIP  1234      22.356  -4.328 -18.613
ATOM   6055 O    TIP  1235      17.551  18.617  -0.289
ATOM   6056 H1   TIP  1235      17.644  18.569   0.662
ATOM   6057 H2   TIP  1235      17.113  17.801  -0.530
ATOM   6058 O    TIP  1236     -23.703  -4.707 -15.218
ATOM   6059 H1   TIP  1236     -22.945  -4.140 -15.358
ATOM   6060 H2   TIP  1236     -24.276  -4.204 -14.640
ATOM   6061 O    TIP  1237      -4.993   8.668 -13.047
ATOM   6062 H1   TIP  1237      -5.948   8.726 -13.019
ATOM   6063 H2   TIP  1237      -4.716   9.471 -13.488
ATOM   6064 O    TIP  1238       7.533 -26.642 -19.930
ATOM   6065 H1   TIP  1238       6.733 -27.128 -19.733
ATOM   6066 H2   TIP  1238       8.193 -27.317 -20.087
ATOM   6067 O    TIP  1239     -25.177   2.390   0.342
ATOM   6068 H1   TIP  1239     -25.519   1.639   0.826
ATOM   6069 H2   TIP  1239     -25.627   3.145   0.719
ATOM   6070 O    TIP  1240      23.689  -5.642   2.858
ATOM   6071 H1   TIP  1240      23.113  -5.522   2.103
ATOM   6072 H2   TIP  1240      24.485  -6.029   2.493
ATOM   6073 O    TIP  1241     -16.979 -27.850   7.503
ATOM   6074 H1   TIP  1241     -16.300 -28.077   8.138
ATOM   6075 H2   TIP  1241     -17.802 -28.053   7.947
ATOM   6076 O    TIP  1242      26.278  -9.384  -6.458
ATOM   6077 H1   TIP  1242      26.873  -9.464  -7.203
ATOM   6078 H2   TIP  1242      26.572 -10.055  -5.842
ATOM   6079 O    TIP  1243      22.625  17.068   1.294
ATOM   6080 H1   TIP  1243      23.077  16.313   1.670
ATOM   6081 H2   TIP  1243      23.218  17.803   1.444
ATOM   6082 O    TIP  1244      18.649   9.954 -14.412
ATOM   6083 H1   TIP  1244      17.848  10.472 -14.329
ATOM   6084 H2   TIP  1244      19.247  10.332 -13.769
ATOM   6085 O    TIP  1245      28.595  -0.824  -2.012
ATOM   6086 H1   TIP  1245      28.277  -1.630  -1.605
ATOM   6087 H2   TIP  1245      28.355  -0.132  -1.395
ATOM   6088 O    TIP  1246       1.519 -28.281   7.024
ATOM   6089 H1   TIP  1246       1.825 -29.188   7.033
ATOM   6090 H2   TIP  1246       1.560 -28.022   6.104
ATOM   6091 O    TIP  1247      11.265 -18.674  15.243
ATOM   6092 H1   TIP  1247      12.004 -18.540  14.649
ATOM   6093 H2   TIP  1247      11.536 -19.401  15.803
ATOM   6094 O    TIP  1248      26.220  -9.373 -16.394
ATOM   6095 H1   TIP  1248      27.142  -9.136 -16.494
ATOM   6096 H2   TIP  1248      25.740  -8.655 -16.805
ATOM   6097 O    TIP  1249     -19.636  22.923 -12.531
ATOM   6098 H1   TIP  1249     -20.548  22.858 -12.247
ATOM   6099 H2   TIP  1249     -19.504  22.158 -13.091
ATOM   6100 O    TIP  1250     -13.196 -19.694   4.371
ATOM   6101 H1   TIP  1250     -12.547 -19.994   3.734
ATOM   6102 H2   TIP  1250     -13.480 -20.491   4.819
ATOM   6103 O    TIP  1251     -20.108   3.747   7.951
ATOM   6104 H1   TIP  1251     -20.417   3.222   8.689
ATOM   6105 H2   TIP  1251     -19.549   4.415   8.348
ATOM   6106 O    TIP  1252       9.435   8.716  19.924
ATOM   6107 H1   TIP  1252      10.180   8.403  19.412
ATOM   6108 H2   TIP  1252       9.371   9.647  19.712
ATOM   6109 O    TIP  1253       2.622  30.002  -6.742
ATOM   6110 H1   TIP  1253       3.353  29.854  -7.342
ATOM   6111 H2   TIP  1253       2.569  30.954  -6.657
ATOM   6112 O    TIP  1254      15.328  19.966  -7.370
ATOM   6113 H1   TIP  1254      15.117  19.044  -7.223
ATOM   6114 H2   TIP  1254      14.635  20.282  -7.950
ATOM   6115 O    TIP  1255      22.530 -27.918  -6.029
ATOM   6116 H1   TIP  1255      23.005 -27.092  -6.107
ATOM   6117 H2   TIP  1255      23.112 -28.569  -6.421
ATOM   6118 O    TIP  1256      17.476 -25.311  15.156
ATOM   6119 H1   TIP  1256      16.849 -25.765  14.594
ATOM   6120 H2   TIP  1256      18.226 -25.903  15.207
ATOM   6121 O    TIP  1257      -9.105 -20.404  13.549
ATOM   6122 H1   TIP  1257      -8.524 -21.133  13.331
ATOM   6123 H2   TIP  1257      -8.620 -19.623  13.284
ATOM   6124 O    TIP  1258      17.017   7.575  19.584
ATOM   6125 H1   TIP  1258      17.591   7.736  18.835
ATOM   6126 H2   TIP  1258      17.362   6.777  19.984
ATOM   6127 O    TIP  1259      -9.269  -9.111  12.113
ATOM   6128 H1   TIP  1259      -9.867  -9.130  11.365
ATOM   6129 H2   TIP  1259      -8.979  -8.201  12.167
ATOM   6130 O    TIP  1260      -3.438  13.786   5.331
ATOM   6131 H1   TIP  1260      -3.592  13.988   6.254
ATOM   6132 H2   TIP  1260      -2.521  14.016   5.185
ATOM   6133 O    TIP  1261     -15.549  10.687 -11.546
ATOM   6134 H1   TIP  1261     -16.172  10.417 -12.220
ATOM   6135 H2   TIP  1261     -14.691  10.478 -11.914
ATOM   6136 O    TIP  1262      19.016  -7.056  -1.779
ATOM   6137 H1   TIP  1262      19.909  -7.390  -1.703
ATOM   6138 H2   TIP  1262      18.761  -7.252  -2.681
ATOM   6139 O    TIP  1263      -0.503  -4.622  19.563
ATOM   6140 H1   TIP  1263      -1.190  -3.957  19.583
ATOM   6141 H2   TIP  1263      -0.452  -4.888  18.645
ATOM   6142 O    TIP  1264     -10.884  30.187  -5.268
ATOM   6143 H1   TIP  1264     -11.064  30.336  -6.196
ATOM   6144 H2   TIP  1264     -11.143  31.003  -4.839
ATOM   6145 O    TIP  1265      16.771 -24.068 -19.381
ATOM   6146 H1   TIP  1265      17.676 -23.814 -19.557
ATOM   6147 H2   TIP  1265      16.511 -23.528 -18.634
ATOM   6148 O    TIP  1266     -29.927   3.265   0.578
ATOM   6149 H1   TIP  1266     -29.632   3.063  -0.310
ATOM   6150 H2   TIP  1266     -30.450   4.061   0.482
ATOM   6151 O    TIP  1267      15.533 -17.844 -21.617
ATOM   6152 H1   TIP  1267      15.165 -18.327 -22.357
ATOM   6153 H2   TIP  1267      16.478 -17.859 -21.766
ATOM   6154 O    TIP  1268     -12.159 -29.016  -3.632
ATOM   6155 H1   TIP  1268     -12.172 -29.498  -2.805
ATOM   6156 H2   TIP  1268     -13.074 -28.989  -3.909
ATOM   6157 O    TIP  1269     -20.031 -20.453 -19.722
ATOM   6158 H1   TIP  1269     -19.730 -19.639 -19.320
ATOM   6159 H2   TIP  1269     -20.956 -20.300 -19.913
ATOM   6160 O    TIP  1270     -19.652  30.329 -16.519
ATOM   6161 H1   TIP  1270     -20.185  30.162 -17.297
ATOM   6162 H2   TIP  1270     -19.166  29.517 -16.381
ATOM   6163 O    TIP  1271     -20.154 -17.927  20.776
ATOM   6164 H1   TIP  1271     -20.766 -17.198  20.871
ATOM   6165 H2   TIP  1271     -20.653 -18.601  20.315
ATOM   6166 O    TIP  1272     -20.494  19.505   6.313
ATOM   6167 H1   TIP  1272     -21.154  19.480   5.621
ATOM   6168 H2   TIP  1272     -20.813  18.887   6.971
ATOM   6169 O    TIP  1273       6.511  -8.743  12.485
ATOM   6170 H1   TIP  1273       6.320  -8.769  11.547
ATOM   6171 H2   TIP  1273       7.225  -9.369  12.603
ATOM   6172 O    TIP  1274      -9.762  -6.652  17.724
ATOM   6173 H1   TIP  1274     -10.173  -6.328  18.525
ATOM   6174 H2   TIP  1274      -8.838  -6.420  17.816
ATOM   6175 O    TIP  1275       7.551  20.900   4.162
ATOM   6176 H1   TIP  1275       6.780  20.349   4.023
ATOM   6177 H2   TIP  1275       7.197  21.778   4.299
ATOM   6178 O    TIP  1276      23.015   2.101   4.668
ATOM   6179 H1   TIP  1276      22.471   1.336   4.481
ATOM   6180 H2   TIP  1276      22.511   2.605   5.307
ATOM   6181 O    TIP  1277     -17.910 -20.155 -11.665
ATOM   6182 H1   TIP  1277     -18.583 -20.813 -11.839
ATOM   6183 H2   TIP  1277     -17.594 -19.900 -12.532
ATOM   6184 O    TIP  1278      25.277 -16.244  -4.237
ATOM   6185 H1   TIP  1278      25.733 -15.736  -4.907
ATOM   6186 H2   TIP  1278      25.503 -15.814  -3.413
ATOM   6187 O    TIP  1279     -16.738  -3.109  12.115
ATOM   6188 H1   TIP  1279     -16.624  -3.585  12.938
ATOM   6189 H2   TIP  1279     -17.678  -3.149  11.943
ATOM   6190 O    TIP  1280       8.808  -6.935  17.253
ATOM   6191 H1   TIP  1280       8.561  -7.143  16.353
ATOM   6192 H2   TIP  1280       8.085  -6.401  17.584
ATOM   6193 O    TIP  1281      11.493   6.461   7.864
ATOM   6194 H1   TIP  1281      11.088   5.889   7.212
ATOM   6195 H2   TIP  1281      11.152   6.149   8.703
ATOM   6196 O    TIP  1282      -8.997 -15.013  21.158
ATOM   6197 H1   TIP  1282      -9.564 -14.556  21.779
ATOM   6198 H2   TIP  1282      -8.281 -15.355  21.693
ATOM   6199 O    TIP  1283      -5.181  17.095 -14.237
ATOM   6200 H1   TIP  1283      -5.904  17.688 -14.439
ATOM   6201 H2   TIP  1283      -5.173  17.042 -13.281
ATOM   6202 O    TIP  1284     -14.024  10.889  -5.320
ATOM   6203 H1   TIP  1284     -13.586  10.266  -5.899
ATOM   6204 H2   TIP  1284     -13.720  11.747  -5.616
ATOM   6205 O    TIP  1285      29.592  -6.940  -6.660
ATOM   6206 H1   TIP  1285      29.900  -7.684  -6.142
ATOM   6207 H2   TIP  1285      30.324  -6.733  -7.241
ATOM   6208 O    TIP  1286      13.266 -24.195 -15.207
ATOM   6209 H1   TIP  1286      12.799 -23.382 -15.398
ATOM   6210 H2   TIP  1286      13.343 -24.633 -16.054
ATOM   6211 O    TIP  1287      12.079 -11.591   5.304
ATOM   6212 H1   TIP  1287      11.749 -12.316   4.773
ATOM   6213 H2   TIP  1287      12.840 -11.952   5.758
ATOM   6214 O    TIP  1288     -26.664   3.327 -14.101
ATOM   6215 H1   TIP  1288     -26.527   4.077 -13.523
ATOM   6216 H2   TIP  1288     -27.612   3.201 -14.112
ATOM   6217 O    TIP  1289      10.217  21.838   3.666
ATOM   6218 H1   TIP  1289      10.456  21.107   4.235
ATOM   6219 H2   TIP  1289       9.260  21.849   3.677
ATOM   6220 O    TIP  1290     -10.822 -10.024 -21.240
ATOM   6221 H1   TIP  1290     -10.367 -10.065 -20.399
ATOM   6222 H2   TIP  1290     -10.571 -10.830 -21.689
ATOM   6223 O    TIP  1291      15.892 -26.589  13.389
ATOM   6224 H1   TIP  1291      15.688 -27.365  13.912
ATOM   6225 H2   TIP  1291      15.080 -26.393  12.923
ATOM   6226 O    TIP  1292      -5.000  -2.610   8.566
ATOM   6227 H1   TIP  1292      -5.697  -2.615   7.911
ATOM   6228 H2   TIP  1292      -4.985  -1.711   8.894
ATOM   6229 O    TIP  1293       7.489  28.258 -21.253
ATOM   6230 H1   TIP  1293       7.420  27.489 -20.688
ATOM   6231 H2   TIP  1293       7.042  28.953 -20.769
ATOM   6232 O    TIP  1294      12.349 -11.545  14.188
ATOM   6233 H1   TIP  1294      11.675 -12.163  14.470
ATOM   6234 H2   TIP  1294      12.757 -11.964  13.430
ATOM   6235 O    TIP  1295      26.664   5.065  -3.832
ATOM   6236 H1   TIP  1295      27.283   4.705  -4.467
ATOM   6237 H2   TIP  1295      25.848   4.592  -3.995
ATOM   6238 O    TIP  1296      15.395 -27.823 -15.331
ATOM   6239 H1   TIP  1296      14.523 -27.842 -14.938
ATOM   6240 H2   TIP  1296      15.324 -28.384 -16.103
ATOM   6241 O    TIP  1297      -3.094 -17.473  13.095
ATOM   6242 H1   TIP  1297      -2.880 -16.745  12.513
ATOM   6243 H2   TIP  1297      -2.326 -17.565  13.658
ATOM   6244 O    TIP  1298      25.516 -26.982  -2.338
ATOM   6245 H1   TIP  1298      25.109 -26.420  -1.679
ATOM   6246 H2   TIP  1298      25.902 -26.374  -2.968
ATOM   6247 O    TIP  1299     -29.596   1.574 -14.558
ATOM   6248 H1   TIP  1299     -29.030   1.332 -13.825
ATOM   6249 H2   TIP  1299     -30.450   1.207 -14.333
ATOM   6250 O    TIP  1300      20.432 -17.921  -1.621
ATOM   6251 H1   TIP  1300      21.293 -18.198  -1.308
ATOM   6252 H2   TIP  1300      20.159 -18.615  -2.220
ATOM   6253 O    TIP  1301      28.864 -27.622 -17.375
ATOM   6254 H1   TIP  1301      29.603 -27.395 -17.939
ATOM   6255 H2   TIP  1301      29.107 -27.285 -16.513
ATOM   6256 O    TIP  1302      20.640 -19.511   4.709
ATOM   6257 H1   TIP  1302      20.303 -18.623   4.588
ATOM   6258 H2   TIP  1302      20.142 -19.858   5.449
ATOM   6259 O    TIP  1303      16.781  -4.927   3.830
ATOM   6260 H1   TIP  1303      17.223  -4.110   3.598
ATOM   6261 H2   TIP  1303      15.857  -4.763   3.643
ATOM   6262 O    TIP  1304     -25.313 -10.927  -6.137
ATOM   6263 H1   TIP  1304     -24.672 -11.629  -6.241
ATOM   6264 H2   TIP  1304     -24.945 -10.191  -6.626
ATOM   6265 O    TIP  1305       9.533  28.338  -6.357
ATOM   6266 H1   TIP  1305       9.970  29.105  -5.987
ATOM   6267 H2   TIP  1305       9.379  27.764  -5.606
ATOM   6268 O    TIP  1306     -19.450   5.224 -13.921
ATOM   6269 H1   TIP  1306     -19.808   5.506 -14.762
ATOM   6270 H2   TIP  1306     -19.282   6.037 -13.446
ATOM   6271 O    TIP  1307      12.345 -14.593  15.217
ATOM   6272 H1   TIP  1307      13.227 -14.283  15.420
ATOM   6273 H2   TIP  1307      12.326 -15.494  15.539
ATOM   6274 O    TIP  1308       4.680 -19.267   5.096
ATOM   6275 H1   TIP  1308       5.183 -19.775   5.732
ATOM   6276 H2   TIP  1308       4.101 -19.906   4.681
ATOM   6277 O    TIP  1309     -13.167  12.246  -1.529
ATOM   6278 H1   TIP  1309     -12.952  12.325  -2.458
ATOM   6279 H2   TIP  1309     -13.252  11.305  -1.381
ATOM   6280 O    TIP  1310       8.637  -3.946   6.862
ATOM   6281 H1   TIP  1310       8.556  -3.072   6.482
ATOM   6282 H2   TIP  1310       9.491  -4.259   6.566
ATOM   6283 O    TIP  1311      -1.274   0.879  19.030
ATOM   6284 H1   TIP  1311      -1.086  -0.043  19.202
ATOM   6285 H2   TIP  1311      -0.433   1.250  18.761
ATOM   6286 O    TIP  1312       3.767  -7.313  10.625
ATOM   6287 H1   TIP  1312       3.660  -6.647  11.304
ATOM   6288 H2   TIP  1312       3.655  -8.145  11.084
ATOM   6289 O    TIP  1313       2.008 -27.236   4.700
ATOM   6290 H1   TIP  1313       2.892 -26.872   4.647
ATOM   6291 H2   TIP  1313       1.432 -26.494   4.517
ATOM   6292 O    TIP  1314     -21.528 -17.400   0.680
ATOM   6293 H1   TIP  1314     -21.594 -17.707   1.585
ATOM   6294 H2   TIP  1314     -21.668 -16.455   0.736
ATOM   6295 O    TIP  1315      16.795   9.221 -16.632
ATOM   6296 H1   TIP  1315      17.540   9.428 -16.068
ATOM   6297 H2   TIP  1315      16.732   8.266 -16.606
ATOM   6298 O    TIP  1316      -4.308 -17.031  10.141
ATOM   6299 H1   TIP  1316      -4.670 -17.242   9.280
ATOM   6300 H2   TIP  1316      -3.749 -17.777  10.356
ATOM   6301 O    TIP  1317     -14.677 -23.605 -21.092
ATOM   6302 H1   TIP  1317     -13.899 -23.820 -21.606
ATOM   6303 H2   TIP  1317     -15.079 -24.451 -20.899
ATOM   6304 O    TIP  1318     -13.110 -20.179  14.839
ATOM   6305 H1   TIP  1318     -12.878 -20.866  15.463
ATOM   6306 H2   TIP  1318     -13.971 -19.874  15.125
ATOM   6307 O    TIP  1319      24.929   1.876   8.225
ATOM   6308 H1   TIP  1319      25.438   2.638   8.502
ATOM   6309 H2   TIP  1319      24.048   2.041   8.558
ATOM   6310 O    TIP  1320      23.619  13.382   0.801
ATOM   6311 H1   TIP  1320      23.447  12.443   0.869
ATOM   6312 H2   TIP  1320      23.385  13.733   1.660
ATOM   6313 O    TIP  1321     -17.111   3.183   6.175
ATOM   6314 H1   TIP  1321     -16.460   2.810   6.770
ATOM   6315 H2   TIP  1321     -16.983   4.129   6.242
ATOM   6316 O    TIP  1322      20.128   4.135 -12.037
ATOM   6317 H1   TIP  1322      19.793   3.901 -12.902
ATOM   6318 H2   TIP  1322      19.884   3.399 -11.476
ATOM   6319 O    TIP  1323     -26.929  12.806   6.729
ATOM   6320 H1   TIP  1323     -26.621  12.220   7.420
ATOM   6321 H2   TIP  1323     -27.595  13.347   7.152
ATOM   6322 O    TIP  1324      18.219   9.924  -3.917
ATOM   6323 H1   TIP  1324      17.894  10.323  -3.110
ATOM   6324 H2   TIP  1324      17.704  10.331  -4.612
ATOM   6325 O    TIP  1325       9.669  11.300  18.728
ATOM   6326 H1   TIP  1325       9.632  11.206  17.776
ATOM   6327 H2   TIP  1325      10.384  11.917  18.881
ATOM   6328 O    TIP  1326      16.840  10.892  -1.628
ATOM   6329 H1   TIP  1326      16.557  10.091  -1.186
ATOM   6330 H2   TIP  1326      16.036  11.262  -1.993
ATOM   6331 O    TIP  1327      -8.658  14.717 -20.740
ATOM   6332 H1   TIP  1327      -8.662  14.181 -19.946
ATOM   6333 H2   TIP  1327      -9.554  15.044 -20.813
ATOM   6334 O    TIP  1328      12.910   5.891  21.656
ATOM   6335 H1   TIP  1328      13.729   5.533  21.315
ATOM   6336 H2   TIP  1328      12.289   5.165  21.602
ATOM   6337 O    TIP  1329      17.541  -4.770  18.607
ATOM   6338 H1   TIP  1329      18.400  -4.533  18.258
ATOM   6339 H2   TIP  1329      17.028  -3.964  18.549
ATOM   6340 O    TIP  1330      -5.126 -10.403  18.382
ATOM   6341 H1   TIP  1330      -4.342 -10.054  17.959
ATOM   6342 H2   TIP  1330      -4.793 -11.008  19.044
ATOM   6343 O    TIP  1331      -7.700  30.227 -17.298
ATOM   6344 H1   TIP  1331      -6.748  30.193 -17.206
ATOM   6345 H2   TIP  1331      -8.010  29.413 -16.901
ATOM   6346 O    TIP  1332     -10.383 -18.210  18.575
ATOM   6347 H1   TIP  1332     -10.859 -17.658  17.955
ATOM   6348 H2   TIP  1332      -9.861 -18.795  18.026
ATOM   6349 O    TIP  1333       0.981 -29.194  -4.745
ATOM   6350 H1   TIP  1333       1.031 -28.847  -3.855
ATOM   6351 H2   TIP  1333       1.570 -28.637  -5.254
ATOM   6352 O    TIP  1334     -24.531 -16.239 -18.151
ATOM   6353 H1   TIP  1334     -24.618 -15.776 -17.318
ATOM   6354 H2   TIP  1334     -25.164 -16.955 -18.096
ATOM   6355 O    TIP  1335     -17.724   9.002  -8.780
ATOM   6356 H1   TIP  1335     -18.231   9.016  -7.969
ATOM   6357 H2   TIP  1335     -17.002   9.611  -8.624
ATOM   6358 O    TIP  1336      20.170  15.254 -15.979
ATOM   6359 H1   TIP  1336      20.795  14.675 -16.416
ATOM   6360 H2   TIP  1336      20.220  15.007 -15.056
ATOM   6361 O    TIP  1337      25.175 -16.643   3.278
ATOM   6362 H1   TIP  1337      24.911 -15.849   3.742
ATOM   6363 H2   TIP  1337      25.939 -16.960   3.760
ATOM   6364 O    TIP  1338     -24.656 -21.545   1.809
ATOM   6365 H1   TIP  1338     -24.411 -22.258   2.398
ATOM   6366 H2   TIP  1338     -23.895 -20.964   1.803
ATOM   6367 O    TIP  1339     -15.406 -28.816 -13.741
ATOM   6368 H1   TIP  1339     -15.139 -29.735 -13.719
ATOM   6369 H2   TIP  1339     -14.587 -28.325 -13.687
ATOM   6370 O    TIP  1340     -11.345  13.236   0.876
ATOM   6371 H1   TIP  1340     -11.852  12.636   0.329
ATOM   6372 H2   TIP  1340     -11.803  13.241   1.716
ATOM   6373 O    TIP  1341       7.230  12.101  19.701
ATOM   6374 H1   TIP  1341       8.037  11.809  19.276
ATOM   6375 H2   TIP  1341       7.521  12.495  20.523
ATOM   6376 O    TIP  1342      10.550  -9.214  17.821
ATOM   6377 H1   TIP  1342      10.476  -9.115  18.770
ATOM   6378 H2   TIP  1342      10.027  -8.497  17.463
ATOM   6379 O    TIP  1343     -19.758 -12.339 -21.605
ATOM   6380 H1   TIP  1343     -19.369 -11.577 -22.035
ATOM   6381 H2   TIP  1343     -19.278 -13.087 -21.961
ATOM   6382 O    TIP  1344     -15.472  -5.876  11.105
ATOM   6383 H1   TIP  1344     -16.220  -6.340  10.730
ATOM   6384 H2   TIP  1344     -15.808  -5.003  11.310
ATOM   6385 O    TIP  1345      29.591  -6.690  -1.768
ATOM   6386 H1   TIP  1345      29.675  -6.286  -2.631
ATOM   6387 H2   TIP  1345      29.928  -6.031  -1.160
ATOM   6388 O    TIP  1346       0.419  11.777  13.179
ATOM   6389 H1   TIP  1346       1.187  12.314  12.983
ATOM   6390 H2   TIP  1346       0.180  11.384  12.340
ATOM   6391 O    TIP  1347      27.285 -12.112 -19.246
ATOM   6392 H1   TIP  1347      26.655 -11.420 -19.449
ATOM   6393 H2   TIP  1347      26.851 -12.920 -19.520
ATOM   6394 O    TIP  1348      15.765 -26.575   4.021
ATOM   6395 H1   TIP  1348      16.489 -27.163   4.237
ATOM   6396 H2   TIP  1348      14.984 -27.126   4.075
ATOM   6397 O    TIP  1349      17.406  29.632  -1.320
ATOM   6398 H1   TIP  1349      17.045  30.434  -1.698
ATOM   6399 H2   TIP  1349      18.313  29.852  -1.111
ATOM   6400 O    TIP  1350      -0.426   3.423 -19.642
ATOM   6401 H1   TIP  1350      -0.391   4.304 -20.016
ATOM   6402 H2   TIP  1350      -0.943   2.917 -20.268
ATOM   6403 O    TIP  1351      -8.665 -24.294 -19.792
ATOM   6404 H1   TIP  1351      -8.227 -24.051 -20.607
ATOM   6405 H2   TIP  1351      -8.248 -25.114 -19.529
ATOM   6406 O    TIP  1352      10.055  -0.111   9.657
ATOM   6407 H1   TIP  1352      10.996  -0.073   9.486
ATOM   6408 H2   TIP  1352       9.779  -0.955   9.301
ATOM   6409 O    TIP  1353     -13.056  16.644  -9.952
ATOM   6410 H1   TIP  1353     -13.197  17.590  -9.905
ATOM   6411 H2   TIP  1353     -13.253  16.417 -10.860
ATOM   6412 O    TIP  1354      -3.264   2.636   1.981
ATOM   6413 H1   TIP  1354      -4.057   2.171   2.246
ATOM   6414 H2   TIP  1354      -2.689   2.585   2.744
ATOM   6415 O    TIP  1355      16.808 -18.673   8.923
ATOM   6416 H1   TIP  1355      16.581 -19.349   9.562
ATOM   6417 H2   TIP  1355      16.087 -18.685   8.294
ATOM   6418 O    TIP  1356       4.197  13.079  -4.610
ATOM   6419 H1   TIP  1356       4.092  12.223  -4.195
ATOM   6420 H2   TIP  1356       5.095  13.077  -4.940
ATOM   6421 O    TIP  1357       1.675  -6.574  12.183
ATOM   6422 H1   TIP  1357       1.014  -6.806  11.531
ATOM   6423 H2   TIP  1357       1.701  -7.324  12.777
ATOM   6424 O    TIP  1358     -10.512   5.561   8.126
ATOM   6425 H1   TIP  1358     -10.279   5.568   9.054
ATOM   6426 H2   TIP  1358      -9.913   4.927   7.732
ATOM   6427 O    TIP  1359     -12.349 -16.841  17.184
ATOM   6428 H1   TIP  1359     -13.240 -17.172  17.074
ATOM   6429 H2   TIP  1359     -12.246 -16.190  16.491
ATOM   6430 O    TIP  1360     -12.899  -7.799   8.743
ATOM   6431 H1   TIP  1360     -13.118  -8.728   8.819
ATOM   6432 H2   TIP  1360     -13.269  -7.533   7.901
ATOM   6433 O    TIP  1361     -17.890  12.874   9.521
ATOM   6434 H1   TIP  1361     -18.398  13.074   8.735
ATOM   6435 H2   TIP  1361     -18.128  13.561  10.143
ATOM   6436 O    TIP  1362      24.602   6.709   4.078
ATOM   6437 H1   TIP  1362      25.067   7.275   3.462
ATOM   6438 H2   TIP  1362      25.261   6.084   4.376
ATOM   6439 O    TIP  1363     -22.085   9.073  -2.746
ATOM   6440 H1   TIP  1363     -22.539   9.048  -3.588
ATOM   6441 H2   TIP  1363     -21.697   8.203  -2.656
ATOM   6442 O    TIP  1364       1.999  13.263  -6.608
ATOM   6443 H1   TIP  1364       2.286  13.453  -5.716
ATOM   6444 H2   TIP  1364       2.227  12.343  -6.744
ATOM   6445 O    TIP  1365       3.954  -9.430  17.358
ATOM   6446 H1   TIP  1365       4.202  -8.570  17.696
ATOM   6447 H2   TIP  1365       3.732  -9.941  18.137
ATOM   6448 O    TIP  1366      10.643  24.657  -5.627
ATOM   6449 H1   TIP  1366      10.179  25.429  -5.302
ATOM   6450 H2   TIP  1366      10.407  23.959  -5.016
ATOM   6451 O    TIP  1367      12.139  16.221 -11.011
ATOM   6452 H1   TIP  1367      11.548  16.925 -10.743
ATOM   6453 H2   TIP  1367      11.718  15.421 -10.697
ATOM   6454 O    TIP  1368      -2.865  30.005  15.647
ATOM   6455 H1   TIP  1368      -3.481  29.356  15.308
ATOM   6456 H2   TIP  1368      -3.325  30.840  15.562
ATOM   6457 O    TIP  1369     -28.208 -16.179 -10.811
ATOM   6458 H1   TIP  1369     -28.419 -15.688 -10.018
ATOM   6459 H2   TIP  1369     -27.319 -16.502 -10.665
ATOM   6460 O    TIP  1370      17.667   4.897  19.732
ATOM   6461 H1   TIP  1370      17.809   3.955  19.649
ATOM   6462 H2   TIP  1370      18.546   5.274  19.733
ATOM   6463 O    TIP  1371     -10.986  17.673  -0.485
ATOM   6464 H1   TIP  1371     -10.599  17.050   0.130
ATOM   6465 H2   TIP  1371     -10.319  17.789  -1.161
ATOM   6466 O    TIP  1372       7.894 -27.360 -12.826
ATOM   6467 H1   TIP  1372       7.585 -26.532 -13.193
ATOM   6468 H2   TIP  1372       7.095 -27.858 -12.650
ATOM   6469 O    TIP  1373       2.709 -14.802  21.320
ATOM   6470 H1   TIP  1373       1.797 -15.078  21.235
ATOM   6471 H2   TIP  1373       3.194 -15.391  20.742
ATOM   6472 O    TIP  1374      -7.005  17.076 -20.213
ATOM   6473 H1   TIP  1374      -7.504  16.272 -20.355
ATOM   6474 H2   TIP  1374      -7.165  17.300 -19.296
ATOM   6475 O    TIP  1375     -19.271 -21.706   6.182
ATOM   6476 H1   TIP  1375     -18.772 -21.402   6.940
ATOM   6477 H2   TIP  1375     -18.637 -22.194   5.657
ATOM   6478 O    TIP  1376      -6.843 -29.838  18.601
ATOM   6479 H1   TIP  1376      -6.011 -30.078  19.009
ATOM   6480 H2   TIP  1376      -7.508 -30.260  19.145
ATOM   6481 O    TIP  1377      12.310  26.231  -7.041
ATOM   6482 H1   TIP  1377      11.687  26.956  -6.987
ATOM   6483 H2   TIP  1377      11.830  25.476  -6.701
ATOM   6484 O    TIP  1378     -23.172 -15.844  -7.743
ATOM   6485 H1   TIP  1378     -22.332 -15.419  -7.916
ATOM   6486 H2   TIP  1378     -22.943 -16.746  -7.518
ATOM   6487 O    TIP  1379     -20.665  -2.995  15.586
ATOM   6488 H1   TIP  1379     -19.853  -2.986  16.092
ATOM   6489 H2   TIP  1379     -20.598  -3.776  15.037
ATOM   6490 O    TIP  1380     -14.761  -8.445 -21.291
ATOM   6491 H1   TIP  1380     -14.128  -8.660 -21.976
ATOM   6492 H2   TIP  1380     -14.748  -9.202 -20.706
ATOM   6493 O    TIP  1381      18.247 -10.849   6.785
ATOM   6494 H1   TIP  1381      17.535 -11.377   7.147
ATOM   6495 H2   TIP  1381      18.647 -11.409   6.120
ATOM   6496 O    TIP  1382     -10.525  -1.687  11.861
ATOM   6497 H1   TIP  1382     -10.487  -2.456  11.293
ATOM   6498 H2   TIP  1382     -11.459  -1.551  12.020
ATOM   6499 O    TIP  1383      18.849 -14.302   1.737
ATOM   6500 H1   TIP  1383      19.219 -15.122   1.410
ATOM   6501 H2   TIP  1383      19.542 -13.655   1.606
ATOM   6502 O    TIP  1384     -10.567  -5.515  14.333
ATOM   6503 H1   TIP  1384     -10.457  -4.609  14.621
ATOM   6504 H2   TIP  1384      -9.914  -6.007  14.831
ATOM   6505 O    TIP  1385     -13.569  19.934  -9.636
ATOM   6506 H1   TIP  1385     -13.346  20.741  -9.172
ATOM   6507 H2   TIP  1385     -14.384  20.138 -10.094
ATOM   6508 O    TIP  1386       0.217  -7.416  19.433
ATOM   6509 H1   TIP  1386      -0.547  -7.950  19.646
ATOM   6510 H2   TIP  1386      -0.145  -6.564  19.191
ATOM   6511 O    TIP  1387     -27.583  11.796  -4.166
ATOM   6512 H1   TIP  1387     -28.364  12.325  -4.002
ATOM   6513 H2   TIP  1387     -26.929  12.137  -3.556
ATOM   6514 O    TIP  1388       1.675 -29.958  -9.931
ATOM   6515 H1   TIP  1388       1.739 -30.813 -10.356
ATOM   6516 H2   TIP  1388       2.157 -30.061  -9.111
ATOM   6517 O    TIP  1389      -0.597  16.084  12.443
ATOM   6518 H1   TIP  1389      -1.297  16.723  12.317
ATOM   6519 H2   TIP  1389      -0.159  16.037  11.593
ATOM   6520 O    TIP  1390      20.204 -10.120   1.875
ATOM   6521 H1   TIP  1390      20.494 -10.054   2.784
ATOM   6522 H2   TIP  1390      20.502  -9.307   1.467
ATOM   6523 O    TIP  1391      22.138  -7.274 -17.156
ATOM   6524 H1   TIP  1391      21.359  -7.550 -16.672
ATOM   6525 H2   TIP  1391      21.798  -6.741 -17.875
ATOM   6526 O    TIP  1392     -29.211   2.617 -16.782
ATOM   6527 H1   TIP  1392     -28.494   3.246 -16.707
ATOM   6528 H2   TIP  1392     -29.316   2.265 -15.898
ATOM   6529 O    TIP  1393     -19.847 -13.287 -16.059
ATOM   6530 H1   TIP  1393     -20.549 -13.044 -15.456
ATOM   6531 H2   TIP  1393     -19.993 -12.740 -16.831
ATOM   6532 O    TIP  1394       4.673 -29.411  -2.862
ATOM   6533 H1   TIP  1394       5.240 -29.080  -3.559
ATOM   6534 H2   TIP  1394       4.629 -30.355  -3.016
ATOM   6535 O    TIP  1395     -29.812  -8.747  -5.158
ATOM   6536 H1   TIP  1395     -29.079  -9.198  -5.577
ATOM   6537 H2   TIP  1395     -30.020  -9.285  -4.394
ATOM   6538 O    TIP  1396      -4.852  16.543  20.877
ATOM   6539 H1   TIP  1396      -3.973  16.877  21.054
ATOM   6540 H2   TIP  1396      -5.407  16.965  21.533
ATOM   6541 O    TIP  1397       5.473 -12.317  20.594
ATOM   6542 H1   TIP  1397       5.259 -13.008  19.968
ATOM   6543 H2   TIP  1397       5.127 -12.632  21.429
ATOM   6544 O    TIP  1398      -3.043  18.915  -2.737
ATOM   6545 H1   TIP  1398      -2.421  19.609  -2.955
ATOM   6546 H2   TIP  1398      -3.704  18.960  -3.428
ATOM   6547 O    TIP  1399     -10.915  21.642  -4.899
ATOM   6548 H1   TIP  1399     -10.277  21.156  -5.421
ATOM   6549 H2   TIP  1399     -11.547  20.981  -4.616
ATOM   6550 O    TIP  1400      12.454  21.117  -0.937
ATOM   6551 H1   TIP  1400      13.350  21.276  -0.642
ATOM   6552 H2   TIP  1400      12.432  21.453  -1.833
ATOM   6553 O    TIP  1401     -16.479 -22.678 -13.081
ATOM   6554 H1   TIP  1401     -16.104 -22.343 -13.895
ATOM   6555 H2   TIP  1401     -16.162 -22.079 -12.405
ATOM   6556 O    TIP  1402      29.516  -1.010   6.286
ATOM   6557 H1   TIP  1402      29.787  -1.913   6.450
ATOM   6558 H2   TIP  1402      28.602  -1.079   6.011
ATOM   6559 O    TIP  1403     -22.694   2.752 -16.557
ATOM   6560 H1   TIP  1403     -22.411   3.101 -17.402
ATOM   6561 H2   TIP  1403     -21.899   2.733 -16.026
ATOM   6562 O    TIP  1404       4.594 -23.720 -15.509
ATOM   6563 H1   TIP  1404       5.496 -23.605 -15.212
ATOM   6564 H2   TIP  1404       4.446 -24.665 -15.471
ATOM   6565 O    TIP  1405     -22.754  -7.791   6.621
ATOM   6566 H1   TIP  1405     -22.196  -7.094   6.966
ATOM   6567 H2   TIP  1405     -22.323  -8.067   5.813
ATOM   6568 O    TIP  1406     -10.583 -12.439  21.099
ATOM   6569 H1   TIP  1406      -9.676 -12.426  20.793
ATOM   6570 H2   TIP  1406     -11.019 -13.078  20.536
ATOM   6571 O    TIP  1407     -15.775 -12.614  16.847
ATOM   6572 H1   TIP  1407     -16.296 -12.014  17.380
ATOM   6573 H2   TIP  1407     -16.416 -13.070  16.301
ATOM   6574 O    TIP  1408     -22.281  12.087  -4.803
ATOM   6575 H1   TIP  1408     -21.753  12.425  -5.527
ATOM   6576 H2   TIP  1408     -21.643  11.719  -4.192
ATOM   6577 O    TIP  1409       7.375 -15.558  13.587
ATOM   6578 H1   TIP  1409       7.785 -14.886  14.131
ATOM   6579 H2   TIP  1409       7.599 -15.310  12.690
ATOM   6580 O    TIP  1410     -24.577  -2.552  16.780
ATOM   6581 H1   TIP  1410     -24.485  -2.497  15.829
ATOM   6582 H2   TIP  1410     -24.438  -3.477  16.982
ATOM   6583 O    TIP  1411      26.459  -2.079 -19.537
ATOM   6584 H1   TIP  1411      27.323  -2.381 -19.816
ATOM   6585 H2   TIP  1411      26.574  -1.834 -18.620
ATOM   6586 O    TIP  1412     -10.341  14.227  -7.138
ATOM   6587 H1   TIP  1412     -11.116  14.364  -7.682
ATOM   6588 H2   TIP  1412      -9.920  13.453  -7.510
ATOM   6589 O    TIP  1413     -14.203 -23.452  11.630
ATOM   6590 H1   TIP  1413     -14.080 -22.534  11.870
ATOM   6591 H2   TIP  1413     -14.807 -23.795  12.288
ATOM   6592 O    TIP  1414       0.754  26.378 -10.872
ATOM   6593 H1   TIP  1414      -0.056  26.698 -10.475
ATOM   6594 H2   TIP  1414       0.703  25.426 -10.792
ATOM   6595 O    TIP  1415     -24.701  -6.342 -11.483
ATOM   6596 H1   TIP  1415     -25.427  -6.710 -11.986
ATOM   6597 H2   TIP  1415     -25.085  -5.602 -11.013
ATOM   6598 O    TIP  1416     -13.353  -6.514  17.496
ATOM   6599 H1   TIP  1416     -12.895  -6.088  18.220
ATOM   6600 H2   TIP  1416     -14.267  -6.551  17.777
ATOM   6601 O    TIP  1417      23.390   6.264 -21.111
ATOM   6602 H1   TIP  1417      22.789   6.868 -20.677
ATOM   6603 H2   TIP  1417      24.261   6.562 -20.849
ATOM   6604 O    TIP  1418     -29.461  -7.597 -11.994
ATOM   6605 H1   TIP  1418     -30.371  -7.623 -12.291
ATOM   6606 H2   TIP  1418     -29.230  -8.514 -11.846
ATOM   6607 O    TIP  1419     -28.735 -16.635  -7.508
ATOM   6608 H1   TIP  1419     -28.013 -17.256  -7.417
ATOM   6609 H2   TIP  1419     -28.346 -15.783  -7.314
ATOM   6610 O    TIP  1420      -2.259  -7.480  15.090
ATOM   6611 H1   TIP  1420      -1.653  -7.873  14.463
ATOM   6612 H2   TIP  1420      -2.918  -7.045  14.549
ATOM   6613 O    TIP  1421       6.556  27.206 -13.204
ATOM   6614 H1   TIP  1421       6.596  26.265 -13.032
ATOM   6615 H2   TIP  1421       7.466  27.499 -13.147
ATOM   6616 O    TIP  1422      -2.209   4.104   7.669
ATOM   6617 H1   TIP  1422      -1.969   4.376   6.783
ATOM   6618 H2   TIP  1422      -3.057   4.518   7.826
ATOM   6619 O    TIP  1423     -18.201 -28.483 -15.203
ATOM   6620 H1   TIP  1423     -18.556 -29.279 -15.598
ATOM   6621 H2   TIP  1423     -17.434 -28.779 -14.713
ATOM   6622 O    TIP  1424      13.128 -10.411  16.856
ATOM   6623 H1   TIP  1424      13.017 -10.942  16.068
ATOM   6624 H2   TIP  1424      12.330  -9.885  16.907
ATOM   6625 O    TIP  1425      -2.184 -21.693  17.428
ATOM   6626 H1   TIP  1425      -2.856 -21.081  17.127
ATOM   6627 H2   TIP  1425      -1.747 -21.983  16.628
ATOM   6628 O    TIP  1426     -16.924  18.480   3.367
ATOM   6629 H1   TIP  1426     -16.959  18.895   2.505
ATOM   6630 H2   TIP  1426     -17.775  18.052   3.463
ATOM   6631 O    TIP  1427      16.677  16.492 -12.156
ATOM   6632 H1   TIP  1427      15.821  16.704 -12.528
ATOM   6633 H2   TIP  1427      16.998  15.766 -12.690
ATOM   6634 O    TIP  1428      26.848   7.521  -4.740
ATOM   6635 H1   TIP  1428      26.441   8.258  -4.286
ATOM   6636 H2   TIP  1428      26.770   6.789  -4.129
ATOM   6637 O    TIP  1429      19.884 -21.331   2.640
ATOM   6638 H1   TIP  1429      20.383 -20.676   3.129
ATOM   6639 H2   TIP  1429      19.026 -21.346   3.064
ATOM   6640 O    TIP  1430       6.295  30.186 -19.629
ATOM   6641 H1   TIP  1430       6.744  30.390 -18.809
ATOM   6642 H2   TIP  1430       5.387  30.025 -19.372
ATOM   6643 O    TIP  1431      18.685 -18.512 -15.005
ATOM   6644 H1   TIP  1431      17.745 -18.561 -14.833
ATOM   6645 H2   TIP  1431      19.048 -18.068 -14.238
ATOM   6646 O    TIP  1432     -28.335  -3.356  -2.405
ATOM   6647 H1   TIP  1432     -28.039  -2.478  -2.646
ATOM   6648 H2   TIP  1432     -29.156  -3.472  -2.882
ATOM   6649 O    TIP  1433      -7.982   1.731   4.622
ATOM   6650 H1   TIP  1433      -8.486   2.361   4.109
ATOM   6651 H2   TIP  1433      -8.491   0.921   4.577
ATOM   6652 O    TIP  1434       1.965 -27.736   9.674
ATOM   6653 H1   TIP  1434       1.474 -27.757   8.853
ATOM   6654 H2   TIP  1434       2.455 -26.914   9.641
ATOM   6655 O    TIP  1435       3.037  23.479  18.056
ATOM   6656 H1   TIP  1435       3.113  22.535  17.916
ATOM   6657 H2   TIP  1435       3.634  23.866  17.415
ATOM   6658 O    TIP  1436     -22.866  12.502  -1.142
ATOM   6659 H1   TIP  1436     -22.570  11.997  -1.899
ATOM   6660 H2   TIP  1436     -23.448  11.907  -0.669
ATOM   6661 O    TIP  1437      19.600  -4.488  -3.427
ATOM   6662 H1   TIP  1437      18.908  -4.135  -2.868
ATOM   6663 H2   TIP  1437      19.702  -3.840  -4.123
ATOM   6664 O    TIP  1438      -4.705 -21.175  13.365
ATOM   6665 H1   TIP  1438      -5.075 -22.042  13.531
ATOM   6666 H2   TIP  1438      -3.864 -21.349  12.942
ATOM   6667 O    TIP  1439     -26.981   4.359   6.348
ATOM   6668 H1   TIP  1439     -27.009   4.748   7.222
ATOM   6669 H2   TIP  1439     -26.111   3.963   6.289
ATOM   6670 O    TIP  1440      12.052 -25.609 -12.864
ATOM   6671 H1   TIP  1440      11.306 -25.213 -12.414
ATOM   6672 H2   TIP  1440      12.194 -25.053 -13.629
ATOM   6673 O    TIP  1441     -10.380  11.244 -14.061
ATOM   6674 H1   TIP  1441     -10.597  10.945 -13.178
ATOM   6675 H2   TIP  1441      -9.511  11.635 -13.976
ATOM   6676 O    TIP  1442       0.270 -12.902 -20.709
ATOM   6677 H1   TIP  1442      -0.408 -12.829 -20.038
ATOM   6678 H2   TIP  1442      -0.214 -12.978 -21.532
ATOM   6679 O    TIP  1443     -22.331 -16.718   5.365
ATOM   6680 H1   TIP  1443     -21.662 -16.463   6.000
ATOM   6681 H2   TIP  1443     -22.452 -15.942   4.819
ATOM   6682 O    TIP  1444      23.287 -28.570  -3.481
ATOM   6683 H1   TIP  1444      22.987 -28.400  -4.374
ATOM   6684 H2   TIP  1444      23.969 -27.916  -3.327
ATOM   6685 O    TIP  1445      19.236  23.055  -4.230
ATOM   6686 H1   TIP  1445      19.542  23.916  -4.515
ATOM   6687 H2   TIP  1445      18.639  23.240  -3.505
ATOM   6688 O    TIP  1446      29.138 -26.762 -14.752
ATOM   6689 H1   TIP  1446      28.205 -26.657 -14.567
ATOM   6690 H2   TIP  1446      29.524 -27.013 -13.913
ATOM   6691 O    TIP  1447      13.780   1.052  17.595
ATOM   6692 H1   TIP  1447      13.796   0.282  17.026
ATOM   6693 H2   TIP  1447      14.421   1.648  17.209
ATOM   6694 O    TIP  1448      16.647  -1.142 -20.737
ATOM   6695 H1   TIP  1448      16.891  -1.576 -19.920
ATOM   6696 H2   TIP  1448      15.742  -0.863 -20.601
ATOM   6697 O    TIP  1449      -7.070  10.938 -21.046
ATOM   6698 H1   TIP  1449      -7.278  11.826 -20.756
ATOM   6699 H2   TIP  1449      -7.363  10.908 -21.956
ATOM   6700 O    TIP  1450       4.045 -29.182  -8.451
ATOM   6701 H1   TIP  1450       4.006 -28.555  -9.172
ATOM   6702 H2   TIP  1450       4.915 -29.575  -8.521
ATOM   6703 O    TIP  1451      15.760   1.545   5.891
ATOM   6704 H1   TIP  1451      16.270   2.349   5.798
ATOM   6705 H2   TIP  1451      15.213   1.515   5.106
ATOM   6706 O    TIP  1452       8.978   1.392  17.552
ATOM   6707 H1   TIP  1452       9.850   1.761  17.688
ATOM   6708 H2   TIP  1452       8.548   1.470  18.403
ATOM   6709 O    TIP  1453      -1.288 -13.929  13.782
ATOM   6710 H1   TIP  1453      -1.205 -14.549  13.058
ATOM   6711 H2   TIP  1453      -2.224 -13.737  13.828
ATOM   6712 O    TIP  1454      27.325  20.892   3.247
ATOM   6713 H1   TIP  1454      28.275  20.865   3.135
ATOM   6714 H2   TIP  1454      27.182  21.537   3.939
ATOM   6715 O    TIP  1455     -24.243  -8.185  13.053
ATOM   6716 H1   TIP  1455     -24.885  -7.506  13.258
ATOM   6717 H2   TIP  1455     -24.156  -8.686  13.864
ATOM   6718 O    TIP  1456     -10.109  24.786  -8.267
ATOM   6719 H1   TIP  1456      -9.611  25.537  -8.588
ATOM   6720 H2   TIP  1456     -10.882  24.750  -8.830
ATOM   6721 O    TIP  1457      -2.184  22.321   1.292
ATOM   6722 H1   TIP  1457      -1.909  22.974   1.935
ATOM   6723 H2   TIP  1457      -1.948  22.702   0.446
ATOM   6724 O    TIP  1458      -0.617 -17.547  14.332
ATOM   6725 H1   TIP  1458      -0.108 -17.313  13.556
ATOM   6726 H2   TIP  1458      -0.003 -18.028  14.886
ATOM   6727 O    TIP  1459     -12.824 -14.312  10.789
ATOM   6728 H1   TIP  1459     -12.691 -13.998  11.683
ATOM   6729 H2   TIP  1459     -11.971 -14.205  10.367
ATOM   6730 O    TIP  1460      11.429   9.200  15.698
ATOM   6731 H1   TIP  1460      11.829   8.576  15.093
ATOM   6732 H2   TIP  1460      11.297   8.702  16.504
ATOM   6733 O    TIP  1461      12.706   7.767  -0.971
ATOM   6734 H1   TIP  1461      12.365   8.650  -0.828
ATOM   6735 H2   TIP  1461      13.023   7.775  -1.874
ATOM   6736 O    TIP  1462      11.450 -14.533   8.524
ATOM   6737 H1   TIP  1462      10.762 -14.675   7.874
ATOM   6738 H2   TIP  1462      12.248 -14.854   8.105
ATOM   6739 O    TIP  1463     -15.551 -18.726 -21.672
ATOM   6740 H1   TIP  1463     -15.700 -19.438 -21.050
ATOM   6741 H2   TIP  1463     -15.322 -19.166 -22.490
ATOM   6742 O    TIP  1464     -18.605 -25.378 -17.914
ATOM   6743 H1   TIP  1464     -19.339 -24.770 -17.996
ATOM   6744 H2   TIP  1464     -18.609 -25.637 -16.992
ATOM   6745 O    TIP  1465      -5.052  -1.794  16.630
ATOM   6746 H1   TIP  1465      -4.411  -1.128  16.878
ATOM   6747 H2   TIP  1465      -5.708  -1.767  17.326
ATOM   6748 O    TIP  1466      -0.560  25.459  19.141
ATOM   6749 H1   TIP  1466      -0.067  26.177  18.743
ATOM   6750 H2   TIP  1466      -1.367  25.867  19.454
ATOM   6751 O    TIP  1467      20.370  10.224  -9.411
ATOM   6752 H1   TIP  1467      19.473  10.216  -9.746
ATOM   6753 H2   TIP  1467      20.745   9.396  -9.708
ATOM   6754 O    TIP  1468       5.420 -18.657 -21.331
ATOM   6755 H1   TIP  1468       5.586 -18.886 -20.416
ATOM   6756 H2   TIP  1468       6.190 -18.975 -21.802
ATOM   6757 O    TIP  1469      15.280 -25.025  20.554
ATOM   6758 H1   TIP  1469      15.080 -25.301  21.448
ATOM   6759 H2   TIP  1469      14.656 -25.504  20.009
ATOM   6760 O    TIP  1470      -0.866  -4.590  14.127
ATOM   6761 H1   TIP  1470      -1.580  -4.849  13.546
ATOM   6762 H2   TIP  1470      -0.159  -5.203  13.928
ATOM   6763 O    TIP  1471      14.652  -4.698 -20.345
ATOM   6764 H1   TIP  1471      14.752  -3.994 -19.705
ATOM   6765 H2   TIP  1471      15.347  -5.319 -20.130
ATOM   6766 O    TIP  1472     -26.938 -17.800  -4.732
ATOM   6767 H1   TIP  1472     -27.746 -18.222  -4.441
ATOM   6768 H2   TIP  1472     -26.543 -17.456  -3.930
ATOM   6769 O    TIP  1473       5.255 -27.009  17.754
ATOM   6770 H1   TIP  1473       6.038 -26.848  17.228
ATOM   6771 H2   TIP  1473       5.534 -26.852  18.656
ATOM   6772 O    TIP  1474     -12.784 -18.552 -20.523
ATOM   6773 H1   TIP  1474     -13.673 -18.874 -20.672
ATOM   6774 H2   TIP  1474     -12.527 -18.161 -21.357
ATOM   6775 O    TIP  1475      29.598   5.557  -7.464
ATOM   6776 H1   TIP  1475      29.400   5.053  -8.254
ATOM   6777 H2   TIP  1475      29.843   4.899  -6.814
ATOM   6778 O    TIP  1476      10.247   4.135  12.021
ATOM   6779 H1   TIP  1476       9.590   3.556  12.408
ATOM   6780 H2   TIP  1476      10.938   3.546  11.719
ATOM   6781 O    TIP  1477       5.055   1.639  21.182
ATOM   6782 H1   TIP  1477       4.991   1.520  22.129
ATOM   6783 H2   TIP  1477       5.875   1.209  20.940
ATOM   6784 O    TIP  1478     -28.257 -19.064  11.614
ATOM   6785 H1   TIP  1478     -27.625 -19.629  11.170
ATOM   6786 H2   TIP  1478     -28.115 -18.197  11.234
ATOM   6787 O    TIP  1479     -24.506  -5.061 -17.716
ATOM   6788 H1   TIP  1479     -24.895  -5.933 -17.652
ATOM   6789 H2   TIP  1479     -24.106  -4.913 -16.860
ATOM   6790 O    TIP  1480      11.393 -13.181  10.707
ATOM   6791 H1   TIP  1480      10.445 -13.113  10.813
ATOM   6792 H2   TIP  1480      11.511 -13.627   9.868
ATOM   6793 O    TIP  1481      21.018 -23.439 -17.962
ATOM   6794 H1   TIP  1481      20.641 -23.820 -17.169
ATOM   6795 H2   TIP  1481      20.285 -22.996 -18.389
ATOM   6796 O    TIP  1482     -23.583  -1.037   8.260
ATOM   6797 H1   TIP  1482     -24.144  -0.267   8.168
ATOM   6798 H2   TIP  1482     -23.415  -1.321   7.361
ATOM   6799 O    TIP  1483      -5.278   3.967  10.906
ATOM   6800 H1   TIP  1483      -5.479   4.894  10.782
ATOM   6801 H2   TIP  1483      -5.867   3.685  11.605
ATOM   6802 O    TIP  1484     -25.629 -10.389  -9.768
ATOM   6803 H1   TIP  1484     -25.605 -10.597 -10.702
ATOM   6804 H2   TIP  1484     -26.496 -10.672  -9.481
ATOM   6805 O    TIP  1485      25.667  17.331  -2.073
ATOM   6806 H1   TIP  1485      25.130  16.773  -1.509
ATOM   6807 H2   TIP  1485      25.097  17.546  -2.810
ATOM   6808 O    TIP  1486     -16.745 -13.235   7.203
ATOM   6809 H1   TIP  1486     -16.383 -13.969   6.707
ATOM   6810 H2   TIP  1486     -16.282 -13.257   8.040
ATOM   6811 O    TIP  1487      -3.859  10.549  13.704
ATOM   6812 H1   TIP  1487      -4.537   9.920  13.953
ATOM   6813 H2   TIP  1487      -3.412  10.140  12.963
ATOM   6814 O    TIP  1488      27.017 -20.880  -2.288
ATOM   6815 H1   TIP  1488      26.464 -20.327  -2.839
ATOM   6816 H2   TIP  1488      27.154 -21.674  -2.806
ATOM   6817 O    TIP  1489     -26.426 -18.703 -12.961
ATOM   6818 H1   TIP  1489     -27.060 -19.286 -13.377
ATOM   6819 H2   TIP  1489     -26.685 -18.683 -12.040
ATOM   6820 O    TIP  1490      11.399  17.457   7.005
ATOM   6821 H1   TIP  1490      11.120  17.168   7.874
ATOM   6822 H2   TIP  1490      11.119  16.757   6.417
ATOM   6823 O    TIP  1491      12.732 -28.248 -14.735
ATOM   6824 H1   TIP  1491      12.091 -27.597 -14.452
ATOM   6825 H2   TIP  1491      12.542 -28.386 -15.662
ATOM   6826 O    TIP  1492       3.023  15.197  -3.663
ATOM   6827 H1   TIP  1492       2.607  15.090  -2.808
ATOM   6828 H2   TIP  1492       3.320  14.318  -3.898
ATOM   6829 O    TIP  1493      -3.562   2.369  16.152
ATOM   6830 H1   TIP  1493      -3.475   1.655  16.783
ATOM   6831 H2   TIP  1493      -3.873   1.947  15.352
ATOM   6832 O    TIP  1494       7.918  28.974   7.137
ATOM   6833 H1   TIP  1494       8.086  29.266   8.033
ATOM   6834 H2   TIP  1494       7.337  28.220   7.235
ATOM   6835 O    TIP  1495      -3.445   9.777 -17.195
ATOM   6836 H1   TIP  1495      -2.749  10.407 -17.008
ATOM   6837 H2   TIP  1495      -3.890  10.132 -17.964
ATOM   6838 O    TIP  1496      25.601 -15.897  16.563
ATOM   6839 H1   TIP  1496      25.980 -15.149  17.024
ATOM   6840 H2   TIP  1496      25.217 -15.523  15.771
ATOM   6841 O    TIP  1497     -21.544  14.878  -0.449
ATOM   6842 H1   TIP  1497     -22.289  15.446  -0.645
ATOM   6843 H2   TIP  1497     -21.852  13.996  -0.659
ATOM   6844 O    TIP  1498     -23.087   6.466  -7.906
ATOM   6845 H1   TIP  1498     -23.897   6.344  -7.411
ATOM   6846 H2   TIP  1498     -22.394   6.202  -7.301
ATOM   6847 O    TIP  1499     -14.817 -22.688   2.899
ATOM   6848 H1   TIP  1499     -14.177 -22.030   3.170
ATOM   6849 H2   TIP  1499     -14.549 -23.485   3.356
ATOM   6850 O    TIP  1500      -2.285 -29.712  -0.975
ATOM   6851 H1   TIP  1500      -1.351 -29.709  -0.764
ATOM   6852 H2   TIP  1500      -2.316 -29.730  -1.931
ATOM   6853 O    TIP  1501     -14.794   8.412   6.725
ATOM   6854 H1   TIP  1501     -14.541   7.747   7.365
ATOM   6855 H2   TIP  1501     -14.019   8.965   6.633
ATOM   6856 O    TIP  1502      25.137   4.117 -17.855
ATOM   6857 H1   TIP  1502      24.470   3.757 -17.271
ATOM   6858 H2   TIP  1502      25.262   5.016 -17.553
ATOM   6859 O    TIP  1503      25.491  -3.806   4.140
ATOM   6860 H1   TIP  1503      24.898  -4.444   3.745
ATOM   6861 H2   TIP  1503      24.974  -3.002   4.201
ATOM   6862 O    TIP  1504      -3.524   3.837 -20.460
ATOM   6863 H1   TIP  1504      -3.163   3.152 -21.023
ATOM   6864 H2   TIP  1504      -3.488   4.631 -20.993
ATOM   6865 O    TIP  1505      -9.986 -17.561  21.297
ATOM   6866 H1   TIP  1505     -10.620 -17.924  20.679
ATOM   6867 H2   TIP  1505      -9.574 -16.838  20.823
ATOM   6868 O    TIP  1506      -0.472 -25.905  20.174
ATOM   6869 H1   TIP  1506      -1.301 -26.235  20.519
ATOM   6870 H2   TIP  1506      -0.501 -24.963  20.340
ATOM   6871 O    TIP  1507     -13.401 -11.356 -21.061
ATOM   6872 H1   TIP  1507     -13.227 -10.693 -21.729
ATOM   6873 H2   TIP  1507     -12.545 -11.742 -20.877
ATOM   6874 O    TIP  1508       2.695  25.426 -13.264
ATOM   6875 H1   TIP  1508       2.618  25.282 -12.322
ATOM   6876 H2   TIP  1508       3.101  24.626 -13.598
ATOM   6877 O    TIP  1509       7.361  -2.128 -19.142
ATOM   6878 H1   TIP  1509       7.307  -2.834 -19.786
ATOM   6879 H2   TIP  1509       7.099  -1.343 -19.624
ATOM   6880 O    TIP  1510       5.083  10.640  20.493
ATOM   6881 H1   TIP  1510       5.952  10.998  20.314
ATOM   6882 H2   TIP  1510       5.208   9.692  20.489
ATOM   6883 O    TIP  1511     -16.523  20.857 -10.102
ATOM   6884 H1   TIP  1511     -17.148  20.373 -10.642
ATOM   6885 H2   TIP  1511     -16.953  21.693  -9.925
ATOM   6886 O    TIP  1512      20.240  30.156  -7.002
ATOM   6887 H1   TIP  1512      19.810  30.932  -6.644
ATOM   6888 H2   TIP  1512      20.156  29.496  -6.314
ATOM   6889 O    TIP  1513      11.021   6.295  13.362
ATOM   6890 H1   TIP  1513      11.215   5.948  14.232
ATOM   6891 H2   TIP  1513      10.845   5.520  12.828
ATOM   6892 O    TIP  1514      -1.458 -15.966 -19.517
ATOM   6893 H1   TIP  1514      -2.382 -15.971 -19.765
ATOM   6894 H2   TIP  1514      -1.199 -15.047 -19.573
ATOM   6895 O    TIP  1515      26.900  -3.681  14.897
ATOM   6896 H1   TIP  1515      26.693  -3.048  14.210
ATOM   6897 H2   TIP  1515      27.805  -3.484  15.140
ATOM   6898 O    TIP  1516      28.406 -16.420  -4.442
ATOM   6899 H1   TIP  1516      27.620 -16.269  -4.966
ATOM   6900 H2   TIP  1516      28.588 -15.575  -4.031
ATOM   6901 O    TIP  1517      23.088  -2.482   0.418
ATOM   6902 H1   TIP  1517      22.818  -3.391   0.548
ATOM   6903 H2   TIP  1517      22.353  -1.964   0.745
ATOM   6904 O    TIP  1518       6.414 -23.739   0.402
ATOM   6905 H1   TIP  1518       5.796 -23.714   1.133
ATOM   6906 H2   TIP  1518       7.072 -23.080   0.620
ATOM   6907 O    TIP  1519     -23.110  18.090 -12.882
ATOM   6908 H1   TIP  1519     -22.980  18.675 -12.137
ATOM   6909 H2   TIP  1519     -23.858  17.547 -12.634
ATOM   6910 O    TIP  1520     -22.159  10.050 -14.762
ATOM   6911 H1   TIP  1520     -22.604   9.207 -14.837
ATOM   6912 H2   TIP  1520     -22.802  10.690 -15.067
ATOM   6913 O    TIP  1521       4.681 -27.544  13.768
ATOM   6914 H1   TIP  1521       4.676 -26.939  13.026
ATOM   6915 H2   TIP  1521       5.386 -28.160  13.570
ATOM   6916 O    TIP  1522     -12.416  -0.255  20.040
ATOM   6917 H1   TIP  1522     -11.489  -0.020  20.074
ATOM   6918 H2   TIP  1522     -12.596  -0.649  20.893
ATOM   6919 O    TIP  1523      11.243 -14.875 -20.644
ATOM   6920 H1   TIP  1523      11.416 -15.780 -20.386
ATOM   6921 H2   TIP  1523      10.417 -14.655 -20.215
ATOM   6922 O    TIP  1524       6.205 -26.351  20.155
ATOM   6923 H1   TIP  1524       5.462 -25.851  20.493
ATOM   6924 H2   TIP  1524       6.331 -27.055  20.792
ATOM   6925 O    TIP  1525      18.731 -22.394  19.207
ATOM   6926 H1   TIP  1525      17.825 -22.435  19.512
ATOM   6927 H2   TIP  1525      18.679 -22.589  18.272
ATOM   6928 O    TIP  1526      14.446  -8.533 -19.454
ATOM   6929 H1   TIP  1526      14.213  -8.059 -18.656
ATOM   6930 H2   TIP  1526      13.692  -8.418 -20.031
ATOM   6931 O    TIP  1527     -28.583 -10.329 -11.669
ATOM   6932 H1   TIP  1527     -27.890 -10.745 -12.181
ATOM   6933 H2   TIP  1527     -29.392 -10.723 -11.995
ATOM   6934 O    TIP  1528      29.313   1.231 -18.454
ATOM   6935 H1   TIP  1528      28.494   1.463 -18.016
ATOM   6936 H2   TIP  1528      29.990   1.695 -17.962
ATOM   6937 O    TIP  1529      28.296  14.196 -16.067
ATOM   6938 H1   TIP  1529      28.828  14.172 -15.272
ATOM   6939 H2   TIP  1529      27.398  14.081 -15.759
ATOM   6940 O    TIP  1530      -4.735 -21.112   7.508
ATOM   6941 H1   TIP  1530      -5.664 -21.194   7.292
ATOM   6942 H2   TIP  1530      -4.374 -20.560   6.814
ATOM   6943 O    TIP  1531      15.643   3.564  10.145
ATOM   6944 H1   TIP  1531      15.545   2.705  10.554
ATOM   6945 H2   TIP  1531      14.761   3.793   9.852
ATOM   6946 O    TIP  1532       1.789 -29.689  11.574
ATOM   6947 H1   TIP  1532       1.624 -29.188  12.372
ATOM   6948 H2   TIP  1532       1.948 -29.026  10.902
ATOM   6949 O    TIP  1533       6.468  -5.301  20.451
ATOM   6950 H1   TIP  1533       6.577  -4.442  20.044
ATOM   6951 H2   TIP  1533       6.479  -5.918  19.720
ATOM   6952 O    TIP  1534     -24.456 -20.007 -10.836
ATOM   6953 H1   TIP  1534     -23.603 -20.104 -10.412
ATOM   6954 H2   TIP  1534     -24.605 -20.845 -11.272
ATOM   6955 O    TIP  1535      20.243  20.470  -4.629
ATOM   6956 H1   TIP  1535      20.711  20.615  -5.451
ATOM   6957 H2   TIP  1535      19.698  21.249  -4.521
ATOM   6958 O    TIP  1536     -12.664  12.758 -14.618
ATOM   6959 H1   TIP  1536     -11.919  12.271 -14.266
ATOM   6960 H2   TIP  1536     -13.257  12.084 -14.950
ATOM   6961 O    TIP  1537      12.717 -26.673 -21.722
ATOM   6962 H1   TIP  1537      12.816 -27.609 -21.546
ATOM   6963 H2   TIP  1537      13.289 -26.247 -21.083
ATOM   6964 O    TIP  1538      16.770   0.893  13.782
ATOM   6965 H1   TIP  1538      16.539   1.311  12.952
ATOM   6966 H2   TIP  1538      16.155   1.260  14.416
ATOM   6967 O    TIP  1539      19.344 -16.577   0.592
ATOM   6968 H1   TIP  1539      19.663 -17.166   1.276
ATOM   6969 H2   TIP  1539      19.538 -17.031  -0.227
ATOM   6970 O    TIP  1540      -7.158 -18.569   9.505
ATOM   6971 H1   TIP  1540      -7.785 -17.887   9.745
ATOM   6972 H2   TIP  1540      -6.549 -18.606  10.242
ATOM   6973 O    TIP  1541     -27.292   8.407   4.658
ATOM   6974 H1   TIP  1541     -26.627   8.893   5.145
ATOM   6975 H2   TIP  1541     -26.857   7.593   4.405
ATOM   6976 O    TIP  1542      -5.647  28.320   4.322
ATOM   6977 H1   TIP  1542      -5.116  27.524   4.300
ATOM   6978 H2   TIP  1542      -5.860  28.492   3.405
ATOM   6979 O    TIP  1543      -6.409 -27.940   4.472
ATOM   6980 H1   TIP  1543      -6.087 -28.719   4.926
ATOM   6981 H2   TIP  1543      -5.680 -27.668   3.915
ATOM   6982 O    TIP  1544     -23.096  24.709  -6.145
ATOM   6983 H1   TIP  1544     -23.250  25.275  -5.388
ATOM   6984 H2   TIP  1544     -23.636  23.936  -5.981
ATOM   6985 O    TIP  1545      20.226   2.848 -14.967
ATOM   6986 H1   TIP  1545      20.738   2.062 -14.776
ATOM   6987 H2   TIP  1545      19.321   2.595 -14.788
ATOM   6988 O    TIP  1546     -17.401   1.174 -14.070
ATOM   6989 H1   TIP  1546     -17.889   1.173 -14.893
ATOM   6990 H2   TIP  1546     -16.565   0.761 -14.286
ATOM   6991 O    TIP  1547       5.612   5.562   8.007
ATOM   6992 H1   TIP  1547       6.008   6.430   7.937
ATOM   6993 H2   TIP  1547       5.286   5.518   8.906
ATOM   6994 O    TIP  1548     -11.271  -0.067 -19.423
ATOM   6995 H1   TIP  1548     -11.578   0.226 -18.565
ATOM   6996 H2   TIP  1548     -11.412  -1.013 -19.419
ATOM   6997 O    TIP  1549       6.607 -26.087   6.532
ATOM   6998 H1   TIP  1549       7.109 -25.640   5.851
ATOM   6999 H2   TIP  1549       5.726 -26.169   6.166
ATOM   7000 O    TIP  1550       4.861  24.212 -20.513
ATOM   7001 H1   TIP  1550       4.130  23.617 -20.681
ATOM   7002 H2   TIP  1550       5.182  24.450 -21.382
ATOM   7003 O    TIP  1551       0.804 -10.090  18.597
ATOM   7004 H1   TIP  1551       1.729 -10.052  18.841
ATOM   7005 H2   TIP  1551       0.515  -9.177  18.609
ATOM   7006 O    TIP  1552     -24.010  -7.619   3.348
ATOM   7007 H1   TIP  1552     -24.860  -7.197   3.225
ATOM   7008 H2   TIP  1552     -24.211  -8.554   3.398
ATOM   7009 O    TIP  1553     -13.357 -13.027   7.513
ATOM   7010 H1   TIP  1553     -13.716 -12.940   6.631
ATOM   7011 H2   TIP  1553     -12.823 -13.821   7.479
ATOM   7012 O    TIP  1554       2.547 -20.232   9.487
ATOM   7013 H1   TIP  1554       1.998 -19.514   9.172
ATOM   7014 H2   TIP  1554       3.443 -19.918   9.370
ATOM   7015 O    TIP  1555      -3.431  -2.765  14.632
ATOM   7016 H1   TIP  1555      -3.863  -2.535  15.455
ATOM   7017 H2   TIP  1555      -2.755  -3.394  14.883
ATOM   7018 O    TIP  1556      27.199  -2.832  -8.312
ATOM   7019 H1   TIP  1556      26.271  -2.640  -8.445
ATOM   7020 H2   TIP  1556      27.658  -2.174  -8.834
ATOM   7021 O    TIP  1557       3.940  15.204   2.653
ATOM   7022 H1   TIP  1557       3.456  15.858   2.149
ATOM   7023 H2   TIP  1557       4.857  15.357   2.427
ATOM   7024 O    TIP  1558       9.415 -23.562  -1.287
ATOM   7025 H1   TIP  1558       9.062 -23.363  -2.154
ATOM   7026 H2   TIP  1558       8.958 -22.962  -0.697
ATOM   7027 O    TIP  1559     -19.693  20.340  -1.035
ATOM   7028 H1   TIP  1559     -19.541  19.614  -1.639
ATOM   7029 H2   TIP  1559     -19.524  21.125  -1.555
ATOM   7030 O    TIP  1560      17.962 -13.544  15.961
ATOM   7031 H1   TIP  1560      18.735 -13.532  16.525
ATOM   7032 H2   TIP  1560      18.130 -12.866  15.307
ATOM   7033 O    TIP  1561       9.207   6.152 -20.948
ATOM   7034 H1   TIP  1561       8.565   6.514 -20.337
ATOM   7035 H2   TIP  1561      10.052   6.446 -20.609
ATOM   7036 O    TIP  1562      23.468 -18.742  -6.234
ATOM   7037 H1   TIP  1562      23.137 -18.189  -5.527
ATOM   7038 H2   TIP  1562      22.687 -19.151  -6.606
ATOM   7039 O    TIP  1563       8.630  -6.188  11.805
ATOM   7040 H1   TIP  1563       8.615  -5.999  10.867
ATOM   7041 H2   TIP  1563       7.708  -6.253  12.053
ATOM   7042 O    TIP  1564      -6.292  14.295   5.567
ATOM   7043 H1   TIP  1564      -5.359  14.082   5.544
ATOM   7044 H2   TIP  1564      -6.321  15.220   5.810
ATOM   7045 O    TIP  1565      25.816 -11.248  -1.861
ATOM   7046 H1   TIP  1565      25.780 -10.466  -1.311
ATOM   7047 H2   TIP  1565      24.981 -11.690  -1.706
ATOM   7048 O    TIP  1566      17.868  14.119  -8.577
ATOM   7049 H1   TIP  1566      17.473  14.926  -8.904
ATOM   7050 H2   TIP  1566      17.453  13.974  -7.727
ATOM   7051 O    TIP  1567     -25.884  14.949 -13.801
ATOM   7052 H1   TIP  1567     -26.709  14.853 -13.325
ATOM   7053 H2   TIP  1567     -25.483  14.081 -13.766
ATOM   7054 O    TIP  1568      -2.336 -25.063  17.552
ATOM   7055 H1   TIP  1568      -2.370 -24.619  18.399
ATOM   7056 H2   TIP  1568      -1.404 -25.204  17.391
ATOM   7057 O    TIP  1569       7.898   0.505   6.458
ATOM   7058 H1   TIP  1569       7.734   0.897   5.600
ATOM   7059 H2   TIP  1569       8.301  -0.341   6.262
ATOM   7060 O    TIP  1570      13.172  -7.044  11.370
ATOM   7061 H1   TIP  1570      12.910  -6.207  11.752
ATOM   7062 H2   TIP  1570      12.886  -7.699  12.006
ATOM   7063 O    TIP  1571      11.903  22.188 -10.845
ATOM   7064 H1   TIP  1571      12.239  21.347 -10.535
ATOM   7065 H2   TIP  1571      12.270  22.285 -11.724
ATOM   7066 O    TIP  1572     -23.355  27.526  -1.691
ATOM   7067 H1   TIP  1572     -23.010  28.303  -2.130
ATOM   7068 H2   TIP  1572     -23.817  27.867  -0.926
ATOM   7069 O    TIP  1573      11.677 -29.267  -0.718
ATOM   7070 H1   TIP  1573      12.540 -29.107  -0.336
ATOM   7071 H2   TIP  1573      11.543 -30.210  -0.625
ATOM   7072 O    TIP  1574     -22.548 -18.510   3.024
ATOM   7073 H1   TIP  1574     -22.290 -17.840   3.656
ATOM   7074 H2   TIP  1574     -22.309 -19.339   3.439
ATOM   7075 O    TIP  1575      18.934   6.474 -11.359
ATOM   7076 H1   TIP  1575      19.371   5.625 -11.427
ATOM   7077 H2   TIP  1575      18.786   6.741 -12.266
ATOM   7078 O    TIP  1576      13.506 -30.490  -7.365
ATOM   7079 H1   TIP  1576      13.768 -29.740  -7.898
ATOM   7080 H2   TIP  1576      12.556 -30.406  -7.282
ATOM   7081 O    TIP  1577     -17.552   8.513   7.090
ATOM   7082 H1   TIP  1577     -17.517   7.558   7.052
ATOM   7083 H2   TIP  1577     -16.639   8.791   7.024
ATOM   7084 O    TIP  1578      15.934   8.840  21.626
ATOM   7085 H1   TIP  1578      15.432   8.112  21.995
ATOM   7086 H2   TIP  1578      16.260   8.507  20.790
ATOM   7087 O    TIP  1579      14.560   9.671   6.521
ATOM   7088 H1   TIP  1579      14.764   9.289   7.374
ATOM   7089 H2   TIP  1579      15.230  10.342   6.391
ATOM   7090 O    TIP  1580       7.966 -22.501  19.153
ATOM   7091 H1   TIP  1580       7.549 -23.308  18.851
ATOM   7092 H2   TIP  1580       7.733 -22.442  20.080
ATOM   7093 O    TIP  1581      -1.881  -5.634  16.884
ATOM   7094 H1   TIP  1581      -2.324  -6.249  16.299
ATOM   7095 H2   TIP  1581      -1.101  -5.363  16.400
ATOM   7096 O    TIP  1582      -7.322  18.312   0.123
ATOM   7097 H1   TIP  1582      -8.005  18.402   0.788
ATOM   7098 H2   TIP  1582      -6.730  19.046   0.286
ATOM   7099 O    TIP  1583      -4.096  19.053  -5.599
ATOM   7100 H1   TIP  1583      -4.805  19.304  -5.007
ATOM   7101 H2   TIP  1583      -3.792  19.879  -5.974
ATOM   7102 O    TIP  1584     -19.499 -18.012 -18.303
ATOM   7103 H1   TIP  1584     -19.496 -18.249 -17.376
ATOM   7104 H2   TIP  1584     -19.581 -17.059 -18.308
ATOM   7105 O    TIP  1585      11.133  -5.952  12.914
ATOM   7106 H1   TIP  1585      10.208  -5.849  12.688
ATOM   7107 H2   TIP  1585      11.126  -6.369  13.775
ATOM   7108 O    TIP  1586      28.050  -9.027  -1.493
ATOM   7109 H1   TIP  1586      27.152  -9.045  -1.164
ATOM   7110 H2   TIP  1586      28.374  -8.157  -1.262
ATOM   7111 O    TIP  1587       4.404 -29.880   1.508
ATOM   7112 H1   TIP  1587       5.338 -30.075   1.577
ATOM   7113 H2   TIP  1587       4.009 -30.698   1.207
ATOM   7114 O    TIP  1588       8.729 -11.309   8.263
ATOM   7115 H1   TIP  1588       8.609 -10.528   8.803
ATOM   7116 H2   TIP  1588       9.367 -11.046   7.599
ATOM   7117 O    TIP  1589     -16.941  11.035   4.685
ATOM   7118 H1   TIP  1589     -16.355  11.634   5.147
ATOM   7119 H2   TIP  1589     -17.716  10.978   5.244
ATOM   7120 O    TIP  1590      27.477 -19.280  -8.572
ATOM   7121 H1   TIP  1590      27.437 -19.613  -9.469
ATOM   7122 H2   TIP  1590      28.101 -19.856  -8.130
ATOM   7123 O    TIP  1591      -3.132 -26.371  21.341
ATOM   7124 H1   TIP  1591      -3.059 -27.282  21.057
ATOM   7125 H2   TIP  1591      -3.692 -25.958  20.683
ATOM   7126 O    TIP  1592     -29.438  17.357  -0.832
ATOM   7127 H1   TIP  1592     -29.888  17.371  -1.677
ATOM   7128 H2   TIP  1592     -29.296  16.428  -0.651
ATOM   7129 O    TIP  1593      15.972 -18.100 -14.688
ATOM   7130 H1   TIP  1593      15.590 -17.420 -14.133
ATOM   7131 H2   TIP  1593      15.445 -18.083 -15.486
ATOM   7132 O    TIP  1594     -16.117  13.574   1.469
ATOM   7133 H1   TIP  1594     -16.781  13.908   0.866
ATOM   7134 H2   TIP  1594     -16.225  12.623   1.443
ATOM   7135 O    TIP  1595      16.809  24.879  -5.727
ATOM   7136 H1   TIP  1595      16.768  23.923  -5.715
ATOM   7137 H2   TIP  1595      17.632  25.090  -5.285
ATOM   7138 O    TIP  1596      15.251  -7.161   5.663
ATOM   7139 H1   TIP  1596      15.456  -7.653   6.457
ATOM   7140 H2   TIP  1596      16.054  -6.680   5.463
ATOM   7141 O    TIP  1597      -2.161   8.142   6.409
ATOM   7142 H1   TIP  1597      -1.534   7.683   6.967
ATOM   7143 H2   TIP  1597      -2.213   7.609   5.616
ATOM   7144 O    TIP  1598      -5.095 -12.429  20.577
ATOM   7145 H1   TIP  1598      -4.597 -12.229  21.369
ATOM   7146 H2   TIP  1598      -4.553 -13.061  20.106
ATOM   7147 O    TIP  1599      -1.438  27.989 -19.498
ATOM   7148 H1   TIP  1599      -1.789  27.111 -19.645
ATOM   7149 H2   TIP  1599      -0.488  27.871 -19.494
ATOM   7150 O    TIP  1600     -23.615 -14.772  18.772
ATOM   7151 H1   TIP  1600     -23.652 -14.331  19.621
ATOM   7152 H2   TIP  1600     -24.066 -15.604  18.914
ATOM   7153 O    TIP  1601     -11.711  17.512  -4.710
ATOM   7154 H1   TIP  1601     -12.237  18.311  -4.708
ATOM   7155 H2   TIP  1601     -10.860  17.784  -5.053
ATOM   7156 O    TIP  1602      15.097  27.518  -3.471
ATOM   7157 H1   TIP  1602      15.918  27.900  -3.782
ATOM   7158 H2   TIP  1602      15.289  27.231  -2.578
ATOM   7159 O    TIP  1603     -16.100  11.124  10.677
ATOM   7160 H1   TIP  1603     -16.458  11.785  10.084
ATOM   7161 H2   TIP  1603     -15.242  10.912  10.310
ATOM   7162 O    TIP  1604     -17.590 -10.913  21.135
ATOM   7163 H1   TIP  1604     -16.926 -11.590  21.008
ATOM   7164 H2   TIP  1604     -17.112 -10.175  21.514
ATOM   7165 O    TIP  1605     -21.946  -2.363 -15.932
ATOM   7166 H1   TIP  1605     -21.951  -1.411 -16.027
ATOM   7167 H2   TIP  1605     -21.716  -2.513 -15.015
ATOM   7168 O    TIP  1606     -18.561   9.657   2.835
ATOM   7169 H1   TIP  1606     -18.872   8.968   3.422
ATOM   7170 H2   TIP  1606     -17.880  10.108   3.332
ATOM   7171 O    TIP  1607       1.802 -27.654 -16.522
ATOM   7172 H1   TIP  1607       2.686 -27.314 -16.383
ATOM   7173 H2   TIP  1607       1.377 -27.000 -17.077
ATOM   7174 O    TIP  1608      15.874  -3.945   0.751
ATOM   7175 H1   TIP  1608      15.633  -3.688  -0.139
ATOM   7176 H2   TIP  1608      16.417  -4.725   0.637
ATOM   7177 O    TIP  1609       7.823  -7.310  14.846
ATOM   7178 H1   TIP  1609       7.577  -7.189  13.930
ATOM   7179 H2   TIP  1609       7.449  -8.158  15.086
ATOM   7180 O    TIP  1610     -15.694 -12.565  20.979
ATOM   7181 H1   TIP  1610     -15.516 -13.153  20.245
ATOM   7182 H2   TIP  1610     -14.841 -12.194  21.202
ATOM   7183 O    TIP  1611      17.907  30.382  -8.718
ATOM   7184 H1   TIP  1611      17.339  29.659  -8.455
ATOM   7185 H2   TIP  1611      18.795  30.044  -8.604
ATOM   7186 O    TIP  1612     -18.537   8.620 -15.260
ATOM   7187 H1   TIP  1612     -18.711   8.122 -14.462
ATOM   7188 H2   TIP  1612     -18.107   7.996 -15.844
ATOM   7189 O    TIP  1613      10.265 -21.161  18.331
ATOM   7190 H1   TIP  1613      10.527 -20.420  18.877
ATOM   7191 H2   TIP  1613       9.530 -21.557  18.799
ATOM   7192 O    TIP  1614     -16.852  12.774  -7.359
ATOM   7193 H1   TIP  1614     -16.543  12.444  -8.202
ATOM   7194 H2   TIP  1614     -17.017  11.988  -6.838
ATOM   7195 O    TIP  1615      14.264  11.796  -1.891
ATOM   7196 H1   TIP  1615      14.213  12.746  -1.785
ATOM   7197 H2   TIP  1615      13.576  11.588  -2.523
ATOM   7198 O    TIP  1616     -18.349  13.521  -3.168
ATOM   7199 H1   TIP  1616     -17.672  13.114  -2.627
ATOM   7200 H2   TIP  1616     -18.912  12.795  -3.436
ATOM   7201 O    TIP  1617      12.796 -23.781  17.034
ATOM   7202 H1   TIP  1617      12.310 -23.561  17.829
ATOM   7203 H2   TIP  1617      12.556 -24.688  16.849
ATOM   7204 O    TIP  1618     -28.955 -15.794  -1.420
ATOM   7205 H1   TIP  1618     -29.033 -15.749  -2.373
ATOM   7206 H2   TIP  1618     -28.108 -15.392  -1.229
ATOM   7207 O    TIP  1619      26.403  10.100 -11.389
ATOM   7208 H1   TIP  1619      26.575   9.159 -11.347
ATOM   7209 H2   TIP  1619      25.701  10.187 -12.033
ATOM   7210 O    TIP  1620      20.670  16.805  -0.791
ATOM   7211 H1   TIP  1620      21.470  16.937  -0.283
ATOM   7212 H2   TIP  1620      20.572  17.609  -1.300
ATOM   7213 O    TIP  1621      23.072  -4.830   9.018
ATOM   7214 H1   TIP  1621      23.020  -4.493   9.912
ATOM   7215 H2   TIP  1621      22.552  -5.634   9.034
ATOM   7216 O    TIP  1622      20.134  29.958  -1.115
ATOM   7217 H1   TIP  1622      20.898  30.529  -1.182
ATOM   7218 H2   TIP  1622      20.280  29.281  -1.776
ATOM   7219 O    TIP  1623       5.032  12.785   3.940
ATOM   7220 H1   TIP  1623       5.284  12.252   4.694
ATOM   7221 H2   TIP  1623       5.625  13.535   3.967
ATOM   7222 O    TIP  1624     -13.780  -1.575 -15.713
ATOM   7223 H1   TIP  1624     -13.139  -0.877 -15.578
ATOM   7224 H2   TIP  1624     -14.559  -1.126 -16.039
ATOM   7225 O    TIP  1625     -28.416  -4.780  -0.145
ATOM   7226 H1   TIP  1625     -28.284  -4.268  -0.943
ATOM   7227 H2   TIP  1625     -27.655  -5.358  -0.102
ATOM   7228 O    TIP  1626      16.609  -0.636  16.250
ATOM   7229 H1   TIP  1626      16.787  -1.478  15.833
ATOM   7230 H2   TIP  1626      16.400  -0.047  15.525
ATOM   7231 O    TIP  1627      21.794 -18.319  14.369
ATOM   7232 H1   TIP  1627      21.501 -17.412  14.448
ATOM   7233 H2   TIP  1627      21.087 -18.835  14.756
ATOM   7234 O    TIP  1628      10.383 -21.225  21.600
ATOM   7235 H1   TIP  1628      10.465 -21.072  22.542
ATOM   7236 H2   TIP  1628      10.366 -22.177  21.512
ATOM   7237 O    TIP  1629     -28.545 -12.907  -5.234
ATOM   7238 H1   TIP  1629     -28.862 -13.684  -4.774
ATOM   7239 H2   TIP  1629     -29.339 -12.464  -5.533
ATOM   7240 O    TIP  1630      24.586  -7.944 -18.054
ATOM   7241 H1   TIP  1630      23.808  -7.570 -17.642
ATOM   7242 H2   TIP  1630      24.253  -8.661 -18.593
ATOM   7243 O    TIP  1631     -20.877  -1.119   3.690
ATOM   7244 H1   TIP  1631     -20.117  -0.753   4.143
ATOM   7245 H2   TIP  1631     -20.522  -1.482   2.879
ATOM   7246 O    TIP  1632      -3.333 -10.713   9.972
ATOM   7247 H1   TIP  1632      -3.297 -10.859  10.917
ATOM   7248 H2   TIP  1632      -2.908  -9.865   9.844
ATOM   7249 O    TIP  1633      -5.787  28.154   6.965
ATOM   7250 H1   TIP  1633      -5.487  27.317   7.320
ATOM   7251 H2   TIP  1633      -5.780  28.028   6.016
ATOM   7252 O    TIP  1634     -21.826  28.742 -12.131
ATOM   7253 H1   TIP  1634     -21.477  28.130 -11.484
ATOM   7254 H2   TIP  1634     -22.640  28.337 -12.430
ATOM   7255 O    TIP  1635      -5.101  -6.184  14.501
ATOM   7256 H1   TIP  1635      -5.712  -6.912  14.616
ATOM   7257 H2   TIP  1635      -5.508  -5.453  14.964
ATOM   7258 O    TIP  1636     -25.693   8.901  -3.334
ATOM   7259 H1   TIP  1636     -26.242   8.738  -4.100
ATOM   7260 H2   TIP  1636     -26.313   9.024  -2.615
ATOM   7261 O    TIP  1637     -14.218   2.528   5.972
ATOM   7262 H1   TIP  1637     -14.498   1.613   5.995
ATOM   7263 H2   TIP  1637     -13.922   2.667   5.072
ATOM   7264 O    TIP  1638      17.137  -6.194 -20.537
ATOM   7265 H1   TIP  1638      17.790  -5.616 -20.932
ATOM   7266 H2   TIP  1638      16.671  -6.575 -21.281
ATOM   7267 O    TIP  1639     -18.422  -9.925   2.152
ATOM   7268 H1   TIP  1639     -17.518  -9.639   2.022
ATOM   7269 H2   TIP  1639     -18.405 -10.865   1.973
ATOM   7270 O    TIP  1640      -9.805   1.385 -14.347
[truncated: 495,280 more chars]
